# Supplementary material for: Covalency between the uranyl ion and di­thio­phosphinate by sulfur K-edge X-ray absorption spectroscopy and density functional theory
Source: J Synchrotron Radiat. 2022 Jan 1;29(Pt 1):11–20. doi: 10.1107/S160057752101198X (PMC8733989; doi:10.1107/S160057752101198X)
Supplement: Supplementary file 1 [file s-29-00011-sup1.cif]

data_I
#20190524zhangyusheng-2
#[PPh4][S2PPh2]
#==============================================================================

# PROCESSING SUMMARY (IUCr Office Use Only)

_journal_date_recd_electronic      2021-08-19
_journal_date_to_coeditor         ?
_journal_date_from_coeditor       ?
_journal_date_accepted     ?
_journal_date_printers_first      ?
_journal_date_printers_final      ?
_journal_date_proofs_out          ?
_journal_date_proofs_in           ?
_journal_coeditor_name            ?
_journal_coeditor_code      YW5001
_journal_coeditor_notes
; ?
;
_journal_paper_category      FA
_journal_techeditor_code      ?
_iucr_compatibility_tag          ACTA95
_journal_techeditor_notes  
;
;
_journal_coden_ASTM               ?
_journal_name_full                ?
_journal_year                     ?
_journal_volume                   ?
_journal_issue                    ?
_journal_page_first               ?
_journal_page_last                ?
_journal_suppl_publ_number        ?
_journal_suppl_publ_pages         ?

#==============================================================================

_audit_creation_date               2019-05-24
_audit_creation_method
;
Olex2 1.2
(compiled 2018.05.29 svn.r3508 for OlexSys, GUI svn.r5506)
;
_shelx_SHELXL_version_number       '2014/7'
_audit_contact_author_address      ?
_audit_contact_author_email        ?
_audit_contact_author_name         ''
_audit_contact_author_phone        ?
_publ_contact_author_id_orcid      ?
_publ_section_references
;
Dolomanov, O.V., Bourhis, L.J., Gildea, R.J, Howard, J.A.K. & Puschmann, H.
 (2009), J. Appl. Cryst. 42, 339-341.

Sheldrick, G.M. (2015). Acta Cryst. A71, 3-8.

Sheldrick, G.M. (2015). Acta Cryst. C71, 3-8.
;
_chemical_name_common              ?
_chemical_name_systematic          ?
_chemical_formula_moiety           'C12 H10 P S2, C24 H20 P'
_chemical_formula_sum              'C36 H30 P2 S2'
_chemical_formula_weight           588.66
_chemical_melting_point            ?
loop_
  _atom_type_symbol
  _atom_type_description
  _atom_type_scat_dispersion_real
  _atom_type_scat_dispersion_imag
  _atom_type_scat_source
 'C' 'C' 0.0033 0.0016 'International Tables Vol C Tables 4.2.6.8 and 6.1.1.4'
 'H' 'H' 0.0000 0.0000 'International Tables Vol C Tables 4.2.6.8 and 6.1.1.4'
 'P' 'P' 0.1023 0.0942 'International Tables Vol C Tables 4.2.6.8 and 6.1.1.4'
 'S' 'S' 0.1246 0.1234 'International Tables Vol C Tables 4.2.6.8 and 6.1.1.4'

_shelx_space_group_comment
;
The symmetry employed for this shelxl refinement is uniquely defined
by the following loop, which should always be used as a source of
symmetry information in preference to the above space-group names.
They are only intended as comments.
;
_space_group_crystal_system        'monoclinic'
_space_group_IT_number             14
_space_group_name_H-M_alt          'P 1 21/n 1'
_space_group_name_Hall             '-P 2yn'
loop_
  _space_group_symop_operation_xyz
 'x, y, z'
 '-x+1/2, y+1/2, -z+1/2'
 '-x, -y, -z'
 'x-1/2, -y-1/2, z-1/2'

_cell_length_a                     14.5406(12)
_cell_length_b                     13.2405(7)
_cell_length_c                     17.1497(12)
_cell_angle_alpha                  90
_cell_angle_beta                   108.962(8)
_cell_angle_gamma                  90
_cell_volume                       3122.6(4)
_cell_formula_units_Z              4
_cell_measurement_reflns_used      4174
_cell_measurement_temperature      172.99(10)
_cell_measurement_theta_max        26.5170
_cell_measurement_theta_min        3.7930
_shelx_estimated_absorpt_T_max     ?
_shelx_estimated_absorpt_T_min     ?
_exptl_absorpt_coefficient_mu      0.297
_exptl_absorpt_correction_T_max    1.00000
_exptl_absorpt_correction_T_min    0.76984
_exptl_absorpt_correction_type     multi-scan
_exptl_absorpt_process_details
;
CrysAlisPro 1.171.39.46e (Rigaku Oxford Diffraction, 2018)
Empirical absorption correction using spherical harmonics,
 implemented in SCALE3 ABSPACK scaling algorithm.
;
_exptl_absorpt_special_details     ?
_exptl_crystal_colour              'clear colourless'
_exptl_crystal_density_diffrn      1.252
_exptl_crystal_density_meas        ?
_exptl_crystal_density_method      ?
_exptl_crystal_description         plate
_exptl_crystal_F_000               1232
_exptl_crystal_size_max            0.2
_exptl_crystal_size_mid            0.15
_exptl_crystal_size_min            0.02
_exptl_transmission_factor_max     ?
_exptl_transmission_factor_min     ?
_diffrn_reflns_av_R_equivalents    0.0639
_diffrn_reflns_av_unetI/netI       0.0959
_diffrn_reflns_Laue_measured_fraction_full  0.998
_diffrn_reflns_Laue_measured_fraction_max  0.885
_diffrn_reflns_limit_h_max         18
_diffrn_reflns_limit_h_min         -20
_diffrn_reflns_limit_k_max         18
_diffrn_reflns_limit_k_min         -13
_diffrn_reflns_limit_l_max         20
_diffrn_reflns_limit_l_min         -24
_diffrn_reflns_number              23257
_diffrn_reflns_point_group_measured_fraction_full  0.998
_diffrn_reflns_point_group_measured_fraction_max  0.885
_diffrn_reflns_theta_full          25.242
_diffrn_reflns_theta_max           30.255
_diffrn_reflns_theta_min           3.210
_diffrn_ambient_environment        N~2~
_diffrn_ambient_temperature        172.99(10)
_diffrn_detector                   'CCD plate'
_diffrn_detector_area_resol_mean   5.2137
_diffrn_detector_type              AtlasS2
_diffrn_measured_fraction_theta_full  0.998
_diffrn_measured_fraction_theta_max  0.885
_diffrn_measurement_details
;
List of Runs (angles in degrees, time in seconds):

  # Type    Start    End  Width  t~exp~   \w     \q     \k     \f   Frames
--------------------------------------------------------------------------
  1  \w    -24.00  92.00   1.00   22.00    --   12.19  19.00 -30.00  116
  2  \w      6.00  31.00   1.00   22.00    --   12.19  38.00-180.00   25
  3  \w     21.00  81.00   1.00   22.00    --   12.19  38.00  30.00   60
  4  \w    -20.00   7.00   1.00   22.00    --   12.19  20.00 114.00   27
  5  \w    -19.00  21.00   1.00   22.00    --  -14.07 -99.00 -90.00   40
;
_diffrn_measurement_device         'four-circle diffractometer'
_diffrn_measurement_device_type    'SuperNova, Dual, Cu at home/near, AtlasS2'
_diffrn_measurement_method         '\w scans'
_diffrn_orient_matrix_type        
 'CrysAlisPro convention (1999,Acta A55,543-557)'
_diffrn_orient_matrix_UB_11        -0.0322443000
_diffrn_orient_matrix_UB_12        0.0120166000
_diffrn_orient_matrix_UB_13        0.0220187000
_diffrn_orient_matrix_UB_21        -0.0381599000
_diffrn_orient_matrix_UB_22        0.0071968000
_diffrn_orient_matrix_UB_23        -0.0377984000
_diffrn_orient_matrix_UB_31        -0.0128345000
_diffrn_orient_matrix_UB_32        -0.0516953000
_diffrn_orient_matrix_UB_33        -0.0000999000
_diffrn_radiation_monochromator    mirror
_diffrn_radiation_probe            x-ray
_diffrn_radiation_type             MoK\a
_diffrn_radiation_wavelength       0.71073
_diffrn_source                     'micro-focus sealed X-ray tube'
_diffrn_source_type                'SuperNova (Mo) X-ray Source'
_reflns_Friedel_coverage           0.000
_reflns_Friedel_fraction_full      .
_reflns_Friedel_fraction_max       .
_reflns_number_gt                  5300
_reflns_number_total               8252
_reflns_odcompleteness_completeness  99.75
_reflns_odcompleteness_iscentric   1
_reflns_odcompleteness_theta       27.42
_reflns_special_details
;
 Reflections were merged by SHELXL according to the crystal
 class for the calculation of statistics and refinement.
 
 _reflns_Friedel_fraction is defined as the number of unique
 Friedel pairs measured divided by the number that would be
 possible theoretically, ignoring centric projections and
 systematic absences.
;
_reflns_threshold_expression       'I > 2\s(I)'
_computing_cell_refinement         'CrysAlisPro 1.171.39.46e (Rigaku OD, 2018)'
_computing_data_collection         'CrysAlisPro 1.171.39.46e (Rigaku OD, 2018)'
_computing_data_reduction          'CrysAlisPro 1.171.39.46e (Rigaku OD, 2018)'
_computing_molecular_graphics      'Olex2 (Dolomanov et al., 2009)'
_computing_publication_material    'Olex2 (Dolomanov et al., 2009)'
_computing_structure_refinement    'ShelXL (Sheldrick, 2015)'
_computing_structure_solution      'ShelXT (Sheldrick, 2015)'
_refine_diff_density_max           0.404
_refine_diff_density_min           -0.429
_refine_diff_density_rms           0.066
_refine_ls_extinction_coef         .
_refine_ls_extinction_method       none
_refine_ls_goodness_of_fit_ref     1.044
_refine_ls_hydrogen_treatment      constr
_refine_ls_matrix_type             full
_refine_ls_number_parameters       361
_refine_ls_number_reflns           8252
_refine_ls_number_restraints       12
_refine_ls_R_factor_all            0.1177
_refine_ls_R_factor_gt             0.0669
_refine_ls_restrained_S_all        1.061
_refine_ls_shift/su_max            0.001
_refine_ls_shift/su_mean           0.000
_refine_ls_structure_factor_coef   Fsqd
_refine_ls_weighting_details      
 'w=1/[\s^2^(Fo^2^)+(0.0395P)^2^+0.6830P] where P=(Fo^2^+2Fc^2^)/3'
_refine_ls_weighting_scheme        calc
_refine_ls_wR_factor_gt            0.1122
_refine_ls_wR_factor_ref           0.1312
_refine_special_details            ?
_olex2_refinement_description
;
1. Fixed Uiso
 At 1.2 times of:
  All C(H) groups
2. Uiso/Uaniso restraints and constraints
Uanis(C012) \\sim Ueq, Uanis(C013) \\sim Ueq: with sigma of 0.01 and sigma for
terminal atoms of 0.02
3.a Aromatic/amide H refined with riding coordinates:
 C009(H009), C00A(H00A), C00B(H00B), C00C(H00C), C00E(H00E), C00G(H00G),
 C00H(H00H), C00I(H00I), C00J(H00J), C00K(H00K), C00L(H00L), C00M(H00M),
 C00N(H00N), C00O(H00O), C00P(H00P), C00Q(H00Q), C00R(H00R), C00S(H00S),
 C00T(H00T), C00U(H00U), C00V(H00V), C00W(H00W), C00X(H00X), C00Y(H00Y),
 C00Z(H00Z), C010(H010), C011(H011), C012(H012), C013(H013), C014(H014)
;
_atom_sites_solution_hydrogens     geom
_atom_sites_solution_primary       dual
_atom_sites_solution_secondary     ?
loop_
  _atom_site_label
  _atom_site_type_symbol
  _atom_site_fract_x
  _atom_site_fract_y
  _atom_site_fract_z
  _atom_site_U_iso_or_equiv
  _atom_site_adp_type
  _atom_site_occupancy
  _atom_site_site_symmetry_order
  _atom_site_calc_flag
  _atom_site_refinement_flags_posn
  _atom_site_refinement_flags_adp
  _atom_site_refinement_flags_occupancy
  _atom_site_disorder_assembly
  _atom_site_disorder_group
 P001 P 0.55441(5) 0.77436(4) 0.82839(4) 0.02232(15) Uani 1 1 d . . . . .
 P002 P 0.39630(5) 0.25980(4) 0.61352(4) 0.02175(15) Uani 1 1 d . . . . .
 S003 S 0.59486(6) 0.74518(5) 0.94779(4) 0.0413(2) Uani 1 1 d . . . . .
 S004 S 0.55272(6) 0.91705(5) 0.79403(5) 0.0422(2) Uani 1 1 d . . . . .
 C005 C 0.29649(17) 0.34618(16) 0.58323(14) 0.0204(5) Uani 1 1 d . . . . .
 C006 C 0.48765(18) 0.29347(16) 0.56900(14) 0.0229(5) Uani 1 1 d . . . . .
 C007 C 0.44632(17) 0.26074(16) 0.72395(14) 0.0230(5) Uani 1 1 d . . . . .
 C008 C 0.35646(19) 0.13472(17) 0.57684(14) 0.0267(6) Uani 1 1 d . . . . .
 C009 C 0.28465(18) 0.41488(17) 0.51927(15) 0.0268(6) Uani 1 1 d . . . . .
 H009 H 0.3299 0.4177 0.4915 0.032 Uiso 1 1 calc R . . . .
 C00A C 0.13847(18) 0.47523(17) 0.53797(15) 0.0282(6) Uani 1 1 d . . . . .
 H00A H 0.0857 0.5191 0.5229 0.034 Uiso 1 1 calc R . . . .
 C00B C 0.20549(19) 0.47870(17) 0.49728(15) 0.0293(6) Uani 1 1 d . . . . .
 H00B H 0.1974 0.5245 0.4545 0.035 Uiso 1 1 calc R . . . .
 C00C C 0.22776(19) 0.34274(17) 0.62429(15) 0.0277(6) Uani 1 1 d . . . . .
 H00C H 0.2353 0.2971 0.6672 0.033 Uiso 1 1 calc R . . . .
 C00D C 0.43369(19) 0.72041(19) 0.77832(17) 0.0325(6) Uani 1 1 d . . . . .
 C00E C 0.14877(19) 0.40701(17) 0.60120(16) 0.0303(6) Uani 1 1 d . . . . .
 H00E H 0.1026 0.4044 0.6281 0.036 Uiso 1 1 calc R . . . .
 C00F C 0.63279(18) 0.70301(19) 0.78335(15) 0.0296(6) Uani 1 1 d . . . . .
 C00G C 0.6270(2) 0.33488(18) 0.49581(17) 0.0358(7) Uani 1 1 d . . . . .
 H00G H 0.6742 0.3484 0.4714 0.043 Uiso 1 1 calc R . . . .
 C00H C 0.47521(19) 0.17185(18) 0.76727(15) 0.0286(6) Uani 1 1 d . . . . .
 H00H H 0.4688 0.1107 0.7393 0.034 Uiso 1 1 calc R . . . .
 C00I C 0.57958(19) 0.32417(18) 0.61695(16) 0.0329(6) Uani 1 1 d . . . . .
 H00I H 0.5945 0.3315 0.6736 0.039 Uiso 1 1 calc R . . . .
 C00J C 0.5350(2) 0.30587(19) 0.44758(16) 0.0348(6) Uani 1 1 d . . . . .
 H00J H 0.5198 0.3011 0.3907 0.042 Uiso 1 1 calc R . . . .
 C00K C 0.4656(2) 0.28389(18) 0.48406(16) 0.0315(6) Uani 1 1 d . . . . .
 H00K H 0.4040 0.2627 0.4518 0.038 Uiso 1 1 calc R . . . .
 C00L C 0.6493(2) 0.3439(2) 0.57985(17) 0.0400(7) Uani 1 1 d . . . . .
 H00L H 0.7116 0.3634 0.6119 0.048 Uiso 1 1 calc R . . . .
 C00M C 0.4567(2) 0.35190(19) 0.76602(16) 0.0394(7) Uani 1 1 d . . . . .
 H00M H 0.4380 0.4120 0.7372 0.047 Uiso 1 1 calc R . . . .
 C00N C 0.5231(2) 0.2635(2) 0.89397(16) 0.0395(7) Uani 1 1 d . . . . .
 H00N H 0.5485 0.2644 0.9512 0.047 Uiso 1 1 calc R . . . .
 C00O C 0.5137(2) 0.1743(2) 0.85243(16) 0.0356(7) Uani 1 1 d . . . . .
 H00O H 0.5333 0.1145 0.8816 0.043 Uiso 1 1 calc R . . . .
 C00P C 0.4264(2) 0.06288(18) 0.57609(17) 0.0380(7) Uani 1 1 d . . . . .
 H00P H 0.4920 0.0799 0.5946 0.046 Uiso 1 1 calc R . . . .
 C00Q C 0.2594(2) 0.1086(2) 0.54958(18) 0.0441(8) Uani 1 1 d . . . . .
 H00Q H 0.2124 0.1559 0.5503 0.053 Uiso 1 1 calc R . . . .
 C00R C 0.6776(2) 0.7495(2) 0.73288(18) 0.0440(7) Uani 1 1 d . . . . .
 H00R H 0.6649 0.8171 0.7189 0.053 Uiso 1 1 calc R . . . .
 C00S C 0.3979(2) -0.03348(19) 0.54779(18) 0.0451(8) Uani 1 1 d . . . . .
 H00S H 0.4444 -0.0815 0.5475 0.054 Uiso 1 1 calc R . . . .
 C00T C 0.3685(2) 0.7672(3) 0.71056(17) 0.0497(8) Uani 1 1 d . . . . .
 H00T H 0.3863 0.8265 0.6902 0.060 Uiso 1 1 calc R . . . .
 C00U C 0.4949(2) 0.3525(2) 0.85104(17) 0.0475(8) Uani 1 1 d . . . . .
 H00U H 0.5017 0.4133 0.8795 0.057 Uiso 1 1 calc R . . . .
 C00V C 0.3015(3) -0.0586(2) 0.52019(19) 0.0511(9) Uani 1 1 d . . . . .
 H00V H 0.2828 -0.1235 0.5007 0.061 Uiso 1 1 calc R . . . .
 C00W C 0.6513(2) 0.6018(2) 0.8027(2) 0.0549(9) Uani 1 1 d . . . . .
 H00W H 0.6220 0.5692 0.8365 0.066 Uiso 1 1 calc R . . . .
 C00X C 0.4058(2) 0.6325(2) 0.8081(2) 0.0596(10) Uani 1 1 d . . . . .
 H00X H 0.4482 0.6011 0.8544 0.072 Uiso 1 1 calc R . . . .
 C00Y C 0.2322(3) 0.0115(2) 0.5210(2) 0.0593(10) Uani 1 1 d . . . . .
 H00Y H 0.1667 -0.0063 0.5024 0.071 Uiso 1 1 calc R . . . .
 C00Z C 0.7414(2) 0.6961(3) 0.7029(2) 0.0667(11) Uani 1 1 d . . . . .
 H00Z H 0.7718 0.7285 0.6698 0.080 Uiso 1 1 calc R . . . .
 C010 C 0.2766(3) 0.7263(4) 0.6727(2) 0.0821(14) Uani 1 1 d . . . . .
 H010 H 0.2327 0.7586 0.6278 0.098 Uiso 1 1 calc R . . . .
 C011 C 0.7595(3) 0.5973(4) 0.7216(3) 0.0829(14) Uani 1 1 d . . . . .
 H011 H 0.8023 0.5620 0.7015 0.099 Uiso 1 1 calc R . . . .
 C012 C 0.2517(3) 0.6390(4) 0.7019(3) 0.0938(17) Uani 1 1 d . U . . .
 H012 H 0.1907 0.6110 0.6758 0.113 Uiso 1 1 calc R . . . .
 C013 C 0.3141(3) 0.5910(3) 0.7689(3) 0.0856(15) Uani 1 1 d . U . . .
 H013 H 0.2957 0.5312 0.7882 0.103 Uiso 1 1 calc R . . . .
 C014 C 0.7145(3) 0.5490(3) 0.7708(3) 0.0804(13) Uani 1 1 d . . . . .
 H014 H 0.7262 0.4807 0.7828 0.097 Uiso 1 1 calc R . . . .

loop_
  _atom_site_aniso_label
  _atom_site_aniso_U_11
  _atom_site_aniso_U_22
  _atom_site_aniso_U_33
  _atom_site_aniso_U_23
  _atom_site_aniso_U_13
  _atom_site_aniso_U_12
 P001 0.0209(4) 0.0253(3) 0.0204(3) -0.0036(2) 0.0063(3) 0.0020(3)
 P002 0.0238(4) 0.0225(3) 0.0191(3) 0.0020(2) 0.0071(3) 0.0010(3)
 S003 0.0456(5) 0.0553(4) 0.0224(3) 0.0045(3) 0.0102(3) 0.0144(4)
 S004 0.0504(5) 0.0281(3) 0.0499(5) 0.0051(3) 0.0186(4) 0.0008(3)
 C005 0.0200(13) 0.0209(11) 0.0202(12) -0.0008(9) 0.0063(10) -0.0016(10)
 C006 0.0223(14) 0.0245(12) 0.0222(12) 0.0001(10) 0.0077(10) 0.0050(10)
 C007 0.0216(14) 0.0275(12) 0.0201(12) 0.0019(10) 0.0070(10) 0.0014(10)
 C008 0.0343(16) 0.0243(12) 0.0206(13) 0.0021(10) 0.0076(11) 0.0001(11)
 C009 0.0259(15) 0.0321(13) 0.0225(13) 0.0065(10) 0.0080(11) -0.0004(11)
 C00A 0.0202(14) 0.0241(12) 0.0349(15) -0.0027(11) 0.0014(12) 0.0006(10)
 C00B 0.0276(15) 0.0286(13) 0.0272(14) 0.0080(11) 0.0027(12) -0.0015(11)
 C00C 0.0318(16) 0.0239(12) 0.0294(14) 0.0053(10) 0.0128(12) -0.0025(11)
 C00D 0.0229(15) 0.0376(14) 0.0392(16) -0.0202(12) 0.0133(12) -0.0027(12)
 C00E 0.0272(15) 0.0298(13) 0.0389(16) -0.0025(11) 0.0174(13) -0.0047(11)
 C00F 0.0215(14) 0.0415(15) 0.0227(13) -0.0114(11) 0.0029(11) 0.0041(12)
 C00G 0.0360(18) 0.0384(15) 0.0406(17) -0.0003(12) 0.0228(14) -0.0021(13)
 C00H 0.0282(15) 0.0288(13) 0.0287(14) 0.0038(11) 0.0089(12) 0.0045(11)
 C00I 0.0315(17) 0.0429(15) 0.0231(14) 0.0034(11) 0.0073(12) -0.0020(12)
 C00J 0.0389(18) 0.0465(15) 0.0232(14) -0.0049(12) 0.0159(13) -0.0023(13)
 C00K 0.0291(16) 0.0393(14) 0.0259(14) -0.0060(11) 0.0088(12) -0.0027(12)
 C00L 0.0252(16) 0.0577(18) 0.0349(16) 0.0008(13) 0.0067(13) -0.0093(13)
 C00M 0.058(2) 0.0294(14) 0.0267(15) 0.0034(11) 0.0074(14) 0.0028(13)
 C00N 0.0334(17) 0.0619(19) 0.0208(13) 0.0030(13) 0.0055(12) -0.0029(14)
 C00O 0.0321(17) 0.0421(15) 0.0297(15) 0.0118(12) 0.0063(13) 0.0025(12)
 C00P 0.0431(19) 0.0302(14) 0.0451(18) -0.0019(12) 0.0204(15) 0.0023(12)
 C00Q 0.0340(19) 0.0332(15) 0.055(2) -0.0065(13) -0.0001(15) 0.0028(13)
 C00R 0.0287(17) 0.072(2) 0.0331(16) -0.0159(14) 0.0130(13) -0.0030(14)
 C00S 0.059(2) 0.0281(14) 0.053(2) -0.0048(13) 0.0244(17) 0.0029(14)
 C00T 0.0250(17) 0.097(2) 0.0264(15) -0.0215(16) 0.0073(13) 0.0028(16)
 C00U 0.063(2) 0.0466(17) 0.0277(16) -0.0084(13) 0.0077(15) 0.0026(16)
 C00V 0.069(3) 0.0300(15) 0.0463(19) -0.0098(13) 0.0071(18) -0.0045(16)
 C00W 0.054(2) 0.0514(18) 0.064(2) -0.0075(16) 0.0245(19) 0.0192(16)
 C00X 0.040(2) 0.0342(16) 0.113(3) -0.0236(17) 0.036(2) -0.0066(14)
 C00Y 0.044(2) 0.0437(18) 0.069(2) -0.0131(16) -0.0104(18) -0.0095(16)
 C00Z 0.035(2) 0.127(3) 0.043(2) -0.032(2) 0.0194(17) -0.001(2)
 C010 0.030(2) 0.168(4) 0.044(2) -0.053(3) 0.0061(17) 0.005(3)
 C011 0.043(2) 0.132(4) 0.072(3) -0.052(3) 0.017(2) 0.025(2)
 C012 0.039(2) 0.127(4) 0.123(4) -0.101(3) 0.037(3) -0.025(3)
 C013 0.061(3) 0.053(2) 0.162(4) -0.058(3) 0.062(3) -0.024(2)
 C014 0.075(3) 0.071(2) 0.092(3) -0.021(2) 0.022(3) 0.037(2)

_geom_special_details
;
 All esds (except the esd in the dihedral angle between two l.s. planes)
 are estimated using the full covariance matrix.  The cell esds are taken
 into account individually in the estimation of esds in distances, angles
 and torsion angles; correlations between esds in cell parameters are only
 used when they are defined by crystal symmetry.  An approximate (isotropic)
 treatment of cell esds is used for estimating esds involving l.s. planes.
;
loop_
  _geom_bond_atom_site_label_1
  _geom_bond_atom_site_label_2
  _geom_bond_distance
  _geom_bond_site_symmetry_2
  _geom_bond_publ_flag
 P001 S003 1.9763(9) . ?
 P001 S004 1.9769(9) . ?
 P001 C00D 1.830(3) . ?
 P001 C00F 1.833(2) . ?
 P002 C005 1.787(2) . ?
 P002 C006 1.790(2) . ?
 P002 C007 1.795(2) . ?
 P002 C008 1.799(2) . ?
 C005 C009 1.392(3) . ?
 C005 C00C 1.398(3) . ?
 C006 C00I 1.383(3) . ?
 C006 C00K 1.392(3) . ?
 C007 C00H 1.382(3) . ?
 C007 C00M 1.389(3) . ?
 C008 C00P 1.396(3) . ?
 C008 C00Q 1.379(4) . ?
 C009 H009 0.9300 . ?
 C009 C00B 1.378(3) . ?
 C00A H00A 0.9300 . ?
 C00A C00B 1.371(3) . ?
 C00A C00E 1.382(3) . ?
 C00B H00B 0.9300 . ?
 C00C H00C 0.9300 . ?
 C00C C00E 1.380(3) . ?
 C00D C00T 1.385(4) . ?
 C00D C00X 1.384(4) . ?
 C00E H00E 0.9300 . ?
 C00F C00R 1.385(4) . ?
 C00F C00W 1.386(4) . ?
 C00G H00G 0.9300 . ?
 C00G C00J 1.379(4) . ?
 C00G C00L 1.376(4) . ?
 C00H H00H 0.9300 . ?
 C00H C00O 1.384(3) . ?
 C00I H00I 0.9300 . ?
 C00I C00L 1.386(4) . ?
 C00J H00J 0.9300 . ?
 C00J C00K 1.381(3) . ?
 C00K H00K 0.9300 . ?
 C00L H00L 0.9300 . ?
 C00M H00M 0.9300 . ?
 C00M C00U 1.382(4) . ?
 C00N H00N 0.9300 . ?
 C00N C00O 1.364(4) . ?
 C00N C00U 1.380(4) . ?
 C00O H00O 0.9300 . ?
 C00P H00P 0.9300 . ?
 C00P C00S 1.380(4) . ?
 C00Q H00Q 0.9300 . ?
 C00Q C00Y 1.387(4) . ?
 C00R H00R 0.9300 . ?
 C00R C00Z 1.391(4) . ?
 C00S H00S 0.9300 . ?
 C00S C00V 1.366(4) . ?
 C00T H00T 0.9300 . ?
 C00T C010 1.391(5) . ?
 C00U H00U 0.9300 . ?
 C00V H00V 0.9300 . ?
 C00V C00Y 1.375(4) . ?
 C00W H00W 0.9300 . ?
 C00W C014 1.399(4) . ?
 C00X H00X 0.9300 . ?
 C00X C013 1.396(5) . ?
 C00Y H00Y 0.9300 . ?
 C00Z H00Z 0.9300 . ?
 C00Z C011 1.352(5) . ?
 C010 H010 0.9300 . ?
 C010 C012 1.356(6) . ?
 C011 H011 0.9300 . ?
 C011 C014 1.382(6) . ?
 C012 H012 0.9300 . ?
 C012 C013 1.367(6) . ?
 C013 H013 0.9300 . ?
 C014 H014 0.9300 . ?

loop_
  _geom_angle_atom_site_label_1
  _geom_angle_atom_site_label_2
  _geom_angle_atom_site_label_3
  _geom_angle
  _geom_angle_site_symmetry_1
  _geom_angle_site_symmetry_3
  _geom_angle_publ_flag
 S003 P001 S004 117.80(4) . . ?
 C00D P001 S003 109.09(10) . . ?
 C00D P001 S004 108.42(10) . . ?
 C00D P001 C00F 103.53(11) . . ?
 C00F P001 S003 108.63(9) . . ?
 C00F P001 S004 108.43(9) . . ?
 C005 P002 C006 111.19(10) . . ?
 C005 P002 C007 108.34(11) . . ?
 C005 P002 C008 110.41(11) . . ?
 C006 P002 C007 110.23(11) . . ?
 C006 P002 C008 106.22(11) . . ?
 C007 P002 C008 110.46(11) . . ?
 C009 C005 P002 121.87(18) . . ?
 C009 C005 C00C 119.5(2) . . ?
 C00C C005 P002 118.60(17) . . ?
 C00I C006 P002 121.81(19) . . ?
 C00I C006 C00K 119.9(2) . . ?
 C00K C006 P002 118.22(19) . . ?
 C00H C007 P002 120.63(18) . . ?
 C00H C007 C00M 119.9(2) . . ?
 C00M C007 P002 119.51(18) . . ?
 C00P C008 P002 118.5(2) . . ?
 C00Q C008 P002 121.8(2) . . ?
 C00Q C008 C00P 119.7(2) . . ?
 C005 C009 H009 120.2 . . ?
 C00B C009 C005 119.6(2) . . ?
 C00B C009 H009 120.2 . . ?
 C00B C00A H00A 119.7 . . ?
 C00B C00A C00E 120.5(2) . . ?
 C00E C00A H00A 119.7 . . ?
 C009 C00B H00B 119.7 . . ?
 C00A C00B C009 120.6(2) . . ?
 C00A C00B H00B 119.7 . . ?
 C005 C00C H00C 120.0 . . ?
 C00E C00C C005 120.0(2) . . ?
 C00E C00C H00C 120.0 . . ?
 C00T C00D P001 120.7(2) . . ?
 C00X C00D P001 120.4(2) . . ?
 C00X C00D C00T 118.9(3) . . ?
 C00A C00E H00E 120.1 . . ?
 C00C C00E C00A 119.8(2) . . ?
 C00C C00E H00E 120.1 . . ?
 C00R C00F P001 121.2(2) . . ?
 C00R C00F C00W 119.0(3) . . ?
 C00W C00F P001 119.8(2) . . ?
 C00J C00G H00G 119.8 . . ?
 C00L C00G H00G 119.8 . . ?
 C00L C00G C00J 120.4(3) . . ?
 C007 C00H H00H 120.1 . . ?
 C007 C00H C00O 119.7(2) . . ?
 C00O C00H H00H 120.1 . . ?
 C006 C00I H00I 120.3 . . ?
 C006 C00I C00L 119.5(2) . . ?
 C00L C00I H00I 120.3 . . ?
 C00G C00J H00J 120.1 . . ?
 C00G C00J C00K 119.8(2) . . ?
 C00K C00J H00J 120.1 . . ?
 C006 C00K H00K 120.0 . . ?
 C00J C00K C006 120.1(2) . . ?
 C00J C00K H00K 120.0 . . ?
 C00G C00L C00I 120.4(3) . . ?
 C00G C00L H00L 119.8 . . ?
 C00I C00L H00L 119.8 . . ?
 C007 C00M H00M 120.3 . . ?
 C00U C00M C007 119.5(2) . . ?
 C00U C00M H00M 120.3 . . ?
 C00O C00N H00N 120.0 . . ?
 C00O C00N C00U 120.0(2) . . ?
 C00U C00N H00N 120.0 . . ?
 C00H C00O H00O 119.7 . . ?
 C00N C00O C00H 120.6(2) . . ?
 C00N C00O H00O 119.7 . . ?
 C008 C00P H00P 120.1 . . ?
 C00S C00P C008 119.8(3) . . ?
 C00S C00P H00P 120.1 . . ?
 C008 C00Q H00Q 120.2 . . ?
 C008 C00Q C00Y 119.7(3) . . ?
 C00Y C00Q H00Q 120.2 . . ?
 C00F C00R H00R 119.7 . . ?
 C00F C00R C00Z 120.7(3) . . ?
 C00Z C00R H00R 119.7 . . ?
 C00P C00S H00S 119.8 . . ?
 C00V C00S C00P 120.3(3) . . ?
 C00V C00S H00S 119.8 . . ?
 C00D C00T H00T 119.7 . . ?
 C00D C00T C010 120.6(4) . . ?
 C010 C00T H00T 119.7 . . ?
 C00M C00U H00U 119.8 . . ?
 C00N C00U C00M 120.4(3) . . ?
 C00N C00U H00U 119.8 . . ?
 C00S C00V H00V 119.8 . . ?
 C00S C00V C00Y 120.3(3) . . ?
 C00Y C00V H00V 119.8 . . ?
 C00F C00W H00W 120.3 . . ?
 C00F C00W C014 119.4(3) . . ?
 C014 C00W H00W 120.3 . . ?
 C00D C00X H00X 119.9 . . ?
 C00D C00X C013 120.1(4) . . ?
 C013 C00X H00X 119.9 . . ?
 C00Q C00Y H00Y 119.9 . . ?
 C00V C00Y C00Q 120.3(3) . . ?
 C00V C00Y H00Y 119.9 . . ?
 C00R C00Z H00Z 119.8 . . ?
 C011 C00Z C00R 120.4(4) . . ?
 C011 C00Z H00Z 119.8 . . ?
 C00T C010 H010 120.3 . . ?
 C012 C010 C00T 119.4(4) . . ?
 C012 C010 H010 120.3 . . ?
 C00Z C011 H011 120.0 . . ?
 C00Z C011 C014 119.9(3) . . ?
 C014 C011 H011 120.0 . . ?
 C010 C012 H012 119.2 . . ?
 C010 C012 C013 121.5(4) . . ?
 C013 C012 H012 119.2 . . ?
 C00X C013 H013 120.3 . . ?
 C012 C013 C00X 119.4(4) . . ?
 C012 C013 H013 120.3 . . ?
 C00W C014 H014 119.7 . . ?
 C011 C014 C00W 120.6(4) . . ?
 C011 C014 H014 119.7 . . ?

_shelx_res_file
;
    20190524zhangyusheng-2.res created by SHELXL-2014/7

TITL 20190524zhangyusheng-2_a.res in P2(1)/n
REM Old TITL 20190524zhangyusheng-2 in P21/n #14
REM SHELXT solution in P2(1)/n
REM R1 0.168, Rweak 0.060, Alpha 0.055, Orientation as input
REM Formula found by SHELXT: C36 P2 S2
CELL 0.71073 14.5406 13.2405 17.1497 90 108.962 90
ZERR 4 0.0012 0.0007 0.0012 0 0.008 0
LATT 1
SYMM 0.5-X,0.5+Y,0.5-Z
SFAC C H P S
UNIT 144 120 8 8
ISOR 0.01 0.02 C012 C013

L.S. 10
PLAN  20
BOND $H
list 4
fmap 2 53
ACTA
REM <olex2.extras>
REM <HklSrc "%.\\20190524zhangyusheng-2.hkl">
REM </olex2.extras>

WGHT    0.039500    0.683000
FVAR       0.35071
P001  3    0.554414    0.774361    0.828391    11.00000    0.02088    0.02533 =
         0.02044   -0.00362    0.00627    0.00196
P002  3    0.396295    0.259796    0.613523    11.00000    0.02377    0.02245 =
         0.01912    0.00202    0.00709    0.00102
S003  4    0.594858    0.745183    0.947795    11.00000    0.04565    0.05527 =
         0.02237    0.00454    0.01022    0.01445
S004  4    0.552722    0.917052    0.794027    11.00000    0.05038    0.02809 =
         0.04986    0.00508    0.01857    0.00078
C005  1    0.296489    0.346184    0.583234    11.00000    0.01995    0.02091 =
         0.02024   -0.00082    0.00630   -0.00159
C006  1    0.487648    0.293475    0.568997    11.00000    0.02233    0.02453 =
         0.02219    0.00010    0.00768    0.00495
C007  1    0.446318    0.260741    0.723947    11.00000    0.02164    0.02748 =
         0.02010    0.00188    0.00704    0.00144
C008  1    0.356461    0.134725    0.576836    11.00000    0.03433    0.02428 =
         0.02064    0.00215    0.00764    0.00015
C009  1    0.284650    0.414879    0.519267    11.00000    0.02590    0.03212 =
         0.02251    0.00646    0.00804   -0.00043
AFIX  43
H009  2    0.329921    0.417689    0.491512    11.00000   -1.20000
AFIX   0
C00A  1    0.138467    0.475234    0.537970    11.00000    0.02016    0.02412 =
         0.03489   -0.00270    0.00142    0.00062
AFIX  43
H00A  2    0.085683    0.519139    0.522886    11.00000   -1.20000
AFIX   0
C00B  1    0.205487    0.478705    0.497283    11.00000    0.02763    0.02858 =
         0.02722    0.00795    0.00268   -0.00145
AFIX  43
H00B  2    0.197446    0.524531    0.454480    11.00000   -1.20000
AFIX   0
C00C  1    0.227758    0.342740    0.624293    11.00000    0.03181    0.02394 =
         0.02937    0.00528    0.01282   -0.00252
AFIX  43
H00C  2    0.235262    0.297143    0.667168    11.00000   -1.20000
AFIX   0

C00D  1    0.433691    0.720410    0.778321    11.00000    0.02290    0.03763 =
         0.03920   -0.02022    0.01328   -0.00266
C00E  1    0.148765    0.407008    0.601201    11.00000    0.02717    0.02981 =
         0.03886   -0.00248    0.01737   -0.00467
AFIX  43
H00E  2    0.102641    0.404401    0.628101    11.00000   -1.20000
AFIX   0

C00F  1    0.632792    0.703015    0.783350    11.00000    0.02146    0.04153 =
         0.02266   -0.01142    0.00286    0.00410
C00G  1    0.626986    0.334881    0.495805    11.00000    0.03602    0.03839 =
         0.04062   -0.00033    0.02280   -0.00209
AFIX  43
H00G  2    0.674176    0.348414    0.471393    11.00000   -1.20000
AFIX   0
C00H  1    0.475214    0.171854    0.767269    11.00000    0.02817    0.02878 =
         0.02871    0.00381    0.00888    0.00448
AFIX  43
H00H  2    0.468832    0.110707    0.739321    11.00000   -1.20000
AFIX   0
C00I  1    0.579576    0.324169    0.616952    11.00000    0.03154    0.04290 =
         0.02313    0.00344    0.00727   -0.00198
AFIX  43
H00I  2    0.594461    0.331497    0.673649    11.00000   -1.20000
AFIX   0
C00J  1    0.535026    0.305875    0.447583    11.00000    0.03886    0.04648 =
         0.02318   -0.00487    0.01588   -0.00227
AFIX  43
H00J  2    0.519824    0.301133    0.390681    11.00000   -1.20000
AFIX   0
C00K  1    0.465576    0.283888    0.484064    11.00000    0.02905    0.03931 =
         0.02593   -0.00603    0.00884   -0.00268
AFIX  43
H00K  2    0.403981    0.262651    0.451844    11.00000   -1.20000
AFIX   0
C00L  1    0.649324    0.343916    0.579850    11.00000    0.02519    0.05772 =
         0.03494    0.00079    0.00671   -0.00934
AFIX  43
H00L  2    0.711573    0.363383    0.611945    11.00000   -1.20000
AFIX   0
C00M  1    0.456659    0.351899    0.766018    11.00000    0.05758    0.02938 =
         0.02669    0.00345    0.00739    0.00277
AFIX  43
H00M  2    0.437975    0.412025    0.737176    11.00000   -1.20000
AFIX   0
C00N  1    0.523087    0.263524    0.893973    11.00000    0.03345    0.06195 =
         0.02076    0.00300    0.00546   -0.00290
AFIX  43
H00N  2    0.548477    0.264385    0.951225    11.00000   -1.20000
AFIX   0
C00O  1    0.513690    0.174253    0.852431    11.00000    0.03211    0.04213 =
         0.02972    0.01182    0.00630    0.00247
AFIX  43
H00O  2    0.533302    0.114476    0.881572    11.00000   -1.20000
AFIX   0
C00P  1    0.426408    0.062878    0.576094    11.00000    0.04307    0.03017 =
         0.04506   -0.00195    0.02042    0.00230
AFIX  43
H00P  2    0.492024    0.079876    0.594607    11.00000   -1.20000
AFIX   0
C00Q  1    0.259356    0.108610    0.549578    11.00000    0.03402    0.03316 =
         0.05450   -0.00648   -0.00013    0.00280
AFIX  43
H00Q  2    0.212353    0.155888    0.550336    11.00000   -1.20000
AFIX   0

C00R  1    0.677584    0.749493    0.732884    11.00000    0.02867    0.07223 =
         0.03313   -0.01586    0.01298   -0.00295
AFIX  43
H00R  2    0.664871    0.817125    0.718880    11.00000   -1.20000
AFIX   0

C00S  1    0.397860   -0.033480    0.547792    11.00000    0.05893    0.02812 =
         0.05279   -0.00477    0.02435    0.00287
AFIX  43
H00S  2    0.444423   -0.081505    0.547508    11.00000   -1.20000
AFIX   0

C00T  1    0.368470    0.767228    0.710555    11.00000    0.02498    0.09697 =
         0.02643   -0.02145    0.00729    0.00276
AFIX  43
H00T  2    0.386250    0.826547    0.690154    11.00000   -1.20000
AFIX   0

C00U  1    0.494918    0.352543    0.851044    11.00000    0.06316    0.04661 =
         0.02767   -0.00843    0.00768    0.00260
AFIX  43
H00U  2    0.501723    0.413350    0.879509    11.00000   -1.20000
AFIX   0
C00V  1    0.301545   -0.058644    0.520195    11.00000    0.06864    0.02997 =
         0.04628   -0.00982    0.00708   -0.00450
AFIX  43
H00V  2    0.282811   -0.123546    0.500743    11.00000   -1.20000
AFIX   0

C00W  1    0.651289    0.601775    0.802683    11.00000    0.05353    0.05136 =
         0.06369   -0.00748    0.02454    0.01918
AFIX  43
H00W  2    0.621984    0.569245    0.836536    11.00000   -1.20000
AFIX   0
C00X  1    0.405778    0.632541    0.808140    11.00000    0.03976    0.03423 =
         0.11290   -0.02358    0.03594   -0.00660
AFIX  43
H00X  2    0.448164    0.601092    0.854401    11.00000   -1.20000
AFIX   0

C00Y  1    0.232165    0.011486    0.521031    11.00000    0.04400    0.04372 =
         0.06936   -0.01306   -0.01040   -0.00947
AFIX  43
H00Y  2    0.166734   -0.006258    0.502382    11.00000   -1.20000
AFIX   0

C00Z  1    0.741389    0.696058    0.702931    11.00000    0.03490    0.12722 =
         0.04285   -0.03216    0.01940   -0.00131
AFIX  43
H00Z  2    0.771767    0.728479    0.669818    11.00000   -1.20000
AFIX   0
C010  1    0.276588    0.726331    0.672717    11.00000    0.02994    0.16824 =
         0.04375   -0.05286    0.00612    0.00534
AFIX  43
H010  2    0.232651    0.758633    0.627787    11.00000   -1.20000
AFIX   0
C011  1    0.759514    0.597309    0.721648    11.00000    0.04329    0.13171 =
         0.07243   -0.05165    0.01725    0.02484
AFIX  43
H011  2    0.802257    0.561963    0.701465    11.00000   -1.20000
AFIX   0
C012  1    0.251680    0.638985    0.701925    11.00000    0.03946    0.12732 =
         0.12260   -0.10053    0.03740   -0.02518
AFIX  43
H012  2    0.190732    0.611048    0.675804    11.00000   -1.20000
AFIX   0
C013  1    0.314112    0.591016    0.768908    11.00000    0.06092    0.05262 =
         0.16168   -0.05790    0.06166   -0.02442
AFIX  43
H013  2    0.295669    0.531244    0.788167    11.00000   -1.20000
AFIX   0
C014  1    0.714456    0.548962    0.770801    11.00000    0.07539    0.07055 =
         0.09195   -0.02111    0.02244    0.03699
AFIX  43
H014  2    0.726208    0.480729    0.782803    11.00000   -1.20000
AFIX   0
HKLF 4

REM  20190524zhangyusheng-2_a.res in P2(1)/n
REM R1 =  0.0669 for    5300 Fo > 4sig(Fo)  and  0.1177 for all    8252 data
REM    361 parameters refined using     12 restraints

END

WGHT      0.0395      0.6831

REM Highest difference peak  0.404,  deepest hole -0.429,  1-sigma level  0.066
Q1    1   0.5115  0.8812  0.7575  11.00000  0.05    0.40
Q2    1   0.4350  0.2541  0.6786  11.00000  0.05    0.39
Q3    1   0.5651  0.6836  0.9316  11.00000  0.05    0.39
Q4    1   0.3501  0.3227  0.5909  11.00000  0.05    0.33
Q5    1   0.3747  0.1976  0.5827  11.00000  0.05    0.31
Q6    1   0.3959  0.7564  0.7618  11.00000  0.05    0.30
Q7    1   0.5196  0.2642  0.5844  11.00000  0.05    0.29
Q8    1   0.4807  0.7597  0.8016  11.00000  0.05    0.28
Q9    1   0.5827  0.7794  0.8995  11.00000  0.05    0.27
Q10   1   0.1757  0.6264  0.6423  11.00000  0.05    0.27
Q11   1   0.4788  0.3166  0.5355  11.00000  0.05    0.26
Q12   1   0.5002  0.7211  0.7937  11.00000  0.05    0.26
Q13   1   0.4639  0.3027  0.7526  11.00000  0.05    0.26
Q14   1   0.4624  0.2191  0.7417  11.00000  0.05    0.25
Q15   1   0.6772  0.5842  0.7791  11.00000  0.05    0.25
Q16   1   0.2343  0.6765  0.6880  11.00000  0.05    0.25
Q17   1   0.1599  0.4597  0.5017  11.00000  0.05    0.25
Q18   1   0.4146  0.6934  0.8076  11.00000  0.05    0.25
Q19   1   0.4416  0.6873  0.8117  11.00000  0.05    0.24
Q20   1   0.3195  0.5396  0.8184  11.00000  0.05    0.24
;
_shelx_res_checksum                90584
_shelx_hkl_file
;
   0   0   3   -1.09    0.98
   0   0  -3    0.47    1.53
   0   0  -4 1911.38   34.20
   0   0   4 2005.03   24.06
   0   0   4 2039.30   33.89
   0   0   5   -0.42    0.89
   0   0  -5    0.02    2.07
   0   0   5   -1.30    2.12
   0   0  -6  228.80   14.31
   0   0   6  229.67   14.20
   0   0   6  227.77   10.03
   0   0  -7   -2.60    3.18
   0   0   7   -0.06    1.30
   0   0   7   -1.22    2.28
   0   0   8  108.33    9.56
   0   0   8  110.97   11.22
   0   0  -8  119.64   12.10
   0   0   9    2.28    3.86
   0   0  -9    1.76    3.25
   0   0   9   -1.11    1.77
   0   0 -10  145.25   14.83
   0   0  10  150.31   14.64
   0   0  10  139.73   10.20
   0   0  11   -0.44    2.67
   0   0  11    2.33    3.70
   0   0  11    3.41    2.55
   0   0 -11    0.37    3.11
   0   0  12  157.15   16.75
   0   0  12  172.99   12.42
   0   0 -12  169.52   17.56
   0   0  13   10.71    5.44
   0   0 -13    1.66    5.12
   0   0 -14    3.48    4.12
   0   0  14    3.58    3.38
   0   0  15   -0.58    4.33
   0   0 -15   -1.83    4.02
   0   0 -16    0.08    4.00
   0   0 -17   12.48    7.56
   0   0 -18  264.68   28.43
   0   0 -19   -2.43    4.43
   0   0 -20    2.23    5.30
   0   0 -21   14.79    9.31
   0   1  -3   87.57    6.91
   0  -1   3   92.44    5.97
   0   1   3   90.38    6.87
   0  -1   3  103.13    6.06
   0   1   3   86.49    6.32
   0  -1  -3  102.57    6.67
   0   1  -3   98.79    6.09
   0   1  -4  775.65   18.78
   0   1  -4  786.02   22.28
   0  -1  -4  866.22   22.22
   0  -1   4  855.67   20.25
   0   1   4  805.48   23.09
   0  -1   4  802.95   18.98
   0   1   4  825.47   21.96
   0   1  -5   27.98    4.11
   0  -1   5   32.25    4.61
   0  -1   5   28.88    4.28
   0  -1  -5   31.43    5.11
   0   1   5   27.93    4.83
   0   1  -5   26.99    4.85
   0   1   5   26.33    5.17
   0   1   6   24.23    2.90
   0  -1   6   24.09    4.35
   0   1   6   26.20    5.28
   0   1  -6   21.26    5.01
   0  -1  -6   27.68    5.15
   0   1  -6   21.36    3.97
   0  -1   6   24.89    4.84
   0   1   6   20.25    4.88
   0   1  -7   21.48    4.81
   0   1   7   22.61    5.50
   0   1   7   25.94    3.15
   0  -1   7   27.16    5.12
   0  -1  -7   36.55    6.46
   0  -1   7   30.69    4.70
   0   1   8  252.25   17.37
   0  -1   8  252.54   15.97
   0   1   8  232.58   10.28
   0  -1   8  247.01   13.78
   0  -1  -8  268.65   17.79
   0   1  -8  260.48   17.70
   0  -1  -9  208.42   16.73
   0   1  -9  223.13   17.69
   0   1   9  206.95   16.83
   0  -1   9  220.80   16.13
   0  -1   9  203.44   13.08
   0   1   9  225.84   10.75
   0  -1 -10  130.91   14.00
   0   1  10  142.61   15.53
   0  -1  10  133.19   11.03
   0  -1  10  145.36   13.80
   0   1  10  123.01    8.48
   0   1  10  126.01   13.72
   0   1 -10  138.20   14.60
   0   1  11   48.18    9.44
   0   1 -11   33.09    8.02
   0  -1  11   33.12    5.88
   0   1  11   28.36    7.70
   0  -1  11   24.72    6.06
   0   1  11   38.89    5.11
   0  -1 -11   28.95    7.12
   0  -1  11   36.45    8.44
   0  -1  12   10.98    4.39
   0   1 -12   10.47    5.00
   0  -1  12   14.95    4.23
   0  -1 -12   11.43    4.95
   0   1  12   14.54    3.36
   0   1  12   12.84    5.72
   0   1 -13   10.61    5.18
   0   1  13   12.86    6.19
   0  -1  13    8.42    5.11
   0  -1 -13    9.93    5.79
   0  -1  14   98.47   13.94
   0  -1 -14  110.79   15.85
   0   1 -14   99.12   15.41
   0   1  14  126.38   16.64
   0   1 -15    7.56    6.25
   0  -1 -15    3.55    4.72
   0  -1  15   -2.07    3.97
   0   1  15   12.70    6.52
   0   1 -16  145.53   19.84
   0  -1 -16  164.82   20.80
   0  -1 -17    1.41    5.70
   0   1 -17    5.35    7.22
   0  -1 -18   19.21    9.11
   0   1 -18   14.58    8.47
   0   1 -19   10.75    7.71
   0  -1 -19    7.54    6.81
   0   1 -20   61.60   14.72
   0  -1 -20   71.47   15.87
   0  -1 -21   -4.80    5.28
   0   1 -21   13.96   10.00
   0  -2  -2 1000.12   16.49
   0   2   2 1084.71   22.24
   0   2   2 1071.71   17.25
   0  -2  -2 1155.40   23.52
   0  -2   2 1051.34   22.62
   0  -2   2 1023.32   20.12
   0   2  -2 1037.34   20.30
   0   2  -3 1083.59   24.12
   0  -2  -3 1066.17   20.71
   0  -2   3 1096.48   24.07
   0   2   3 1041.19   24.85
   0  -2   3  961.17   15.54
   0   2   3 1096.74   21.21
   0  -2   3 1068.46   24.22
   0   2  -3 1048.05   24.23
   0   2  -4 1217.32   27.13
   0   2   4 1265.89   26.68
   0  -2   4 1135.70   21.07
   0   2   4 1213.88   30.15
   0  -2   4 1281.59   29.82
   0   2  -4 1216.58   28.83
   0  -2  -4 1215.69   25.53
   0  -2   4 1258.46   27.73
   0  -2   5  357.59   15.67
   0  -2   5  352.81   17.27
   0   2   5  356.61   17.95
   0  -2  -5  374.12   15.92
   0   2  -5  355.72   17.05
   0   2   5  359.47   15.79
   0  -2   5  351.40   13.47
   0   2  -5  321.28   14.66
   0   2  -6  204.32   14.08
   0  -2   6  199.97   12.58
   0  -2  -6  207.99   13.14
   0   2   6  215.05   15.00
   0   2  -6  210.13   12.80
   0   2   6  202.21   13.24
   0  -2   6  204.78   11.78
   0  -2   7  140.49   10.88
   0  -2   7  144.23   11.11
   0   2   7  107.23   10.59
   0   2  -7  123.96   10.22
   0   2   7  116.50   11.50
   0  -2  -7  113.82   10.37
   0   2  -7  124.20   12.14
   0   2  -8   50.13    6.91
   0   2   8   53.63    4.15
   0   2  -8   48.29    8.25
   0  -2  -8   51.30    7.95
   0   2   8   66.12    9.64
   0   2   8   41.78    7.23
   0  -2   8   46.15    6.56
   0  -2   8   53.85    7.35
   0   2  -9    2.04    2.98
   0   2   9    0.06    0.92
   0  -2   9    1.36    1.74
   0   2   9   -0.01    2.87
   0  -2   9   -1.59    2.50
   0   2   9   -3.16    2.87
   0  -2  -9    3.83    3.21
   0  -2  10   32.30    6.34
   0   2 -10   29.07    7.60
   0   2  10   41.30    8.63
   0  -2 -10   39.99    7.92
   0   2  10   38.84    4.03
   0  -2  10   36.63    6.59
   0   2  10   47.32    8.93
   0   2  11   51.30   10.24
   0  -2  11   58.23   10.93
   0  -2 -11   47.32    8.97
   0   2 -11   69.70   11.41
   0   2  11   66.47   11.30
   0   2  11   61.11    5.25
   0  -2  11   58.49    8.96
   0  -2  11   67.47    9.24
   0  -2  12   10.20    3.46
   0   2 -12   10.77    4.81
   0   2  12   11.09    2.68
   0  -2  12    8.89    3.44
   0   2  12   18.64    6.95
   0  -2 -12   15.17    6.01
   0  -2 -13   38.51    8.89
   0  -2  13   32.70    7.72
   0   2 -13   23.84    6.90
   0   2  13   33.76    8.93
   0   2 -14   95.88   15.33
   0  -2  14   93.85   13.60
   0   2  14   79.49   13.54
   0  -2 -14   85.35   13.42
   0   2  15    2.00    5.23
   0  -2 -15    2.97    4.66
   0  -2 -16   12.66    6.81
   0   2 -16   11.56    6.45
   0  -2 -17   -5.21    7.53
   0   2 -17   -4.31    6.38
   0  -2 -18  373.69   33.18
   0   2 -18  370.13   34.07
   0  -2 -19   -4.89    7.19
   0   2 -19   -4.60    4.89
   0   2 -20    9.79    6.21
   0  -2 -20   23.70   10.51
   0  -2 -21    6.53    7.74
   0  -3   0    2.42    1.39
   0   3   0   -0.72    1.68
   0   3   0   -0.49    1.20
   0   3   0    0.75    1.23
   0  -3   1 1850.98   25.92
   0   3   1 1916.21   27.10
   0  -3  -1 1714.71   26.97
   0   3  -1 1821.40   25.50
   0   3   2   44.50    3.85
   0  -3   2   44.55    5.35
   0  -3   2   43.13    4.54
   0   3  -2   47.69    4.97
   0   3   2   39.07    4.51
   0  -3  -2   48.77    5.48
   0  -3   3   88.95    7.34
   0   3   3   94.86    8.02
   0   3   3   90.38    6.29
   0  -3   3   83.33    8.06
   0   3  -3   80.44    7.13
   0   3   4  107.19    9.50
   0   3  -4  110.78    9.68
   0   3  -4  111.84    9.22
   0   3   4  126.29    8.47
   0  -3  -4  118.15    8.05
   0  -3   4  118.75    5.78
   0  -3   4  106.74    9.13
   0  -3   4  109.25    9.50
   0  -3   5   54.79    7.16
   0  -3  -5   62.54    6.70
   0   3   5   65.55    6.81
   0   3  -5   60.30    7.42
   0   3  -5   48.86    6.71
   0  -3   5   52.02    6.74
   0   3   5   56.51    7.59
   0  -3   5   58.73    4.91
   0   3  -6  190.00   13.55
   0   3   6  183.58   12.83
   0  -3   6  203.57   10.71
   0  -3   6  209.55   14.25
   0  -3  -6  202.72   12.99
   0   3   6  196.98   14.80
   0  -3   6  212.73   15.06
   0   3  -6  206.48   14.86
   0   3  -7   20.13    5.36
   0   3  -7   12.86    4.53
   0   3   7   11.18    4.17
   0  -3   7   23.78    4.39
   0   3   7   21.18    5.44
   0  -3   7   19.64    4.86
   0  -3  -7   16.68    4.60
   0  -3   8  232.32   13.84
   0   3  -8  257.89   16.80
   0  -3  -8  227.37   15.88
   0   3  -8  254.33   18.47
   0   3   8  223.76   16.49
   0  -3   8  248.68   16.78
   0   3   8  231.33   17.90
   0   3  -9    8.75    4.13
   0   3   9    1.18    1.20
   0  -3   9    1.85    1.84
   0   3  -9    6.16    4.08
   0   3   9    1.93    3.23
   0   3   9    1.96    2.53
   0  -3  -9    0.09    2.11
   0  -3   9    2.76    2.34
   0   3  10    4.57    4.69
   0   3  10    3.16    1.17
   0  -3 -10   -1.05    2.62
   0  -3  10    2.69    2.76
   0   3 -10   -3.33    3.83
   0  -3  10   -0.89    1.78
   0   3  10    5.43    4.17
   0  -3  10    1.27    2.90
   0  -3 -11   42.91    8.68
   0   3  11   42.51    9.23
   0   3 -11   55.88   10.53
   0  -3  11   45.31    7.34
   0   3  11   40.04    3.48
   0   3  11   47.09    9.54
   0  -3  11   36.59    7.16
   0  -3  12   50.76    8.35
   0   3 -12   49.96   10.67
   0   3  12   50.61    3.84
   0  -3 -12   60.45   10.78
   0   3  12   44.80    9.76
   0  -3 -13    2.42    3.57
   0   3 -13    7.33    5.70
   0   3  13   -6.46    5.40
   0  -3  13   -0.53    2.32
   0   3 -14   18.70    8.29
   0   3  14   11.73    5.85
   0  -3 -14   19.12    7.17
   0  -3 -15   -2.00    4.26
   0   3  15   -1.69    4.68
   0   3 -15   -2.54    4.24
   0   3 -16  447.59   35.02
   0  -3 -16  431.89   33.45
   0  -3 -17   12.92    6.24
   0   3 -17   34.84   10.45
   0  -3 -18   25.50    9.42
   0   3 -18   15.85    7.81
   0   3 -19    8.11    7.87
   0  -3 -19   17.09    8.34
   0  -3 -20   37.67   11.43
   0   3 -20   39.64   12.96
   0  -3 -21   22.55   10.53
   0   4   0  491.25   13.74
   0   4   0  499.69   18.93
   0   4  -1   10.51    2.16
   0  -4   1   15.05    2.81
   0   4   1   13.07    3.50
   0   4   1    9.71    2.55
   0   4  -2  541.18   17.30
   0  -4   2  563.16   17.60
   0   4   2  557.26   18.42
   0  -4   3  185.22   12.99
   0   4   3  175.88    8.88
   0   4   3  173.39   11.41
   0   4  -3  183.92   11.32
   0  -4   3  166.10   10.47
   0   4   4   35.98    5.88
   0  -4   4   37.07    6.35
   0   4   4   47.43    5.23
   0  -4   4   45.22    6.27
   0   4  -4   41.13    6.27
   0   4  -4   41.61    5.92
   0   4   5  298.74   14.50
   0  -4   5  315.82    9.73
   0  -4   5  294.85   17.70
   0   4   5  294.52   17.47
   0  -4  -5  314.60   14.55
   0   4  -5  301.64   17.29
   0  -4   5  296.32   16.86
   0   4  -5  324.86   18.43
   0   4   6   74.12    9.35
   0  -4  -6   64.32    7.48
   0   4   6   55.30    7.30
   0   4  -6   79.35    9.42
   0  -4   6   64.68    5.29
   0  -4   6   67.31    9.05
   0  -4   6   66.37    8.89
   0   4  -6   60.73    8.44
   0   4   7  499.75   25.97
   0  -4   7  489.01   24.52
   0   4  -7  514.87   24.98
   0  -4  -7  454.18   20.99
   0   4   7  468.42   22.11
   0   4  -7  540.51   25.41
   0  -4   7  470.70   16.57
   0   4  -8    4.15    3.88
   0   4   8   -3.03    2.31
   0  -4   8    0.68    1.62
   0  -4   8   -0.32    2.92
   0   4   8    4.51    3.13
   0  -4  -8    4.64    2.99
   0   4   9   47.53    8.90
   0   4  -9   31.12    7.63
   0  -4   9   28.47    5.02
   0   4   9   27.81    6.46
   0  -4  -9   27.57    5.70
   0  -4   9   44.48    8.99
   0  -4   9   26.88    6.43
   0  -4  10   71.26   12.02
   0   4 -10   66.63   10.98
   0   4  10   74.09   10.71
   0  -4 -10   70.86   10.48
   0   4  10   77.02   11.86
   0  -4  10   68.66   10.27
   0  -4  10   66.25    8.13
   0   4  11  228.35   20.20
   0   4  11  197.35   19.66
   0  -4 -11  201.20   17.91
   0  -4  11  217.60   15.68
   0   4 -11  230.94   21.24
   0   4 -12   49.61   10.84
   0   4  12   47.76   11.06
   0  -4  12   34.29    6.69
   0  -4 -12   25.92    7.29
   0   4 -13   62.94   12.33
   0  -4 -13   70.75   12.39
   0   4  13   60.84   12.15
   0  -4 -14  244.87   23.25
   0   4 -14  246.17   24.78
   0   4  14  253.63   25.32
   0   4 -15   35.85    9.82
   0   4  15   45.84   11.51
   0  -4 -15   38.10    9.55
   0  -4 -16   21.03    7.93
   0   4 -16    5.61    4.94
   0   4 -17    1.46    5.39
   0  -4 -17   25.34    9.31
   0   4 -18  342.15   33.90
   0  -4 -18  392.02   34.27
   0  -4 -19   33.35   10.55
   0   4 -19   24.12    9.86
   0   4 -20    3.65    6.26
   0  -4 -20    5.19    8.58
   0  -4 -21   28.96   11.30
   0   5   0    1.04    1.21
   0   5   0    1.76    1.82
   0   5  -1  755.46   20.13
   0  -5   1  800.91   21.21
   0   5   1  792.44   21.12
   0   5   1  780.99   25.80
   0   5  -1  810.06   28.01
   0   5  -2  442.79   16.81
   0   5   2  470.00   19.02
   0  -5   2  444.12   16.84
   0   5   2  438.97   17.52
   0   5   3    1.94    1.39
   0   5   3    1.13    2.36
   0  -5   3    5.30    2.48
   0   5  -3    4.92    2.33
   0   5   3    0.35    1.74
   0   5   4  364.23   14.48
   0   5   4  384.69   19.56
   0   5  -4  343.16   17.49
   0  -5   4  339.84   17.35
   0   5   5   41.01    5.58
   0   5   5   50.15    7.81
   0  -5   5   58.88    7.93
   0   5  -5   50.42    7.57
   0  -5   6  253.55   18.63
   0  -5   6  268.40   17.67
   0   5   6  270.72   18.67
   0   5  -6  259.11   17.50
   0  -5  -6  261.91    8.50
   0   5   6  247.66   14.73
   0   5   7  156.65   14.93
   0  -5  -7  162.69   12.49
   0   5   7  148.60   12.49
   0  -5   7  137.98   14.14
   0   5  -7  146.86   14.21
   0  -5  -8    9.13    4.11
   0   5   8    3.44    2.47
   0  -5   8    1.93    3.11
   0   5  -8    4.09    3.37
   0   5   8    0.81    2.70
   0   5  -9  317.87   22.73
   0  -5   9  329.58   23.90
   0   5   9  329.04   21.24
   0   5   9  280.47   22.11
   0  -5  -9  336.04   20.58
   0   5  -9  349.66   23.30
   0  -5 -10   49.08    8.48
   0   5 -10   51.39    9.96
   0   5  10   36.78    8.65
   0   5 -10   48.10    9.13
   0   5  10   36.57    8.20
   0  -5  10   39.76    9.22
   0   5 -11   51.57    9.92
   0   5  11   75.32   12.97
   0  -5 -11   63.12   10.11
   0   5 -11   64.52   11.92
   0   5  11   72.89   11.63
   0   5  12   31.62    8.78
   0  -5 -12   33.79    7.97
   0   5 -12   45.97   10.58
   0  -5 -13    3.40    3.46
   0   5 -13   11.31    5.92
   0   5  13    4.24    3.26
   0  -5 -14   26.45    7.63
   0   5  14   21.67    8.61
   0   5 -14   21.64    7.94
   0  -5 -15   12.52    7.27
   0   5 -15    2.24    4.24
   0   5 -16  192.94   23.37
   0  -5 -16  187.68   21.66
   0  -5 -17  150.67   20.10
   0   5 -17   95.45   17.69
   0   5 -18    7.71    7.08
   0  -5 -18    2.26    3.37
   0  -5 -19   35.28   11.07
   0   5 -19   27.27   11.65
   0   5 -20   31.77   12.00
   0  -5 -20   31.60    9.87
   0  -5 -21   -1.63    4.43
   0   6   0 1513.55   40.72
   0   6   0 1435.55   28.67
   0   6   1   44.51    7.24
   0   6  -1   37.22    5.09
   0   6   1   45.15    5.00
   0   6  -2  387.32   16.80
   0   6   2  393.01   19.55
   0   6   2  398.98   17.48
   0  -6   2  375.15   16.70
   0   6   3  103.13    9.93
   0  -6   3  112.62    9.84
   0   6   3  117.29    7.93
   0   6   3  114.05   10.49
   0   6  -3  120.52   10.17
   0  -6   4    9.75    3.83
   0   6   4   13.21    2.95
   0   6   4   14.81    4.84
   0   6   4   10.40    3.20
   0   6  -4    9.44    3.44
   0   6   5   28.05    4.98
   0   6   5   21.11    4.96
   0   6  -5   33.29    6.37
   0  -6   5   25.45    5.44
   0   6   5   24.52    4.47
   0   6   6   75.51    7.67
   0   6   6   71.24   10.03
   0   6  -6   76.95   10.23
   0  -6   6   65.42    9.10
   0   6   6   62.94    7.55
   0  -6  -7  134.43    5.66
   0   6   7  126.32   14.23
   0   6  -7  112.34   13.75
   0   6   7  109.11    8.74
   0   6   7  110.03   10.70
   0   6  -7  119.79   13.14
   0   6   8  100.69    7.89
   0  -6   8  109.11   13.56
   0  -6  -8  102.37    6.32
   0   6  -8   95.71   12.82
   0   6   8   91.52   12.30
   0   6   8   93.90   10.72
   0   6  -8  101.47   12.73
   0  -6   9   43.21    9.08
   0   6  -9   35.76    8.72
   0   6  -9   23.54    6.61
   0   6   9   31.32    6.70
   0   6   9   37.06    4.46
   0   6   9   28.79    7.73
   0  -6  -9   31.85    4.15
   0   6 -10   36.77    8.88
   0   6  10   38.25    9.13
   0   6 -10   30.65    8.38
   0  -6 -10   26.09    6.32
   0  -6 -10   29.98    4.81
   0   6  10   36.17    4.05
   0   6  10   28.60    7.51
   0   6 -11    0.02    3.41
   0  -6 -11    3.02    2.80
   0   6  11    0.45    0.82
   0   6  11    2.94    3.52
   0   6  11    1.03    3.32
   0  -6 -12  152.37   16.39
   0   6  12  130.57   17.58
   0   6 -12  176.81   19.19
   0   6 -12  136.83   18.20
   0  -6 -13   20.34    6.98
   0   6  13   24.67    9.00
   0   6 -13   20.10    8.77
   0   6 -14   77.51   14.02
   0  -6 -14   87.13   13.48
   0  -6 -15   67.36   12.48
   0   6 -15   61.19   13.92
   0   6 -16    5.27    6.00
   0  -6 -16    0.69    3.50
   0   6 -17   16.20    9.72
   0  -6 -17   12.41    7.94
   0   6 -18  199.92   26.83
   0  -6 -18  194.67   23.77
   0   6 -19    4.00    6.97
   0  -6 -19   -1.07    5.57
   0  -6 -20    7.46    6.98
   0  -6 -21   26.32   11.81
   0   7   0    6.72    3.73
   0   7   0    8.40    3.00
   0   7  -1   86.35    8.07
   0   7   1   79.30    9.90
   0   7   1   72.30    6.86
   0   7  -2  598.38   21.94
   0   7   2  530.01   24.88
   0  -7   2  613.58   22.62
   0   7   3  244.84   11.97
   0   7   3  229.69   15.97
   0  -7   3  240.69   15.14
   0   7  -3  232.03   14.82
   0   7   4    2.98    2.95
   0   7  -4    5.13    3.03
   0  -7   4    2.90    2.61
   0   7   4   -0.68    1.61
   0   7   4   -0.53    2.41
   0   7   5  172.69   15.28
   0   7   5  187.78   11.92
   0   7  -5  187.96   15.08
   0  -7   5  164.54   14.06
   0   7   5  182.24   13.53
   0   7   6  204.06   17.29
   0   7  -6  190.60   16.34
   0   7   6  177.54   12.78
   0   7   6  178.11   12.95
   0   7  -7    5.89    3.67
   0  -7   7    2.03    2.07
   0   7   7    4.18    3.78
   0   7   7    1.19    1.47
   0   7  -7   11.82    5.36
   0   7   7    4.12    3.07
   0  -7  -8   32.72    2.37
   0  -7   8   48.92    9.31
   0   7   8   40.87    8.78
   0   7  -8   41.84    9.31
   0   7   8   37.12    5.49
   0   7  -8   34.63    7.78
   0   7   8   41.85    7.31
   0   7   9   45.37   10.03
   0   7   9   40.92    7.98
   0   7  -9   29.43    7.56
   0   7  -9   34.55    8.48
   0  -7   9   40.27    9.24
   0   7   9   35.90    4.97
   0  -7  -9   40.42    3.72
   0   7  10   11.53    2.85
   0   7 -10    3.45    4.04
   0   7 -10    3.87    3.65
   0  -7 -10   10.71    2.44
   0   7  10    8.51    4.97
   0   7  10    6.72    3.64
   0   7  11   28.40    7.59
   0   7  11   28.31    3.50
   0   7 -11   23.12    7.73
   0  -7 -11   32.58    4.71
   0   7 -11   35.35    9.88
   0   7  11   16.48    6.55
   0  -7 -12    6.64    2.99
   0   7  12   -6.82    5.02
   0   7 -12    5.20    4.47
   0   7 -12    0.19    4.12
   0  -7 -13   13.43    4.17
   0   7 -13    2.43    3.54
   0  -7 -14   43.19    6.96
   0   7 -14   34.92   10.99
   0  -7 -15   28.76    6.51
   0   7 -15    6.27    4.54
   0  -7 -16  115.53   12.63
   0   7 -16  102.90   18.12
   0   7 -17   23.98    9.85
   0   7 -18   -8.46    7.61
   0   7 -19   10.92    8.72
   0   8   0  252.41   13.73
   0   8   0  237.38   19.06
   0   8   1   68.65   10.05
   0   8   1   53.51    6.30
   0   8  -1   71.15    7.82
   0   8  -1   55.36    9.76
   0   8   2   28.17    5.30
   0   8  -2   29.18    5.49
   0   8   2   29.63    6.52
   0  -8   3   29.70    5.73
   0   8  -3   37.75    6.40
   0   8   3   37.85    4.97
   0   8   3   34.02    6.85
   0  -8   4   37.32    6.42
   0   8   4   46.61    7.76
   0   8   4   43.38    5.77
   0   8  -4   37.41    6.82
   0  -8   5  183.48   15.39
   0   8   5  230.30   16.57
   0   8   5  220.89   13.20
   0   8  -5  228.70   17.28
   0   8   6   14.95    5.33
   0   8  -6   10.09    4.64
   0   8   6   10.13    3.86
   0   8  -6   15.68    6.72
   0   8   7   21.79    7.30
   0  -8   7   14.23    5.66
   0   8  -7    8.00    5.11
   0   8  -7    4.77    4.12
   0   8   7    5.95    2.75
   0   8   7    9.70    3.73
   0   8   8    3.35    2.34
   0   8  -8    0.63    3.36
   0   8   8    3.04    3.64
   0   8  -8    1.49    3.78
   0   8   8    5.77    2.91
   0  -8   8    4.03    3.77
   0   8   9   83.54   10.81
   0  -8   9   81.94   13.07
   0   8   9   73.61   12.47
   0   8   9   79.13    8.55
   0   8  -9   79.90   13.01
   0   8  -9   73.01   13.39
   0  -8 -10   21.78    2.00
   0   8  10   20.26    6.06
   0   8 -10   34.44    9.42
   0   8 -10   11.02    4.88
   0   8  10   21.93    4.33
   0   8  11   32.63    4.60
   0   8  11   25.36    7.00
   0   8 -11   28.71    9.31
   0   8 -11   24.33    8.71
   0  -8 -11   31.19    3.16
   0   8  12    5.03    1.80
   0  -8 -12    2.18    1.47
   0   8 -12    6.24    3.39
   0   8 -12   -7.02    5.83
   0   8 -13   64.99   13.54
   0  -8 -13   65.98    6.43
   0   8 -13   54.97   12.63
   0   8 -14   80.00   14.69
   0  -8 -14   83.47    8.00
   0   8 -15    0.15    3.94
   0   8 -16   -5.86    4.53
   0   8 -17  -10.42    9.02
   0   8 -18  107.72   20.23
   0   8 -19   15.67    6.63
   0   9   0    0.08    1.37
   0   9   0   -4.04    3.20
   0   9  -1    2.70    3.73
   0   9   1    0.42    3.22
   0   9  -1    7.79    2.84
   0   9   1    4.41    2.91
   0   9  -2   41.60    6.72
   0   9   2   38.35    5.50
   0   9  -2   37.30    8.73
   0   9   2   54.52    9.32
   0   9  -3   31.38    6.48
   0   9   3   18.51    5.34
   0   9   3   24.09    4.19
   0   9  -3   27.89    7.91
   0   9  -4  348.07   26.27
   0   9  -4  337.06   20.31
   0   9   4  316.79   15.41
   0  -9   4  347.18   21.11
   0   9   4  307.14   21.07
   0   9  -5   12.75    4.68
   0   9   5    5.14    2.92
   0   9   5    9.02    3.02
   0   9  -5   11.37    5.36
   0   9  -6   43.45    8.71
   0   9   6   55.14    8.59
   0  -9   6   47.32    9.22
   0   9  -6   46.90   10.41
   0   9   6   49.60    6.95
   0   9  -7   40.72    9.91
   0   9  -7   47.95    9.52
   0   9   7   33.32    6.47
   0  -9   7   54.83   10.32
   0   9   7   26.72    5.98
   0   9  -8   72.19   12.30
   0   9   8   67.71    9.01
   0  -9   8   70.98   11.74
   0   9   8   63.67    8.98
   0   9  -8   55.86   11.98
   0   9  -9   19.20    8.05
   0   9   9   10.12    4.42
   0   9  -9   12.69    5.96
   0   9   9   17.98    4.53
   0   9 -10    0.51    4.27
   0   9  10    3.57    2.51
   0   9  10    6.67    4.13
   0   9 -10    4.38    3.95
   0   9 -11   63.57   13.31
   0   9  11   41.19    5.76
   0   9 -11   51.00   12.12
   0   9  11   37.97    8.27
   0   9 -12   -2.46    3.21
   0   9  12    0.26    1.63
   0   9 -13    0.09    4.34
   0   9 -13    8.58    6.60
   0   9 -14    9.60    7.58
   0   9 -15   25.30    8.77
   0   9 -16  106.93   19.67
   0   9 -17   53.17   14.20
   0   9 -18   20.07    9.03
   0  10   0  171.56   18.55
   0  10   0  185.94   12.84
   0  10   1   11.20    3.55
   0  10   1    8.75    5.43
   0  10  -1   16.60    4.66
   0  10  -1   13.65    5.59
   0  10   2   32.41    3.64
   0  10  -2   40.67    7.35
   0  10  -2   14.23    5.67
   0  10   2   29.82    7.53
   0  10   2   33.53    5.48
   0  10   3   20.18    6.61
   0  10  -3   23.97    5.68
   0  10   3   14.93    3.76
   0  10  -3    8.17    3.90
   0  10   3   20.11    3.87
   0  10   4  114.34   13.74
   0  10   4  116.90    9.62
   0  10  -4  102.64   14.83
   0  10  -4  101.42   11.49
   0  10   5   75.44    8.04
   0  10   5   78.13   11.09
   0  10  -5  101.16   12.64
   0  10  -5   85.81   14.48
   0 -10   6   63.24   10.58
   0  10  -6   70.52   13.31
   0  10  -6   78.38   11.47
   0  10   6   64.03    9.92
   0  10   6   65.55    7.98
   0  10  -7    0.47    2.76
   0  10   7    2.10    1.82
   0  10   7   -2.62    2.33
   0 -10   7    1.71    4.28
   0  10   8   23.98    5.47
   0 -10   8   47.54   10.31
   0  10  -8   32.16    8.43
   0  10   8   26.28    6.37
   0  10  -8   45.34   11.10
   0  10   9    8.93    3.32
   0  10  -9   15.60    6.72
   0  10   9   15.23    5.03
   0  10  -9   11.27    6.17
   0  10 -10   10.39    5.54
   0  10 -10   23.14    7.75
   0  10  10   19.66    5.79
   0  10  10   22.95    5.49
   0  10 -11   97.67   16.88
   0  10  11   62.09   10.50
   0  10  11   88.44    9.41
   0  10 -11   89.44   14.95
   0  10 -12    4.49    7.22
   0  10 -12   -1.71    4.77
   0  10 -13   52.83   12.76
   0  10 -13   31.77   10.39
   0  10 -14   19.72    8.66
   0  10 -15   53.35   14.52
   0  10 -16   -9.01    4.29
   0  10 -17   43.53   13.96
   0  10 -18   12.03    8.09
   0  11   0   -0.52    1.94
   0  11   0    5.52    5.40
   0  11   1    4.87    2.90
   0  11  -1   28.92    6.10
   0  11  -1   16.86    6.17
   0  11   1   18.03    4.43
   0  11  -2  111.88   11.68
   0  11   2  124.41   16.03
   0  11   2   96.77    9.42
   0  11  -2  115.23   16.45
   0  11   2  102.53    6.50
   0  11   3    7.50    3.28
   0  11  -3   22.86    5.94
   0  11   3   10.60    3.41
   0  11  -3   13.23    5.10
   0  11   3   13.67    5.13
   0  11   4   51.72    7.09
   0  11   4   63.26   11.20
   0  11  -4   48.66   11.21
   0  11  -4   52.49    8.80
   0  11   4   60.93    7.05
   0  11  -5   19.88    6.07
   0  11   5   11.17    3.08
   0  11  -5   16.83    7.08
   0  11   5    7.38    3.39
   0  11   6   -0.51    2.75
   0 -11   6    7.64    4.32
   0  11  -6    3.58    2.66
   0  11  -6   10.66    6.49
   0  11   6    7.35    2.94
   0  11  -7  108.55   17.54
   0  11   7  102.25   12.99
   0 -11   7   82.77   13.05
   0  11   7   98.22   10.43
   0  11  -7  103.46   13.90
   0  11   8   30.39    7.07
   0  11  -8   45.69   12.90
   0  11  -8   36.47    9.29
   0  11   8   37.59    7.21
   0  11   9   50.75    8.45
   0  11  -9   69.48   13.29
   0  11  -9   67.79   15.06
   0  11   9   50.01    8.61
   0  11 -10    5.19    4.78
   0  11 -10   14.06    7.88
   0  11  10    4.75    3.41
   0  11 -11   55.77   12.17
   0  11  11   52.88    8.41
   0  11 -11   71.64   16.04
   0  11 -12   11.28    8.95
   0  11 -12    1.20    3.76
   0  11 -13   31.79   11.98
   0  11 -13   11.62    6.05
   0  11 -14   82.47   16.25
   0  11 -15   23.82   10.84
   0  11 -16    2.89    6.40
   0  11 -17   24.56   10.52
   0  12   0  337.73   18.88
   0  12   0  359.97   29.47
   0  12  -1  179.90   14.21
   0  12   1  199.15   21.83
   0  12  -1  181.94   21.21
   0  12   1  193.93   13.66
   0  12   2    6.76    1.75
   0  12   2    0.70    2.00
   0  12  -2    8.06    5.39
   0  12  -2    3.84    2.49
   0  12   2    2.57    3.74
   0  12   3   -1.27    1.42
   0  12   3   -4.98    3.94
   0  12  -3   -7.17    6.28
   0  12   3    0.70    1.87
   0  12  -3    2.97    2.87
   0  12   4    1.05    3.60
   0  12   4    5.46    2.67
   0  12  -4    3.94    2.88
   0  12   4    7.25    3.09
   0  12  -4   -0.37    5.85
   0  12   5   68.07    8.27
   0  12  -5   71.18   14.54
   0  12  -5   56.12    9.97
   0  12   5   55.76    7.07
   0  12   5   51.65   10.55
   0  12   6   21.21    5.12
   0  12  -6   23.31    8.29
   0  12  -6   18.11    5.83
   0  12   6   24.00    7.65
   0  12  -7    4.98    6.51
   0  12   7   -4.84    3.88
   0  12   7   -1.49    2.41
   0 -12   7   -3.57    2.58
   0  12  -7    1.83    3.43
   0  12  -8   80.60   16.45
   0  12  -8   75.78   13.05
   0  12   8   54.45    9.98
   0  12   9    5.26    3.43
   0  12  -9    4.27    7.88
   0  12  -9    7.64    5.66
   0  12 -10   31.67    9.70
   0  12 -10   27.74   10.41
   0  12  10   29.51    7.37
   0  12 -11   -0.84    4.43
   0  12 -11   -1.19    6.15
   0  12 -12   78.87   17.54
   0  12 -12   68.00   14.34
   0  12 -13    3.28    4.93
   0  12 -13    5.02    3.93
   0  12 -14    2.89    4.51
   0  12 -15    2.32    8.23
   0  12 -16   -4.08    6.78
   0  12 -17   18.31   10.52
   0  13   0    0.04    2.82
   0  13   0   -1.31    5.99
   0  13  -1   97.95   11.06
   0  13  -1   74.84   14.84
   0  13   1   85.76    9.23
   0  13   1   67.68   13.84
   0  13   2   33.14    5.22
   0  13  -2   24.34    8.43
   0  13   2   25.21    5.01
   0  13  -2   27.33    5.83
   0  13   2   17.23    6.50
   0  13   3  109.13   10.20
   0  13   3  103.84   15.98
   0  13  -3  134.05   13.81
   0  13  -3  115.95   18.64
   0  13   4   21.12    6.91
   0  13   4   30.36    5.75
   0  13  -4   47.56    8.94
   0  13  -4   18.27    8.02
   0  13  -5   13.39    5.15
   0  13   5   18.36    4.55
   0  13  -5   17.11    7.35
   0  13   5    5.74    4.79
   0  13  -6    0.46    2.34
   0  13   6   -4.47    4.32
   0  13  -6   -1.84    5.08
   0  13   7    3.32    4.16
   0  13  -7    2.58    3.02
   0  13  -7   -1.35    5.18
   0  13  -8    4.71    6.81
   0  13   8   -3.15    3.52
   0  13  -8   10.26    7.10
   0  13  -9   11.06    9.29
   0  13   9    7.06    2.64
   0  13  -9    7.67    3.46
   0  13 -10  104.19   16.36
   0  13 -10  131.86   22.54
   0  13 -11   62.07   17.29
   0  13 -11   47.73   12.48
   0  13 -12   30.35   12.27
   0  13 -12   49.55   12.93
   0  13 -13   23.61    9.53
   0  13 -13   29.09   12.67
   0  13 -14   27.32   11.17
   0  13 -15    7.88    7.57
   0  13 -16    1.26    5.61
   0  14   0   -7.10    7.29
   0  14   0    0.84    1.83
   0  14   1  289.66   16.76
   0  14  -1  263.74   17.40
   0  14   1  240.90   26.35
   0  14  -1  281.62   29.05
   0  14  -2   27.13    8.82
   0  14  -2   34.73    6.98
   0  14   2   33.32   10.27
   0  14   3   20.08    7.89
   0  14  -3   18.95    8.98
   0  14  -3   41.27    8.29
   0  14   4    1.62    3.35
   0  14  -4    8.79    6.95
   0  14  -5   20.29    8.17
   0  14  -5    9.13    4.45
   0  14   5    4.15    6.05
   0  14   6   25.89    8.90
   0  14  -6   27.19    7.38
   0  14  -6   21.69   10.09
   0  14  -7   10.79    8.06
   0  14  -7    2.97    3.12
   0  14   7    0.67    3.81
   0  14  -8   33.51    9.55
   0  14   8   41.39   10.26
   0  14  -8   18.65   10.68
   0  14   9   22.13    7.00
   0  14  -9   33.64   13.53
   0  14  -9   32.84    9.30
   0  14 -10   29.75   12.55
   0  14 -10   22.96    7.89
   0  14 -11   45.50   12.08
   0  14 -11   57.98   15.87
   0  14 -12   25.58   10.27
   0  14 -12   39.06   14.02
   0  14 -13    9.86    8.58
   0  14 -14   10.04    6.72
   0  15   0    5.44    5.45
   0  15  -1   58.97   14.29
   0  15   1   73.62   15.04
   0  15  -2   28.76   10.15
   0  15   2   10.87    7.42
   0  15   3   42.11   11.80
   0  15  -3   48.69   13.30
   0  15  -4   55.91   15.41
   0  15   4   43.97   12.18
   0  15   5   -1.92    3.70
   0  15  -5   -3.76    4.91
   0  15   6   40.02   10.93
   0  15  -6   49.34   14.50
   0  15   7   12.33    6.05
   0  15  -7   21.79   10.21
   0  15   8    5.61    4.03
   0  15  -8   -3.93    6.68
   0  15  -9   43.67   13.70
   0  15 -10    6.28    8.36
   0  16   0   31.84   10.60
   0  16  -1    2.73    4.84
   0  16   1   -1.97    5.92
   0  16   2   25.15    9.89
   0  16  -2   10.45    7.00
   0  16   3   17.48    6.74
   0  16  -3   23.56   10.16
   0  16   4    1.04    6.09
   0  16  -4   18.13   10.39
   0  16   5   27.81    9.88
   0  16  -5   35.68   12.41
   0  16  -6   25.55   12.33
   0  16   6   24.63    9.88
   0  16   7   14.48    7.68
   0  16  -7    1.74    5.30
   0  16  -8   15.74   10.48
   0  17   0    2.19    4.43
   0  17  -1   22.99    9.63
   0  17   1   11.52    9.17
   0  17   2    8.59    7.65
   0  17  -2   -5.66    6.91
   0  17   3   28.61   10.69
   0  17  -3   35.13   14.07
   0  17   4   13.78    7.08
   0  17  -4   31.73   12.07
   0  17   5    8.98    7.22
   0  17   6   12.52    7.04
   0  18   0    2.59    5.72
   0  18  -1    2.63    6.74
   0  18   1   15.84    9.80
   0  18   2   -4.24    6.07
   0  18   3    4.00    5.44
   0  18   4   20.52   10.06
   0  18   5   19.12    9.01
   1   0 -21   57.06   15.28
   1   0 -20   10.88    8.10
   1   0 -19   57.08   14.55
   1   0 -18    0.09    5.24
   1   0 -17   11.22    7.35
   1   0 -16    4.05    6.27
   1   0 -15   23.24    8.50
   1   0 -14    1.35    4.41
   1   0 -13   95.02   13.74
   1   0 -12   -2.47    3.28
  -1   0  11   -3.70    3.85
   1   0 -11    2.04    3.05
   1   0 -10    8.78    4.39
  -1   0  10   -1.84    2.22
  -1   0   9   12.85    4.72
   1   0  -9    8.44    3.88
   1   0  -8   -3.02    3.10
  -1   0   8   -1.07    2.76
  -1   0   7   52.46    6.90
   1   0  -7   48.30    7.34
   1   0  -7   45.18    6.78
   1   0  -7   45.34    4.38
   1   0  -6    0.21    1.01
   1   0  -6    2.91    2.15
  -1   0   6    0.29    1.70
   1   0  -6   -2.57    2.29
   1   0  -5 2858.97   44.23
  -1   0   5 2769.13   41.63
   1   0  -5 2774.36   28.30
   1   0  -5 2789.61   42.98
   1   0  -4    2.20    2.12
   1   0  -4    0.56    1.88
   1   0  -4   -0.36    1.07
   1   0  -3  144.60    7.45
  -1   0  -3 9999.00   72.42
  -1   0  -4   -0.79    1.83
   1   0   4    2.27    2.32
  -1   0  -5 1377.78   33.26
   1   0   5 1351.07   33.47
  -1   0  -6   -0.98    2.56
   1   0   6   -1.38    1.47
   1   0   7    3.14    2.99
   1   0   7    6.81    2.70
  -1   0  -7   15.69    4.96
  -1   0  -8    2.99    3.49
   1   0   8    0.67    1.54
   1   0   8    1.92    2.76
  -1   0  -9  478.00   26.47
   1   0   9  488.09   19.92
   1   0   9  516.64   27.06
   1   0  10    4.08    3.67
   1   0  10   -1.77    3.80
   1   0  10    2.14    2.31
  -1   0 -10   -0.30    3.62
  -1   0 -11  288.89   22.51
   1   0  11  339.33   24.19
   1   0  11  336.78   18.03
   1   0  11  319.13   24.84
   1   0  12   -0.88    2.19
   1   0  12   -0.89    2.95
  -1   0 -12   -4.64    4.91
  -1   0 -13   84.91   13.55
   1   0  13   76.55   12.67
   1   0  13   57.74    8.22
   1   0  14    0.38    2.96
  -1   0 -14   -5.37    4.76
   1   0  14    1.49    2.94
   1   0  15   53.32    8.32
  -1   0 -15   61.95   12.58
   1   0  15   59.58   11.96
   1   0  16   -0.90    3.36
  -1   0 -16   -0.64    4.03
  -1   0 -17   11.13    8.14
   1   0  17   17.38    7.47
  -1   0 -18    4.58    6.62
  -1   0 -19    9.05    5.78
  -1   0 -20   -4.75    4.82
   1   1 -21   -1.21    4.43
   1  -1 -21    7.33    7.40
   1   1 -20    3.99    7.57
   1  -1 -20    1.59    5.69
   1  -1 -19   19.36    9.48
   1   1 -19   15.14    8.59
   1   1 -18    7.33    8.61
   1  -1 -18   -0.74    4.39
   1   1 -17   14.56    8.14
   1  -1 -17   22.78    8.72
   1  -1 -16   18.46    7.92
   1   1 -16   25.15    9.68
   1   1 -15    2.19    4.48
   1  -1 -15    2.14    4.15
   1   1 -14    2.51    3.89
   1  -1 -14    7.15    4.52
   1  -1 -13   20.99    7.53
   1   1 -13   23.66    8.74
   1   1 -12    5.32    5.29
  -1   1  12    4.70    4.54
   1  -1 -12    7.61    5.40
  -1   1  11   -5.04    4.23
   1  -1 -11   -2.45    4.29
  -1   1  11    1.34    2.95
   1   1 -11    1.74    3.64
  -1   1  10   23.96    6.55
   1   1 -10   28.88    7.05
   1  -1 -10   20.16    5.72
  -1  -1  10   24.78    6.08
   1   1  -9  694.65   22.47
   1  -1  -9  713.16   29.99
   1   1  -9  734.44   31.06
  -1  -1   9  677.78   27.00
  -1   1   9  716.79   30.05
  -1  -1   8  122.92   10.74
   1   1  -8  124.40    9.29
   1  -1  -8  109.29   11.07
   1  -1  -8  122.04   12.46
  -1   1   8  130.83   12.42
   1   1  -8  151.11   13.45
   1   1  -7 2861.82   41.36
  -1  -1   7 2918.51   48.33
   1  -1  -7 2889.75   52.60
   1   1  -7 2931.10   54.42
   1   1  -7 2907.22   50.90
  -1   1   7 2862.92   53.51
  -1   1   6  341.08   16.98
  -1  -1   6  314.19   14.39
   1   1  -6  301.20   16.24
   1   1  -6  312.43   15.33
   1   1  -6  286.82   12.56
  -1   1   6  292.43   15.62
   1  -1  -6  298.06   16.73
   1  -1  -6  298.73   15.66
   1   1  -5 1764.81   29.29
   1  -1  -5 1806.63   36.59
  -1   1   5 1764.32   35.02
   1   1  -5 1751.52   35.41
   1   1  -5 1768.60   32.40
   1  -1  -5 1778.56   34.64
  -1   1   5 1728.43   35.03
   1   1  -4   26.30    4.26
   1   1  -4   27.97    3.49
   1  -1  -4   31.87    4.81
   1   1  -4   24.94    3.30
  -1   1   4   27.85    4.53
   1  -1  -3  856.37   18.60
  -1  -1   3  836.90   19.10
   1   1  -3  854.31   18.79
  -1  -1  -2  110.57    6.00
   1  -1   2  107.71    6.58
   1   1   2  101.35    5.86
  -1   1  -2  107.28    7.08
  -1  -1  -3  796.73   19.39
  -1   1  -3  706.53   20.34
   1   1   3  755.89   19.08
   1  -1   3  764.17   18.86
  -1  -1  -4   90.91    7.85
   1  -1   4   85.69    7.01
  -1   1  -4   88.56    8.21
   1   1   4   92.32    7.74
  -1  -1  -5   41.88    6.17
  -1   1  -5   49.07    6.88
   1   1   5   47.42    6.32
   1  -1   5   52.94    5.89
   1   1   6  151.60   12.71
   1  -1   6  124.44    9.54
  -1  -1  -6  124.32   10.76
   1   1   6  149.01   12.05
  -1   1  -6  138.34   12.00
   1  -1   7 2568.64   51.41
   1  -1   7 2592.68   45.13
  -1   1  -7 2513.88   54.21
  -1  -1  -7 2556.16   52.42
   1   1   7 2566.10   53.91
   1   1   7 2582.76   55.96
   1  -1   8   74.06    8.21
   1   1   8   69.46    9.79
  -1   1  -8   56.02    8.94
  -1  -1  -8   70.46    9.31
   1   1   8   58.03    9.01
   1   1   8   67.81    6.54
   1  -1   8   78.59   10.05
   1   1   9  134.47    9.50
   1   1   9  129.86   14.45
   1   1   9  132.90   14.28
  -1  -1  -9  130.88   13.56
   1  -1   9  131.97   13.17
  -1   1  -9  116.88   13.28
   1  -1   9  119.00   10.82
  -1  -1 -10    5.55    3.63
   1   1  10    2.20    4.67
   1  -1  10   -0.58    2.37
   1   1  10    6.05    3.23
  -1   1 -10    2.19    2.67
   1  -1  10    2.29    2.36
   1   1  10    0.74    2.23
   1  -1  11   15.47    5.82
   1  -1  11    6.27    3.76
   1  -1  11    8.20    3.67
   1   1  11   -0.10    2.72
   1   1  11    7.30    2.59
  -1  -1 -11    6.11    3.43
   1   1  11    3.01    2.90
  -1   1 -11    7.01    5.28
  -1  -1 -12   20.49    6.29
   1  -1  12   27.31    6.19
   1  -1  12   38.88    8.86
   1   1  12   39.51    9.36
   1   1  12   38.13    5.86
  -1   1 -12   39.79    9.08
   1   1  13   16.73    6.70
   1  -1  13   15.58    4.77
   1   1  13   24.33    5.19
  -1   1 -13   33.94    8.85
   1  -1  13   14.23    5.65
  -1  -1 -13   23.15    6.61
  -1   1 -14    1.11    3.90
   1   1  14   -4.20    4.57
   1   1  14    2.90    1.69
  -1  -1 -14    2.35    4.10
   1  -1  14   -0.26    1.97
   1  -1  14    0.36    3.40
   1  -1  15   10.62    4.47
   1   1  15    5.08    4.49
  -1  -1 -15   21.29    8.40
   1   1  15   25.93    5.56
  -1   1 -15   33.05    9.89
   1  -1  15   13.32    6.21
  -1  -1 -16   -2.45    5.42
   1   1  16   -3.20    4.43
   1  -1  16   -1.13    4.95
  -1   1 -16   -1.19    4.90
   1   1  17   44.85   12.73
  -1   1 -17   35.04   11.58
   1  -1  17   27.08    9.07
  -1  -1 -17   41.40   11.14
  -1   1 -18   -3.54    4.29
  -1  -1 -18    5.78    6.94
  -1  -1 -19    9.81    6.00
  -1   1 -19    8.92    7.14
  -1   1 -20    9.19    7.74
  -1  -1 -20   12.14    6.74
   1   2 -21   38.16   12.98
   1  -2 -21   58.18   16.35
   1  -2 -20    3.90    4.97
   1   2 -20   -1.67    4.56
   1  -2 -19   12.25    7.31
   1   2 -19   22.84    9.93
   1  -2 -18    6.75    5.98
   1   2 -18   -1.06    4.88
   1  -2 -17   35.04   10.74
   1   2 -17   43.81   11.63
   1   2 -16   11.65    5.54
   1  -2 -16   20.26    6.96
   1   2 -15   51.99   12.03
   1  -2 -15   32.41    8.84
   1   2 -14   -1.70    4.45
   1  -2 -14   16.02    6.71
   1   2 -13   22.55    7.79
   1  -2 -13   25.70    7.49
   1  -2 -12   35.71    8.01
   1   2 -12   31.89    8.11
  -1   2  12   33.18    8.59
  -1   2  12   28.96    7.78
   1  -2 -11   12.29    4.96
   1   2 -11    8.79    3.40
  -1   2  11   11.91    5.86
  -1  -2  11    9.41    5.53
  -1   2  11    8.13    4.03
  -1   2  10   51.56    8.76
   1   2 -10   46.95    6.85
   1   2 -10   48.19    8.69
  -1   2  10   42.36    8.58
   1  -2 -10   34.40    7.45
   1   2  -9 1571.12   37.94
   1  -2  -9 1540.19   43.90
  -1   2   9 1502.72   44.98
   1   2  -9 1507.04   45.35
  -1   2   9 1468.63   44.86
   1   2  -8  146.44   13.46
   1  -2  -8  168.89   13.71
  -1   2   8  169.64   14.50
   1   2  -8  176.42   12.61
  -1   2   8  153.41   13.42
   1   2  -7  467.72   19.37
   1   2  -7  502.15   22.75
   1  -2  -7  470.69   21.39
  -1   2   7  497.45   22.43
  -1   2   7  500.91   23.31
   1   2  -6   -1.52    1.69
   1  -2  -6    0.26    2.35
  -1   2   6   -0.99    2.63
   1   2  -6   -0.68    2.39
  -1  -2   6    0.76    1.93
  -1   2   6   -0.87    1.92
   1   2  -6    0.09    1.55
   1   2  -5  641.99   21.90
   1   2  -5  644.70   20.79
  -1  -2   5  663.74   22.80
   1   2  -5  618.17   17.47
  -1   2   5  610.23   20.70
  -1   2   5  632.08   22.60
   1  -2  -5  670.48   21.49
   1   2  -4    3.36    2.63
   1  -2  -4   -1.87    1.73
   1   2  -4   -2.32    2.33
  -1   2   4   -0.58    1.51
   1   2  -4   -0.41    1.17
  -1  -2   4    4.17    2.68
   1   2  -3  566.76   15.89
   1  -2  -3  605.59   12.11
  -1   2   3  571.53   15.69
  -1  -2   3  615.78   16.95
  -1   2   2   -1.05    1.07
  -1  -2   2    1.96    1.17
  -1   2   2    0.44    0.85
   1   2  -2    0.47    1.21
   1  -2  -2    1.98    0.91
   1  -2  -2    1.43    1.12
  -1   2   1    3.75    1.10
  -1   2   1    3.17    1.50
   1  -2  -1    1.06    0.99
   1  -2   0   33.94    3.71
  -1  -2   0   41.06    2.71
  -1   2   0   39.62    2.63
   1  -2   1  142.45    7.99
  -1   2  -1  140.33    7.83
   1  -2   1  147.18    8.28
   1  -2   2   12.01    2.66
  -1  -2  -2   23.59    2.91
   1   2   2   20.31    2.67
  -1   2  -2   12.04    2.83
   1  -2   2   15.91    2.96
   1   2   3  120.78    7.32
  -1   2  -3  131.98    9.54
  -1   2  -3  125.28    8.91
   1  -2   3  134.91    9.22
   1  -2   3  124.98    8.98
  -1  -2  -3  128.98    7.45
  -1   2  -4    8.75    2.48
   1  -2   4    3.32    1.87
   1   2   4    5.78    2.17
  -1  -2  -4    9.64    2.97
  -1   2  -4    7.40    3.08
  -1   2  -5  612.04   23.70
   1  -2   5  585.88   21.35
   1   2   5  603.05   24.31
   1   2   5  605.24   21.56
  -1  -2  -5  606.04   21.15
  -1   2  -6   35.81    6.29
  -1  -2  -6   33.91    6.05
   1   2   6   43.17    6.42
   1   2   6   37.14    7.05
   1  -2   6   43.00    5.98
   1  -2   7  440.11   20.43
   1   2   7  405.41   21.46
  -1   2  -7  408.80   22.34
   1  -2   7  411.15   19.67
  -1  -2  -7  431.67   20.96
   1   2   7  434.75   23.67
   1   2   8  204.51   17.25
  -1   2  -8  198.15   16.26
   1  -2   8  182.02   14.03
   1   2   8  194.56   16.15
   1  -2   8  188.67   13.95
  -1  -2  -8  186.65   14.85
   1  -2   9  427.86   23.10
   1  -2   9  421.61   21.64
  -1  -2  -9  412.38   23.36
   1   2   9  450.95   26.98
  -1   2  -9  432.93   25.77
   1   2   9  412.52   24.96
   1  -2  10   -3.93    2.72
   1   2  10   10.84    5.22
  -1   2 -10    3.40    4.77
  -1  -2 -10    9.06    4.86
   1  -2  10    2.95    2.62
   1   2  10    5.67    4.59
   1   2  10    0.87    1.54
   1  -2  11   60.13    9.54
  -1   2 -11   51.69   10.45
   1   2  11   62.96    6.59
   1  -2  11   58.23    8.80
   1   2  11   64.86   11.26
   1   2  11   46.13    9.44
  -1  -2 -11   56.92   10.38
   1   2  12   -0.75    4.12
  -1   2 -12    4.75    4.07
   1  -2  12    2.62    4.04
  -1  -2 -12    3.99    4.07
   1  -2  12    3.72    2.84
   1   2  12    2.45    2.48
  -1   2 -13   46.20   10.17
   1   2  13   46.17    6.02
   1   2  13   52.92   11.16
  -1  -2 -13   49.87   10.72
   1  -2  13   32.92    7.00
   1  -2  13   49.55    9.84
   1  -2  14    0.49    3.78
   1   2  14    1.00    4.40
   1  -2  14    3.85    4.01
  -1   2 -14    1.83    5.85
  -1  -2 -14    2.07    5.10
   1   2  14    0.51    1.36
  -1  -2 -15   56.52   12.61
   1   2  15   68.82   13.89
   1  -2  15   46.88    9.13
   1   2  15   51.00    6.54
   1  -2  15   56.09   11.18
  -1   2 -15   45.48   10.07
   1  -2  16    3.54    4.01
   1   2  16    2.47    4.34
  -1   2 -16   11.29    7.64
  -1  -2 -16    5.41    5.63
  -1   2 -17   -1.43    6.38
  -1  -2 -17    4.93    6.33
   1  -2  17    7.89    5.64
  -1   2 -18    7.70    4.25
   1   2  18    1.64    4.48
  -1  -2 -19    9.55    5.81
  -1   2 -19   -2.61    7.33
  -1   2 -20    6.96    7.38
  -1  -2 -20    9.62    8.14
   1  -3 -21    8.86    7.22
   1   3 -21   10.25    7.00
   1   3 -20   12.46    9.26
   1  -3 -20   -2.48    6.30
   1   3 -19   13.21    7.21
   1  -3 -19   28.34    9.65
   1  -3 -18    2.38    5.54
   1   3 -18    1.82    4.07
   1  -3 -17    1.66    5.85
   1   3 -17    1.14    3.59
   1  -3 -16    3.00    5.48
   1   3 -16   10.17    7.19
   1   3 -15   -1.78    5.16
   1  -3 -15    2.87    5.17
   1  -3 -14    1.72    3.28
   1   3 -14   12.58    6.80
   1   3 -13   58.48   11.28
   1  -3 -13   48.72    9.74
  -1   3  12  102.95   14.13
   1  -3 -12  107.06   14.06
   1   3 -12   95.42   13.93
  -1   3  12  106.10   14.97
  -1  -3  11  586.13   33.24
   1   3 -11  628.48   33.30
  -1   3  11  622.84   32.67
   1  -3 -11  602.21   30.73
  -1   3  11  627.02   33.38
  -1   3  10    1.18    2.73
   1  -3 -10    4.23    3.48
  -1   3  10    7.35    4.75
   1   3 -10    2.80    2.91
   1   3 -10    1.23    2.35
  -1  -3  10    7.89    3.92
   1   3  -9  122.63   12.01
   1   3  -9  118.24   13.28
   1  -3  -9  138.95   13.34
  -1   3   9  115.96   13.24
  -1   3   9  144.04   13.96
   1  -3  -8   12.04    4.64
   1   3  -8   12.23    3.75
  -1   3   8    7.62    3.91
  -1   3   8   16.91    5.20
   1   3  -8    4.21    3.53
   1   3  -7  516.42   23.57
  -1   3   7  503.49   24.40
   1  -3  -7  482.44   21.63
  -1  -3   7  494.07   23.71
  -1   3   7  491.53   22.47
   1   3  -7  519.15   22.74
   1  -3  -6   36.16    5.47
  -1  -3   6   28.95    5.44
  -1   3   6   32.34    5.29
   1   3  -6   27.49    4.98
  -1   3   6   41.15    7.11
   1   3  -6   42.09    6.42
   1   3  -5  119.83    9.66
   1   3  -5  120.84   10.42
   1  -3  -5  128.57    9.41
  -1  -3   5  106.47    9.37
  -1   3   5  111.13    9.94
  -1   3   5  122.87    4.87
   1  -3  -5  133.50    7.21
  -1   3   5  124.10    9.45
   1   3  -4   30.36    4.83
   1   3  -4   15.86    3.54
   1   3  -4   23.26    2.51
  -1   3   4   20.63    3.79
  -1  -3   4   26.37    4.28
  -1   3   4   24.50    2.55
   1  -3  -4   25.49    4.63
   1  -3  -4   21.31    2.37
   1  -3  -3  268.15    7.10
  -1   3   3  240.54    9.18
   1   3  -3  254.65   11.05
  -1  -3   3  259.59   11.45
  -1   3   3  250.81    7.58
   1  -3  -3  266.72   13.00
  -1   3   2  468.04    9.39
  -1  -3   2  457.45   12.68
   1   3  -2  463.48   12.72
  -1   3   2  460.63   13.68
   1  -3  -2  453.73   13.83
   1  -3  -2  494.17   15.52
  -1  -3   1  176.39    6.06
  -1   3   1  178.88    9.33
   1   3  -1  174.00    5.95
   1  -3  -1  184.68    9.40
   1  -3   0 2134.08   34.70
  -1   3   0 2247.05   35.02
  -1   3   0 2142.29   31.78
  -1   3  -1  831.60   21.03
   1  -3   1  853.06   21.33
   1  -3   1  833.75   22.68
  -1  -3  -2  774.99   14.25
   1  -3   2  814.05   23.69
  -1   3  -2  738.83   21.30
   1  -3   2  763.04   21.69
   1   3   2  753.50   14.68
  -1  -3  -3   77.26    5.66
   1  -3   3   72.05    7.61
   1   3   3   72.42    5.65
   1  -3   3   74.30    7.69
  -1   3  -3   79.09    7.78
   1   3   4  183.39   13.30
  -1   3  -4  182.78   12.49
   1  -3   4  182.66   12.49
   1   3   4  178.67   10.14
  -1  -3  -4  181.35    9.99
   1  -3   4  174.77   12.18
  -1   3  -4  184.16   12.86
  -1  -3  -5  121.45    9.31
   1   3   5  109.83    9.16
  -1   3  -5  124.78   11.01
   1   3   5  118.65   11.57
  -1   3  -5  113.59   10.73
   1  -3   5  128.30   11.06
   1   3   6  153.93   13.89
   1  -3   6  125.95   11.52
   1   3   6  142.85   11.61
  -1   3  -6  164.96   12.75
  -1   3  -6  144.74   13.17
  -1  -3  -6  134.76   10.57
   1  -3   7  621.52   26.25
  -1  -3  -7  609.79   24.72
  -1   3  -7  580.30   27.38
   1   3   7  581.26   25.13
   1   3   7  617.78   29.15
   1  -3   7  598.18   22.58
  -1  -3  -8   18.48    5.05
  -1   3  -8    8.75    4.28
   1   3   8   19.31    5.98
   1  -3   8   11.07    3.95
   1   3   8    9.55    3.36
   1  -3   8   16.23    5.05
  -1  -3  -9  530.15   26.25
  -1   3  -9  504.32   28.38
   1  -3   9  550.00   26.81
   1  -3   9  505.31   23.58
   1   3   9  560.70   28.65
   1   3   9  538.31   29.92
   1  -3  10   41.48    8.13
  -1   3 -10   50.21    9.77
  -1  -3 -10   51.08    8.81
   1  -3  10   34.58    7.01
   1  -3  10   36.94    8.74
   1   3  10   54.60    9.54
   1   3  10   41.40    9.30
  -1   3 -11  624.85   34.59
   1   3  11  587.40   34.35
   1   3  11  584.26   32.96
   1  -3  11  559.74   29.20
   1  -3  11  625.42   29.15
   1   3  11  581.80   18.08
  -1  -3 -11  495.11   28.56
  -1   3 -12   15.18    7.13
  -1  -3 -12    7.18    4.53
   1   3  12    7.95    5.60
   1  -3  12   10.44    4.22
   1  -3  12    4.99    2.99
   1   3  12    9.50    2.25
  -1  -3 -13    6.95    4.35
  -1   3 -13   -2.39    3.71
   1   3  13    4.38    2.07
   1   3  13   -1.36    4.59
   1  -3  13    4.41    3.29
   1  -3  13    3.61    3.92
   1   3  14   15.57    7.68
   1  -3  14   -1.67    3.06
   1   3  14   10.08    2.81
  -1   3 -14    7.95    4.03
   1  -3  14    1.20    4.12
  -1  -3 -14    8.53    4.99
  -1  -3 -15    4.14    4.92
  -1   3 -15    6.63    4.70
   1  -3  15   -0.98    4.29
   1   3  15    7.81    8.16
   1  -3  16    4.85    3.20
  -1  -3 -16   17.25    9.24
  -1   3 -16    5.25    3.27
   1   3  16    9.06    6.69
  -1   3 -17   11.44    7.53
  -1  -3 -17   14.69    8.46
   1   3  17    5.50    4.81
  -1   3 -18   26.88   11.52
  -1  -3 -18    7.94    6.89
  -1   3 -19   -4.66    7.81
  -1  -3 -19    1.57    4.74
  -1   3 -20    5.95    7.52
  -1  -3 -20    4.96    6.77
   1  -4 -21    4.40    4.66
   1  -4 -20   20.56    9.74
   1   4 -20   12.33   13.76
   1  -4 -19    1.50    5.52
   1   4 -19   17.81    8.55
   1  -4 -18   33.50   13.08
   1   4 -18   19.61    8.23
   1  -4 -17   -2.45    5.27
   1   4 -17    1.20    3.95
   1   4 -16   43.06   11.38
   1  -4 -16   43.02   10.52
   1  -4 -15   -4.62    5.13
   1   4 -15    5.25    5.56
   1  -4 -14   -1.80    3.41
   1   4 -14    0.82    4.48
   1  -4 -13    9.58    6.24
   1   4 -13   10.47    5.80
   1  -4 -12  203.72   18.83
   1   4 -12  184.71   19.16
   1   4 -12  179.25   16.98
  -1   4  11  352.19   24.55
   1  -4 -11  353.74   23.47
  -1   4  11  347.87   25.79
  -1  -4  11  372.54   27.04
   1   4 -11  352.45   24.95
  -1   4  10   48.81    8.64
  -1   4  10   40.78    8.85
  -1  -4  10   45.52    9.27
   1  -4 -10   55.01    9.27
   1   4 -10   52.83    9.45
  -1   4   9  646.30   31.94
   1   4  -9  622.59   30.09
  -1  -4   9  669.27   32.42
  -1   4   9  635.75   29.24
   1  -4  -9  660.11   28.72
   1  -4  -8 1007.48   33.44
  -1   4   8 1021.79   38.08
  -1   4   8  971.56   34.28
   1   4  -8  977.37   35.84
   1  -4  -7   10.28    3.45
  -1   4   7    6.04    3.41
   1   4  -7   10.35    3.68
  -1   4   7    4.07    2.23
   1  -4  -7   11.80    2.80
   1   4  -7    9.80    2.89
  -1  -4   7    7.20    3.56
  -1   4   7    8.02    1.40
  -1   4   6   53.06    7.74
  -1  -4   6   62.31    8.04
   1   4  -6   60.42    8.49
  -1   4   6   60.70    7.37
   1  -4  -6   79.15    5.96
  -1   4   6   58.10    4.22
   1   4  -6   61.40    8.23
  -1   4   5  359.75   11.75
   1   4  -5  336.62   16.92
   1  -4  -5  373.09   10.40
  -1  -4   5  379.41   18.21
  -1   4   5  327.52   15.57
   1   4  -5  366.89   19.64
  -1   4   4  263.15   12.69
  -1   4   4  277.98   11.27
   1   4  -4  269.09   16.52
  -1  -4   4  288.17   14.20
   1  -4  -4  277.15   15.89
   1   4  -4  296.69   14.27
   1  -4  -4  289.94    7.96
  -1  -4   3  385.17   14.57
  -1   4   3  389.78   14.20
  -1   4   3  407.90    9.32
   1   4  -3  378.04   14.50
   1  -4  -3  411.63   17.44
   1   4  -2    1.05    1.46
   1  -4  -2   -0.55    1.45
  -1   4   2   -0.11    2.08
  -1  -4   2   -0.57    1.21
  -1   4   2    0.54    0.66
   1  -4  -1   11.87    2.65
   1   4  -1   10.02    1.79
   1  -4  -1   12.60    3.32
   1   4  -1    9.34    1.39
  -1  -4   1    9.30    1.81
  -1   4   1   16.97    3.78
   1   4   0  236.76    6.71
  -1   4   0  232.91   13.18
  -1   4   0  219.64   11.36
   1  -4   0  228.81   12.84
  -1   4  -1  257.09   12.76
   1   4   1  266.96   12.68
   1  -4   1  271.67   14.81
   1   4   1  291.07    7.11
   1  -4   1  280.98   13.24
  -1   4  -2 1171.40   28.73
   1  -4   2 1174.62   32.17
   1   4   2 1200.25   29.54
   1   4   2 1164.99   18.00
   1  -4   2 1192.85   29.02
   1  -4   3  867.21   28.75
  -1  -4  -3  875.20   18.45
  -1   4  -3  823.46   26.05
   1   4   3  837.09   27.29
   1  -4   3  842.40   26.17
   1   4   3  825.55   18.92
  -1   4  -4   40.30    6.41
   1  -4   4   39.07    6.49
   1   4   4   36.74    4.70
   1   4   4   33.98    5.60
   1  -4   4   44.99    6.49
  -1  -4  -4   46.53    5.24
  -1   4  -5  105.96   10.96
  -1   4  -5   98.25   10.63
   1  -4   5   96.34   10.22
  -1  -4  -5   99.75    8.70
   1   4   5  102.24    9.06
   1   4   5  105.70   11.17
   1  -4   5  107.94   11.02
  -1  -4  -6  214.28   13.40
   1  -4   6  199.95   15.63
  -1   4  -6  218.30   16.04
   1   4   6  197.87   16.28
   1   4   6  202.86   13.46
   1  -4   6  216.48   16.22
  -1   4  -6  215.41   16.30
   1  -4   7   38.48    5.37
  -1  -4  -7   27.80    5.48
   1  -4   7   36.44    7.06
   1   4   7   28.72    5.71
  -1   4  -7   31.76    6.78
   1   4   7   44.74    8.39
   1  -4   8  389.77   24.84
   1   4   8  384.08   24.91
   1   4   8  403.77   22.52
  -1   4  -8  479.52   27.01
  -1  -4  -8  420.33   21.80
   1  -4   8  384.77   18.52
   1  -4   8  392.29   23.52
  -1   4  -9  633.20   32.63
   1  -4   9  553.13   28.81
   1  -4   9  636.71   33.62
   1   4   9  560.70   31.63
   1  -4   9  571.62   24.07
  -1  -4  -9  578.56   27.06
   1   4   9  543.58   28.03
   1  -4  10   40.10    9.56
  -1   4 -10   37.57    8.34
   1  -4  10   36.46    7.88
   1   4  10   39.25    8.74
   1  -4  10   36.69    6.74
   1   4  10   27.72    8.26
  -1  -4 -10   31.88    6.71
  -1  -4 -11   24.10    6.20
   1   4  11   32.57    8.47
  -1   4 -11   34.68    8.94
   1  -4  11   35.96    8.05
   1  -4  11   21.99    5.49
   1   4  11   25.07    7.32
   1   4  12    4.32    2.03
  -1   4 -12   -3.92    5.53
   1   4  12   -3.50    4.78
   1  -4  12    6.46    4.05
   1  -4  12    5.64    3.97
  -1  -4 -12    4.98    4.96
  -1   4 -13    0.71    3.90
  -1  -4 -13    1.95    2.78
   1   4  13    3.86    2.03
   1   4  13    2.38    3.19
   1  -4  13   -0.05    2.94
   1  -4  13    8.86    6.26
  -1   4 -14   85.74   15.30
   1  -4  14   96.54   13.14
  -1  -4 -14   86.70   14.12
   1   4  14   99.79    6.03
   1   4  14   82.82   14.19
   1   4  15   10.66    6.86
  -1  -4 -15   14.77    6.85
   1  -4  15   15.42    5.87
  -1   4 -15   16.30    9.53
   1   4  16   29.80   10.22
  -1  -4 -16   46.63   11.58
  -1   4 -16   40.00   12.07
   1   4  17   35.91   11.76
  -1  -4 -17   52.16   12.70
  -1   4 -17   30.94   11.29
  -1   4 -18   26.35   11.11
  -1  -4 -18    2.12    4.79
  -1  -4 -19   11.62    9.32
  -1   4 -19    3.42    6.23
  -1   4 -20   11.82    6.80
  -1  -4 -20    9.90    8.56
   1  -5 -21    0.28    6.13
   1   5 -20    6.13    6.30
   1  -5 -20    4.57    7.02
   1   5 -19    3.51    7.52
   1  -5 -19   14.17   12.16
   1   5 -18   28.90   11.51
   1  -5 -18    7.06    6.11
   1  -5 -17   29.24    9.38
   1   5 -17   50.47   13.48
   1   5 -16   16.50    8.17
   1  -5 -16    7.01    5.01
   1   5 -15   38.80   10.40
   1  -5 -15   28.27    7.60
   1  -5 -14  130.26   16.56
   1   5 -14  132.22   18.38
   1  -5 -13   13.79    6.07
   1   5 -13   25.71    8.37
   1   5 -13   14.60    6.81
   1   5 -12   16.49    5.46
   1   5 -12   21.51    6.83
   1  -5 -12   24.83    7.03
   1  -5 -11  347.28   23.48
   1   5 -11  381.03   25.52
   1   5 -11  337.11   25.23
  -1   5  11  311.68   23.50
   1   5 -10  107.65   13.36
  -1  -5  10   83.26   12.78
  -1   5  10  104.14   12.82
   1   5 -10  105.64   13.76
   1  -5 -10  103.89   12.29
   1   5  -9  210.05   18.00
   1  -5  -9  198.77   11.70
  -1   5   9  223.90   17.22
   1   5  -9  187.73   16.98
  -1  -5   9  214.13   18.85
  -1   5   8   31.25    6.17
   1   5  -8   36.37    7.60
   1  -5  -8   29.23    4.13
  -1   5   8   23.80    2.70
  -1   5   7  211.05    9.28
   1   5  -7  221.25   16.38
   1  -5  -7  214.84    9.72
  -1   5   7  195.23   14.01
  -1  -5   7  189.56   15.57
  -1   5   6  696.18   18.45
   1   5  -6  719.79   27.46
  -1   5   6  678.01   24.60
  -1  -5   6  691.76   27.32
   1  -5  -6  784.08   15.80
  -1  -5   5  162.07   12.40
   1  -5  -5  190.94   15.03
   1  -5  -5  165.91    6.28
  -1   5   5  183.78   10.29
  -1   5   5  158.14   11.16
   1   5  -5  173.45   12.70
  -1   5   4    1.00    1.49
   1   5  -4   -0.05    1.90
  -1  -5   4    0.07    2.72
   1  -5  -4   -2.71    2.82
  -1   5   4    0.65    1.58
  -1   5   3  113.54    9.00
  -1  -5   3  115.15    8.44
   1   5  -3  108.51    8.57
  -1   5   3  120.35    5.27
   1  -5  -3  128.75   10.78
  -1  -5   2   51.15    5.20
   1  -5  -2   57.74    6.33
  -1   5   2   53.17    3.83
   1   5  -2   52.70    5.19
  -1   5   2   55.70    6.82
   1   5  -2   63.01    3.46
   1  -5  -1 1008.58   23.48
  -1   5   1  950.52   28.33
   1   5  -1  965.79   18.48
   1   5  -1  962.06   18.21
   1  -5   0  678.59   24.87
   1   5   0  675.17   13.67
   1   5   0  672.90   18.64
  -1   5   0  679.32   24.75
  -1   5   0  671.65   21.25
   1  -5   0  689.49   16.99
   1  -5   1  707.58   26.62
  -1   5  -1  741.14   27.11
   1   5   1  723.19   22.11
  -1   5  -1  745.97   23.32
   1  -5   2  172.68   12.01
   1   5   2  172.81   12.09
   1   5   2  181.94    7.41
   1  -5   2  165.74   13.44
  -1   5  -2  187.71   12.17
  -1   5  -3    8.62    3.58
   1  -5   3   12.63    4.08
   1  -5   3   17.56    4.30
   1   5   3   12.98    4.18
   1   5   3   12.14    2.59
   1   5   4   40.73    7.22
   1   5   4   35.83    4.73
  -1   5  -4   36.10    6.49
   1  -5   4   37.75    7.26
   1  -5   4   36.25    6.21
  -1  -5  -5  160.55   10.40
   1   5   5  170.22   14.77
   1   5   5  140.08   10.09
   1  -5   5  165.43   14.69
   1  -5   5  158.15   13.67
  -1   5  -5  167.58   14.02
  -1  -5  -6  208.38   13.01
  -1   5  -6  206.06   16.31
   1  -5   6  204.23   10.15
   1  -5   6  201.46   16.90
   1   5   6  246.79   18.67
   1   5   6  206.97   13.54
   1  -5   7  942.81   24.28
   1   5   7  867.88   30.10
   1  -5   7  839.08   35.59
  -1  -5  -7  897.26   29.37
  -1   5  -7  893.22   36.39
   1   5   7  867.50   36.72
   1  -5   8   23.78    6.53
   1   5   8   24.37    6.09
  -1  -5  -8   19.89    5.03
   1   5   8   18.36    5.54
   1  -5   8   19.24    3.91
   1  -5   8   17.61    5.94
  -1   5  -8   25.77    7.45
  -1   5  -8   14.33    5.84
   1  -5   9  439.25   19.69
  -1   5  -9  454.67   28.21
  -1   5  -9  481.55   27.62
   1   5   9  448.14   25.27
  -1  -5  -9  446.63   23.72
   1  -5   9  443.17   27.40
   1  -5   9  495.35   29.96
   1   5   9  484.92   29.81
   1  -5  10  104.73   13.89
   1   5  10  112.11   13.57
  -1   5 -10  102.87   14.28
  -1  -5 -10  110.05   12.87
   1   5  10  129.13   16.37
   1  -5  10  139.58   11.76
  -1   5 -11   79.00   13.29
   1   5  11   81.05   13.37
   1  -5  11   69.11    8.97
   1  -5  11   89.79   13.08
   1   5  11  125.87   15.25
  -1  -5 -11   91.83   12.31
   1  -5  12  264.09   18.48
  -1  -5 -12  301.99   23.65
   1   5  12  296.72   26.61
  -1   5 -12  279.71   25.33
   1   5  13   16.66    2.42
   1  -5  13   12.75    4.85
  -1  -5 -13   19.85    6.63
   1   5  13   19.04    7.99
  -1   5 -13   15.30    7.30
  -1   5 -14   11.30    6.67
   1   5  14   30.05    9.20
  -1  -5 -14   15.19    6.42
   1  -5  14    9.56    4.15
  -1  -5 -15    6.48    5.18
  -1   5 -15    2.32    4.15
   1   5  15    6.02    6.64
   1   5  16    0.25    4.00
  -1   5 -16   -1.91    4.48
  -1  -5 -16    5.19    6.97
  -1   5 -17   11.86    8.53
   1   5  17    3.47    5.43
  -1  -5 -17    0.44    6.05
  -1   5 -18    8.63    7.77
  -1  -5 -18    8.06    7.20
  -1   5 -19   28.97   13.13
  -1  -5 -19   12.53    8.44
  -1  -5 -20   -5.10    5.04
   1   6 -20   22.16   10.71
   1   6 -19   98.11   19.05
   1  -6 -18   -0.89    2.89
   1   6 -18   10.63    6.79
   1  -6 -17    1.57    4.04
   1   6 -17    7.61    7.43
   1  -6 -17    7.60    4.58
   1   6 -16   13.67    7.61
   1  -6 -16   10.67    4.72
   1  -6 -16   21.97    8.48
   1   6 -15   33.14   10.43
   1  -6 -15   44.60    8.16
   1  -6 -15   49.04   10.94
   1  -6 -14   -4.92    3.50
   1   6 -14   -2.07    4.16
   1   6 -14   -1.71    4.35
   1  -6 -14    4.13    4.30
   1  -6 -13    1.74    2.72
   1   6 -13    7.33    6.06
   1   6 -13    9.98    5.71
   1   6 -12  231.67   22.09
   1  -6 -12  254.02   15.63
   1   6 -12  239.22   22.54
  -1   6  11  150.27   15.86
   1  -6 -11  153.84   11.26
   1   6 -11  179.38   18.68
   1   6 -11  178.92   19.33
  -1  -6  10  126.86   15.63
   1   6 -10  148.64   16.61
  -1   6  10  124.08   13.96
   1  -6 -10  139.00    9.68
   1   6 -10  143.61   15.96
  -1   6   9  160.23   14.85
   1   6  -9  173.06   16.67
   1  -6  -9  165.46    9.48
   1   6  -9  172.18   17.34
  -1  -6   9  153.26   16.24
  -1   6   9  157.24    7.72
   1   6  -8  147.40   15.94
  -1   6   8  150.38    8.67
  -1   6   8  164.21   14.11
   1  -6  -8  164.20    8.18
   1   6  -8  179.39   16.10
   1  -6  -7  690.43   14.30
  -1   6   7  690.06   20.24
   1   6  -7  664.37   29.29
   1   6  -7  705.78   33.68
  -1   6   7  634.00   25.77
   1   6  -6   14.14    4.41
   1  -6  -6   10.53    1.61
  -1   6   6    9.69    2.93
  -1   6   6   12.42    3.75
  -1  -6   6   19.06    5.24
   1  -6  -5   -0.88    2.25
  -1  -6   5    2.89    2.41
  -1   6   5    2.91    1.68
  -1   6   5    0.29    1.70
   1   6  -5    0.37    2.49
  -1   6   4  311.62   16.12
   1  -6  -4  311.78   18.77
  -1   6   4  307.77   14.75
  -1   6   4  301.60    8.33
   1   6  -4  307.73   15.92
  -1  -6   4  316.98   16.11
  -1   6   3    4.37    1.24
  -1   6   3    2.99    2.11
   1  -6  -3    7.10    3.32
   1   6  -3    3.87    2.42
  -1  -6   3    3.52    2.03
  -1   6   2   50.73    7.02
  -1  -6   2   53.39    5.62
   1  -6  -2   56.87    6.90
   1   6  -2   47.16    5.20
   1   6  -1   28.25    3.60
   1  -6  -1   23.06    3.84
  -1   6   1   26.33    5.79
   1   6  -1   31.32    3.72
  -1   6   1   34.88    5.21
   1  -6   0  386.13   14.13
  -1   6   0  382.68   17.21
  -1   6   0  392.58   20.86
   1   6   0  412.66   12.16
   1   6   0  374.19   14.61
  -1   6  -1  252.07   14.36
  -1   6  -1  258.36    7.08
  -1  -6  -1  250.23    6.80
   1  -6   1  239.33    9.60
   1   6   1  251.39    9.37
   1  -6   1  239.33   16.79
   1   6   1  241.82   13.26
   1  -6   2   16.37    5.25
  -1   6  -2   15.67    4.20
   1   6   2   15.10    2.43
   1   6   2   12.84    3.75
   1  -6   2   15.58    2.06
   1  -6   2   17.90    4.38
   1   6   3   57.14    5.20
   1  -6   3   60.80    8.09
  -1   6  -3   55.86    7.76
   1   6   3   52.76    7.52
   1  -6   3   70.97   10.04
   1   6   4   48.73    8.11
  -1   6  -4   48.99    7.57
   1  -6   4   50.14    8.56
   1  -6   4   45.01    7.28
   1   6   4   50.56    5.54
  -1   6  -5  209.90   16.07
   1  -6   5  184.78   15.35
   1   6   5  186.79   15.85
   1  -6   5  191.63   17.21
   1   6   5  167.18   10.98
   1   6   6    9.71    4.71
   1  -6   6   19.23    2.76
   1   6   6   19.10    4.58
   1  -6   6   14.33    5.20
  -1   6  -6   16.23    5.56
   1   6   7    0.86    3.12
  -1  -6  -7   -0.25    1.83
  -1  -6  -7    0.96    1.06
   1  -6   7    0.66    2.08
  -1   6  -7   -0.79    2.56
   1  -6   7    1.59    2.49
   1  -6   7   -0.88    1.11
   1   6   7   -1.28    1.74
  -1   6  -7    4.96    4.88
   1   6   8  151.39   13.75
   1  -6   8  140.93   16.09
   1  -6   8  164.45   10.01
  -1   6  -8  146.05   15.98
  -1   6  -8  155.78   16.31
   1  -6   8  151.05   16.26
   1   6   8  120.21   14.73
  -1  -6  -8  154.96   13.18
   1   6   9  225.95   17.59
   1  -6   9  194.10   19.51
  -1   6  -9  237.50   21.08
  -1   6  -9  258.23   21.69
   1  -6   9  229.26   12.83
   1   6   9  197.65   19.43
   1  -6   9  221.38   20.69
  -1  -6  -9  217.32   16.70
  -1   6 -10  140.36   16.90
  -1   6 -10  155.99   18.03
   1   6  10  127.27   16.34
  -1  -6 -10  150.25   14.74
   1   6  10  119.54   14.03
   1  -6  10  128.54   10.54
  -1   6 -11   -1.46    4.09
  -1  -6 -11    3.53    3.30
   1   6  11    3.62    4.49
   1  -6  11   -0.13    1.81
   1   6  11    3.39    5.55
  -1   6 -12   19.91    7.36
  -1  -6 -12   48.35    9.49
   1   6  12   24.14    8.21
   1  -6  12   25.49    5.39
   1   6  13   92.97   16.29
  -1  -6 -13   99.28   14.07
  -1   6 -13   91.71   15.62
   1   6  13   91.46    4.99
  -1   6 -14   18.91    8.72
   1   6  14   39.05   11.26
  -1  -6 -14   27.69    7.59
  -1   6 -15    4.27    5.34
  -1  -6 -15   11.66    5.92
   1   6  15    3.49    4.59
  -1  -6 -16    5.83    5.41
   1   6  16    1.83    5.53
  -1   6 -17   -1.71    6.92
  -1  -6 -17    6.69    5.43
  -1   6 -18    9.76    7.09
  -1  -6 -18   12.09    7.71
  -1  -6 -19   -3.94    4.21
  -1   6 -19    6.37    8.29
  -1  -6 -20   -8.57    7.02
   1   7 -19   -4.59    5.73
   1   7 -18    7.35    4.94
   1   7 -17   24.10   10.45
   1  -7 -16   27.54    6.83
   1   7 -16   29.57   11.64
   1   7 -15   38.01   11.08
   1  -7 -15   36.61    6.68
   1   7 -14    5.82    4.90
   1   7 -14    7.00    6.98
   1  -7 -14   -0.59    2.39
   1   7 -13    8.48    5.79
   1   7 -13   -0.52    3.60
   1  -7 -13    6.97    3.04
   1  -7 -12   31.67    5.04
   1   7 -12   16.14    7.00
   1   7 -12   29.73    7.92
  -1   7  11  100.47   13.48
   1   7 -11  111.41   15.67
   1  -7 -11  121.41    8.62
   1   7 -11  118.18   16.39
   1   7 -10   30.88    8.84
   1   7 -10   32.79    8.70
  -1   7  10   30.94    3.76
   1  -7 -10   24.57    3.54
  -1  -7  10   19.05    6.51
  -1   7  10   19.98    5.98
   1  -7  -9  213.32    8.84
  -1   7   9  223.10   11.41
  -1   7   9  199.15   16.78
  -1  -7   9  208.84   19.19
   1   7  -9  205.18   20.32
   1   7  -9  202.22   18.46
   1   7  -8   81.83   12.62
  -1   7   8   92.76    8.04
   1   7  -8   99.83   12.37
  -1  -7   8   88.44   11.58
  -1   7   8   83.32   10.20
   1  -7  -8  117.14    5.70
   1   7  -7   96.33   13.24
   1   7  -7  105.22   11.97
  -1   7   7   95.93   10.33
  -1   7   7   92.70    8.67
   1   7  -6   90.77   10.46
  -1   7   6   79.89    8.62
  -1   7   6   90.20    9.04
  -1  -7   6   73.46    9.49
   1   7  -5   59.15    8.10
  -1   7   5   69.07    7.72
  -1   7   5   71.92    8.16
  -1  -7   5   57.46    7.86
   1   7  -4   31.38    5.39
  -1   7   4   33.49    2.84
   1  -7  -4   42.47    7.40
  -1  -7   4   35.40    5.74
  -1   7   4   34.81    6.10
  -1   7   3   65.63    8.66
   1  -7  -3   69.43    9.00
  -1  -7   3   65.34    7.29
   1   7  -3   59.76    6.93
  -1   7   3   68.39    4.43
   1  -7  -2  331.43   17.45
  -1  -7   2  322.22   14.63
   1   7  -2  310.58   14.07
  -1   7   2  323.13   19.29
   1   7  -1  102.32    7.37
   1  -7  -1   99.24    8.82
  -1   7   1  102.63    9.30
  -1   7   1  116.25   11.89
   1  -7   0   44.09    5.39
   1   7   0   38.34    4.94
  -1   7   0   37.54    6.07
   1   7   0   32.14    3.82
  -1   7   0   52.02    8.74
   1   7   0   40.75    7.46
  -1   7  -1  397.40   19.00
   1  -7   1  400.53   13.75
   1   7   1  393.06   17.73
   1   7   1  410.14   13.14
   1   7   1  412.84   22.78
   1   7   2  286.66   16.42
   1  -7   2  307.12    9.97
   1   7   2  269.61   10.11
  -1   7  -2  270.05   16.57
   1  -7   3   84.59   11.49
  -1   7  -3   92.91   10.50
   1   7   3   68.34    8.81
   1   7   3   80.60    6.14
   1  -7   3   80.92    9.54
  -1   7  -4  164.03   14.31
   1  -7   4  159.65   14.04
   1   7   4  164.71    9.80
   1  -7   4  159.84   16.16
   1   7   4  172.52   14.76
   1   7   5   44.79    8.13
   1   7   5   36.13    5.04
  -1   7  -5   40.18    7.42
   1  -7   5   40.15    8.38
  -1   7  -6  271.08   20.20
   1   7   6  260.77   19.96
   1  -7   6  245.74   20.98
  -1   7  -6  292.90   23.01
   1   7   6  253.00   14.96
   1  -7   7   80.54   12.43
  -1   7  -7  101.01   14.10
  -1   7  -7   98.87   12.93
   1  -7   7   87.88   12.55
   1   7   7   95.40   10.05
   1   7   7   72.43   10.94
   1  -7   8   82.02   12.42
  -1   7  -8   78.15   12.58
   1   7   8   71.39    9.36
  -1   7  -8   95.37   13.21
   1   7   8   77.36   12.01
  -1  -7  -9   74.09    4.85
  -1   7  -9   69.70   12.15
  -1   7  -9   77.52   12.88
   1   7   9   67.89    9.78
   1   7   9   68.16   11.72
  -1  -7 -10    8.86    2.49
   1   7  10    5.24    3.67
   1   7  10    3.03    4.93
  -1   7 -10   -0.74    3.71
  -1   7 -10    3.29    4.43
   1   7  11  126.93   17.86
  -1  -7 -11  131.63   14.86
   1   7  11  123.69   14.92
  -1   7 -11  142.72   18.67
  -1  -7 -11  130.09    9.11
  -1  -7 -12   38.23    9.06
  -1   7 -12   38.68    9.85
   1   7  12   43.69    4.77
   1   7  12   33.37   10.56
  -1  -7 -13   17.87    5.94
   1   7  13   16.49    2.36
   1   7  13   15.94    8.07
  -1   7 -13    6.67    5.32
  -1  -7 -14    7.45    4.74
  -1   7 -14    5.16    4.28
   1   7  14    9.78    6.52
   1   7  15    1.81    4.62
  -1   7 -15    6.20    5.28
  -1  -7 -15   14.07    6.07
  -1  -7 -16    7.19    5.45
  -1   7 -16    6.41    5.50
  -1  -7 -17   -4.19    6.24
  -1   7 -17   25.12   10.77
  -1  -7 -18   74.30   17.08
  -1   7 -18   35.56   12.64
  -1  -7 -19   -0.83    4.08
  -1   7 -19    2.39    7.91
   1   8 -19   14.28    9.67
   1   8 -18   10.62    7.40
   1   8 -17   -1.62    4.04
   1   8 -16   17.18    8.88
   1   8 -15    2.19    5.99
   1   8 -15    3.93    3.27
   1  -8 -15    6.98    2.78
   1   8 -14    5.61    5.87
   1  -8 -14    3.44    1.99
   1   8 -14   -1.30    5.80
   1   8 -13    2.98    4.53
   1  -8 -13    1.39    2.02
   1   8 -12   77.29   13.84
   1   8 -12   83.67   15.26
   1  -8 -12   96.46    7.20
   1   8 -11   67.89   13.93
  -1   8  11   53.13   10.03
   1  -8 -11   52.76    4.64
   1   8 -11   51.78   11.38
   1   8 -10  221.51   21.04
   1  -8 -10  226.91    8.24
   1   8 -10  217.18   22.13
  -1   8  10  229.00   12.13
  -1   8  10  185.05   17.22
  -1   8   9  419.87   17.99
  -1   8   9  366.01   22.86
   1   8  -9  425.87   27.40
   1   8  -9  449.69   31.34
  -1  -8   9  415.30   27.45
   1   8  -8   -5.44    3.94
   1   8  -8    2.66    4.44
  -1   8   8   -1.39    2.49
  -1  -8   8   -2.85    3.95
  -1   8   8    2.89    2.41
  -1   8   7   49.31    7.53
   1   8  -7   49.98    8.29
  -1   8   7   51.22    7.52
   1   8  -7   69.17   12.09
   1   8  -6   28.53    6.09
  -1   8   6   28.61    5.85
   1   8  -6   26.91    7.12
  -1   8   6   28.47    5.75
   1   8  -5   16.86    4.95
  -1  -8   5   20.22    5.24
  -1   8   5   21.29    5.26
  -1   8   5   24.26    4.88
  -1  -8   4   74.69    8.82
  -1   8   4   62.84    3.76
   1   8  -4   70.44    8.39
  -1   8   4   54.95    8.40
  -1   8   3  114.46    6.06
   1   8  -3  116.85    9.91
  -1   8   3  114.46   12.18
  -1  -8   3  120.91   10.37
   1   8  -2   23.95    6.40
  -1   8   2   25.77    4.74
   1   8  -2   30.61    4.86
  -1   8   2   26.83    6.79
  -1   8   1  455.60   20.36
  -1   8   1  438.57   25.02
   1   8  -1  453.80   16.48
   1   8  -1  461.54   26.85
   1   8   0   -0.33    1.11
  -1   8   0   -2.53    2.09
   1   8   0   -0.16    2.12
  -1   8   0   -1.80    2.01
   1   8   1    4.07    2.68
  -1   8  -1    4.98    2.36
   1   8   1    6.13    3.54
  -1   8  -1    0.96    3.81
   1   8   1    3.20    1.51
   1   8   2  136.14   13.61
   1   8   2  129.59    8.08
  -1   8  -2  122.51    5.23
   1   8   2  133.76   11.73
  -1   8  -2  128.04   12.18
  -1  -8  -2  129.99    5.16
   1   8   2  129.93    4.93
   1   8   2  120.66    7.01
  -1   8  -2  110.87   13.20
   1   8   3  203.57    9.91
  -1   8  -3  216.11   16.29
   1   8   3  208.88   16.63
   1  -8   3  229.35   16.73
   1   8   3  220.29   16.06
   1   8   4  105.93   11.88
   1   8   4  110.51    8.17
  -1   8  -4  115.60   12.85
   1   8   4  111.14   12.19
   1   8   5   10.13    3.04
   1   8   5    5.13    3.58
  -1   8  -5   11.53    5.58
  -1   8  -5    2.49    3.44
   1   8   6    5.72    2.57
  -1   8  -6   13.55    6.63
   1  -8   6    5.82    3.99
   1   8   6   10.08    4.12
  -1   8  -6   11.52    5.13
  -1   8  -7   81.19   13.18
   1   8   7   89.99   13.21
   1   8   7   76.71    9.07
   1  -8   7   86.48   12.36
  -1   8  -7   77.20   11.82
   1   8   8   42.76    9.23
  -1   8  -8   51.97   11.34
   1  -8   8   53.05   10.59
   1   8   8   40.56    7.26
  -1   8  -8   46.68    9.88
   1   8   9  243.41   18.23
  -1   8  -9  239.98   22.51
   1   8   9  238.05   22.66
  -1   8  -9  250.30   23.85
   1   8   9  244.34   15.60
  -1   8 -10    7.07    5.26
   1   8  10   11.95    7.03
  -1   8 -10    2.33    5.46
   1   8  10    1.76    1.55
   1   8  10   -1.05    2.40
   1   8  11   30.46    8.45
   1   8  11   34.01    5.56
   1   8  11   25.40    7.15
  -1  -8 -11   30.31    3.01
  -1   8 -11   28.72    9.56
  -1   8 -11   36.70    9.39
  -1  -8 -12   41.19    4.50
   1   8  12   46.11    5.53
   1   8  12   43.04   11.46
  -1   8 -12   28.04    9.44
   1   8  13    5.38    7.35
  -1   8 -13   -2.41    5.73
  -1  -8 -13    3.56    2.30
   1   8  14    7.30    7.41
  -1   8 -14    9.78    7.86
  -1   8 -15    1.83    3.91
  -1   8 -16   14.59    8.06
  -1   8 -17    8.89    5.60
  -1   8 -18   -7.38    4.89
   1   9 -19   10.16    9.45
   1   9 -18   -1.93    7.62
   1   9 -17    9.27    7.60
   1   9 -16   -5.73    5.32
   1   9 -15   39.00   12.45
   1   9 -15   24.30    8.85
   1   9 -14   21.87    8.72
   1   9 -14   47.01   12.13
   1   9 -13   -3.32    3.98
   1   9 -13    3.69    5.80
   1   9 -12   84.53   15.64
   1   9 -12   84.48   14.30
  -1   9  11  254.13   12.80
  -1   9  11  212.75   19.53
   1   9 -11  253.12   25.83
   1   9 -11  240.10   23.03
   1   9 -10    1.93    3.59
   1   9 -10   10.23    5.92
  -1   9  10   11.15    3.57
  -1   9  10    4.15    3.40
   1   9  -9   10.99    4.66
   1   9  -9    1.53    5.03
  -1   9   9    6.36    3.48
  -1  -9   9    7.46    5.01
  -1   9   9    1.79    2.26
   1   9  -8   69.50   11.16
  -1   9   8   51.42    7.80
   1   9  -8   68.86   13.51
  -1   9   8   65.36    9.21
  -1  -9   8   52.16   10.05
  -1   9   7   99.21   10.66
  -1   9   7   88.57   10.18
   1   9  -7   99.97   15.33
   1   9  -7  117.59   13.41
  -1  -9   7   93.80   12.50
  -1   9   6   69.54    9.47
  -1   9   6   66.43    8.31
   1   9  -6   96.70   14.52
   1   9  -6   67.07    9.65
  -1   9   5   42.08    6.43
   1   9  -5   55.47    8.52
  -1  -9   5   43.83    7.59
   1   9  -5   50.96   10.91
  -1   9   5   35.46    7.03
   1   9  -4    2.83    2.38
   1   9  -4    1.96    2.88
  -1   9   4    4.28    3.57
  -1   9   4    0.67    0.81
  -1  -9   4    3.57    3.25
   1   9  -3  155.02   11.95
  -1   9   3  134.37   14.41
   1   9  -3  148.28   17.45
  -1   9   3  145.29    7.13
   1   9  -2    9.40    5.44
  -1   9   2   14.48    5.80
  -1   9   2   10.65    3.79
   1   9  -2    6.11    1.67
   1   9  -1  256.64   21.47
  -1   9   1  272.43   21.11
   1   9  -1  294.65   13.98
  -1   9   1  254.24   16.01
   1   9   0   41.67    5.08
  -1   9   0   40.46    6.75
   1   9   0   53.70    9.64
  -1   9   0   37.86    8.60
   1   9   1   85.52    6.84
   1   9   1  102.72   13.23
  -1   9  -1   91.46   13.13
  -1   9  -1  102.08   10.72
   1   9   2   13.12    2.85
   1   9   2   12.72    2.43
   1   9   2   12.90    1.73
   1   9   2    9.44    4.28
  -1   9  -2   11.04    4.42
  -1   9  -2    1.50    2.48
   1   9   3    2.84    1.84
  -1   9  -3    4.98    3.98
   1   9   3    1.20    2.82
   1   9   3   -2.16    3.19
  -1   9  -3    5.27    3.11
   1   9   4   51.94    5.66
  -1   9  -4   61.34   11.04
   1   9   4   58.85    9.03
  -1   9  -4   57.11    9.44
   1   9   4   50.95    9.07
  -1   9  -5    5.23    5.87
   1   9   5    3.55    2.42
   1   9   5    7.74    2.57
  -1   9  -5    3.23    3.17
   1  -9   5   10.63    5.11
   1   9   5    5.44    3.03
  -1   9  -6  183.42   17.87
   1   9   6  173.52   15.39
   1  -9   6  187.74   18.28
   1   9   6  173.61   12.51
  -1   9  -6  211.39   21.87
   1   9   6  181.24   17.72
   1   9   7  152.98   14.10
   1  -9   7  150.55   16.95
   1   9   7  152.92   12.54
   1   9   7  149.92   17.18
  -1   9  -7  137.08   15.92
  -1   9  -7  166.03   19.71
   1   9   8    2.56    4.55
  -1   9  -8    1.54    5.49
   1   9   8   -3.14    3.29
  -1   9  -8   11.54    5.61
   1   9   8    0.98    2.32
  -1   9  -9  206.47   21.12
   1   9   9  216.83   22.57
   1   9   9  204.98   15.49
   1   9   9  204.13   16.58
  -1   9  -9  193.73   22.45
  -1   9 -10   21.66    8.53
   1   9  10   14.41    5.42
  -1   9 -10   18.44    7.42
   1   9  10   22.16    5.44
   1   9  10   19.63    9.39
   1   9  11   86.90    9.16
  -1   9 -11   76.63   14.21
  -1   9 -11   96.32   16.64
   1   9  11  105.04   17.20
   1   9  11   86.44   12.62
   1   9  12   35.21   10.93
   1   9  12   38.61    5.57
  -1   9 -12   63.83   13.51
  -1   9 -13   -3.36    4.53
  -1   9 -14   10.62    7.91
  -1   9 -15   19.56    8.77
  -1   9 -16    1.13    5.86
  -1   9 -17   -0.33    6.89
  -1   9 -18    1.34    5.78
   1  10 -18   -3.49    6.37
   1  10 -17   30.21   12.87
   1  10 -16   38.38   11.94
   1  10 -15   10.65    6.88
   1  10 -15   25.50   11.07
   1  10 -14   62.52   13.22
   1  10 -14   66.43   15.41
   1  10 -13    4.39    6.48
   1  10 -13    4.83    5.48
   1  10 -12   36.75   10.70
   1  10 -12   43.09   10.35
   1  10 -11   -4.67    6.94
  -1  10  11   -1.92    3.84
   1  10 -11    4.16    3.24
  -1  10  11    5.11    2.69
   1  10 -10  108.87   17.50
   1  10 -10  112.54   15.25
  -1  10  10  108.86   13.27
  -1  10  10  103.15   10.36
   1  10  -9  339.12   25.29
   1  10  -9  379.76   31.84
  -1  10   9  358.05   23.06
  -1  10   9  366.48   20.86
  -1 -10   8  134.04   15.86
  -1  10   8  107.12   11.81
   1  10  -8  129.48   15.25
  -1  10   8  111.87   12.08
   1  10  -8  123.77   18.24
   1  10  -7    7.88    6.74
  -1 -10   7    5.32    3.46
   1  10  -7    9.44    5.68
  -1  10   7    4.54    3.91
  -1  10   7    2.12    2.56
  -1  10   6   20.66    5.45
   1  10  -6   17.81    6.34
  -1  10   6   22.76    6.17
   1  10  -6   18.32    7.55
  -1 -10   5   40.56    7.32
   1  10  -5   52.60    8.46
  -1  10   5   30.03    7.22
  -1  10   5   31.26    5.67
   1  10  -5   45.20   10.17
  -1  10   4   15.82    4.17
  -1  10   4   23.09    6.23
  -1  10   4   21.07    2.19
   1  10  -4   23.39    7.42
   1  10  -4   15.45    1.92
   1  10  -4   21.78    5.57
   1  10  -3   61.43   12.12
  -1  10   3   56.92    4.63
  -1  10   3   55.49    7.83
  -1  10   3   68.75   10.75
   1  10  -3   62.68    7.91
   1  10  -2    3.71    2.14
  -1  10   2    3.48    3.04
   1  10  -2   -0.61    3.07
  -1  10   2    2.54    1.33
  -1  10   2    4.55    4.44
   1  10  -1   28.58    4.90
   1  10  -1   16.75    6.78
  -1  10   1   27.25    8.10
  -1  10   1   21.22    5.33
  -1  10   0    9.57    3.35
   1  10   0    9.90    2.92
   1  10   0    7.64    4.09
  -1  10   0    5.95    2.94
   1  10   1   44.82    9.53
   1  10   1   49.74    5.55
  -1  10  -1   52.96   10.46
  -1  10  -1   47.04    7.40
   1  10   2   -1.64    3.27
  -1  10  -2   -2.43    4.52
   1  10   2    1.09    1.03
   1  10   2    2.29    1.67
   1  10   2    4.00    2.10
  -1  10  -2    1.52    2.81
  -1  10  -3   45.99    8.35
   1  10   3   59.62    5.69
   1  10   3   46.75    9.31
  -1  10  -3   58.65   11.76
   1  10   3   59.92    6.26
  -1  10  -4   -2.91    3.33
   1  10   4   -0.02    1.26
   1  10   4    2.97    3.13
  -1  10  -5   49.72    9.42
   1 -10   5   50.28    9.48
   1  10   5   46.87    5.93
   1  10   5   52.50    9.85
  -1  10  -5   56.07   12.16
   1  10   6   65.81    7.69
   1  10   6   72.92   10.96
   1  10   6   62.60   10.92
  -1  10  -6   84.28   14.56
   1 -10   6   58.25   10.28
  -1  10  -6   71.53   11.37
  -1  10  -7   57.71   12.69
   1  10   7   43.66    6.65
   1  10   7   55.89   11.01
   1 -10   7   57.93   10.81
  -1  10  -7   43.55    9.86
   1  10   7   52.66    9.12
  -1  10  -8  242.39   26.17
  -1  10  -8  207.48   21.00
   1  10   8  238.42   18.53
   1  10   8  235.07   16.71
   1  10   8  255.05   23.60
  -1  10  -9   87.63   15.85
   1  10   9   77.72   13.74
   1  10   9   71.69    9.85
   1  10   9   69.93    9.75
  -1  10  -9   69.83   12.67
  -1  10 -10   11.70    7.19
  -1  10 -10   31.23   11.41
   1  10  10   11.94    4.28
   1  10  10   12.51    4.96
  -1  10 -11  145.93   20.93
   1  10  11  138.25   12.46
  -1  10 -12   11.14    5.86
  -1  10 -13    7.42    6.08
  -1  10 -14  124.05   20.23
  -1  10 -15    7.12    8.07
  -1  10 -16   -4.38    7.36
  -1  10 -17    6.62    8.08
   1  11 -18    0.22    6.54
   1  11 -17   11.57    7.34
   1  11 -16    6.75    6.83
   1  11 -15    9.09    6.66
   1  11 -15   14.62   10.47
   1  11 -14   73.07   16.80
   1  11 -14   75.96   16.00
   1  11 -13   22.90    9.60
   1  11 -13   13.92    6.30
   1  11 -12   59.20   14.83
   1  11 -12   29.44    8.85
  -1  11  11   12.06    4.01
   1  11 -11    8.41    6.57
   1  11 -11    5.96    8.09
   1  11 -10    2.43    4.09
  -1  11  10    3.65    2.15
   1  11 -10   -1.71    5.21
  -1  11  10   -2.45    3.30
  -1  11   9   82.37   11.04
   1  11  -9   84.89   15.97
   1  11  -9   88.10   13.24
  -1  11   9  100.69   11.66
  -1  11   8  136.02   14.55
   1  11  -8  136.84   16.05
   1  11  -8  139.70   19.72
  -1 -11   8  160.54   18.03
  -1  11   8  131.97   13.05
  -1  11   7   73.62    9.47
  -1  11   7   80.44   11.40
  -1 -11   7   79.19   12.03
   1  11  -7  104.03   17.26
   1  11  -7   71.61   11.11
  -1  11   6   39.16    8.29
   1  11  -6   47.51    8.95
   1  11  -6   42.27   11.37
  -1  11   6   43.16    7.37
   1  11  -5  115.17   17.26
   1  11  -5  150.73   14.09
  -1  11   5  119.90   11.25
   1 -11  -5  141.20    6.19
  -1  11   5  129.64   15.29
   1  11  -5  144.73    6.99
   1  11  -4    8.78    5.08
  -1  11   4    8.83    3.04
  -1  11   4   10.32    3.42
   1  11  -4   14.91    4.69
  -1  11   4   10.87    5.68
  -1  11   3   37.67    3.82
  -1  11   3   28.84    7.95
  -1  11   3   46.55    7.44
   1  11  -3   37.79    9.73
   1  11  -3   42.82    7.00
   1  11  -2   46.36    6.44
  -1  11   2   45.09    9.32
   1  11  -2   41.35   10.25
  -1  11   2   41.82    5.05
  -1  11   2   48.09    7.54
  -1  11   1   12.08    5.58
   1  11  -1   12.06    3.07
   1  11  -1   20.66    7.62
  -1  11   1   16.91    4.63
   1  11   0   83.17    7.76
  -1  11   0   87.66   13.79
  -1  11   0   97.83   10.89
   1  11   0   89.91   13.92
  -1  11  -1  162.27   14.46
  -1  11  -1  148.96   18.85
   1  11   1  160.63   18.52
   1  11   1  136.89    9.22
   1  11   2   38.26    4.43
   1  11   2   41.05    3.02
   1  11   2   39.65    4.88
  -1  11  -2   41.21    8.33
   1  11   2   31.24    7.61
  -1  11  -2   22.95    7.93
   1  11   2   40.02    3.12
   1  11   3  141.29   16.78
  -1  11  -3  139.05   14.66
  -1  11  -3  168.60   20.26
   1  11   3  155.04    9.93
   1  11   3  152.53    9.03
  -1  11  -4    9.12    4.98
  -1  11  -4    9.52    3.85
   1  11   4   13.41    5.35
   1  11   4    8.50    2.81
  -1  11  -4    7.69    1.45
   1  11   4    7.23    2.46
   1  11   5   28.85    4.68
   1  11   5   28.55    7.52
  -1  11  -5   36.82   10.27
  -1  11  -5   45.47    9.20
  -1  11  -6  155.62   20.84
   1 -11   6  113.51   15.09
   1  11   6  110.49    9.84
  -1  11  -6   98.49   14.53
   1  11   6  125.79   15.08
  -1  11  -7   30.89    9.61
   1  11   7   40.10    8.74
  -1  11  -7   34.61    9.22
   1  11   7   39.01    6.45
   1  11   8    8.88    3.71
  -1  11  -8    2.81    3.76
   1  11   8   12.06    4.80
  -1  11  -9   10.86    7.15
   1  11   9    7.75    3.66
  -1  11  -9    3.11    3.80
   1  11   9   12.93    4.98
   1  11  10   97.19   12.04
  -1  11 -10  103.43   15.97
  -1  11 -10  113.75   20.32
   1  11  11    5.14    3.00
  -1  11 -11   16.96    7.56
  -1  11 -11   22.70    8.61
  -1  11 -12  106.07   17.72
  -1  11 -13   31.24   10.90
  -1  11 -14   22.64   10.51
  -1  11 -15   -6.68    7.48
  -1  11 -16    9.39    7.62
  -1  11 -17   13.40    8.90
   1  12 -17    7.45    7.62
   1  12 -16   18.43   10.38
   1  12 -15   27.84   10.33
   1  12 -15   24.48   10.65
   1  12 -14   57.91   13.68
   1  12 -14   38.72   12.88
   1  12 -13   71.87   17.00
   1  12 -13   36.34   10.12
   1  12 -12   15.81    6.95
   1  12 -12    2.39    6.18
   1  12 -11   -2.41    3.39
   1  12 -11    1.29    6.24
   1  12 -10   28.70    9.19
   1  12 -10   24.09   10.22
  -1  12  10   32.16    7.24
   1  12  -9   16.15    7.29
   1  12  -9   14.76    8.20
  -1  12   9   17.19    6.03
   1  12  -8   -1.90    2.83
  -1  12   8   10.87    5.18
  -1  12   8   -1.62    2.88
   1  12  -8    0.77    5.57
  -1 -12   7  188.66   18.74
  -1  12   7  167.72   14.41
   1  12  -7  192.97   18.16
  -1  12   7  175.45   18.11
   1  12  -7  210.51   25.46
   1 -12  -6   33.04    3.33
   1  12  -6   29.69    7.20
  -1  12   6   26.10    5.75
  -1  12   6   23.88    6.72
   1  12  -6   44.25   13.39
   1  12  -6   31.98    3.55
  -1  12   5   -2.78    2.92
   1  12  -5   -4.58    3.83
  -1  12   5    0.07    2.44
   1  12  -5   -0.12    3.50
  -1  12   5   -1.79    2.05
  -1  12   4   41.82    6.37
   1  12  -4   43.46    7.56
   1  12  -4   38.45   10.24
  -1  12   4   41.15    7.22
  -1  12   4   36.29    8.55
   1  12  -3   18.39    7.98
  -1  12   3   18.20    2.68
   1  12  -3   17.54    4.66
  -1  12   3   15.90    5.26
  -1  12   3   20.86    6.96
  -1  12   2    8.10    3.35
   1  12  -2   10.83    6.51
  -1  12   2    0.87    1.31
  -1  12   2    7.81    4.77
   1  12  -2    5.72    2.50
   1  12  -1   30.46    9.25
  -1  12   1   31.75    6.68
  -1  12   1   25.39    7.97
   1  12  -1   37.43    5.79
   1  12   0   -1.54    4.76
  -1  12   0   -0.34    1.99
   1  12   0    3.62    2.43
  -1  12  -1   13.78    4.81
   1  12   1   12.89    2.77
   1  12   1    5.05    4.47
   1  12   1   12.85    3.12
  -1  12  -1   10.38    5.01
   1  12   2   25.41    8.31
  -1  12  -2   30.10    7.09
   1  12   2   32.65    4.08
   1  12   2   28.49    4.26
  -1  12  -2   33.83    9.49
   1  12   3    2.23    1.80
   1  12   3    2.52    4.12
  -1  12  -3    5.77    5.80
  -1  12  -3    6.55    4.32
   1  12   3    2.43    1.64
  -1  12  -4   82.52   15.27
   1  12   4   65.14   12.66
   1  12   4   85.45    7.10
   1  12   4   74.00    7.12
  -1  12  -4   74.39   11.64
   1  12   5   71.95   12.34
  -1  12  -5   75.91    4.43
  -1  12  -5   77.43   12.15
   1  12   5   65.74    7.07
   1  12   5   72.67    7.17
  -1  12  -5   67.77   14.59
   1  12   6    9.05    4.59
  -1  12  -6    8.22    4.12
   1  12   6   21.07    4.31
  -1  12  -6   25.51   10.48
   1  12   7   15.83    6.61
  -1  12  -7    8.21    5.01
  -1  12  -7    7.26    6.13
  -1  12  -8  138.99   18.19
   1  12   8  112.66   14.42
  -1  12  -8  107.54   20.01
   1  12   9   57.76   10.22
  -1  12  -9   95.25   18.52
  -1  12  -9   63.52   13.14
  -1  12 -10   76.62   17.42
  -1  12 -10   94.89   15.96
   1  12  10   94.31   12.44
  -1  12 -11   99.72   17.12
  -1  12 -11  105.96   20.35
  -1  12 -12   -1.93    4.81
  -1  12 -13   32.34   10.93
  -1  12 -14   16.97    9.55
  -1  12 -15    2.60    5.30
  -1  12 -16    5.68    6.33
   1  13 -16   16.65    9.79
   1  13 -15   40.88   15.40
   1  13 -15   27.02   10.83
   1  13 -14    9.23    6.41
   1  13 -14    9.49    8.79
   1  13 -13   10.07    7.57
   1  13 -13    6.21    5.60
   1  13 -12   27.27   11.05
   1  13 -12   31.53    9.58
   1  13 -11   38.29   11.27
   1  13 -11   42.72   14.09
   1  13 -10    7.32    4.65
   1  13 -10    6.90    7.67
  -1  13   9   91.57   12.87
   1  13  -9   79.07   16.13
   1  13  -9   72.24   12.29
  -1  13   8  101.22   13.95
   1  13  -8  104.97   14.56
   1  13  -8  130.71   21.83
   1  13  -7   -2.26    3.36
   1  13  -7   -5.15    7.19
  -1  13   7   -0.52    5.53
  -1  13   6   -1.56    4.17
   1  13  -6    1.70    6.46
   1  13  -6   -0.41    2.36
  -1  13   6    1.61    2.14
  -1  13   5   44.40    7.34
   1  13  -5   67.85   10.03
  -1  13   5   45.30    9.99
   1  13  -5   48.31   13.15
   1  13  -4   61.68    8.75
   1  13  -4   49.26   12.26
  -1  13   4   52.16   11.25
  -1  13   4   59.64    8.87
   1  13  -3    6.39    3.08
  -1  13   3    0.88    4.22
   1  13  -3    2.82    5.32
  -1  13   3    8.59    4.06
   1  13  -2   -0.67    4.20
  -1  13   2   26.10    6.37
   1  13  -2   24.88    5.18
  -1  13   2   22.06    8.33
  -1  13   2   23.32    3.94
   1  13  -1   51.42    6.57
   1  13  -1   39.76   10.76
  -1  13   1   43.55   10.71
  -1  13   1   45.77    7.87
  -1  13   0   -6.44    3.57
   1  13   0    3.39    2.10
  -1  13   0    4.55    4.43
   1  13   0    2.16    5.24
   1  13   1    2.45    4.38
   1  13   1    2.27    1.41
  -1  13  -1    2.54    5.25
  -1  13  -1   10.12    5.04
   1  13   1    3.14    1.61
  -1  13  -2  129.92   14.14
  -1  13  -2  118.49   18.88
   1  13   2  109.61    7.58
   1  13   2  115.62   17.16
   1  13   3   18.80    3.30
  -1  13  -3   15.21    4.82
  -1  13  -3   20.38    9.44
   1  13   3   16.76    5.97
   1  13   4   41.49    4.90
  -1  13  -4   35.03   10.49
  -1  13  -4   44.51    9.01
   1  13   4   51.77   11.48
   1  13   5   83.36   14.31
  -1  13  -5  114.33   19.37
  -1  13  -5   84.69   13.05
   1  13   6  160.12   19.18
  -1  13  -6  161.30   23.63
  -1  13  -6  185.01   19.78
   1  13   7   54.98   11.10
  -1  13  -7   68.44   15.58
  -1  13  -7   79.00   14.06
   1  13   8  126.47   16.38
  -1  13  -8  118.83   16.98
  -1  13  -8  100.95   19.13
  -1  13  -9    9.21    8.07
   1  13   9   11.26    5.28
  -1  13  -9   17.19    8.74
  -1  13 -10   -1.15    5.14
  -1  13 -10  -10.22    7.69
  -1  13 -11   24.10   10.72
  -1  13 -11    8.75    6.14
  -1  13 -12   -3.55    4.74
  -1  13 -13   43.37   12.81
  -1  13 -14   -4.96    6.96
  -1  13 -15   10.31    8.02
   1  14 -13   26.51   13.00
   1  14 -12   13.57    6.96
   1  14 -12   21.77    9.28
   1  14 -11   -1.07    4.61
   1  14 -11   18.00    9.51
   1  14 -10   23.21   10.58
   1  14 -10   39.29    9.63
   1  14  -9   13.84    5.90
   1  14  -9   30.51   12.31
  -1  14   9   15.37    6.03
  -1  14   8    3.95    4.68
   1  14  -8    6.55    5.27
   1  14  -8    2.76    4.13
   1  14  -7    1.34    2.84
   1  14  -7   12.18    9.30
  -1  14   7   10.30    5.99
   1  14  -6   76.32   11.10
   1  14  -6   74.91   16.19
  -1  14   6   73.70   13.18
   1  14  -5   52.26   17.77
  -1  14   5   60.03   11.96
   1  14  -5   48.36    8.82
   1  14  -4    2.08    4.27
   1  14  -4   15.92    4.89
  -1  14   4    9.25    5.38
  -1  14   4   19.52    5.71
   1  14  -3   69.52   14.59
   1  14  -3   98.11   10.50
  -1  14   3   81.44   15.53
  -1  14   3   84.18   10.48
  -1  14   2    9.22    5.27
  -1  14   2   17.99    5.39
   1  14  -2   13.67    6.92
  -1  14   1    3.38    2.74
  -1  14   1    4.22    5.02
   1  14  -1   -0.38    6.16
  -1  14   0   25.85    9.55
   1  14   0   23.69    8.88
  -1  14   0   19.98    6.03
  -1  14  -1    6.39    5.10
   1  14   1   -5.42    4.99
  -1  14  -1   -2.67    5.49
   1  14   2   41.72   11.78
  -1  14  -2   56.24    9.68
  -1  14  -2   41.83   11.63
  -1  14  -3  147.07   22.29
   1  14   3   95.66   16.91
  -1  14  -3  110.44   13.79
  -1  14  -4  189.96   18.75
  -1  14  -4  183.75   25.26
   1  14   4  182.48   22.24
  -1  14  -5    2.94    4.82
  -1  14  -5   13.57    6.47
   1  14   5    5.18    5.59
  -1  14  -6    7.49    5.91
  -1  14  -6   -5.73    4.36
   1  14   6    2.63    4.10
  -1  14  -7    9.87    6.44
  -1  14  -7    4.21    5.56
  -1  14  -8   41.64   10.93
   1  14   8   26.78    8.20
  -1  14  -8   39.98   13.26
  -1  14  -9   30.84    9.76
  -1  14  -9   14.82    6.97
   1  14   9   31.67    8.81
  -1  14 -10   17.47    8.00
  -1  14 -10   20.75   10.33
  -1  14 -11    5.51    6.40
  -1  14 -11   33.47   15.06
  -1  14 -12    3.08    5.40
  -1  14 -13    0.73    4.76
  -1  14 -14   14.40    8.71
   1  15 -10    5.85    6.62
   1  15  -9    1.96    4.86
  -1  15   8   54.37   11.81
   1  15  -8   75.84   18.01
   1  15  -7   -4.10    4.80
  -1  15   7    9.43    5.57
  -1  15   6   -1.43    3.99
   1  15  -6   17.55    8.62
  -1  15   5   29.89    8.90
   1  15  -5   28.77   11.22
  -1  15   4   12.55    7.35
   1  15  -4   28.25   10.61
   1  15  -3   82.47   17.10
  -1  15   3   78.08   15.28
   1  15  -2    1.26    4.99
  -1  15   2   -3.35    6.05
  -1  15   1   19.85    7.68
   1  15  -1   19.64    9.45
   1  15   0    8.75    7.46
  -1  15   0    4.08    5.23
  -1  15  -1  178.28   24.32
   1  15   1  125.63   19.94
   1  15   2   59.71   13.85
  -1  15  -2   66.07   16.27
   1  15   3    0.85    4.15
  -1  15  -3  171.88   24.17
   1  15   4    3.37    5.21
  -1  15  -4    3.44    5.25
  -1  15  -5   11.61    8.31
   1  15   5    3.29    3.42
   1  15   6   43.34   10.87
  -1  15  -6   60.91   15.23
  -1  15  -7   14.58    9.55
   1  15   7   15.46    6.80
   1  15   8    3.95    4.38
  -1  15  -8    5.81    5.35
  -1  15  -9   23.76   13.80
  -1  15 -10   44.68   15.66
   1  16  -8   18.52   10.95
  -1  16   7   11.47    6.59
   1  16  -7   -5.06    5.67
   1  16  -6   10.86    9.22
  -1  16   6    2.76    5.16
  -1  16   5   25.23    9.56
   1  16  -5   22.72   10.08
  -1  16   4    3.69    5.26
   1  16  -4    2.55    5.53
  -1  16   3   22.59    9.46
   1  16  -3   49.08   14.74
  -1  16   2   10.95    7.36
   1  16  -2    9.56    5.20
   1  16  -1    5.94    6.50
  -1  16   1    5.58    5.85
   1  16   0    1.61    5.11
  -1  16   0    4.07    4.92
  -1  16  -1    3.03    5.87
   1  16   1   12.48    7.50
  -1  16  -2   50.82   14.23
   1  16   2   38.93   12.05
  -1  16  -3   65.41   16.24
   1  16   3   79.56   16.94
  -1  16  -4   11.08    8.75
   1  16   4    0.10    6.13
   1  16   5    1.09    4.25
  -1  16  -5    8.09    8.23
  -1  16  -6   17.26    9.69
   1  16   6   19.02    7.90
   1  16   7    2.40    4.38
  -1  16  -7   32.61   13.99
  -1  17   6    3.47    4.78
  -1  17   5   -8.44    7.12
   1  17  -5   -1.98    6.12
  -1  17   4    4.15    4.27
   1  17  -4    3.02    4.88
   1  17  -3    3.85    7.51
  -1  17   3   -4.26    5.72
  -1  17   2   10.58    7.79
   1  17  -2   19.40    9.97
   1  17  -1   13.13    7.61
  -1  17   1    6.28    8.13
   1  17   0    8.48    6.55
  -1  17   0   -7.13    6.63
   1  17   1    3.43    4.97
  -1  17  -1   22.33   11.39
   1  17   2    4.69    6.49
  -1  17  -2    2.35    8.20
   1  17   3    2.62    7.35
  -1  17  -3   13.77   10.31
  -1  17  -4    8.62    6.50
   1  17   4    8.12    6.79
   1  17   5   19.52    8.36
   1  17   6    0.63    4.34
  -1  18   5    9.69    7.99
  -1  18   4   -2.07    6.28
  -1  18   3   19.58    9.64
  -1  18   2    7.02    8.95
  -1  18   1    3.75    6.56
   1  18  -1   -4.76    7.99
  -1  18   0   -3.18    4.89
   1  18   0    4.75    5.75
   1  18   1    4.38    7.41
   1  18   2    2.41    4.81
   1  18   3    6.90    6.89
   1  18   4   -0.38    6.11
   1  18   5   13.50    8.33
   2   0 -21   -2.89    7.69
   2   0 -20  121.09   20.52
   2   0 -19   15.51    8.60
   2   0 -18  136.39   20.22
   2   0 -17   -3.91    5.49
   2   0 -16   35.10    9.93
   2   0 -15   -0.70    3.43
   2   0 -14   90.38   14.06
   2   0 -13   -6.70    5.96
   2   0 -12   14.27    5.47
  -2   0  12    7.58    3.95
   2   0 -11    3.72    4.94
   2   0 -10   60.32    9.65
   2   0 -10   70.26   10.33
   2   0  -9   -0.37    1.14
   2   0  -9    1.46    3.27
   2   0  -9   -0.42    3.79
   2   0  -8   49.26    4.86
   2   0  -8   53.69    8.01
   2   0  -8   57.10    8.27
   2   0  -7    1.24    1.93
   2   0  -7   -0.56    0.92
   2   0  -7   -0.91    2.27
   2   0  -6 1868.19   38.26
   2   0  -6 1911.81   26.60
   2   0  -6 1888.37   39.07
   2   0  -5   -3.02    2.11
   2   0  -4 1510.87   28.77
   2   0  -3   -2.17    2.02
   2   0   1    2.89    1.97
  -2   0  -1    0.83    1.44
   2   0   2  903.88   21.69
  -2   0  -2  927.40   21.49
   2   0   3    3.22    2.46
  -2   0  -3    0.15    2.09
   2   0   4  458.17   19.00
  -2   0  -4  459.00   18.74
   2   0   5    2.76    3.14
  -2   0  -5   -3.76    2.21
  -2   0  -6  321.73   18.46
  -2   0  -7    0.20    2.49
  -2   0  -8   98.02   11.83
   2   0   8   87.85    8.91
   2   0   9    1.50    2.14
  -2   0  -9    3.47    3.44
   2   0   9    6.22    3.26
   2   0   9   -3.86    3.45
   2   0  10  198.25   18.31
  -2   0 -10  212.10   19.01
   2   0  10  222.38   20.22
   2   0  10  231.70   15.61
   2   0  11    1.07    3.35
  -2   0 -11    1.15    3.40
   2   0  11   -0.10    2.12
   2   0  12    1.18    2.41
  -2   0 -12    3.09    4.38
   2   0  12    0.58    3.37
   2   0  13   -2.65    3.59
   2   0  13    5.54    3.54
  -2   0 -13    3.04    4.26
   2   0  14  136.21   17.90
  -2   0 -14  149.49   18.93
   2   0  14  142.67   14.07
  -2   0 -15    0.73    4.92
   2   0  15    5.98    3.64
   2   0  15   -2.63    3.81
   2   0  16   32.42   10.44
  -2   0 -16   34.90   11.45
   2   0  17   -3.97    5.51
  -2   0 -17    6.45    6.21
   2   0  18   42.68   11.94
  -2   0 -18   46.94   12.47
  -2   0 -19   -0.49    5.80
   2   0  19    2.19    5.03
  -2   0 -20  109.16   19.99
   2   1 -21   32.92   12.19
   2  -1 -21   13.26    7.05
   2   1 -20   14.57    8.12
   2  -1 -20   15.09    8.39
   2   1 -19    5.04    5.57
   2  -1 -19   12.37    7.95
   2   1 -18  175.18   22.82
   2  -1 -18  179.85   23.04
   2  -1 -17   11.60    8.17
   2   1 -17   23.31    9.61
   2   1 -16    6.38    4.72
   2  -1 -16   18.02    7.89
   2  -1 -15   -1.46    5.00
   2   1 -15    1.55    3.78
   2  -1 -14  132.91   16.84
   2   1 -14  126.70   16.37
   2   1 -13   11.41    5.49
   2  -1 -13    0.78    4.54
  -2   1  12    4.09    3.37
   2   1 -12    5.94    5.34
   2  -1 -12    4.36    4.72
   2   1 -11   56.31    9.37
   2  -1 -11   45.54    9.15
   2   1 -11   57.72    6.85
  -2   1  11   54.92    9.72
   2  -1 -11   51.53    9.35
   2  -1 -10  356.97   23.87
   2  -1 -10  379.16   23.05
   2   1 -10  377.24   23.31
   2   1 -10  372.11   22.54
   2   1 -10  351.88   16.46
   2  -1  -9   -0.83    2.27
   2   1  -9    2.57    2.71
   2   1  -9    5.76    2.20
   2  -1  -9    2.43    2.70
   2   1  -9    2.44    3.06
   2   1  -8  372.87   20.59
   2   1  -8  364.43   19.27
   2   1  -8  375.81   15.73
   2  -1  -8  382.83   20.75
   2   1  -7   56.43    7.63
   2   1  -7   62.41    6.34
   2  -1  -7   73.44    8.52
   2   1  -7   59.13    7.07
   2  -1  -7   62.17    3.45
   2   1  -6  127.84    8.58
   2   1  -6  136.70   10.66
  -2  -1   6  135.46   10.85
   2  -1  -6  137.02   11.01
   2   1  -6  138.11    9.73
   2  -1  -6  134.09   10.54
   2   1  -5  685.31   21.75
  -2  -1   5  737.99   22.73
   2  -1  -5  783.40   23.34
   2  -1  -4 1436.71   25.76
  -2  -1   4 1441.66   28.33
   2   1  -4 1531.01   28.68
  -2   1   3 1266.23   22.12
   2   1  -3 1361.77   23.43
  -2  -1   3 1315.23   23.29
   2   1  -2    6.83    2.01
  -2   1   2    3.32    1.27
   2  -1  -2    8.42    1.99
  -2  -1   2    8.11    1.98
  -2   1   1    0.96    1.51
  -2  -1   0 1315.56   17.35
  -2  -1  -1   14.17    2.11
  -2   1  -1   13.28    3.14
  -2  -1  -1   14.45    2.24
   2   1   1   15.25    2.62
  -2  -1  -2  243.89   10.27
   2   1   2  235.98   10.31
  -2   1  -2  249.17   11.82
   2   1   3  903.71   22.86
  -2  -1  -3  932.21   22.62
  -2   1  -3  914.47   25.54
  -2  -1  -4 1352.71   30.89
   2   1   4 1364.17   31.54
  -2   1  -4 1318.01   33.43
   2   1   5    7.81    2.99
  -2  -1  -5    8.63    3.43
  -2   1  -5    6.24    3.03
  -2   1  -6 1066.10   34.72
   2   1   6 1107.47   34.02
  -2  -1  -6 1142.02   33.50
   2  -1   6 1135.45   30.70
   2  -1   7   24.42    5.05
   2   1   7   17.66    4.84
  -2   1  -7   21.37    5.92
  -2  -1  -7   33.58    7.07
  -2  -1  -8    1.61    2.38
   2   1   8    1.90    3.32
  -2   1  -8    2.27    2.76
   2  -1   8    1.23    1.91
   2  -1   9    6.20    3.43
  -2  -1  -9    7.45    4.54
   2   1   9    5.59    4.09
   2  -1   9    0.76    2.67
  -2   1  -9    9.71    4.42
   2   1   9    7.40    3.51
  -2  -1 -10   13.50    5.30
   2   1  10   11.55    3.43
   2   1  10   11.86    4.50
   2  -1  10   13.02    5.97
   2  -1  10   12.55    5.54
  -2   1 -10    6.34    3.54
   2   1  10   12.82    6.09
   2  -1  10    8.59    3.34
   2   1  11    6.17    4.00
   2   1  11    0.97    1.53
   2   1  11    8.39    3.85
  -2   1 -11    1.83    3.80
   2  -1  11    7.33    5.59
   2  -1  11    1.70    2.36
  -2  -1 -11   -2.26    4.08
   2   1  12   32.45    6.36
   2   1  12   35.48    8.91
   2  -1  12   32.00    8.01
   2  -1  12   26.76    6.18
  -2   1 -12   37.06    9.08
  -2  -1 -12   49.12   10.63
  -2   1 -13   27.14    8.74
   2  -1  13   25.02    8.19
   2  -1  13   20.68    5.83
  -2  -1 -13   11.52    5.51
   2   1  13   18.65    4.96
   2   1  13   14.27    5.80
   2   1  14    2.54    3.16
  -2  -1 -14   10.19    6.75
   2  -1  14    6.45    3.66
   2   1  14    7.74    3.91
   2  -1  14    6.11    4.80
  -2   1 -14   11.04    7.06
  -2  -1 -15    6.16    6.26
   2  -1  15    1.29    2.33
  -2   1 -15   13.23    7.29
   2   1  15   -1.45    4.52
   2  -1  15    5.32    4.14
   2   1  16   97.39   16.47
   2  -1  16   88.66   15.35
  -2  -1 -16  102.55   16.76
  -2   1 -16   99.74   17.09
   2  -1  17   -2.65    4.12
  -2   1 -17   -3.39    4.39
  -2  -1 -17    1.37    5.58
   2   1  17   10.62    6.36
  -2   1 -18   34.53   11.55
  -2  -1 -18   70.89   15.58
   2  -1  18   60.49   13.57
   2   1  18   60.54   14.10
  -2   1 -19    9.74    7.51
   2  -1  19    2.80    3.76
  -2  -1 -19   14.96    8.78
   2   1  19   11.62    7.72
  -2   1 -20   44.55   13.72
  -2  -1 -20   36.27   12.36
   2   2 -21    4.61    7.29
   2  -2 -21    8.17    9.04
   2   2 -20   84.04   17.36
   2  -2 -20  120.14   20.13
   2  -2 -19   12.23    8.09
   2   2 -19   -4.91    4.90
   2   2 -18  230.40   26.35
   2  -2 -18  193.70   23.70
   2  -2 -17   36.02    9.93
   2   2 -17   32.92   10.06
   2   2 -16  295.85   27.49
   2  -2 -16  335.39   28.60
   2   2 -15   13.87    7.48
   2  -2 -15    9.47    5.87
   2   2 -14    6.79    5.33
   2  -2 -14   17.96    6.76
   2  -2 -13  146.06   17.03
   2   2 -13  138.74   16.43
  -2   2  12   -1.97    3.30
   2  -2 -12    0.45    3.22
   2   2 -12    1.59    2.38
   2   2 -12    3.16    3.82
   2  -2 -11    1.50    2.74
   2  -2 -11    3.75    4.08
  -2   2  11   -3.60    3.76
   2   2 -11    1.87    2.59
   2   2 -11    6.78    4.70
  -2  -2  11   -3.49    2.85
   2  -2 -10   20.60    6.52
   2   2 -10   27.40    6.39
   2   2 -10   27.18    5.47
  -2   2  10   35.74    7.66
   2   2  -9  164.95   14.71
   2   2  -9  153.41   13.05
   2   2  -9  170.03   12.39
   2  -2  -9  155.23   14.05
   2   2  -8   21.92    4.60
   2  -2  -8   25.69    5.43
   2   2  -8   22.43    4.85
   2   2  -8   26.71    5.51
   2  -2  -7   88.14    9.43
   2   2  -7   84.50    7.96
   2   2  -7   84.09    8.27
   2   2  -7   91.86    9.68
   2   2  -6   11.74    3.47
   2  -2  -6   19.35    4.31
  -2   2   6   16.14    3.90
   2   2  -6   20.01    3.65
  -2  -2   6   14.85    3.75
   2   2  -6   15.60    3.07
  -2   2   5  879.94   25.25
  -2  -2   5  933.11   25.96
   2   2  -5  872.57   24.48
   2  -2  -5  936.32   21.70
   2  -2  -4  100.85    4.46
   2  -2  -4  115.52    6.70
   2   2  -4   96.19    7.23
  -2   2   4  100.87    7.99
  -2  -2   4  101.52    7.52
  -2   2   3 1808.17   25.17
  -2  -2   3 1735.92   26.79
   2   2  -3 1821.11   26.96
   2  -2  -3 1857.27   24.16
  -2  -2   2   87.62    4.98
   2  -2  -2   88.82    5.17
   2   2  -2   87.39    4.86
  -2   2   2   74.26    4.82
  -2   2   1  301.81    9.79
  -2   2   1  292.79   10.37
   2  -2  -1  331.12   10.41
   2   2  -1  316.76   10.31
  -2  -2   1  292.58   10.58
   2   2  -1  326.71   10.25
   2   2   0 4400.75   31.60
  -2  -2   0 4200.67   37.98
  -2   2   0 4524.90   49.43
   2   2   1 2508.46   25.04
  -2   2  -1 2516.41   39.36
  -2  -2  -2 2592.38   30.69
  -2   2  -2 2817.05   44.22
   2  -2   2 2815.81   42.86
   2   2   2 2817.13   32.58
  -2   2  -3  665.06   22.92
   2  -2   3  735.73   22.91
   2   2   3  706.54   19.31
  -2  -2  -3  686.96   18.40
  -2   2  -4  628.34   23.75
   2  -2   4  611.95   22.10
   2   2   4  611.11   20.44
  -2  -2  -4  628.28   20.17
  -2   2  -5  249.69   16.20
  -2  -2  -5  273.77   14.90
   2   2   5  243.50   14.22
   2  -2   5  270.19   15.54
  -2  -2  -6   10.92    3.85
  -2   2  -6   18.30    4.98
   2   2   6   18.06    4.89
   2  -2   6   16.49    4.37
  -2   2  -7   39.12    7.88
  -2  -2  -7   36.89    6.10
   2  -2   7   28.90    5.91
   2   2   7   24.60    5.46
  -2   2  -8  148.77   15.03
  -2  -2  -8  149.65   13.87
   2   2   8  167.80   15.17
   2   2   8  174.65   16.58
   2  -2   8  163.26   13.75
   2   2   9   59.67    9.83
  -2  -2  -9   57.46    9.27
   2   2   9   46.60    9.27
   2  -2   9   54.09    8.33
  -2   2  -9   66.80   11.03
   2  -2  10   42.41    7.61
   2  -2  10   42.96    8.83
  -2   2 -10   42.29    8.88
   2   2  10   39.16    8.57
   2   2  10   57.22   11.10
  -2  -2 -10   46.48    8.84
   2  -2  10   49.41   10.09
   2   2  11    6.73    5.66
   2   2  11   11.53    3.78
   2  -2  11    4.50    4.81
  -2  -2 -11    8.16    4.43
   2  -2  11   10.34    4.66
   2   2  11    2.31    3.86
  -2   2 -11    6.26    4.55
   2  -2  12   44.13    8.22
  -2  -2 -12   38.91    8.53
   2  -2  12   46.60    9.47
   2   2  12   54.27   11.77
  -2   2 -12   40.58    9.53
   2   2  12   45.15    6.65
   2   2  13    0.65    1.88
  -2   2 -13    5.90    5.68
   2  -2  13    0.09    2.55
  -2  -2 -13   -0.26    4.03
   2  -2  13   12.15    6.22
   2   2  13   -1.65    4.89
  -2   2 -14  157.97   20.16
   2   2  14  162.73   12.83
   2  -2  14  139.46   17.12
  -2  -2 -14  146.14   18.28
   2   2  14  148.95   19.67
   2  -2  14  144.68   16.07
  -2  -2 -15   -2.63    3.54
   2   2  15    5.94    6.34
   2  -2  15   -0.07    2.92
   2  -2  15   -3.36    3.94
  -2   2 -15    5.35    4.77
  -2   2 -16  199.75   24.61
  -2  -2 -16  197.87   23.12
   2   2  16  171.43   22.34
   2  -2  16  194.66   21.93
  -2  -2 -17   -4.75    3.67
  -2   2 -17    2.94    3.64
   2   2  17    6.26    6.77
   2  -2  17    0.33    5.08
   2  -2  18   45.01   11.59
  -2  -2 -18   47.59   13.12
  -2   2 -18   42.23   12.81
   2   2  18   38.16   12.19
  -2  -2 -19   -1.56    5.36
   2   2  19   -1.68    4.20
  -2   2 -19   -0.43    5.79
  -2  -2 -20   23.25   11.17
  -2   2 -20   27.32   11.29
   2   3 -21    4.08    5.72
   2  -3 -21    9.40    8.13
   2  -3 -20   -2.00    3.82
   2   3 -20   -1.14    5.17
   2  -3 -19    2.31    6.36
   2   3 -19    5.53    6.72
   2   3 -18  483.51   38.15
   2  -3 -18  440.85   35.29
   2   3 -17  100.97   17.34
   2  -3 -17   63.58   13.66
   2   3 -16   59.48   12.75
   2  -3 -16   58.79   12.35
   2  -3 -15    5.55    5.56
   2   3 -15    5.91    3.27
   2  -3 -14  156.75   18.12
   2   3 -14  150.64   18.18
   2   3 -13    7.00    5.88
   2  -3 -13    5.86    4.25
   2  -3 -12   83.12   11.95
  -2   3  12   81.64   12.50
   2   3 -12   78.13   12.03
   2  -3 -11    7.16    4.21
   2  -3 -11   -0.51    2.64
  -2   3  11    2.24    3.53
  -2  -3  11    1.09    2.76
   2   3 -11    2.60    3.45
   2   3 -10  332.70   22.23
   2   3 -10  337.40   20.12
   2  -3 -10  321.66   21.36
  -2  -3  10  338.13   23.74
  -2   3  10  324.05   22.19
   2   3  -9  262.02   16.06
   2  -3  -9  299.51   19.49
  -2   3   9  284.16   19.80
   2   3  -9  292.91   18.20
   2   3  -9  279.18   19.51
  -2   3   8  311.04   19.25
   2   3  -8  320.58   16.39
   2   3  -8  324.03   18.66
   2  -3  -8  332.20   19.69
   2   3  -8  297.82   18.76
  -2  -3   7   48.21    7.56
   2   3  -7   40.44    5.32
   2  -3  -7   53.34    6.29
   2   3  -7   43.62    6.62
  -2   3   7   49.41    7.34
   2   3  -7   49.67    7.21
  -2  -3   6    1.11    2.00
   2   3  -6    7.93    3.68
  -2   3   6    4.34    2.08
   2   3  -6    1.41    1.91
   2  -3  -6    4.58    1.97
   2   3  -6    3.36    2.05
  -2   3   5  138.95   10.08
   2  -3  -5  131.51    5.62
   2  -3  -5  139.63    7.88
   2   3  -5  130.90    9.71
  -2  -3   5  142.40   10.36
   2  -3  -5  141.85   11.37
  -2  -3   4   84.82    7.15
   2   3  -4   77.75    6.73
  -2   3   4   77.22    5.63
   2  -3  -4   78.88    5.33
   2  -3  -4   79.83    5.14
   2  -3  -3  437.88   11.86
   2  -3  -3  417.65   12.97
  -2  -3   3  433.00   13.79
   2   3  -3  421.09   13.18
  -2   3   3  428.92   11.93
  -2  -3   2 1855.79   22.90
   2   3  -2 1877.14   22.31
  -2   3   2 1947.02   24.89
   2  -3  -2 1849.21   29.80
   2  -3  -1    2.88    1.57
   2  -3  -1   -1.55    1.55
   2   3  -1    1.30    1.06
  -2   3   0 1355.18   29.77
  -2  -3   0 1265.47   20.74
  -2   3   0 1388.09   21.71
   2   3   0 1414.36   18.70
   2  -3   0 1346.57   29.38
   2   3   1   58.58    3.39
   2  -3   1   61.29    6.38
  -2   3  -1   57.13    6.66
   2  -3   1   55.90    6.64
  -2  -3  -1   61.50    3.55
  -2  -3  -2   -0.12    0.89
   2  -3   2    4.16    2.63
   2  -3   2    3.71    2.31
   2   3   2   -0.05    1.12
  -2  -3  -2   -0.31    0.59
  -2   3  -2   -0.29    2.49
   2  -3   3  154.70   11.79
   2   3   3  155.51    8.60
  -2   3  -3  148.90   11.65
  -2  -3  -3  159.90    8.59
   2  -3   3  149.82   11.52
   2  -3   4   90.70    9.47
   2   3   4   95.36    7.70
  -2  -3  -4  107.80    8.00
  -2   3  -4   96.68    9.89
   2  -3   5   -1.96    2.35
   2   3   5    2.92    2.77
  -2  -3  -5   -0.95    1.77
  -2   3  -5   -2.35    3.02
  -2  -3  -6   26.05    5.17
  -2   3  -6   44.75    7.81
   2  -3   6   37.48    6.46
   2   3   6   41.33    6.81
   2  -3   7  168.82   14.28
   2   3   7  159.18   15.78
   2   3   7  168.70   13.75
  -2   3  -7  174.66   15.95
  -2  -3  -7  165.78   13.28
  -2  -3  -8   31.48   10.90
   2  -3   8   17.71    5.39
  -2   3  -8   14.54    5.71
   2   3   8   11.91    4.62
   2   3   8   18.09    5.29
  -2  -3  -9    7.70    3.45
   2   3   9    4.56    3.11
   2  -3   9    4.92    3.48
   2  -3   9    3.15    2.73
  -2   3  -9    2.32    3.54
   2   3   9   10.41    6.30
  -2  -3 -10    2.97    3.89
   2  -3  10    4.82    3.11
   2   3  10    6.45    4.32
   2   3  10    9.42    5.68
   2  -3  10    6.21    3.32
  -2   3 -10    1.78    3.32
  -2  -3 -11    9.71    5.43
   2  -3  11    7.01    3.50
  -2   3 -11    6.24    4.24
   2   3  11    4.30    3.43
   2  -3  11    9.39    4.83
   2   3  11   12.97    6.50
   2  -3  12   -5.66    4.15
   2  -3  12    1.51    2.68
  -2   3 -12   -0.07    3.13
  -2  -3 -12   -0.36    4.15
   2   3  12    3.16    4.86
   2   3  12    3.30    2.76
   2   3  13   22.89    4.67
  -2   3 -13   26.64    9.15
  -2  -3 -13   31.56    8.56
   2  -3  13   31.19    8.34
   2  -3  13   27.36    7.74
   2   3  13   20.77    7.08
  -2   3 -14  261.86   26.57
   2  -3  14  248.59   21.83
   2   3  14  260.56   26.31
   2  -3  14  270.32   23.29
   2   3  14  276.33   15.37
  -2  -3 -14  241.07   23.34
  -2   3 -15   15.01    7.49
   2  -3  15   11.60    6.03
  -2  -3 -15   10.56    5.98
   2   3  15    9.71    4.76
   2   3  16  229.10   26.45
   2  -3  16  218.48   23.20
  -2  -3 -16  223.22   24.77
  -2   3 -16  227.62   26.12
   2   3  17   10.22    6.65
   2  -3  17   11.05    6.80
  -2  -3 -17   13.23    8.13
  -2   3 -17   11.13    7.57
  -2  -3 -18   68.39   14.77
   2  -3  18   49.50   11.47
   2   3  18   75.02   16.40
  -2   3 -18   57.58   14.20
  -2   3 -19   -5.69    6.21
   2   3  19    2.94    4.24
  -2  -3 -20   11.12    6.14
   2  -4 -21   13.38    8.08
   2   4 -21    4.09    5.31
   2   4 -20  141.95   22.79
   2  -4 -20  153.91   22.74
   2  -4 -19    4.40    5.62
   2   4 -19    1.45    5.12
   2   4 -18   35.65   10.45
   2  -4 -18   32.55    9.64
   2  -4 -17   13.84   10.33
   2   4 -17    9.38    6.94
   2  -4 -16  370.28   29.78
   2   4 -16  392.73   32.23
   2   4 -15  108.44   15.89
   2  -4 -15   97.70   14.98
   2  -4 -14    8.33    5.81
   2   4 -14    5.45    5.23
   2   4 -14   11.41    5.07
   2  -4 -13  127.85   15.78
   2   4 -13  148.34   15.80
   2   4 -13  157.36   18.30
   2   4 -12   17.25    6.52
   2   4 -12   14.27    5.93
   2  -4 -12   25.87    7.52
  -2  -4  11    6.12    4.04
  -2   4  11    7.27    4.17
   2   4 -11    9.86    5.75
   2  -4 -11    6.15    3.34
   2  -4 -10   -4.33    3.64
  -2   4  10    4.54    3.58
  -2  -4  10    0.26    3.16
   2   4 -10    1.02    2.95
   2  -4  -9   57.83    6.94
   2   4  -9   56.97    9.34
  -2   4   9   63.49    9.66
  -2   4   8   71.06    9.24
   2   4  -8   80.10   10.15
   2  -4  -8   84.84    7.69
   2  -4  -7   76.01    6.61
   2   4  -7   66.83    8.80
   2   4  -7   77.13    9.28
  -2   4   7   65.77    8.37
  -2  -4   7   73.71    9.23
   2   4  -7   59.72    6.02
   2   4  -6   32.68    5.60
  -2   4   6   28.05    5.05
   2  -4  -6   40.93    4.48
   2   4  -6   29.29    3.71
   2   4  -6   35.58    6.70
  -2  -4   6   35.46    5.77
   2   4  -5  630.19   25.80
  -2  -4   5  610.70   21.90
   2   4  -5  560.98   20.54
   2  -4  -5  596.08   14.93
  -2   4   5  594.54   21.52
  -2   4   4  201.60    9.79
   2   4  -4  180.45   10.45
  -2   4   4  187.44    8.51
   2  -4  -4  205.66    8.36
   2  -4  -4  178.13    9.40
   2  -4  -4  211.70   13.47
  -2  -4   4  196.14   11.13
   2  -4  -3   34.82    4.53
  -2   4   3   37.57    4.62
  -2  -4   3   35.56    4.25
  -2   4   3   33.40    3.37
   2   4  -3   38.56    4.27
  -2  -4   2  307.79    9.74
  -2   4   2  319.28   10.87
   2  -4  -2  307.91   14.03
  -2   4   2  323.25   14.27
   2   4  -2  310.51    9.37
   2   4  -1  452.81   12.03
   2  -4  -1  479.39   12.33
  -2   4   1  460.58   17.89
   2  -4  -1  492.03   18.82
  -2   4   0  531.60   20.11
   2   4   0  578.82   13.20
   2  -4   0  539.92   20.67
  -2   4   0  546.16   20.64
  -2  -4   0  592.12   14.09
  -2   4   0  559.61   13.69
  -2   4  -1   27.56    4.86
   2  -4   1   37.51    5.93
   2   4   1   38.93    2.74
   2  -4   1   31.44    5.06
  -2   4  -2 2229.11   44.11
   2  -4   2 2188.21   45.62
   2  -4   2 2144.51   43.66
   2   4   2 2259.28   25.11
  -2  -4  -3  529.49   14.56
   2   4   3  496.22   14.91
   2  -4   3  521.34   22.44
  -2  -4  -3  518.43    9.26
   2  -4   3  512.62   22.97
  -2   4  -3  491.33   21.83
   2  -4   4   56.36    8.18
   2  -4   4   33.37    6.26
   2   4   4   25.49    3.91
  -2  -4  -4   29.73    4.42
  -2   4  -4   23.95    5.24
   2  -4   5   11.12    4.49
   2   4   5   12.92    3.46
  -2   4  -5   11.91    3.36
  -2  -4  -5   16.14    3.49
  -2  -4  -6  250.79   14.80
  -2   4  -6  287.83   19.78
   2   4   6  248.84   19.02
   2  -4   6  244.85   17.84
   2   4   6  254.26   15.71
  -2  -4  -7   19.44    4.76
   2  -4   7   20.85    6.22
   2   4   7   24.96    6.88
   2   4   7   20.74    4.84
  -2   4  -7   18.87    6.17
  -2   4  -8  100.28   13.28
   2   4   8   97.76   12.97
   2  -4   8  104.24   12.72
   2   4   8   98.91   11.69
  -2  -4  -8  119.57   11.77
  -2  -4  -9    4.45    3.69
   2  -4   9   -1.29    2.91
   2  -4   9   -1.48    2.72
  -2   4  -9   -1.74    3.72
   2  -4   9    1.18    2.36
   2   4   9    0.55    2.35
   2   4   9    4.18    4.83
   2  -4  10   -3.54    4.11
  -2  -4 -10    1.22    2.80
   2  -4  10   13.17    5.28
   2   4  10    4.31    5.26
   2   4  10    5.49    3.83
  -2   4 -10    5.84    4.14
   2  -4  11   66.38   10.02
  -2  -4 -11   71.59   11.33
   2   4  11   70.56   11.97
   2   4  11   80.27   13.88
  -2   4 -11   64.27   11.77
   2  -4  11   61.24   11.49
  -2  -4 -12    5.60    4.80
   2  -4  12    4.65    2.79
   2  -4  12    0.15    3.34
  -2   4 -12    8.68    4.99
   2   4  12   -4.68    5.27
  -2   4 -13  130.39   18.23
   2   4  13  105.09    8.91
  -2  -4 -13  112.04   15.07
   2   4  13  115.21   17.53
   2  -4  13   98.40   13.30
  -2  -4 -14  207.41   21.81
   2  -4  14  177.07   18.11
   2   4  14  167.20   11.14
  -2   4 -14  160.58   20.98
   2   4  14  194.83   23.38
  -2  -4 -15    3.94    4.01
   2  -4  15    6.01    4.52
   2   4  15    7.57    7.13
  -2   4 -15    5.00    5.12
   2  -4  16  212.02   21.40
  -2  -4 -16  208.66   23.49
   2   4  16  196.82   24.33
  -2   4 -16  195.96   24.65
  -2  -4 -17    4.05    5.40
   2  -4  17    1.26    4.11
   2   4  17    0.16    5.07
  -2   4 -17    6.47    7.34
  -2   4 -18   46.68   13.07
  -2  -4 -18   30.22    9.62
   2   4  18   26.64   11.36
  -2   4 -19    7.25    5.15
   2   4  19   29.42   11.41
  -2  -4 -19   28.72   10.44
  -2  -4 -20   14.15    8.92
   2  -5 -20    7.79    6.00
   2   5 -20    7.34    6.18
   2  -5 -19   37.71    9.17
   2   5 -19   53.74   14.73
   2  -5 -18  207.48   20.18
   2  -5 -18  218.46   25.02
   2   5 -18  224.26   26.68
   2   5 -17   23.86    9.04
   2  -5 -17   30.25    7.23
   2  -5 -17   32.79    8.83
   2  -5 -16    7.55    4.57
   2  -5 -16    4.10    3.53
   2   5 -16   13.28    6.77
   2   5 -15    7.86    5.75
   2  -5 -15    7.14    3.47
   2  -5 -15    9.77    5.14
   2   5 -15   21.62    9.43
   2   5 -14    4.89    4.07
   2   5 -14   10.29    6.13
   2  -5 -14    6.60    4.95
   2  -5 -14    1.56    2.81
   2   5 -13    7.44    4.37
   2   5 -13    6.13    3.52
   2  -5 -13    2.18    2.49
   2   5 -12  283.26   23.17
   2  -5 -12  277.65   17.33
   2   5 -12  314.40   23.64
  -2   5  11   39.90    8.29
  -2  -5  11   44.77    9.78
   2   5 -11   53.23    9.96
   2   5 -11   45.88    9.08
   2  -5 -11   44.52    6.82
   2  -5 -10    1.00    1.80
   2   5 -10    1.42    2.89
  -2   5  10    4.80    3.37
  -2  -5  10   -0.68    2.19
   2   5 -10    7.01    4.25
   2  -5 -10    0.67    3.02
   2  -5  -9    1.08    1.32
  -2  -5   9   -3.41    3.94
   2   5  -9    2.93    3.18
  -2   5   9    4.54    3.83
   2  -5  -8    3.90    1.97
   2   5  -8    0.47    2.39
  -2   5   8   -2.64    2.80
  -2  -5   7  179.82   14.35
   2   5  -7  197.64   14.58
  -2   5   7  164.53   13.36
   2  -5  -7  172.83    9.10
   2  -5  -6   34.71    3.86
  -2   5   6   27.90    3.66
  -2  -5   6   30.30    5.42
   2   5  -6   28.91    5.25
  -2   5   6   41.12    6.60
   2   5  -6   32.07    3.41
   2  -5  -5   45.84    4.08
   2   5  -5   36.47    5.60
   2   5  -5   35.81    2.73
  -2  -5   5   43.53    6.33
  -2   5   5   42.91    6.10
   2  -5  -5   38.13    6.59
  -2   5   5   47.60    5.42
  -2  -5   4  350.62   15.26
  -2   5   4  331.53   11.09
  -2   5   4  324.80   14.69
   2  -5  -4  337.53   17.84
   2   5  -4  331.92   14.61
  -2  -5   3   99.46    7.11
   2   5  -3  118.92    7.64
   2  -5  -3  112.54    9.17
   2  -5  -3  115.41    9.78
  -2   5   3  120.33    9.51
  -2   5   3  114.42    6.42
  -2   5   2 1042.14   28.79
   2   5  -2 1043.41   20.09
   2  -5  -2 1087.20   20.34
  -2  -5   2 1011.72   18.55
  -2   5   2 1059.46   20.75
   2   5  -2 1077.52   18.63
   2  -5  -2 1062.45   29.48
  -2   5   1  273.50   15.47
   2  -5  -1  263.43   15.54
   2   5   0 1241.60   21.07
  -2   5   0 1248.08   20.70
  -2   5   0 1241.40   34.36
   2  -5   0 1274.90   35.16
  -2   5   0 1224.39   32.53
  -2  -5   0 1177.34   19.99
  -2   5  -1   87.36    9.20
   2  -5   1   90.20    9.92
   2   5   1   87.98    4.34
   2  -5   2  898.03   29.84
  -2   5  -2  919.75   29.78
   2  -5   2  875.59   31.41
   2   5   2  866.14   14.96
   2   5   3  249.42   10.36
   2  -5   3  264.40   18.06
  -2   5  -3  265.12   17.13
   2  -5   3  238.05   16.14
   2  -5   4    8.93    3.68
   2  -5   4   21.92    5.34
  -2   5  -4   14.92    4.47
   2   5   4   18.71    3.63
  -2  -5  -4   21.14    3.53
   2  -5   5  221.64   17.66
  -2  -5  -5  212.83   11.93
   2   5   5  219.85   17.51
   2   5   5  191.28   12.03
  -2  -5  -5  213.24    6.85
  -2   5  -5  206.35   16.55
  -2  -5  -6   31.82    5.29
  -2   5  -6   38.06    8.02
   2   5   6   32.08    7.35
   2  -5   6   26.42    6.51
   2   5   6   28.89    5.57
  -2  -5  -7   40.60    6.54
   2   5   7   33.69    6.07
   2   5   7   44.44    8.99
  -2   5  -7   31.09    7.69
   2  -5   7   21.82    6.64
   2  -5   7   29.82    7.31
  -2   5  -8   -0.81    2.80
   2   5   8   -2.03    2.38
   2  -5   8    1.06    3.37
   2   5   8    6.20    5.31
   2  -5   8   -1.54    2.63
  -2  -5  -8    3.44    3.37
  -2   5  -9   25.02    6.61
   2  -5   9   38.78    8.66
   2  -5   9   34.34    6.63
  -2  -5  -9   33.06    7.17
   2   5   9   41.99    7.91
   2   5   9   22.50    7.65
   2  -5   9   18.31    6.26
   2  -5  10   10.72    4.31
  -2  -5 -10   11.94    5.71
   2   5  10   13.36    7.24
  -2   5 -10   11.08    4.93
   2   5  10   19.08    6.27
   2  -5  10   14.62    6.16
  -2   5 -11   32.95    8.62
  -2  -5 -11   36.49    8.40
   2  -5  11   24.56    6.54
   2   5  11   32.37    8.01
   2   5  11   32.19    8.57
   2  -5  12   12.07    4.68
  -2   5 -12   13.77    7.17
  -2  -5 -12    3.82    4.61
   2   5  12   12.43    6.37
   2   5  13  159.68   20.49
   2  -5  13  155.75   15.56
  -2  -5 -13  162.48   18.13
  -2   5 -13  165.38   20.98
   2  -5  14  103.69   13.26
   2   5  14  111.13   18.07
  -2  -5 -14  114.98   15.88
  -2   5 -14  115.62   17.83
  -2   5 -15   89.94   16.94
   2   5  15   99.95   17.89
   2  -5  15   63.03   11.31
  -2  -5 -15   79.61   13.98
  -2  -5 -16   90.36   15.19
  -2   5 -16  148.01   22.24
   2  -5  16  103.85   14.43
   2   5  16  114.25   20.08
   2   5  17   11.49    7.68
  -2   5 -17   11.46    8.87
  -2  -5 -17    3.20    3.87
  -2  -5 -18   55.19   13.23
   2   5  18   59.51   14.95
  -2   5 -18   53.38   14.29
  -2   5 -19   -5.08    5.69
  -2  -5 -19    9.00    7.45
  -2  -5 -20   -1.80    4.63
   2   6 -20   70.42   16.86
   2   6 -19    3.38    5.98
   2  -6 -19    4.61    3.26
   2  -6 -18   24.93    7.26
   2   6 -18   26.84   10.68
   2   6 -17   16.54    7.38
   2  -6 -17    8.44    4.12
   2   6 -16  154.48   20.82
   2   6 -16  151.88   19.41
   2  -6 -16  119.47   13.63
   2   6 -15   65.00   13.65
   2   6 -15   70.13   12.99
   2  -6 -15   73.30   10.10
   2   6 -14   80.99   14.17
   2   6 -14   91.47   14.25
   2  -6 -14  117.15   12.14
   2  -6 -13   31.86    6.28
   2   6 -13   31.31    8.21
   2   6 -13   42.22    9.94
   2   6 -12   63.36   11.33
   2   6 -12   52.59   10.71
   2  -6 -12   73.51    8.69
   2   6 -11    4.89    2.85
   2  -6 -11    6.67    2.38
  -2   6  11    8.88    3.74
   2   6 -11    3.67    4.97
  -2  -6  10   59.05   10.39
   2   6 -10   56.84   10.45
   2  -6 -10   57.11    6.45
  -2   6  10   58.92    9.90
   2   6 -10   66.79   10.87
  -2   6   9   63.78    9.74
  -2  -6   9   60.88   10.12
   2   6  -9   53.34    9.09
   2   6  -9   46.35    9.35
   2  -6  -9   55.62   11.38
   2  -6  -9   51.79    5.62
   2   6  -8   54.34    8.93
   2   6  -8   64.47   10.68
   2  -6  -8   74.16    5.93
   2  -6  -8   69.32   11.21
  -2   6   8   70.12    9.39
  -2   6   7    2.60    2.83
   2   6  -7    5.29    3.52
   2  -6  -7    6.80    3.86
   2  -6  -7    3.49    1.46
  -2   6   7    3.05    2.04
  -2  -6   7    3.07    4.40
   2   6  -7    1.32    3.66
  -2   6   6  108.42    8.69
  -2   6   6  102.77   10.00
  -2  -6   6  106.09   10.53
   2   6  -6  102.06   10.15
   2  -6  -6  119.05    6.71
  -2   6   5  178.34   11.58
  -2  -6   5  193.97   12.83
   2  -6  -5  192.38   15.52
   2   6  -5  191.52   12.77
  -2   6   5  190.88   13.03
  -2   6   5  190.36    8.90
   2  -6  -4   53.58    7.86
   2   6  -4   43.69    5.67
  -2  -6   4   42.30    5.46
  -2   6   4   35.12    5.76
  -2   6   4   40.23    4.10
  -2   6   3   36.04    6.10
  -2  -6   3   26.40    3.74
   2   6  -3   25.67    4.01
   2  -6  -3   24.92    4.92
  -2   6   3   30.07    3.58
   2  -6  -2  682.78   26.48
  -2   6   2  698.60   26.08
   2   6  -2  680.18   15.15
  -2  -6   2  727.49   17.11
   2  -6  -2  716.67   23.79
  -2   6   2  669.87   17.79
   2   6  -2  692.53   16.15
   2  -6  -2  720.37   15.22
   2   6  -1  222.93    7.04
  -2   6   1  226.77   15.57
   2  -6  -1  230.23   15.89
  -2   6   1  213.73   13.78
  -2   6   0  305.79   17.13
   2  -6   0  308.46   18.83
  -2   6   0  295.28   18.20
   2   6   1   15.10    2.14
  -2   6  -1   16.60    2.61
  -2  -6  -1   16.32    2.60
  -2   6  -1   17.20    4.74
   2  -6   1   17.29    4.69
   2  -6   2 1174.85   39.53
  -2   6  -2 1222.53   36.29
   2  -6   2 1291.01   37.38
   2   6   2 1224.43   35.21
   2   6   2 1226.70   17.22
   2  -6   3   51.93    8.52
  -2   6  -3   47.87    7.60
   2   6   3   48.19    4.55
   2   6   3   59.39    8.88
   2  -6   3   55.62    8.24
   2  -6   4   48.18    8.03
   2   6   4   55.87    5.89
   2  -6   4   53.58    9.26
   2   6   4   38.31    7.17
  -2   6  -4   47.76    8.36
   2   6   5  124.60    9.54
   2   6   5  133.61   13.90
  -2  -6  -5  124.15    8.99
  -2   6  -5  120.24   13.39
   2  -6   5  101.51   12.82
   2  -6   6  136.42   14.64
  -2   6  -6  111.65   13.38
  -2   6  -6  131.59   14.85
   2   6   6  117.10   10.46
   2   6   6  104.72   13.32
  -2  -6  -6  123.61    4.34
   2  -6   6  110.09   13.97
  -2  -6  -6  127.94   10.17
  -2   6  -7    0.20    4.73
   2  -6   7    2.84    4.19
   2   6   7    0.67    2.04
  -2  -6  -7    2.94    2.48
  -2   6  -7    1.92    4.35
   2  -6   7   -1.38    4.13
   2   6   7    3.74    2.92
  -2   6  -8  131.37   15.97
   2  -6   8  135.88   16.25
  -2  -6  -8  151.39   13.14
   2   6   8  122.60   12.32
   2  -6   8  133.50   10.56
   2   6   8  122.39   15.17
   2  -6   8  126.50   15.76
   2   6   9   90.81   14.19
  -2   6  -9   99.11   14.28
  -2  -6  -9   81.58   10.36
   2   6   9   85.86   11.17
   2  -6   9   84.40    9.04
  -2   6 -10  386.54   29.25
   2   6  10  351.35   23.94
   2   6  10  365.59   28.96
  -2  -6 -10  359.85   23.09
   2  -6  10  345.93   19.15
  -2  -6 -11   22.04    6.72
   2   6  11   29.17    9.06
   2  -6  11   34.53    6.56
   2   6  11   35.77    8.96
  -2   6 -11   30.69    9.26
   2   6  12   -2.00    4.72
  -2   6 -12    4.09    6.21
  -2  -6 -12   -0.42    2.94
   2  -6  12    1.40    3.10
   2   6  13   42.18   11.18
   2  -6  13   55.94    9.20
  -2   6 -13   42.40   11.04
  -2  -6 -13   61.83   11.20
   2   6  14   74.77   14.21
  -2  -6 -14   92.71   14.56
   2  -6  14  102.22   12.88
  -2   6 -14   93.12   16.61
   2   6  15   13.09    8.53
   2  -6  15    2.65    2.87
  -2   6 -15    9.96    8.19
  -2  -6 -15   12.96    6.45
  -2  -6 -16   37.53   10.27
  -2   6 -16   35.24   11.10
   2   6  16   55.07   13.93
  -2   6 -17   -6.12    8.01
   2   6  17   15.03    9.82
  -2  -6 -17    5.10    5.03
  -2   6 -18   15.53    8.83
  -2  -6 -18   17.29    7.55
   2   6  18   35.13   12.94
  -2  -6 -19   13.17    7.41
  -2  -6 -20   11.34    6.26
   2   7 -20   12.20    8.90
   2   7 -19   10.33    8.69
   2   7 -18   89.68   18.25
   2  -7 -17   13.27    4.78
   2   7 -17    6.76    5.51
   2   7 -16    2.10    4.31
   2   7 -16    5.62    3.89
   2  -7 -16    1.94    3.85
   2   7 -15   23.93    8.17
   2  -7 -15   19.45    4.96
   2   7 -15   24.10    8.48
   2   7 -14   13.09    6.44
   2  -7 -14   17.39    4.57
   2   7 -14    3.37    4.60
   2  -7 -13    1.51    2.33
   2   7 -13    4.54    4.65
   2   7 -13    6.57    5.96
   2   7 -12  395.80   28.83
   2   7 -12  396.86   29.81
   2  -7 -12  410.20   17.89
   2  -7 -11   10.61    3.52
   2   7 -11    2.05    4.07
   2   7 -11   -2.47    4.24
  -2   7  11    9.09    5.44
   2  -7 -10    7.44    2.53
   2   7 -10    5.22    4.75
  -2  -7  10   12.98    5.75
   2   7 -10   -0.67    3.17
  -2   7  10    8.74    4.41
   2  -7  -9   11.78    2.44
   2   7  -9    6.15    3.97
  -2  -7   9   14.46    5.36
   2   7  -9   13.27    4.76
  -2   7   9   11.43    4.55
   2  -7  -8   29.65    3.69
   2   7  -8   23.29    6.63
  -2   7   8   27.74    4.71
   2   7  -8   24.63    6.23
   2  -7  -8   24.17    7.12
  -2   7   8   24.80    5.96
   2   7  -7   24.88    6.34
  -2   7   7   25.43    5.62
  -2   7   7   23.80    4.57
   2   7  -7   26.25    6.72
   2  -7  -7   22.69    7.50
  -2   7   6  119.90   10.28
   2   7  -6  115.29   10.87
   2  -7  -6  121.75   13.98
  -2   7   6  125.52   11.35
  -2  -7   6  116.72   11.53
  -2   7   5  263.97   10.26
  -2  -7   5  282.07   16.20
   2   7  -5  262.39   15.44
  -2   7   5  261.79   15.78
  -2  -7   4  163.58   11.19
  -2   7   4  153.21   12.71
   2  -7  -4  155.49   13.87
  -2   7   4  162.97    8.18
   2   7  -4  157.90   10.96
   2   7  -3  236.32   10.41
   2  -7  -3  242.14   10.21
   2   7  -3  234.35    7.76
  -2   7   3  255.54   16.65
  -2   7   3  231.95   10.25
  -2  -7   3  235.12   12.27
   2  -7  -3  236.77   15.52
   2   7  -3  231.62   11.63
  -2   7   2  985.35   33.92
   2   7  -2  989.16   21.08
   2  -7  -2  972.97   29.28
  -2  -7   2 1058.54   22.37
  -2   7   2  975.98   22.66
   2   7  -2  998.45   20.65
   2  -7  -1   11.27    3.13
   2  -7  -1   15.94    4.98
  -2   7   1   11.37    4.03
   2   7  -1    9.74    2.52
   2   7  -1    9.31    1.90
  -2   7   1    9.44    3.90
  -2   7   0 1338.25   37.34
   2  -7   0 1352.37   29.08
   2   7   0 1259.64   31.76
  -2   7   0 1306.74   41.51
   2  -7   0 1358.42   42.94
  -2   7  -1  450.63   22.50
   2   7   1  470.69   11.85
   2   7   1  457.53   20.86
  -2  -7  -1  436.81   12.17
   2  -7   1  484.41   26.41
  -2   7  -1  459.90   12.66
   2  -7   2    9.78    4.26
   2   7   2   10.26    4.12
  -2   7  -2    9.16    3.99
   2   7   2    7.26    1.46
   2  -7   3  172.45   16.77
   2   7   3  183.84   15.09
   2   7   3  185.02    8.43
  -2   7  -3  190.64   15.61
   2  -7   3  199.35   16.19
   2   7   4  119.79    8.05
   2   7   4  125.79   13.69
   2  -7   4  122.37   14.36
  -2   7  -4  110.85   12.69
   2  -7   5   11.92    4.77
   2   7   5   14.59    3.41
   2   7   5   15.98    4.87
  -2   7  -5   21.43    6.19
   2  -7   6   27.83    7.32
   2   7   6   31.21    5.51
  -2   7  -6   37.38    9.18
  -2   7  -6   39.50    8.26
   2   7   6   37.56    8.19
   2  -7   6   21.01    6.75
  -2   7  -7    4.95    5.07
   2  -7   7    6.08    3.12
   2   7   7    6.63    4.14
  -2   7  -7    3.12    4.54
   2   7   7    2.73    3.73
   2   7   8    3.23    3.37
  -2  -7  -8    0.20    0.56
  -2   7  -8    8.31    6.56
  -2  -7  -8    1.99    1.05
   2   7   8   -5.13    4.98
   2  -7   8    7.11    4.52
  -2  -7  -8    3.66    2.46
  -2   7  -8   -0.84    4.42
   2  -7   8    0.70    1.74
   2   7   9    7.71    4.04
   2  -7   9    2.62    1.88
  -2  -7  -9    9.74    3.97
   2   7   9    9.24    4.97
  -2   7  -9    6.11    4.40
   2   7  10   22.89    7.33
   2   7  10   28.88    7.19
  -2   7 -10   27.03    8.06
  -2  -7 -10   36.16    7.51
   2  -7  10   23.92    4.62
  -2   7 -11   14.10    8.23
   2   7  11    5.23    4.53
   2   7  11   16.49    7.47
   2  -7  11   -0.12    1.70
  -2  -7 -11    5.77    3.41
   2  -7  12    2.08    1.85
   2   7  12   -4.39    5.75
  -2   7 -12    0.48    4.22
  -2  -7 -12    1.80    3.25
  -2   7 -13    9.86    6.27
   2   7  13   15.21    6.54
  -2  -7 -13    7.70    5.68
   2  -7  13    5.27    2.09
  -2  -7 -14   54.90   10.99
  -2   7 -14   47.03   12.62
   2   7  14   58.59   13.74
   2   7  15    1.09    3.85
  -2   7 -15   -5.82    6.38
  -2  -7 -15    2.97    4.93
   2   7  16  109.41   20.00
  -2  -7 -16  132.92   18.55
  -2   7 -16  102.45   18.80
  -2   7 -17   -0.53    5.18
   2   7  17   -2.11    5.80
  -2  -7 -17    5.31    6.01
  -2  -7 -18   90.36   16.90
  -2   7 -18   58.37   16.66
  -2  -7 -19   13.13    7.35
  -2  -7 -20    7.66    6.75
   2   8 -20   32.60   12.48
   2   8 -19    0.94    5.47
   2   8 -18   34.87   11.86
   2   8 -17   -5.63    6.33
   2   8 -16   81.47   16.10
   2   8 -16   72.00   14.43
   2  -8 -15   22.23    5.00
   2   8 -15    7.27    5.36
   2   8 -15   21.42    7.79
   2  -8 -14    3.18    2.93
   2   8 -14    5.32    6.40
   2   8 -14    0.55    3.58
   2   8 -13    4.60    5.12
   2  -8 -13    0.04    1.44
   2   8 -13    2.85    6.09
   2  -8 -12    0.36    1.17
   2   8 -12    5.16    6.53
   2   8 -12    6.75    6.29
  -2   8  11    3.89    4.15
   2   8 -11   -3.84    3.90
   2  -8 -11    3.63    1.96
   2   8 -11    4.13    4.27
  -2   8  10    4.61    4.43
  -2  -8  10    9.01    5.59
   2   8 -10    9.40    3.88
   2  -8 -10    4.05    1.83
   2   8 -10    2.04    3.39
  -2  -8   9    2.30    2.88
   2   8  -9    3.93    3.57
   2   8  -9    4.02    4.26
  -2   8   9    9.94    3.17
  -2   8   9   11.41    4.85
   2   8  -8   33.10    7.45
  -2   8   8   38.95    6.15
   2   8  -8   34.30    8.66
  -2  -8   8   39.50    8.02
  -2   8   8   29.09    6.74
   2  -8  -7   13.21    5.40
  -2   8   7   20.08    5.30
   2   8  -7   24.63    5.91
   2   8  -7   20.73    7.17
  -2   8   7   12.60    3.81
   2   8  -6  129.65   15.95
   2  -8  -6  118.22   13.93
  -2   8   6  106.45   10.73
   2   8  -6  109.66   11.07
  -2  -8   6  130.19   12.50
  -2   8   6  113.77   11.06
  -2   8   5   32.00    3.69
  -2   8   5   28.07    6.10
   2   8  -5   30.77    5.72
  -2  -8   5   33.22    6.18
  -2   8   4  131.23   12.63
  -2  -8   4  119.84   10.15
  -2   8   4  135.42    7.57
   2   8  -4  130.61   10.14
  -2   8   3   90.39   10.99
  -2  -8   3   84.80    7.71
   2  -8  -3   93.13   10.36
   2   8  -3   93.85    5.74
  -2   8   3   83.43    6.59
   2   8  -3   84.92    7.50
   2  -8  -3   90.72    5.44
   2   8  -2  251.60   11.01
  -2   8   2  227.83   15.64
   2  -8  -2  233.50   15.28
   2   8  -2  227.70   10.35
  -2   8   2  217.73   17.37
  -2   8   2  237.95   11.73
   2   8  -2  218.89   19.20
   2   8  -1  962.31   18.04
   2   8  -1  952.16   24.87
   2  -8  -1  957.18   28.42
  -2   8   1  926.39   32.06
  -2   8   1  982.74   37.87
   2   8   0   11.91    3.84
   2   8   0   10.83    1.59
   2  -8   0   18.18    4.03
  -2   8   0   15.32    4.61
  -2   8   0   31.38    7.77
   2   8   1   44.45    6.86
   2  -8   1   46.11    8.99
  -2   8  -1   43.24    8.82
   2  -8   1   39.05    4.86
   2   8   1   39.36    3.73
  -2   8  -1   38.00    7.28
  -2   8  -2   76.70    5.87
  -2   8  -2   71.45    9.64
  -2   8  -2   70.59   11.15
   2  -8   2   92.19    6.59
   2   8   2   77.68    9.50
   2   8   2   87.64    4.52
   2   8   2   87.70    4.79
  -2  -8  -2   91.16    6.14
   2  -8   2   85.95   12.33
   2   8   3   38.19    7.35
   2   8   3   33.29    3.54
  -2   8  -3   28.76    6.17
   2  -8   3   36.48    8.26
  -2   8  -3   49.07    9.50
  -2   8  -4   31.52    7.07
   2   8   4   31.65    7.31
   2   8   4   26.03    3.64
  -2   8  -4   31.43    7.65
   2  -8   4   27.55    7.58
   2   8   5  139.52    9.89
   2   8   5  152.79   15.86
  -2   8  -5  162.72   16.50
   2  -8   5  156.84   16.24
  -2   8  -5  176.54   18.70
  -2   8  -6   41.04   10.41
   2  -8   6   42.99    9.11
  -2   8  -6   41.31    9.19
   2   8   6   27.47    5.16
   2   8   6   20.07    6.18
  -2   8  -7    3.67    3.69
  -2   8  -7    3.23    3.57
   2  -8   7    4.08    1.58
   2   8   7    7.60    5.76
   2   8   7    2.97    2.68
   2  -8   7    0.97    3.06
   2   8   8    3.75    2.58
   2   8   8    4.38    5.18
   2  -8   8   12.19    3.69
  -2   8  -8    7.78    6.28
  -2   8  -8    3.67    4.22
   2   8   9  235.50   18.00
   2  -8   9  242.60   11.53
   2   8   9  274.24   24.84
  -2   8  -9  254.17   24.12
  -2   8 -10   12.03    6.79
   2  -8  10    3.18    1.99
   2   8  10    0.37    2.59
   2   8  10    4.72    6.48
  -2  -8 -11   32.54    3.53
  -2   8 -11   29.61    8.66
   2   8  11   28.76    6.61
   2   8  11   23.84    8.32
   2   8  12    8.32    6.75
  -2  -8 -12    8.93    2.55
  -2   8 -12    0.24    3.83
   2   8  13   -4.14    5.60
  -2  -8 -13    3.78    2.57
  -2   8 -13   -2.66    5.76
  -2  -8 -14  137.43   17.21
  -2   8 -14  139.73   20.97
   2   8  14  138.58   21.40
  -2  -8 -15   10.44    6.55
   2   8  15   10.87    7.09
  -2   8 -15   12.16    7.76
  -2   8 -16  123.95   20.90
   2   8  16  101.13   19.11
  -2   8 -17   19.75    8.56
  -2   8 -18    4.27    6.15
   2   9 -19  101.03   20.03
   2   9 -18   86.21   17.55
   2   9 -17   40.03   12.31
   2   9 -17   22.55   10.31
   2   9 -16   13.29    7.65
   2   9 -16    3.40    4.36
   2   9 -15   16.14    8.44
   2   9 -15   10.48    5.82
   2   9 -14   21.21    7.86
   2   9 -14   43.39   12.16
   2   9 -13   18.38    7.46
   2  -9 -13   23.59    3.72
   2   9 -13   26.71    9.59
   2   9 -12   -5.03    5.14
   2  -9 -12    1.57    1.34
   2   9 -12    5.19    4.63
   2   9 -11   34.57   10.71
   2   9 -11   30.37    8.25
   2   9 -10   28.46    9.65
   2   9 -10   12.70    5.21
  -2   9  10   15.50    5.58
  -2   9   9   74.41    8.45
   2   9  -9   74.19   13.88
   2   9  -9   69.58   11.37
  -2   9   9   64.46    9.94
  -2  -9   9   63.93   10.83
   2   9  -8  185.13   20.89
   2   9  -8  174.27   16.49
  -2   9   8  156.54   13.03
  -2   9   8  168.37   15.06
  -2  -9   8  165.01   16.48
  -2   9   7    3.07    3.05
   2   9  -7    8.94    5.09
  -2   9   7   13.81    4.56
   2   9  -7   11.96    4.40
  -2  -9   6  184.71   15.31
   2   9  -6  199.41   15.43
   2  -9  -6  185.41   18.30
  -2   9   6  198.41   15.11
  -2   9   6  168.37   14.66
   2   9  -6  198.35   20.75
   2  -9  -5   22.58    6.12
   2   9  -5   24.05    6.83
  -2  -9   5   24.81    5.56
  -2   9   5   18.25    2.90
   2   9  -5   24.38    5.23
  -2   9   5   10.94    4.61
   2  -9  -4  110.11    6.82
   2   9  -4  109.99   14.78
  -2   9   4   93.01   11.80
   2   9  -4   87.23    6.36
   2   9  -4  118.75   10.20
  -2  -9   4   92.45    9.24
  -2   9   4  105.58    6.79
  -2   9   3   26.67    3.90
   2  -9  -3   24.72    5.96
   2   9  -3   30.78    7.43
  -2   9   3   26.92    6.63
   2   9  -3   27.91    4.45
  -2   9   2    2.81    2.15
   2  -9  -2    4.92    2.92
  -2   9   2    5.43    1.92
  -2   9   2    5.12    3.39
   2   9  -2    3.53    1.99
   2   9  -2    3.59    4.57
   2  -9  -1    1.61    2.75
   2   9  -1    3.80    4.20
   2   9  -1   -0.25    1.27
  -2   9   1   -0.28    2.52
   2   9  -1    0.04    0.88
  -2   9   1    0.41    2.71
  -2   9   0   35.14    6.67
   2   9   0   35.17    3.06
   2  -9   0   37.38    5.75
  -2   9   0   26.71    6.90
   2   9   0   34.75    7.90
   2   9   0   42.96    6.26
   2   9   1  336.16   18.46
   2   9   1  339.83   11.28
   2  -9   1  340.08   14.94
  -2   9  -1  347.08   24.95
  -2   9  -1  367.23   21.71
   2  -9   2   71.30    5.94
  -2   9  -2   77.15   10.60
   2   9   2   72.05    9.43
  -2  -9  -2   81.36    5.28
  -2   9  -2   75.32    5.19
   2   9   2   73.51    4.12
  -2   9  -2   89.64   13.60
   2   9   2   77.33    4.39
   2   9   3    0.43    1.03
  -2   9  -3    4.87    4.93
   2   9   3   -0.90    2.68
  -2   9  -3    2.18    4.23
   2  -9   3   -0.05    0.86
   2   9   3    1.64    1.30
  -2   9  -4  238.68   22.09
   2   9   4  241.57   10.93
   2   9   4  255.14   19.83
  -2   9  -4  250.28   20.28
   2  -9   4  233.85   19.75
   2   9   5   50.67    5.94
   2   9   5   46.36    9.53
   2  -9   5   61.00   10.29
  -2   9  -5   53.92   10.16
  -2   9  -5   65.55   11.94
   2   9   6   80.17    8.17
   2   9   6   79.81   12.61
  -2   9  -6   82.77   14.29
  -2   9  -6   83.89   12.71
   2  -9   6   63.44   11.11
  -2   9  -7    3.05    4.50
   2   9   7   -0.59    3.09
  -2   9  -7    6.98    5.50
   2   9   7    2.92    1.99
   2   9   8    3.24    3.33
  -2   9  -8   16.63    7.71
   2   9   8    5.45    3.36
  -2   9  -8   19.98    7.16
  -2   9  -9   36.52   10.25
  -2   9  -9   53.58   12.19
   2   9   9   17.80    6.85
   2   9   9   30.66    6.83
   2   9  10   29.82    9.49
   2   9  10   38.86    8.55
  -2   9 -10   38.09   10.79
  -2   9 -11   21.38   10.02
   2   9  11   16.82    6.06
   2   9  11   19.90    8.08
  -2   9 -12    0.59    5.47
   2   9  12   -2.65    2.35
  -2   9 -13    7.19    5.61
   2   9  13    4.12    4.76
  -2   9 -14   58.06   14.32
   2   9  14   50.97   12.96
  -2   9 -15   32.02   11.94
   2   9  15   32.72   11.67
  -2   9 -16   70.54   16.45
  -2   9 -17    1.20    5.52
   2  10 -19   36.42   11.47
   2  10 -18   31.09   10.32
   2  10 -17   37.99   12.25
   2  10 -17   53.36   13.59
   2  10 -16   29.49   11.12
   2  10 -16   41.61   12.83
   2  10 -15   33.95   11.82
   2  10 -15   34.69   10.75
   2  10 -14    3.15    4.24
   2  10 -14   -1.10    4.70
   2  10 -13   33.78   10.26
   2  10 -13   33.36   10.66
   2  10 -12    6.36    5.02
   2  10 -12   10.18    6.75
   2  10 -11    5.40    4.98
   2  10 -11    0.53    4.03
   2  10 -10   18.07    6.61
   2  10 -10   19.46    6.27
  -2  10  10    8.50    4.40
  -2 -10   9   26.17    6.75
   2  10  -9   24.80    7.31
  -2  10   9   13.02    4.93
  -2  10   9   15.60    4.92
   2  10  -9   12.78    5.43
  -2 -10   8    2.16    3.45
   2  10  -8    3.15    3.44
  -2  10   8    3.97    3.48
  -2  10   8    1.51    1.91
   2  10  -8   -6.37    7.17
  -2  10   7   75.02   10.18
  -2  10   7   89.46   10.79
   2  10  -7  105.78   16.69
   2  10  -7   90.30   11.16
  -2 -10   6   34.57    6.94
   2  10  -6   33.86    9.20
   2  10  -6   38.71    7.42
  -2  10   6   25.83    5.96
  -2  10   6   37.47    7.52
  -2  10   5   78.08    5.34
  -2 -10   5   58.38    8.50
   2 -10  -5   87.23    7.04
   2  10  -5   72.43    6.44
   2  10  -5   91.33   10.00
  -2  10   5   74.93   11.13
   2  10  -5   83.69   13.99
  -2  10   4  167.83    8.80
   2  10  -4  164.69   19.51
  -2  10   4  170.92   16.71
   2  10  -4  166.84   12.14
  -2  10   3    8.71    6.32
   2  10  -3    0.09    3.59
  -2  10   3    0.97    2.65
  -2  10   3    0.72    1.50
   2  10  -3    1.80    1.59
  -2  10   2  152.60   16.64
   2 -10  -2  126.56   12.54
   2  10  -2  133.92   16.47
  -2  10   2  118.31    9.02
  -2  10   2  127.59   12.71
   2  10  -2  122.89    8.38
  -2  10   1  163.53   14.58
   2 -10  -1  152.47   12.70
   2  10  -1  134.92   16.38
  -2  10   1  158.62   17.48
   2  10  -1  160.80    8.07
  -2  10   0    6.54    3.96
   2 -10   0    4.27    1.51
  -2  10   0   10.46    5.38
   2  10   0    6.90    1.65
   2  10   0    4.79    3.97
  -2  10  -1    4.75    3.84
   2  10   1    5.80    3.89
   2  10   1    0.41    1.03
   2  10   1   -0.84    2.47
  -2  10  -1   -1.85    3.93
   2  10   2  105.26   11.67
  -2  10  -2  115.25   15.95
  -2  10  -2   89.30   11.55
   2  10   2   82.67   12.13
   2  10   3  266.23   19.55
  -2  10  -3  301.59   22.03
  -2  10  -3  292.01   25.32
  -2 -10  -3  280.10   10.27
  -2  10  -3  264.77   10.44
   2  10   3  258.82    9.23
   2  10   3  272.26    8.99
   2  10   3  255.28   21.44
  -2  10  -4  218.93   22.59
   2  10   4  222.54    9.96
   2  10   4  216.22   19.64
  -2  10  -4  230.76   19.91
   2  10   4  269.32   20.54
  -2  10  -5   10.35    5.19
   2  10   5    8.41    5.04
  -2  10  -5    1.75    3.55
   2 -10   5    6.86    4.42
   2  10   5    9.85    4.06
   2  10   5    6.75    2.58
  -2  10  -6   15.64    7.12
   2 -10   6    9.44    4.66
  -2  10  -6   17.73    6.88
   2  10   6   14.49    5.94
   2  10   6   18.85    4.40
   2  10   6   12.25    4.88
   2  10   7   13.10    4.20
   2  10   7   14.34    5.84
  -2  10  -7    8.99    6.08
  -2  10  -7   10.44    6.61
   2  10   7   15.19    5.31
  -2  10  -8   28.26    9.09
   2  10   8   22.39    5.89
   2  10   8   21.24    8.47
   2  10   8   17.74    4.75
  -2  10  -8   17.02    8.20
   2  10   9   -2.11    3.33
   2  10   9   -0.41    3.22
  -2  10  -9   10.28    7.92
   2  10   9    0.72    2.32
  -2  10  -9   10.69    8.02
  -2  10 -10    5.04    4.48
   2  10  10    1.20    2.80
   2  10  10   -0.20    3.09
   2  10  10    4.32    6.35
   2  10  11   85.38   10.43
   2  10  11   78.97   15.94
  -2  10 -11   67.32   14.24
   2  10  12    9.66    7.40
  -2  10 -12    4.92    9.21
   2  10  13   86.00   17.30
  -2  10 -13   98.23   17.34
  -2  10 -14   27.28   10.04
   2  10  14   32.76   10.29
  -2  10 -15   12.50    8.18
  -2  10 -16   34.35   13.19
  -2  10 -17   28.02   13.26
   2  11 -18   -2.48    5.04
   2  11 -17   92.96   20.14
   2  11 -17   91.23   17.82
   2  11 -16    7.59    6.44
   2  11 -16   11.51    7.25
   2  11 -15    0.53    6.00
   2  11 -15   12.61    8.42
   2  11 -14   65.02   13.96
   2  11 -14   54.09   14.11
   2  11 -13   28.56   11.90
   2  11 -13   32.29   10.22
   2  11 -12   14.58    6.44
   2  11 -12    5.10    5.32
   2  11 -11   41.97   12.91
   2  11 -11   29.54    8.26
   2  11 -10    6.81    5.37
   2  11 -10    5.80    7.37
   2  11  -9   26.85    7.97
  -2  11   9   12.75    5.00
  -2 -11   9    7.64    4.39
   2  11  -9   -0.72    4.20
  -2  11   9   15.69    4.89
  -2 -11   8    1.48    3.24
  -2  11   8    4.71    3.54
   2  11  -8    6.88    6.70
   2  11  -8   -3.50    2.74
  -2  11   8    1.46    2.82
  -2  11   7  163.02   14.85
   2  11  -7  199.33   17.00
  -2 -11   7  160.45   16.05
   2  11  -7  200.31   23.26
  -2  11   7  179.27   16.65
  -2  11   6    7.72    3.84
   2  11  -6    1.67    3.41
   2 -11  -6    4.30    2.51
  -2  11   6   -1.56    2.94
   2 -11  -5  133.23    6.03
  -2  11   5  120.24   11.91
  -2  11   5  141.04   16.62
   2  11  -5  132.67    6.60
   2  11  -5  134.00   12.01
   2  11  -5  127.59   18.29
  -2  11   5  129.78    6.29
  -2 -11   5  113.84   11.64
  -2  11   4    0.14    2.35
  -2  11   4    4.69    2.10
   2  11  -4    2.97    5.07
   2  11  -4   -1.77    2.07
  -2  11   4    1.79    3.30
   2  11  -3   11.71    6.60
  -2  11   3   -0.02    3.65
  -2  11   3    1.05    1.96
   2  11  -3    3.61    2.41
  -2  11   3    4.88    2.14
  -2  11   2    4.59    4.44
  -2  11   2   12.03    5.06
   2  11  -2   15.32    3.34
   2  11  -2   15.32    6.24
  -2  11   2   16.59    3.51
   2  11  -1   50.33   11.13
  -2  11   1   49.17   10.78
  -2  11   1   46.05    8.60
   2  11  -1   40.24    4.09
  -2  11   0  219.91   22.04
   2  11   0  205.40    7.11
   2  11   0  211.26    6.89
  -2  11   0  216.94   17.69
   2  11   0  205.32   21.18
  -2  11  -1   28.19    8.93
   2  11   1   16.25    6.13
   2  11   1   36.35    3.98
  -2  11  -1   34.33    7.50
  -2  11  -2    9.11    4.40
  -2  11  -2    6.05    3.18
   2  11   2    8.73    5.82
  -2  11  -3   17.24    6.46
   2  11   3   12.87    4.14
  -2  11  -3   13.39    6.60
   2  11   3   25.01    7.64
  -2 -11  -4   14.35    2.72
  -2  11  -4    4.71    3.13
   2  11   4    7.43    4.39
   2  11   4    6.62    4.30
   2  11   4   12.32    2.31
  -2  11  -4    2.71    4.98
   2  11   4   15.13    2.55
  -2  11  -4   11.63    2.42
   2  11   5  126.62   15.33
   2  11   5  107.62    7.68
   2  11   5  103.19   14.11
  -2  11  -5  109.27   14.58
  -2  11  -5  132.83   18.97
  -2  11  -6  126.53   19.14
   2  11   6  145.84   10.27
   2  11   6  164.56   18.40
   2  11   6  141.17   16.34
  -2  11  -6  165.97   18.82
  -2  11  -7   21.54    8.43
   2  11   7    9.63    4.55
   2  11   7   17.11    7.32
   2  11   7    7.51    2.71
  -2  11  -7   13.96    7.76
  -2  11  -8   11.46    8.69
  -2  11  -8   17.77    8.42
   2  11   8   30.59    9.76
   2  11   8   12.11    3.87
   2  11   8   16.99    5.85
   2  11   9   10.11    4.56
  -2  11  -9   21.15    9.55
   2  11   9    8.36    7.51
  -2  11  -9    2.28    4.84
   2  11  10   31.37    9.71
   2  11  10   19.34    5.88
  -2  11 -10   26.37    8.40
   2  11  11   88.38   11.27
   2  11  11  100.14   17.91
  -2  11 -11   83.03   15.76
  -2  11 -12   81.96   16.46
  -2  11 -13   22.32   10.23
  -2  11 -14    4.50    6.20
  -2  11 -15   94.31   19.79
  -2  11 -16   13.55    9.97
   2  12 -18   22.13   10.20
   2  12 -17   10.85    8.75
   2  12 -17   -2.71    6.50
   2  12 -16    4.08    5.09
   2  12 -16   10.58    9.80
   2  12 -15   44.74   12.39
   2  12 -15   38.56   12.47
   2  12 -14   59.77   13.28
   2  12 -14   53.54   15.22
   2  12 -13   11.56    6.64
   2  12 -13   14.78    8.67
   2  12 -12   83.91   14.28
   2  12 -12   75.68   17.02
   2  12 -11   -3.14    7.90
   2  12 -11    7.48    5.14
   2  12 -10    5.62    3.99
   2  12 -10    6.59    6.66
   2  12  -9   21.61    7.18
  -2  12   9   20.56    5.72
   2  12  -9   30.90   10.19
  -2  12   8   -2.63    3.66
   2  12  -8   -1.36    3.78
  -2 -12   8    2.35    2.59
   2  12  -8    6.41    6.49
  -2  12   8    1.48    2.39
  -2 -12   7   21.16    6.96
   2  12  -7   25.41    7.05
   2  12  -7   26.02    9.56
  -2  12   7   21.56    5.86
   2 -12  -7   23.70    4.35
  -2  12   7   20.52    6.39
   2  12  -6   21.54    2.88
   2  12  -6   17.71    6.88
  -2  12   6   15.49    6.00
   2 -12  -6   24.14    2.57
  -2  12   6   14.41    4.69
   2  12  -6   22.77    5.81
  -2  12   5   12.75    5.03
  -2  12   5   24.11    7.52
   2  12  -5   19.17    4.68
   2  12  -5   27.69    9.89
  -2  12   5   24.16    5.95
  -2  12   4    2.70    1.68
   2  12  -4    3.54    3.49
   2  12  -4   14.83    6.29
  -2  12   4    7.18    4.92
  -2  12   4   -4.75    4.20
  -2  12   3  143.65   14.29
  -2  12   3  155.32    9.70
   2  12  -3  131.24    9.95
   2  12  -3  141.89   19.56
  -2  12   3  116.64   15.96
   2  12  -2  187.73   10.32
  -2  12   2  190.22   16.54
   2  12  -2  199.50   22.96
  -2  12   2  193.40   21.06
  -2  12   2  194.08   12.30
   2  12  -1  172.06   20.69
  -2  12   1  186.99   20.79
  -2  12   1  180.14   16.34
   2  12  -1  176.39    8.04
   2  12   0   15.73    7.28
   2  12   0   12.83    3.52
  -2  12   0    4.23    3.97
  -2  12   0   16.01    5.54
  -2  12  -1    4.59    5.00
  -2  12  -1    5.32    4.17
   2  12   1    4.42    1.76
   2  12   1    1.35    3.75
  -2  12  -2    5.11    3.76
  -2  12  -2    6.68    5.32
   2  12   2    2.93    3.56
  -2  12  -3   11.78    6.85
  -2  12  -3   19.98    6.55
   2  12   3   13.64    5.65
   2  12   4    8.25    6.15
  -2  12  -4   -1.96    4.84
  -2  12  -4    1.28    3.82
   2  12   5  119.06    6.92
  -2  12  -5  128.64    8.18
   2  12   5  109.51    6.65
  -2  12  -5  102.16   14.66
   2  12   5  135.34   16.97
  -2 -12  -5  123.17    7.59
  -2  12  -5  132.08   19.69
   2  12   6    3.28    4.16
  -2  12  -6    5.15    6.87
  -2  12  -6    3.10    3.09
   2  12   7   -2.87    2.98
  -2  12  -7    1.83    4.65
  -2  12  -7   -0.63    3.19
  -2  12  -8    6.83    5.07
  -2  12  -8    9.74    7.82
   2  12   8   -0.76    2.87
   2  12   9   24.85    6.88
  -2  12  -9   22.98   10.61
  -2  12  -9   29.89    9.90
   2  12  10   30.60    7.72
  -2  12 -10   28.16    9.53
  -2  12 -11   11.26    7.30
  -2  12 -12   23.83   10.10
  -2  12 -13   81.49   17.24
  -2  12 -14   17.38    8.83
  -2  12 -15    3.92    5.03
   2  13 -16   -3.82    5.27
   2  13 -15   -2.84    5.24
   2  13 -15   -3.09    5.36
   2  13 -14   13.45    8.17
   2  13 -14   14.69    9.31
   2  13 -13    5.43    7.45
   2  13 -13    7.94    4.48
   2  13 -12   64.83   13.37
   2  13 -12   80.38   17.99
   2  13 -11    2.43    4.48
   2  13 -11    9.74    7.61
   2  13 -10   24.37    7.44
   2  13 -10   27.61   11.03
   2  13  -9   -2.68    3.61
   2  13  -9   -3.66    6.31
  -2  13   9    3.80    3.23
  -2  13   8    6.35    4.27
   2  13  -8    8.10    3.90
   2  13  -7    8.12    6.79
  -2  13   7    4.42    4.60
   2  13  -7   -3.16    3.00
  -2  13   6    3.95    3.00
   2  13  -6    3.08    2.21
   2  13  -6   -3.78    4.44
  -2  13   6    4.16    5.02
   2  13  -5  130.34   12.15
  -2  13   5  120.32   13.54
  -2  13   5  113.48   16.13
   2  13  -5  119.24   19.14
   2  13  -4   -2.95    4.21
   2  13  -4    7.21    3.31
  -2  13   4   -7.80    4.82
  -2  13   4    2.45    1.96
   2  13  -3   33.14    5.11
  -2  13   3   29.06    9.08
  -2  13   3   26.22    6.88
   2  13  -3   13.03    6.51
  -2  13   2   21.12    5.64
   2  13  -2   37.31    4.49
  -2  13   2   23.92    4.46
   2  13  -2   28.06    9.32
  -2  13   2   30.63    8.65
  -2  13   1  161.44   15.73
   2  13  -1  162.23   21.30
   2  13  -1  156.40    6.24
  -2  13   1  171.20   12.93
  -2  13   1  158.63   20.05
   2  13   0   -2.39    5.34
   2  13   0    0.83    1.65
  -2  13   0    2.40    2.80
  -2  13  -1   79.38   15.73
   2  13   1   50.29   11.26
  -2  13  -1   87.54   12.62
   2  13   1   89.64    5.30
  -2  13  -2    0.27    3.62
  -2  13  -2    4.54    6.08
   2  13   2    8.29    6.36
  -2  13  -3   66.17   11.88
   2  13   3   62.27   12.30
  -2  13  -3   97.63   16.70
  -2  13  -4    4.93    7.15
  -2  13  -4   -3.13    2.92
   2  13   4   -2.71    4.11
  -2  13  -5   56.02   13.63
   2  13   5   47.19   10.61
  -2  13  -5   56.76   11.38
  -2  13  -6    5.45    5.67
   2  13   6   10.09    6.55
  -2  13  -6   -4.23    3.80
  -2  13  -7    4.11    4.38
   2  13   7    3.28    4.74
   2  13   8    3.53    3.82
  -2  13  -8    1.46    3.94
  -2  13  -8    8.70    8.18
  -2  13  -9    6.98    6.45
   2  13   9    0.32    4.15
  -2  13 -10   12.40    8.31
  -2  13 -11   77.45   16.71
  -2  13 -12   51.07   13.43
  -2  13 -13   -4.23    6.72
  -2  13 -14   -6.59    8.44
  -2  13 -15    1.93    4.95
   2  14 -13    0.68    7.27
   2  14 -12    6.16    8.34
   2  14 -11    5.34    7.43
   2  14 -10   72.60   17.78
   2  14  -9    4.75    4.95
  -2  14   9    2.81    3.43
   2  14  -8    8.33    6.77
  -2  14   8   20.21    6.70
   2  14  -7    0.59    5.73
  -2  14   7    4.21    5.13
  -2  14   6    5.54    2.71
   2  14  -6    3.65    6.52
  -2  14   6   -0.86    3.55
  -2  14   5    6.63    4.14
   2  14  -5   10.71    6.15
  -2  14   5    5.87    3.63
  -2  14   4   44.74   11.38
   2  14  -4   41.84   12.27
  -2  14   4   39.27    8.35
  -2  14   3  120.13   17.74
   2  14  -3  120.87   19.86
  -2  14   3  152.96   15.32
   2  14  -2   14.83    7.79
  -2  14   2   11.09    6.71
  -2  14   2    5.09    3.91
  -2  14   1  105.05   13.37
  -2  14   1   81.94   15.53
   2  14  -1  101.91   17.70
  -2  14   0   10.64    4.65
  -2  14   0    7.16    4.49
   2  14   0   10.50    7.35
   2  14   1   17.51    7.49
  -2  14  -1   15.31    6.04
  -2  14  -1   17.01    7.72
  -2  14  -2   35.86   11.37
   2  14   2   32.76   10.32
  -2  14  -2   33.63    8.85
   2  14   3   28.43   10.39
  -2  14  -3   29.83   10.35
  -2  14  -3    8.79    4.07
   2  14   4    5.72    6.71
  -2  14  -4   15.37    8.30
  -2  14  -4    6.88    6.03
  -2  14  -5    5.71    5.31
   2  14   5    3.40    5.24
  -2  14  -5    0.56    3.43
   2  14   6   11.13    5.73
  -2  14  -6   22.69   10.88
  -2  14  -6    7.24    5.66
   2  14   7   50.47   11.24
  -2  14  -7   64.75   13.17
  -2  14  -7   64.62   16.30
  -2  14  -8   14.38    7.01
   2  14   8    9.12    5.24
  -2  14  -8    9.83    7.93
  -2  14  -9   24.72    9.83
  -2  14 -10   -4.11    4.47
  -2  14 -11    8.46    6.01
  -2  14 -12    7.17    7.47
  -2  14 -13   52.41   15.37
  -2  14 -14   28.58   10.88
   2  15 -11    1.51    7.01
   2  15 -10   11.90    8.37
   2  15  -9    4.15    6.37
  -2  15   8   22.94    8.31
   2  15  -8   25.46   10.49
  -2  15   7   14.40    6.98
   2  15  -7   23.76   10.25
  -2  15   6   83.77   15.18
   2  15  -6   93.29   19.62
  -2  15   5   21.21    8.22
   2  15  -5   26.21   11.39
   2  15  -4   31.58   11.74
  -2  15   4   23.43    9.00
  -2  15   3   69.66   14.42
   2  15  -3   54.53   13.72
  -2  15   2   37.45   11.49
   2  15  -2   10.65    7.40
   2  15  -1   23.18    9.10
  -2  15   1   27.46    9.10
   2  15   0   -3.05    4.35
  -2  15   0   10.60    6.72
  -2  15  -1    0.47    3.65
   2  15   1    0.55    4.93
  -2  15  -1   11.54    7.25
   2  15   2   41.45   11.53
  -2  15  -2   27.75   10.53
  -2  15  -2   29.04    7.88
  -2  15  -3   22.76    7.61
   2  15   3   22.35    8.22
  -2  15  -3   35.74   11.75
  -2  15  -4   84.16   13.70
   2  15   4   74.67   14.98
  -2  15  -4   63.84   15.49
  -2  15  -5    8.06    6.50
   2  15   5   -0.88    5.06
  -2  15  -5    1.04    5.97
  -2  15  -6   -4.08    4.23
   2  15   6   10.17    6.32
  -2  15  -6   -5.15    6.81
  -2  15  -7   18.26   10.39
  -2  15  -7    9.49    6.83
   2  15   7    9.13    7.42
   2  15   8    7.54    7.40
  -2  15  -8    4.24    5.38
  -2  15  -9    1.46    4.89
  -2  15 -10   30.12   10.96
   2  16  -8   27.50   12.04
  -2  16   7   11.02    5.30
   2  16  -7    5.43    8.19
   2  16  -6   10.50    8.72
  -2  16   6    3.01    5.40
  -2  16   5   30.12   10.42
   2  16  -5   35.95   13.62
   2  16  -4   85.49   17.77
  -2  16   4   95.03   17.43
  -2  16   3   -5.71    5.78
   2  16  -3   -6.37    5.38
   2  16  -2   -3.12    4.16
  -2  16   2   -0.55    4.17
  -2  16   1    6.11    5.55
   2  16  -1   -7.44    7.20
  -2  16   0    5.94    6.93
   2  16   0    3.56    6.81
  -2  16  -1    6.94    5.62
   2  16   1   21.10    8.80
   2  16   2   42.28   12.01
  -2  16  -2   37.55   12.64
   2  16   3   12.85    7.20
  -2  16  -3   30.59   12.83
  -2  16  -4   37.17   13.50
   2  16   4   12.04    7.30
   2  16   5    7.55    5.36
  -2  16  -5    9.05    8.82
   2  16   6   17.16    8.14
  -2  16  -6   26.71   13.77
  -2  16  -7   -7.09    8.15
   2  16   7    7.32    7.25
  -2  17   6   32.60   10.90
  -2  17   5   10.65    7.72
   2  17  -5    6.81    7.59
   2  17  -4    7.61    7.72
  -2  17   4    1.67    5.10
   2  17  -3   19.67   10.36
  -2  17   3   21.08    9.82
   2  17  -2   11.46    8.00
  -2  17   2   14.45    8.92
   2  17  -1  -13.16    9.15
  -2  17   1   13.00    6.78
  -2  17   0   10.45    8.50
   2  17   0    3.95    6.36
  -2  17  -1   38.67   12.94
   2  17   1   17.59    8.85
  -2  17  -2   13.34    8.68
   2  17   2    9.98    8.42
   2  17   3    7.60    5.80
  -2  17  -3   21.42   10.55
  -2  17  -4   17.71   10.25
   2  17   4   12.73    8.04
   2  17   5   15.56    8.67
   2  17   6   28.83   11.32
  -2  18   4   -6.25    7.52
  -2  18   3    3.22    5.81
  -2  18   2   27.35   11.09
  -2  18   1   16.68    8.35
   2  18   0    1.69    5.76
  -2  18   0   26.95   11.78
   2  18   1    2.90    5.36
   2  18   2   15.72    9.15
   2  18   3   32.00   12.36
   2  18   4    4.68    5.66
   3   0 -21    9.02    6.92
   3   0 -20   12.21    8.01
   3   0 -19   15.29    7.50
   3   0 -18    4.20    5.24
   3   0 -17    3.40    4.51
   3   0 -16   -1.27    3.46
   3   0 -15    7.13    6.03
   3   0 -14   -0.02    4.36
   3   0 -13   17.03    5.59
   3   0 -13   30.30    8.82
   3   0 -12    0.72    1.95
  -3   0  12    0.40    3.02
   3   0 -12   -0.23    2.32
   3   0 -12   -1.18    2.70
   3   0 -11  111.76   13.91
   3   0 -11  112.51    8.29
   3   0 -11   93.31   12.33
   3   0 -10    1.38    1.43
   3   0 -10    0.21    2.80
   3   0 -10   -0.65    2.44
   3   0  -9   48.51    8.03
   3   0  -9   44.88    5.17
   3   0  -9   60.19    8.98
   3   0  -8   -1.12    1.71
   3   0  -8   -2.15    3.28
   3   0  -8    0.51    2.83
   3   0  -7 1539.63   38.28
   3   0  -6    1.86    2.71
   3   0  -5  280.06   13.88
   3   0  -4    0.67    1.56
   3   0  -3 3176.77   39.35
   3   0  -2    3.32    2.87
   3   0  -2    0.24    1.55
   3   0  -1  214.98    9.25
   3   0  -1  229.40   10.68
  -3   0   0   -0.53    2.20
   3   0   1  250.32   12.19
  -3   0  -1  260.37   12.39
   3   0   2   -0.71    1.74
  -3   0  -2    3.48    2.92
   3   0   3   27.71    4.93
  -3   0  -3   33.98    5.23
  -3   0  -4    1.76    2.69
   3   0   4    0.85    2.88
  -3   0  -5  137.85   12.07
   3   0   5  129.75   11.77
   3   0   6    1.70    2.32
  -3   0  -6   -0.27    2.60
  -3   0  -7 1490.68   44.12
   3   0   7 1523.81   46.11
   3   0   8    1.75    2.31
  -3   0  -8    0.87    2.63
  -3   0  -9   33.70    8.54
   3   0   9   42.78    9.34
   3   0  10    6.78    4.82
  -3   0 -10   -1.89    3.14
   3   0  10    3.03    2.63
  -3   0 -11    4.09    5.36
   3   0  11    1.21    2.88
   3   0  11   -0.74    4.29
  -3   0 -12   -0.97    2.97
   3   0  12    4.73    4.50
   3   0  12    3.84    3.44
   3   0  13   65.69   10.07
   3   0  13   68.71   13.34
  -3   0 -13   60.39   11.93
  -3   0 -14    7.45    5.79
   3   0  14   -3.99    4.65
   3   0  14    2.54    2.51
  -3   0 -15   68.89   14.10
   3   0  15   81.30   14.05
  -3   0 -16   -4.44    4.17
   3   0  16   -2.22    4.63
   3   0  17    9.19    7.22
  -3   0 -17   21.08    9.99
   3   0  18   -2.00    6.03
  -3   0 -18    3.84    6.02
   3   0  19   -6.03    6.58
  -3   0 -19   10.75    7.95
   3   0  20   11.48    9.56
   3  -1 -21    7.65    7.28
   3   1 -21   10.30    8.93
   3  -1 -20   -8.87    7.50
   3   1 -20    9.75    6.33
   3  -1 -19   47.53   12.91
   3   1 -19   49.31   13.11
   3   1 -18   15.66    8.11
   3  -1 -18    6.01    5.19
   3  -1 -17   33.96   10.44
   3   1 -17   45.88   11.63
   3  -1 -16   24.48    8.32
   3   1 -16   20.19    7.79
   3   1 -15   11.48    6.74
   3  -1 -15   -6.73    7.03
   3  -1 -14   26.22    8.81
   3   1 -14   21.81    6.85
   3   1 -13  103.84   14.46
   3  -1 -13  100.81   13.92
   3   1 -13  108.07   10.11
   3   1 -13  117.19   15.06
   3   1 -12    1.00    2.82
   3   1 -12   -1.06    1.85
  -3   1  12    1.03    2.36
   3  -1 -12   -1.28    2.59
  -3  -1  12    2.59    2.98
   3  -1 -12   -0.67    2.89
   3   1 -12    4.73    5.00
   3  -1 -11   55.20   10.21
   3   1 -11   43.26    8.30
   3   1 -11   49.56    6.62
   3  -1 -11   45.89    9.14
   3   1 -11   59.88   10.17
   3   1 -10  163.34   14.74
   3   1 -10  174.64   15.49
   3  -1 -10  176.82    7.49
   3  -1 -10  152.27   15.43
   3   1 -10  157.13   11.15
   3  -1 -10  192.58   16.23
   3  -1  -9 1130.47   38.66
   3   1  -9 1139.35   35.74
   3  -1  -9 1112.71   18.37
   3  -1  -9 1119.87   37.37
   3   1  -9 1054.59   36.46
   3   1  -9 1116.29   28.74
   3  -1  -8   65.72    8.86
   3   1  -8   52.33    6.13
   3  -1  -8   52.92    4.06
   3   1  -8   61.13    7.99
   3   1  -8   66.35    8.84
   3  -1  -7   31.28    6.22
   3   1  -7   22.45    5.19
   3  -1  -6   32.74    4.96
  -3  -1   6   36.70    5.81
   3   1  -6   35.67    5.59
  -3  -1   5  229.63   12.69
   3  -1  -5  272.33   12.96
   3   1  -5  215.27   12.13
   3  -1  -4  743.49   19.50
  -3   1   4  701.04   19.71
  -3  -1   4  741.02   20.55
   3   1  -4  659.51   20.45
  -3   1   3  836.92   19.80
  -3  -1   3  882.05   19.67
   3  -1  -3  870.97   19.80
   3   1  -3  810.19   20.78
   3   1  -2 2944.27   35.26
   3   1  -2 2870.53   40.33
   3  -1  -2 2882.64   34.10
  -3  -1   1  125.56    8.13
   3  -1  -1  145.54    7.72
  -3   1   1  132.28    8.27
  -3  -1   1  130.87    7.35
   3  -1  -1  138.82    8.36
   3   1  -1  139.60    8.52
   3   1  -1  126.47    7.08
   3   1   0   76.01    5.46
  -3  -1   0   69.74    5.15
  -3  -1   0   70.00    5.55
  -3   1   0   75.24    7.25
  -3  -1  -1 2784.29   36.57
   3   1   1 3060.61   38.87
  -3  -1  -1 2952.30   33.96
  -3  -1  -2  127.83    9.28
  -3   1  -2   85.50    8.17
   3   1   2   82.88    7.43
  -3   1  -3  385.36   18.16
  -3  -1  -3  392.24   16.35
   3   1   3  379.90   16.49
   3   1   4   31.94    5.74
  -3   1  -4   38.37    6.09
  -3  -1  -4   37.80    5.79
   3   1   5  889.57   29.96
  -3   1  -5  863.97   30.98
  -3  -1  -5  872.00   28.86
   3   1   6    6.43    3.68
  -3   1  -6    7.26    4.29
  -3  -1  -6   10.67    4.20
  -3  -1  -7  413.07   22.57
  -3   1  -7  418.31   24.46
   3   1   7  448.16   24.64
   3  -1   8  172.27   13.97
   3   1   8  176.27   16.34
  -3   1  -8  169.52   16.32
  -3  -1  -8  166.23   15.44
   3  -1   9  110.61   14.39
   3   1   9  114.41   14.53
   3  -1   9  122.47   12.69
  -3   1  -9  105.40   13.45
  -3  -1  -9  114.90   13.62
   3  -1  10    2.72    3.63
  -3  -1 -10    0.79    3.18
  -3   1 -10    2.52    4.39
   3   1  10    6.95    4.78
  -3  -1 -11   52.68   10.80
  -3   1 -11   34.97    8.58
   3  -1  11   35.46    7.24
   3  -1  11   42.52    9.69
   3   1  11   46.75    9.83
   3   1  11   42.91    7.68
  -3  -1 -12    3.26    3.18
  -3   1 -12    3.64    4.06
   3   1  12   -4.15    3.69
   3  -1  12   -0.17    2.64
   3   1  12   -1.42    2.41
   3  -1  12   10.42    5.62
   3  -1  13   33.68    7.46
  -3  -1 -13   37.81    9.94
  -3   1 -13   37.25    9.86
   3  -1  13   45.49   10.41
   3   1  13   45.91    8.08
   3   1  13   47.38   11.45
   3  -1  14    6.54    4.56
  -3  -1 -14    4.99    5.59
  -3   1 -14    1.67    5.70
   3   1  14    2.05    2.43
   3  -1  14    6.38    4.67
   3   1  14   -5.85    5.25
   3  -1  15   32.30    8.91
  -3  -1 -15   25.87    8.76
   3   1  15   10.69    6.09
  -3   1 -15   35.19   10.75
  -3   1 -16   17.47    9.26
  -3  -1 -16   -0.20    5.67
   3   1  16    0.70    3.29
   3  -1  16    3.28    5.63
   3  -1  17    3.22    3.81
  -3   1 -17   -3.98    4.47
  -3  -1 -17   -7.57    5.41
   3   1  17    2.61    6.38
  -3   1 -18   -4.70    7.02
   3   1  18   -3.74    5.50
   3  -1  18  -10.85    7.83
  -3  -1 -18    3.22    7.12
   3  -1  19   -2.89    4.94
  -3  -1 -19   -5.14    4.15
  -3   1 -19    0.44    4.87
   3  -1  20    3.11    5.74
   3   1  20    0.45    6.34
  -3  -1 -20   11.94    8.48
   3   2 -21   14.70    7.55
   3  -2 -21   12.88    7.41
   3   2 -20   -0.51    4.46
   3  -2 -20    2.09    6.02
   3  -2 -19   -4.93    3.83
   3   2 -19   -2.58    4.90
   3   2 -18   18.67    8.36
   3  -2 -18    7.78    4.37
   3  -2 -17   53.53   12.13
   3   2 -17   70.74   14.61
   3  -2 -16    8.32    4.64
   3   2 -16   13.54    7.31
   3  -2 -15   -4.28    3.88
   3   2 -15    4.61    5.63
   3   2 -14   45.89    7.65
   3   2 -14   61.15   11.97
   3  -2 -14   40.88    9.39
   3   2 -13    2.07    1.85
   3  -2 -13    7.47    4.55
   3   2 -13    3.84    4.46
   3   2 -12    7.46    4.06
   3  -2 -12   16.69    5.90
   3   2 -12   19.58    4.97
  -3  -2  12   15.25    6.81
   3   2 -12   16.28    5.73
   3  -2 -12   12.92    5.74
  -3   2  12   13.52    5.66
   3  -2 -11 1000.32   42.82
  -3   2  11  956.33   39.98
   3   2 -11  952.39   36.60
   3   2 -11 1013.72   32.58
  -3  -2  11 1045.70   42.58
   3  -2 -11  956.39   38.57
   3   2 -11  944.83   38.76
   3  -2 -10  340.38   21.83
   3   2 -10  316.34   21.18
   3   2 -10  286.12   18.77
   3   2 -10  342.73   18.50
   3  -2  -9   59.84    8.87
   3   2  -9   66.17    9.22
   3   2  -9   63.58    7.91
   3   2  -9   50.19    7.49
   3   2  -8   48.99    7.59
   3   2  -8   36.70    5.83
  -3  -2   8   40.12    7.20
   3  -2  -8   34.43    5.72
   3  -2  -8   46.44    7.24
   3   2  -8   39.06    6.12
  -3  -2   7  597.04   24.86
   3  -2  -7  564.81   20.98
   3   2  -7  589.75   23.70
   3  -2  -6  670.17   21.12
   3   2  -6  616.21   22.25
  -3  -2   6  650.18   23.74
   3  -2  -5    1.40    1.70
  -3   2   5    2.75    1.28
   3   2  -5    4.80    2.58
  -3  -2   5    4.33    2.34
   3   2  -4  256.53   11.84
  -3   2   4  261.91   11.65
  -3  -2   4  259.94   12.15
   3  -2  -4  282.93   11.77
   3   2  -3 3350.93   44.28
  -3   2   3 3448.72   39.44
   3  -2  -3 3302.20   37.91
  -3  -2   3 3276.43   37.30
   3   2  -2   63.31    6.05
   3  -2  -2   57.38    5.76
  -3   2   2   49.48    4.79
   3  -2  -2   57.86    5.11
   3   2  -2   57.41    5.24
  -3   2   1  221.75   10.89
  -3   2   1  233.40   10.17
  -3  -2   1  250.77   10.15
   3   2  -1  254.97   11.31
  -3  -2   1  249.88   11.33
   3  -2  -1  261.69   11.50
   3   2  -1  239.53    9.79
  -3   2   0 1384.93   26.50
  -3   2   0 1359.62   31.26
  -3  -2   0 1317.53   20.48
   3   2   0 1328.17   21.56
  -3  -2   0 1328.01   26.19
  -3  -2   0 1368.15   22.13
  -3   2  -1  286.42   15.21
   3   2   1  302.53   11.12
  -3  -2  -1  296.16   10.15
  -3  -2  -1  299.54   10.53
  -3  -2  -2  413.18   12.55
  -3  -2  -2  421.33   14.30
  -3   2  -2  394.05   18.64
   3   2   2  394.43   14.27
  -3   2  -3    7.88    3.18
  -3  -2  -3    9.58    2.76
   3   2   3    4.51    1.92
   3   2   4  256.80   14.42
  -3   2  -4  225.06   15.63
  -3  -2  -4  256.86   13.94
   3  -2   5    3.81    2.63
   3   2   5   12.85    4.29
  -3  -2  -5   12.89    4.16
  -3   2  -5   10.63    4.09
  -3  -2  -6  174.95   13.56
   3  -2   6  184.84   14.35
   3   2   6  162.71   13.45
  -3   2  -6  173.21   15.35
  -3   2  -7  728.06   32.47
   3   2   7  743.71   30.93
   3  -2   7  739.62   29.86
  -3  -2  -7  713.97   29.06
   3   2   8    6.97    3.29
  -3  -2  -8    2.56    2.59
  -3   2  -8   11.37    5.25
   3  -2   8   10.96    3.99
   3   2   9   60.99   10.34
   3  -2   9   68.42   11.84
  -3  -2  -9   58.08    9.71
  -3   2  -9   59.10   11.15
   3  -2   9   38.81    7.86
   3   2  10   81.45   12.43
  -3  -2 -10   79.87   11.63
  -3   2 -10   86.77   12.96
   3   2  10   74.05   12.41
   3  -2  10   74.45   10.52
   3   2  11  218.05   22.30
   3  -2  11  231.43   20.90
   3  -2  11  200.65   17.89
  -3  -2 -11  225.22   20.35
  -3   2 -11  209.47   21.02
  -3  -2 -12    5.39    6.42
   3   2  12   11.36    6.98
   3  -2  12    4.24    5.78
  -3   2 -12    2.46    4.84
   3   2  12    1.21    2.05
   3  -2  12    2.49    2.47
  -3  -2 -13   30.95    8.25
   3  -2  13   12.24    5.43
  -3   2 -13   21.32    8.91
   3   2  13   13.98    6.99
   3   2  13   16.14    5.08
   3  -2  13   29.35    9.02
   3  -2  14    6.01    4.39
  -3  -2 -14    0.17    4.58
   3  -2  14    7.92    3.85
   3   2  14    4.76    2.82
  -3   2 -14   11.11    6.48
   3   2  14    6.82    6.35
   3  -2  15  197.89   22.38
  -3  -2 -15  190.55   22.52
  -3   2 -15  227.17   25.32
   3   2  15  213.54   25.00
  -3  -2 -16    8.44    5.43
   3  -2  16    4.86    4.01
  -3   2 -16    8.87    6.99
   3   2  16   23.02    9.63
  -3  -2 -17    0.74    5.21
   3   2  17   -0.85    5.04
  -3   2 -17    1.67    3.96
   3  -2  17   -3.60    4.23
  -3   2 -18   -0.70    4.36
   3   2  18    0.39    6.05
   3  -2  18   -6.92    7.01
  -3  -2 -18   14.13    7.47
  -3  -2 -19   -5.00    4.93
  -3   2 -19    5.05    4.80
   3  -2  19    0.71    4.78
   3   2  19   -8.32    6.40
   3   2  20   32.00   12.33
   3  -2  20   11.09    7.13
  -3  -2 -20   13.53    9.38
   3  -3 -23   20.53    9.49
   3  -3 -22   46.13   11.46
   3  -3 -21   23.43    8.18
   3   3 -21   45.50   14.57
   3  -3 -20   15.33   10.89
   3   3 -20   11.12    7.48
   3  -3 -19    0.24    5.79
   3   3 -19    3.10    5.17
   3  -3 -18   40.61   11.57
   3   3 -18   18.73    9.06
   3   3 -17   -0.28    4.29
   3  -3 -17   10.19    7.22
   3  -3 -16    3.69    3.56
   3   3 -16    7.72    4.41
   3  -3 -15   80.09   13.80
   3   3 -15   82.41   14.23
   3  -3 -14   39.78   10.12
   3   3 -14   48.06   11.30
   3   3 -13  278.99   23.38
   3  -3 -13  274.84   22.96
   3   3 -12    5.22    3.42
   3  -3 -12    7.66    3.74
  -3  -3  11   14.40    5.96
   3   3 -11   12.78    4.56
  -3   3  11    7.24    4.56
   3   3 -11   10.52    4.69
   3  -3 -11    7.12    4.51
   3  -3 -11    8.67    4.37
   3   3 -10   36.02    7.29
  -3   3  10   42.82    8.09
   3   3 -10   48.85    7.93
   3  -3 -10   35.84    6.13
   3  -3 -10   50.92    8.74
  -3  -3  10   50.76    9.12
   3   3 -10   35.52    6.54
   3   3  -9  572.34   27.14
   3  -3  -9  650.92   24.76
   3   3  -9  672.47   27.78
   3   3  -9  631.77   24.57
  -3   3   9  587.35   27.95
   3   3  -8   18.38    4.93
   3   3  -8   18.00    4.16
   3  -3  -8   21.26    4.27
   3   3  -8   12.99    3.70
  -3  -3   8   18.21    5.24
  -3   3   8   24.64    6.37
   3   3  -7   -0.70    1.91
  -3  -3   7    8.97    3.88
   3  -3  -7    3.13    1.82
  -3   3   7    7.75    3.45
   3  -3  -6  227.95   11.60
  -3   3   6  215.64   14.11
   3  -3  -6  202.22    7.58
  -3  -3   6  209.57   13.64
   3   3  -6  221.44   13.63
  -3  -3   5  328.06   15.33
  -3   3   5  309.65   13.43
   3   3  -5  311.90   14.59
   3  -3  -5  307.44   12.94
   3  -3  -5  291.96   10.32
  -3  -3   4  466.58   16.10
  -3   3   4  461.02   15.21
   3   3  -4  479.35   16.07
   3  -3  -4  484.72   14.84
   3  -3  -4  442.77   14.19
   3  -3  -3  188.21    9.20
   3  -3  -3  179.64    9.73
   3   3  -3  189.87    8.56
  -3  -3   3  198.03    9.05
  -3   3   3  180.45    9.03
   3  -3  -2  260.47   11.82
  -3  -3   2  263.78    8.66
   3   3  -2  247.46   11.55
   3   3  -2  258.61   11.80
  -3   3   2  263.67   10.94
   3   3  -1   26.75    3.94
   3  -3  -1   27.78    3.70
  -3   3   1   23.10    3.83
   3  -3  -1   21.64    3.98
   3   3  -1   20.91    3.18
  -3  -3   1   21.02    3.71
  -3   3   1   21.85    3.53
   3  -3   0  131.80    9.82
   3   3   0  111.39    6.19
  -3  -3   0  113.12    7.49
  -3   3   0  108.86    9.72
  -3  -3   0  132.46    7.07
  -3   3   0  116.90    7.79
  -3  -3   0  122.62    4.95
  -3  -3  -1    7.81    1.63
   3  -3   1    5.14    2.52
   3   3   1    6.34    1.74
   3  -3   1    8.24    3.49
  -3  -3  -1    4.07    1.27
  -3   3  -1    4.36    2.71
   3   3   1    4.74    1.45
  -3  -3  -2  393.60   12.53
  -3  -3  -2  394.28   11.27
   3  -3   2  380.32   19.08
   3  -3   2  373.85   18.36
  -3   3  -2  378.42   19.14
   3   3   2  362.75   12.63
   3   3   3   15.82    3.20
  -3  -3  -3   15.85    2.45
   3  -3   3   19.32    4.82
  -3   3  -3   14.65    4.13
  -3  -3  -3   19.16    3.32
  -3   3  -4   10.20    4.06
  -3  -3  -4    8.74    2.65
   3  -3   4   13.62    4.51
   3   3   4   11.29    3.17
  -3  -3  -5   90.88    8.97
  -3   3  -5  105.58   12.05
   3   3   5  116.62   10.19
   3  -3   5  122.69   11.95
  -3  -3  -6   13.94    3.97
   3  -3   6    6.17    4.01
   3   3   6   10.57    4.07
  -3   3  -6   10.76    4.01
   3   3   7   15.17    4.99
  -3   3  -7   14.77    5.22
  -3  -3  -7   23.43    5.65
   3  -3   7   18.87    5.64
   3   3   8   45.60    8.96
  -3  -3  -8   37.89    7.23
  -3   3  -8   49.21   10.27
   3  -3   8   31.91    7.36
  -3   3  -9 1218.78   47.89
   3  -3   9 1224.62   43.53
   3   3   9 1234.84   44.64
   3   3   9 1197.59   48.53
   3  -3   9 1257.45   49.53
  -3  -3  -9 1218.03   41.74
  -3   3 -10    6.71    4.82
   3   3  10    2.81    4.53
  -3  -3 -10    1.74    2.96
   3  -3  10    1.51    3.23
   3   3  10    2.45    3.61
   3  -3  11   -1.47    4.02
  -3  -3 -11    2.09    5.29
   3  -3  11   11.53    5.67
   3   3  11   -4.77    3.73
  -3   3 -11   -4.32    4.56
   3  -3  12   96.95   13.57
  -3  -3 -12   94.75   13.69
   3  -3  12   91.11   13.13
  -3   3 -12  102.98   15.74
   3   3  12  109.80   16.90
   3   3  13   46.18   11.49
   3   3  13   32.74    6.42
  -3  -3 -13   34.96    9.27
  -3   3 -13   20.21    8.58
   3  -3  13   24.99    7.79
  -3  -3 -14   12.97    5.87
   3   3  14   10.06    5.88
  -3   3 -14   12.03    9.01
   3  -3  14   16.49    7.10
  -3  -3 -15   24.23    8.90
   3  -3  15    9.85    5.18
   3   3  15   25.92    9.91
  -3   3 -15   25.23    9.17
  -3   3 -16    8.86    7.33
   3   3  16    0.85    3.89
   3  -3  16   -3.82    4.20
  -3  -3 -16   -0.58    4.04
  -3  -3 -17   14.37    7.09
  -3   3 -17    5.22    5.63
   3   3  17   12.68    8.49
   3  -3  17    8.62    5.54
   3   3  18   13.47    7.78
   3  -3  18   23.00    9.28
  -3  -3 -18   21.20    8.81
  -3   3 -18   31.64   11.83
  -3   3 -19   22.93   11.06
  -3  -3 -19    1.62    4.00
   3  -3  19    8.85    6.48
   3   3  19   11.98    5.93
  -3  -3 -20   13.24    7.72
   3  -4 -22   -7.60    6.34
   3  -4 -21    4.36    5.99
   3   4 -21    8.29    6.95
   3  -4 -20    5.71    5.21
   3   4 -20   22.04   10.39
   3  -4 -19   13.50    8.07
   3   4 -19    3.40    5.35
   3  -4 -19    4.63    4.62
   3  -4 -18   -2.97    4.87
   3  -4 -18   -3.49    5.01
   3  -4 -17   65.09   13.72
   3  -4 -17   68.64   11.85
   3   4 -17   77.91   15.35
   3   4 -16   27.15    7.50
   3  -4 -16   18.72    6.04
   3   4 -16   30.58    9.64
   3  -4 -16   16.29    7.40
   3   4 -15   21.23    9.41
   3  -4 -15    5.72    4.19
   3  -4 -15   18.76    7.34
   3   4 -15   23.23    7.24
   3   4 -14   66.56   12.48
   3  -4 -14   46.78   10.22
   3  -4 -14   42.57    7.95
   3   4 -14   54.52   10.11
   3  -4 -13  354.41   21.93
   3   4 -13  340.70   26.40
   3   4 -13  349.52   23.69
   3  -4 -12   60.28    8.70
   3   4 -12   40.15    8.89
   3   4 -12   40.88    8.02
  -3  -4  11  720.98   36.42
  -3   4  11  664.19   33.65
   3   4 -11  617.14   27.06
   3  -4 -11  650.14   26.53
   3   4 -11  704.11   34.00
   3  -4 -10  186.81   13.53
  -3  -4  10  197.23   18.10
  -3   4  10  163.42   15.87
   3   4 -10  171.75   13.25
   3   4 -10  175.83   16.22
  -3   4   9   11.29    5.32
   3   4  -9    9.86    4.42
   3  -4  -9    8.85    3.29
   3   4  -9    8.17    2.88
   3   4  -8    1.15    2.24
   3   4  -8    5.10    2.74
  -3  -4   8    4.75    3.22
   3  -4  -8   -2.82    2.39
  -3   4   8    5.37    3.71
   3  -4  -7  479.14   17.21
  -3  -4   7  464.27   22.44
  -3   4   7  457.25   22.24
   3   4  -7  445.67   21.08
   3   4  -6   68.85    7.60
   3  -4  -6   60.68    5.08
  -3   4   6   73.73    8.64
  -3  -4   6   80.14    8.49
   3  -4  -6   71.42    6.12
   3  -4  -5   31.74    4.09
  -3   4   5   29.68    4.25
   3   4  -5   25.55    4.34
   3  -4  -5   31.58    4.03
  -3  -4   5   32.63    5.04
  -3  -4   4   29.50    4.18
  -3   4   4   23.71    3.58
   3  -4  -4   19.01    3.43
   3  -4  -4   24.56    3.61
   3   4  -4   13.90    2.91
   3  -4  -3  814.03   23.22
   3   4  -3  788.20   17.39
  -3   4   3  823.87   19.68
  -3  -4   3  850.31   18.82
   3  -4  -2   59.95    6.79
  -3  -4   2   67.14    4.22
   3   4  -2   69.10    6.56
   3  -4  -2   71.46    6.12
   3   4  -2   64.23    5.96
  -3   4   2   66.42    5.90
  -3  -4   1  117.53    7.87
   3   4  -1  110.07    7.25
  -3   4   1  104.95    7.72
   3  -4  -1  103.98    9.33
  -3   4   0   -4.34    3.07
   3   4   0   -0.82    1.18
   3  -4   0    2.14    2.62
  -3   4   0    0.15    1.58
  -3  -4   0    0.41    1.45
  -3  -4  -1  706.82   15.39
  -3   4  -1  718.60   26.76
  -3  -4  -1  737.68   11.25
   3   4   1  700.61   11.86
   3  -4   1  687.56   26.11
   3   4   1  730.83   14.87
  -3   4  -2   29.97    6.01
  -3  -4  -2   37.05    3.43
   3  -4   2   32.60    6.31
   3   4   2   29.49    3.29
   3  -4   2   39.66    6.53
  -3  -4  -2   36.56    3.54
   3   4   3  469.75   15.54
  -3  -4  -3  482.18   12.03
   3  -4   3  450.34   22.69
  -3   4  -3  482.07   23.53
  -3  -4  -3  474.34   15.15
   3  -4   4  548.38   25.88
  -3  -4  -4  553.75   14.19
   3   4   4  513.28   18.72
  -3   4  -4  527.44   25.62
  -3  -4  -4  543.68   18.42
  -3   4  -5   46.98    8.57
  -3  -4  -5   42.96    6.01
   3   4   5   37.80    5.94
   3  -4   5   32.18    6.69
   3   4   6   76.25    8.98
   3  -4   6   69.17   10.32
  -3   4  -6   81.11   11.25
  -3  -4  -6   72.11    8.46
  -3  -4  -7  556.76   24.56
   3   4   7  530.28   25.29
   3  -4   7  583.60   29.54
  -3   4  -7  534.88   29.60
   3   4   8    9.27    4.07
  -3   4  -8    9.77    5.24
  -3  -4  -8    9.11    3.94
   3  -4   8    4.74    5.07
   3  -4   8    2.68    2.72
   3   4   9   17.50    5.82
  -3   4  -9   12.68    5.79
  -3  -4  -9   12.24    5.29
   3   4   9    8.07    4.50
   3  -4   9   17.65    5.89
   3   4  10    0.07    3.13
  -3  -4 -10   -0.31    2.53
  -3   4 -10   -2.89    4.50
   3   4  10    4.40    5.56
   3  -4  10    0.44    2.37
  -3   4 -11  184.41   20.93
   3   4  11  188.23   19.53
   3   4  11  191.83   21.89
   3  -4  11  172.19   17.18
   3  -4  11  163.64   17.80
  -3  -4 -11  171.39   17.38
  -3  -4 -12   -2.31    3.75
   3   4  12    5.57    4.49
   3  -4  12    3.43    3.92
  -3  -4 -13   23.42    7.98
  -3   4 -13   27.37    9.17
   3  -4  13   24.33    7.56
   3   4  13   30.52    9.65
  -3  -4 -14   60.99   12.47
  -3   4 -14   56.41   12.87
   3  -4  14   52.27   10.58
   3   4  14   41.87   11.37
  -3   4 -15   66.73   14.66
   3   4  15   55.46   13.39
   3  -4  15   53.93   10.93
  -3  -4 -15   57.79   11.86
   3  -4  16   36.03    9.42
   3   4  16   42.39   12.32
  -3   4 -16   46.10   12.79
  -3  -4 -16   46.38   11.56
  -3   4 -17    1.22    5.22
   3  -4  17    1.32    3.33
   3   4  17    6.48    7.11
  -3  -4 -17   13.60    7.85
  -3   4 -18   32.31   12.20
   3  -4  18   16.27    6.95
   3   4  18   14.19    8.18
  -3  -4 -18   21.44    8.01
  -3   4 -19    8.48    8.58
   3   4  19    0.38    5.19
  -3  -4 -19    8.85    5.98
  -3  -4 -20   17.87    9.35
   3   5 -21   94.19   19.88
   3  -5 -20   -3.61    5.57
   3   5 -20    0.94    4.92
   3  -5 -19   76.65   12.39
   3   5 -19   53.05   14.58
   3   5 -18    7.76    7.06
   3  -5 -18    3.64    4.32
   3  -5 -17   -0.13    2.55
   3   5 -17   14.24    7.67
   3  -5 -16   33.01    7.85
   3   5 -16   29.50    8.39
   3   5 -16   39.42   11.18
   3   5 -15    6.25    6.03
   3   5 -15   -1.35    5.37
   3  -5 -15    4.75    3.35
   3  -5 -14   86.48   10.88
   3   5 -14   89.33   13.27
   3   5 -14   87.36   14.12
   3   5 -13    1.01    3.64
   3  -5 -13    6.82    3.93
   3   5 -13    4.63    3.93
   3  -5 -12   34.23    6.57
   3   5 -12   47.60    9.44
   3   5 -12   53.94   10.76
   3  -5 -11   30.75    6.13
   3   5 -11   24.11    6.28
  -3   5  11   25.71    7.19
   3   5 -11   12.57    5.59
  -3  -5  11   23.28    7.67
   3   5 -10   39.57    8.54
  -3   5  10   33.20    7.15
   3  -5 -10   38.72    6.13
  -3  -5  10   23.78    6.99
   3  -5 -10   33.01    9.07
   3   5 -10   37.91    8.24
  -3   5   9  440.47   24.86
   3   5  -9  424.30   23.82
   3  -5  -9  407.46   17.35
   3   5  -9  422.67   17.92
   3  -5  -8   27.41    4.38
  -3   5   8   24.29    5.77
   3   5  -8   21.31    5.29
   3   5  -8   19.12    3.65
   3  -5  -7   20.06    3.54
  -3  -5   7   14.64    4.48
   3   5  -7   18.28    3.30
   3   5  -7   15.49    4.09
  -3   5   7   21.17    5.00
   3  -5  -6  177.58   10.11
   3   5  -6  191.11   12.85
  -3  -5   6  191.36   13.65
  -3   5   6  188.54   14.01
   3  -5  -6  183.11    9.75
   3   5  -5    8.61    2.73
  -3  -5   5    8.00    2.81
  -3   5   5   11.03    2.79
   3  -5  -5    7.91    3.72
   3  -5  -5    5.91    2.46
   3  -5  -5    4.77    2.19
  -3  -5   4   97.29    7.61
   3  -5  -4   95.42    8.46
  -3   5   4  111.64    7.70
   3   5  -4  110.76    7.91
  -3   5   3  135.67    8.37
  -3  -5   3  127.51    7.34
   3   5  -3  113.54    6.71
   3   5  -3  120.90    8.91
   3  -5  -3  132.01    9.18
   3  -5  -3  118.13    9.82
  -3  -5   2   24.83    2.66
   3  -5  -2   26.32    5.22
   3   5  -2   26.20    2.39
   3   5  -2   20.10    3.29
   3  -5  -2   18.94    3.11
  -3   5   2   19.73    3.35
   3   5  -1   12.43    2.78
   3  -5  -1   12.08    3.98
  -3   5   1    9.78    3.22
   3   5   0  129.29    7.05
  -3  -5   0  122.56    7.89
  -3   5   0  106.34   10.89
  -3   5   0  116.94    7.82
   3  -5   0  103.27   10.54
   3   5   1   49.63    3.80
   3  -5   1   51.48    7.88
  -3   5  -1   44.75    7.44
  -3   5  -2   40.47    7.06
  -3  -5  -2   36.30    3.16
   3  -5   2   41.91    7.00
   3   5   2   36.97    3.27
   3  -5   2   33.48    6.10
  -3  -5  -2   40.77    3.19
  -3  -5  -3  250.53    7.93
   3   5   3  238.00   10.49
   3  -5   3  247.17   17.71
   3  -5   3  253.48   18.25
  -3  -5  -3  267.36   10.32
  -3   5  -3  261.27   18.16
   3   5   4  347.79   14.90
  -3  -5  -4  358.69    9.81
   3  -5   4  348.97   22.33
  -3  -5  -4  375.44   14.62
  -3   5  -4  366.89   22.32
   3  -5   5 1860.81   52.76
  -3  -5  -5 1811.94   24.66
   3   5   5 1891.42   38.95
  -3   5  -5 1864.27   52.73
  -3  -5  -5 1944.43   37.42
  -3  -5  -6   60.43    7.26
   3  -5   6   66.15   10.93
   3   5   6   66.22    8.20
   3  -5   6   57.73    9.84
  -3   5  -6   75.15   11.37
   3  -5   7   67.20   10.76
   3  -5   7   64.86   10.63
   3   5   7   73.64    9.40
  -3  -5  -7   69.26    8.80
  -3   5  -7   64.05   10.89
   3  -5   8  135.22   16.74
   3   5   8  120.35   12.85
   3   5   8  133.07   16.63
   3  -5   8  127.03   15.27
  -3  -5  -8  139.92   13.10
  -3   5  -8  118.15   15.45
  -3  -5  -9  980.81   36.43
   3   5   9  936.97   45.31
  -3   5  -9  949.44   44.30
   3  -5   9  951.04   42.31
   3   5   9  961.34   38.44
  -3  -5 -10  101.92   12.74
   3   5  10   95.42   12.89
   3   5  10  147.16   18.98
  -3   5 -10  129.95   17.23
  -3  -5 -11   -4.53    4.79
  -3   5 -11   -2.65    5.30
   3   5  11    8.93    5.44
   3  -5  11    3.52    4.50
   3   5  11    3.30    3.77
  -3   5 -12   58.41   13.02
   3  -5  12   50.02   10.07
   3   5  12   39.76   12.13
  -3  -5 -12   55.20   10.56
   3   5  13   16.11    8.99
   3  -5  13   13.42    5.55
  -3   5 -13   15.93    7.73
  -3  -5 -13    9.76    4.89
   3   5  14    4.66    4.98
   3  -5  14    4.14    5.16
  -3   5 -14    5.57    6.73
  -3  -5 -14    0.43    3.44
   3   5  15   34.90   11.32
  -3   5 -15   24.91    9.38
  -3  -5 -15   34.12    9.82
   3  -5  15   39.97    9.37
   3   5  16   71.03   15.72
  -3  -5 -16   54.46   12.49
  -3   5 -16   51.52   14.01
   3  -5  16   47.20   10.30
  -3  -5 -17    4.77    5.85
  -3   5 -17    8.19    7.29
   3  -5  17    7.82    6.00
  -3  -5 -18    9.59    6.80
  -3   5 -18    8.15    9.23
   3   5  18    6.90    8.92
   3  -5  18    8.05    6.36
  -3  -5 -19   -8.83    7.43
  -3  -5 -20   10.47    6.42
   3   6 -20    5.41    4.83
   3  -6 -19   65.93   11.29
   3   6 -19   68.45   15.18
   3  -6 -18   -2.56    3.69
   3   6 -18   20.44    8.58
   3  -6 -17   41.18    8.86
   3   6 -17   37.98   10.12
   3   6 -17   32.70   10.62
   3   6 -16   13.12    6.20
   3   6 -16   16.36    7.86
   3  -6 -16    7.68    3.75
   3  -6 -15    8.94    4.01
   3   6 -15    1.09    4.08
   3   6 -15   -5.95    5.20
   3   6 -14    2.97    4.62
   3  -6 -14    2.55    3.07
   3   6 -14    2.29    3.72
   3   6 -13   29.75    8.13
   3  -6 -13   43.42    7.08
   3   6 -13   54.64   11.29
   3  -6 -12  184.85   13.53
   3   6 -12  200.86   20.22
   3   6 -12  206.95   19.79
   3  -6 -11   80.72    8.55
   3   6 -11   94.88   13.05
  -3   6  11   86.96   12.42
  -3  -6  11   79.67   12.37
   3   6 -11   70.63   11.73
  -3   6  10    8.18    4.90
   3  -6 -10    0.10    1.31
   3   6 -10    7.76    4.57
   3   6 -10    0.86    3.59
  -3  -6  10    2.63    3.13
   3  -6  -9   38.78    8.95
   3   6  -9   37.99    7.66
   3  -6  -9   32.44    4.78
   3   6  -9   29.05    7.65
  -3   6   9   28.10    6.53
  -3  -6   9   36.48    7.90
   3  -6  -8    1.18    1.60
   3   6  -8    2.03    2.90
  -3   6   8   -2.49    3.13
   3  -6  -8    3.26    3.98
   3   6  -8    0.35    1.05
   3   6  -8    0.40    3.02
  -3  -6   7  838.52   31.00
   3   6  -7  786.88   17.02
   3  -6  -7  865.81   36.03
  -3   6   7  853.76   31.56
   3   6  -7  812.08   29.30
   3   6  -7  884.05   37.65
   3  -6  -7  865.96   21.51
   3  -6  -6   31.68    4.22
   3   6  -6   25.31    5.21
  -3   6   6   25.32    4.05
  -3   6   6   31.15    6.04
  -3  -6   6   32.45    6.02
   3   6  -5   51.89    6.24
  -3   6   5   37.17    5.31
  -3  -6   5   54.76    6.92
   3  -6  -5   40.13    5.83
   3   6  -4   20.59    3.61
   3  -6  -4   20.98    4.53
  -3   6   4   21.22    3.36
  -3  -6   4   18.96    3.78
   3  -6  -4   19.30    4.82
   3   6  -3   96.80    6.22
  -3  -6   3   94.79    6.45
   3  -6  -3   98.34    7.72
  -3   6   3  100.03    7.39
  -3   6   3   96.68    9.67
   3   6  -3   98.90    7.78
   3  -6  -3   99.78   10.20
   3   6  -2   20.01    3.04
   3  -6  -2   29.28    3.93
  -3  -6   2   21.43    2.48
  -3   6   2   26.55    4.31
   3   6  -2   24.91    2.33
   3  -6  -2   23.40    5.46
  -3   6   2   27.91    5.95
   3  -6  -1   -0.98    1.99
  -3   6   1   -0.18    2.60
   3   6  -1    3.98    2.33
  -3   6   1    1.20    2.99
  -3   6   0   13.15    2.97
   3   6   0    9.77    2.16
  -3   6   0   10.50    4.32
  -3   6   0   21.42    5.85
   3  -6   0   14.89    4.40
  -3  -6   0   15.42    2.98
   3   6   1   24.82    2.80
  -3  -6  -1   27.22    4.09
  -3   6  -1   28.32    4.21
   3  -6   1   16.83    4.98
  -3   6  -1   20.45    5.64
  -3   6  -2  220.17   16.49
   3  -6   2  229.59   17.18
   3  -6   2  222.24   17.70
   3   6   3   67.43    5.32
  -3   6  -3   57.86    9.13
   3  -6   3   78.96   10.88
   3   6   4    6.15    2.61
  -3  -6  -4    1.46    1.33
  -3  -6  -4    2.88    0.90
  -3   6  -4    3.49    3.27
   3  -6   4    0.63    2.84
  -3  -6  -5  482.39   10.31
   3  -6   5  470.25   27.51
   3   6   5  429.02   18.00
  -3   6  -5  485.10   27.81
   3  -6   5  436.48   27.20
  -3  -6  -5  474.21   17.71
  -3   6  -6   19.33    6.63
   3  -6   6   19.43    6.14
  -3  -6  -6   12.59    2.11
   3  -6   6   12.32    5.14
   3   6   6   17.27    6.40
   3   6   6   13.78    4.15
  -3  -6  -6   18.10    4.34
  -3  -6  -7 1099.77   20.63
  -3   6  -7 1023.36   43.53
   3   6   7  960.75   32.94
   3   6   7 1127.62   46.79
  -3  -6  -7 1064.40   32.32
   3  -6   7 1078.81   44.81
   3  -6   7 1116.67   45.67
  -3   6  -8   14.97    7.16
   3   6   8    7.70    4.09
   3   6   8   15.33    4.68
  -3  -6  -8   12.89    4.66
   3   6   9    8.54    3.98
   3   6   9   10.28    6.28
  -3   6  -9    2.80    5.39
  -3  -6  -9    2.53    2.57
   3   6  10    7.02    6.01
  -3   6 -10    0.30    5.17
  -3  -6 -10    5.19    2.76
   3  -6  10    6.65    3.89
   3   6  11   49.11   11.96
   3  -6  11   44.97    8.41
  -3   6 -11   45.34   11.86
   3   6  11   47.06    9.58
  -3  -6 -11   40.88    8.93
   3   6  12   -4.03    4.86
  -3   6 -12    2.61    5.72
   3  -6  12    0.59    2.78
  -3  -6 -12   -3.88    4.10
  -3   6 -13  142.20   20.66
  -3  -6 -13  159.32   18.49
   3  -6  13  127.98   14.67
   3   6  13  158.91   21.66
  -3  -6 -14    5.00    4.03
  -3   6 -14   14.13    7.37
   3  -6  14    9.54    4.55
   3   6  14   12.31    6.01
   3   6  15    6.81    5.13
  -3   6 -15   -4.49    7.79
  -3  -6 -15    7.36    5.28
   3  -6  15    2.19    3.75
  -3   6 -16    0.03    7.21
   3  -6  16   -4.47    4.24
   3   6  16   -1.73    4.09
  -3  -6 -16    6.92    5.37
  -3   6 -17    9.42    8.53
   3  -6  17    7.39    5.41
   3   6  17   -6.31    7.42
  -3  -6 -17   -7.67    3.66
  -3   6 -18    7.72    7.95
  -3  -6 -18    5.51    7.30
   3   6  18   -2.79    4.25
  -3  -6 -19    6.85    8.39
  -3  -6 -20   18.55    9.15
   3   7 -20   29.65   11.38
   3   7 -19   23.30   10.38
   3  -7 -18  102.76   15.02
   3   7 -18    4.59    6.26
   3  -7 -17   12.03    5.42
   3   7 -17    2.26    5.53
   3   7 -17    4.06    4.42
   3   7 -16   12.20    6.93
   3  -7 -16    1.56    2.89
   3   7 -16    8.21    4.61
   3   7 -15    2.05    3.49
   3   7 -15    3.29    5.10
   3  -7 -15    9.91    4.32
   3   7 -14   56.81   12.13
   3   7 -14   62.95   12.76
   3  -7 -14   61.82    8.24
   3   7 -13    0.03    4.64
   3  -7 -13    7.40    3.43
   3   7 -13   10.85    6.90
   3   7 -12   38.68    9.27
   3  -7 -12   36.13    5.75
   3   7 -12   38.72    9.57
   3   7 -11    1.19    3.29
   3  -7 -11    4.89    2.73
  -3  -7  11    5.45    2.87
   3   7 -11   -1.90    4.30
  -3   7  10    9.63    3.82
   3   7 -10   17.64    6.29
  -3  -7  10   18.17    5.80
   3  -7 -10   13.83    3.21
   3   7 -10   28.16    8.27
   3   7  -9  309.97   21.05
  -3   7   9  299.76   20.98
  -3  -7   9  312.65   21.99
   3  -7  -9  299.87   13.32
   3   7  -9  307.00   24.83
   3   7  -8  111.64   12.49
   3  -7  -8  108.27   14.16
   3   7  -8  106.58   14.32
  -3   7   8  110.23   12.25
   3  -7  -8  110.45    7.91
   3   7  -7   22.33    5.44
  -3  -7   7   18.20    5.21
   3   7  -7   21.65    6.80
   3  -7  -7   15.01    4.30
  -3   7   7   15.66    5.20
  -3  -7   6   26.94    5.06
  -3   7   6   15.88    3.16
   3   7  -6    8.83    2.92
   3  -7  -6   23.76    6.49
  -3   7   5  101.05    7.48
  -3   7   5   98.38    9.79
   3   7  -5   97.85    8.69
  -3  -7   5  101.96    9.27
  -3  -7   4  125.85    9.19
   3  -7  -4  130.54   12.00
  -3   7   4  143.37   12.22
   3   7  -4  126.64    8.80
   3  -7  -4  148.88   13.45
  -3   7   4  124.87    8.30
  -3  -7   3   55.93    5.22
  -3   7   3   52.69    8.21
   3   7  -3   56.75    4.93
   3  -7  -3   53.46    8.44
   3  -7  -3   48.22    7.15
   3  -7  -3   44.09    4.84
   3   7  -3   52.81    5.40
  -3   7   3   45.49    5.21
  -3   7   2  189.45   11.18
   3  -7  -2  181.55   15.13
  -3   7   2  181.99   14.86
   3   7  -2  194.10    6.56
  -3   7   1    3.48    3.39
  -3   7   1    6.79    4.36
   3   7  -1    0.24    1.70
   3  -7  -1    9.30    4.17
   3   7   0   49.92    4.92
  -3   7   0   48.00    8.17
   3  -7   0   41.02    7.98
  -3   7   0   45.66    8.23
  -3  -7  -1   85.44    6.84
  -3   7  -1   78.78    6.72
   3  -7   1  100.04   12.42
  -3   7  -1   92.57   10.73
   3   7   1   91.86    5.34
  -3   7  -2  321.81   21.02
   3  -7   2  304.52   22.16
  -3   7  -3   18.56    5.61
   3   7   3   25.24    2.88
   3  -7   3   31.69    7.94
   3   7   4  131.98    8.35
   3   7   4  134.24   14.30
   3  -7   4  142.95   16.19
  -3   7  -4  118.73   13.66
   3  -7   4  135.32   14.68
   3   7   5  273.26   14.06
   3  -7   5  281.07   22.37
   3   7   5  299.47   22.66
  -3   7  -5  310.92   23.02
   3  -7   5  286.79   23.36
   3  -7   6  333.04   24.94
   3   7   6  282.05   16.06
  -3   7  -6  317.28   24.19
   3   7   6  338.48   25.31
  -3  -7  -6  320.27   15.79
  -3   7  -7  175.82   18.35
  -3  -7  -7  164.84   12.43
   3   7   7  159.69   13.05
   3   7   7  188.25   19.54
   3  -7   7  175.36   19.03
  -3  -7  -7  184.14    5.69
  -3   7  -8   37.19    9.65
  -3  -7  -8   50.58    3.91
  -3  -7  -8   41.18    7.21
   3   7   8   40.35   10.32
   3   7   8   38.22    6.96
  -3   7  -9  617.82   37.78
  -3  -7  -9  665.30   16.67
   3   7   9  586.10   29.23
   3   7   9  660.80   39.46
  -3  -7  -9  626.76   28.40
   3   7  10   23.94    6.86
  -3   7 -10   29.46    9.15
  -3  -7 -10   30.89    7.60
   3  -7  10   29.48    6.14
   3   7  10   27.35    8.69
   3   7  11   35.29    8.49
   3   7  11   48.23   12.62
  -3   7 -11   25.59    8.65
   3  -7  11   37.90    7.33
  -3  -7 -11   31.60    7.68
   3   7  12    7.79    6.47
  -3   7 -12    1.45    4.97
  -3  -7 -12   21.67    6.86
   3  -7  12    7.64    3.88
   3  -7  13   -0.12    1.99
  -3   7 -13   -2.21    4.87
   3   7  13    6.58    6.03
  -3  -7 -13   -1.52    3.80
   3   7  14   20.55    9.72
  -3  -7 -14    7.92    4.57
  -3   7 -14   27.50   10.00
   3  -7  14   10.08    5.13
  -3  -7 -15    0.78    4.16
  -3   7 -15    8.05    4.10
   3  -7  15    0.31    4.23
   3   7  15   13.27    8.50
   3   7  16    7.00    7.20
  -3   7 -16   12.60    6.99
  -3  -7 -16    3.10    4.97
  -3   7 -17   25.20   10.40
  -3  -7 -17   33.52    9.95
   3   7  17   11.33    7.49
  -3  -7 -18   17.68    8.14
  -3  -7 -19   19.34    9.68
   3   8 -20    8.75    5.80
   3   8 -19   33.78   12.27
   3   8 -18   -1.61    4.94
   3   8 -18    3.96    4.03
   3   8 -17   24.69    9.64
   3   8 -17   27.75    9.40
   3   8 -16   58.95   15.27
   3   8 -16   45.17   11.76
   3  -8 -16   47.68    7.65
   3  -8 -15    4.10    3.32
   3   8 -15    7.06    5.98
   3   8 -15   17.51    7.88
   3   8 -14   20.24    7.35
   3  -8 -14   24.19    4.95
   3   8 -14   22.34    9.04
   3   8 -13    9.61    4.97
   3   8 -13   18.60    7.53
   3  -8 -13   15.64    3.60
   3   8 -12   59.36   11.96
   3   8 -12   49.52   10.43
   3  -8 -12   52.83    6.14
   3   8 -11  330.59   28.19
   3   8 -11  322.05   24.81
   3  -8 -11  289.24   13.49
  -3   8  10    2.81    3.21
   3   8 -10    8.90    4.84
  -3  -8  10   10.51    5.06
   3  -8 -10    7.54    2.61
   3   8 -10    4.03    4.36
   3   8  -9    1.56    2.35
  -3  -8   9    3.94    3.77
   3   8  -9    4.93    5.00
  -3   8   9    8.43    4.75
   3  -8  -9    7.30    2.17
   3   8  -8  114.50   15.68
   3  -8  -8  111.88   15.16
   3   8  -8   95.63   11.25
  -3   8   8  108.10   12.50
   3  -8  -7  334.22   24.51
  -3  -8   7  327.37   20.03
   3   8  -7  338.74   19.73
  -3   8   7  327.90   20.59
   3   8  -7  350.57   26.88
   3   8  -6  381.73   27.27
  -3  -8   6  383.37   20.02
   3  -8  -6  386.25   25.21
   3   8  -6  366.43   18.80
  -3   8   6  360.23   19.57
  -3   8   6  371.56   14.77
  -3  -8   5  610.34   22.89
  -3   8   5  642.09   27.23
  -3   8   5  592.67   18.33
   3   8  -5  638.40   22.27
  -3   8   4   19.52    3.39
  -3  -8   4   21.18    4.18
  -3   8   4   17.73    5.04
   3   8  -4   23.07    2.86
   3  -8  -4   20.50    3.47
   3   8  -4   27.67    4.26
   3   8  -4   21.76    3.76
  -3   8   3  171.75   15.27
   3   8  -3  204.23   10.01
  -3  -8   3  194.04    9.97
  -3   8   3  205.32   11.59
   3  -8  -3  162.95   15.17
   3  -8  -3  203.60   15.16
   3   8  -3  191.51    9.98
   3   8  -3  184.42    8.91
   3  -8  -3  198.27    9.59
   3  -8  -2   83.19   11.03
  -3   8   2   77.28    9.66
   3   8  -2   71.71    4.02
   3  -8  -2   76.71    8.97
   3   8  -2   61.95    6.54
  -3   8   2   81.34    7.78
  -3   8   2   65.97    9.59
   3   8  -1   89.56    8.87
  -3   8   1   90.22   10.85
  -3   8   1  111.48   13.03
   3   8  -1   90.10    7.83
   3  -8  -1   87.80   11.55
   3   8   0    2.20    1.50
   3   8   0    1.03    1.83
  -3   8   0    8.05    4.40
  -3   8   0    1.35    2.54
   3  -8   0    4.12    3.88
   3   8   1   22.63    5.31
  -3  -8  -1   20.66    3.45
   3  -8   1   17.76    5.82
  -3   8  -1   23.24    6.49
   3   8   1   20.79    2.69
  -3   8  -1   21.06    6.82
  -3   8  -1   18.57    3.35
  -3  -8  -2  350.58   14.60
  -3   8  -2  349.55   14.83
   3   8   2  322.79   20.65
   3  -8   2  341.44   24.87
  -3   8  -2  341.73   24.40
  -3   8  -2  334.53   22.20
   3   8   3    0.00    0.69
  -3   8  -3    0.34    2.99
   3   8   3    4.24    3.81
   3  -8   3    4.62    4.68
  -3   8  -3    2.42    2.63
   3  -8   4  338.29   23.94
   3   8   4  338.54   12.43
   3   8   4  340.70   23.67
  -3   8  -4  346.37   24.28
  -3   8  -4  333.89   25.32
   3   8   5    0.54    1.39
   3  -8   5    1.04    3.24
   3   8   5    9.38    4.93
  -3   8  -5    4.05    4.92
  -3   8  -5    5.82    6.30
   3  -8   6   24.33    7.12
   3   8   6   18.81    4.18
   3   8   6   18.95    6.92
  -3   8  -6   23.12    7.29
   3   8   7   70.10    8.84
   3   8   7   85.29   13.88
  -3   8  -7   90.50   14.10
  -3   8  -8  167.73   19.03
   3   8   8  168.18   14.55
   3   8   8  173.44   19.63
  -3   8  -9    0.44    4.18
   3   8   9    6.84    6.09
   3   8   9    2.73    3.80
   3  -8   9    2.64    2.32
  -3  -8 -10   56.95    4.08
  -3  -8 -10   47.93    8.51
   3   8  10   42.68   11.16
   3  -8  10   44.96    6.81
  -3  -8 -10   56.89    3.66
  -3   8 -10   49.85   12.35
   3   8  10   68.61   10.75
  -3   8 -11  153.41   20.42
  -3  -8 -11  136.90   15.02
   3   8  11  165.40   20.89
   3  -8  11  159.22   12.94
   3   8  11  141.76   16.16
  -3  -8 -11  167.49    8.02
   3  -8  12   13.72    4.54
  -3  -8 -12   10.41    5.44
   3   8  12    5.95    5.28
  -3   8 -12    6.46    5.85
  -3   8 -13    3.39    7.25
   3  -8  13    6.04    3.87
   3   8  13    6.30    8.14
  -3  -8 -13    1.62    4.63
  -3   8 -14   -2.70    4.46
  -3  -8 -14   10.78    5.76
   3   8  14    1.38    5.53
   3   8  15   15.30    8.81
  -3  -8 -15   17.85    7.98
  -3   8 -15   33.67   12.53
   3   8  16   18.81   11.73
  -3  -8 -16    3.90    4.51
  -3   8 -16    4.09    4.86
  -3  -8 -17    4.79    6.35
  -3   8 -17    2.49    5.85
  -3  -8 -18    9.03    7.50
  -3  -8 -19   11.46    7.63
   3   9 -19    8.53    9.07
   3   9 -18    0.37    3.86
   3   9 -18    0.32    5.79
   3   9 -17   14.66    8.19
   3   9 -17   41.70   12.11
   3   9 -16   -0.12    4.61
   3   9 -16    8.08    8.21
   3   9 -15    6.37    6.71
   3   9 -15    2.32    5.39
   3  -9 -14  273.25   14.08
   3   9 -14  279.09   28.37
   3   9 -14  215.27   23.82
   3   9 -13  118.46   16.67
   3   9 -13  110.19   17.81
   3  -9 -13  139.94    9.52
   3   9 -12   10.15    5.86
   3   9 -12    0.91    3.70
   3  -9 -12   13.00    3.15
   3   9 -11   20.35    7.71
   3   9 -11   31.74   10.02
   3   9 -10   19.82    6.04
  -3   9  10   31.30    7.47
  -3  -9  10   26.50    7.31
   3   9 -10   27.05    8.58
   3   9  -9  613.61   38.67
  -3  -9   9  487.17   28.57
   3   9  -9  522.86   27.97
  -3   9   9  546.65   29.16
   3   9  -8   87.75   11.09
   3   9  -8   81.08   14.05
  -3   9   8   83.80   11.23
   3  -9  -7   27.88    8.41
   3   9  -7   16.22    4.80
   3   9  -7   23.32    7.62
  -3   9   7   13.92    4.69
  -3  -9   7    9.99    3.78
   3   9  -6    5.43    4.66
  -3  -9   6    5.92    2.36
   3   9  -6    8.90    3.77
  -3   9   6    7.92    2.46
   3  -9  -6    8.52    4.83
  -3   9   6    7.12    4.13
  -3  -9   5  134.42   11.30
  -3   9   5  125.82    8.53
   3  -9  -5  131.96    9.84
   3  -9  -5  114.78   13.98
  -3   9   5  128.01   13.35
   3   9  -5  118.84    9.52
   3   9  -5  117.82   15.60
   3   9  -5  125.54   10.28
   3   9  -4  149.83   17.49
  -3  -9   4  157.53   11.06
  -3   9   4  181.06   10.48
  -3   9   4  149.24   14.81
   3  -9  -4  160.22    8.98
   3   9  -4  156.30   10.02
   3   9  -4  166.16    9.50
  -3   9   3  535.96   28.53
  -3   9   3  545.57   19.39
   3   9  -3  568.66   16.61
   3   9  -3  523.54   31.97
   3   9  -3  564.06   15.94
  -3   9   2    7.50    4.32
   3  -9  -2    8.65    3.64
   3   9  -2    4.43    1.95
  -3   9   2    1.54    2.45
   3   9  -2    6.81    1.41
  -3   9   2    3.09    1.85
   3   9  -1    3.45    2.41
  -3   9   1    5.07    2.28
   3  -9  -1    6.79    3.83
   3   9  -1    2.47    2.01
   3  -9  -1    2.49    1.41
  -3   9   1    2.71    2.94
   3   9   0   15.48    4.07
  -3   9   0   16.67    5.63
   3  -9   0   21.00    4.60
  -3   9   0   20.01    6.42
   3   9   0   16.29    3.25
   3  -9   0   15.83    5.96
  -3   9  -1    1.96    2.81
   3   9   1    8.03    1.86
   3  -9   1   11.63    4.75
   3  -9   1    1.26    1.91
   3   9   1    2.90    2.86
  -3   9  -1    8.03    4.88
   3   9   2  211.45   17.17
  -3   9  -2  211.12   10.94
  -3  -9  -2  215.98   10.90
  -3   9  -2  209.82   18.41
  -3   9  -2  197.86   19.81
  -3   9  -3   68.72   10.94
   3   9   3   63.70   10.30
  -3   9  -3   61.13   11.62
  -3   9  -4  293.96   22.99
  -3   9  -4  270.08   24.27
   3   9   4  280.33   21.98
   3   9   4  284.13   10.11
   3  -9   4  304.86   23.39
  -3   9  -5    9.34    6.37
   3   9   5    0.28    1.18
  -3   9  -5   -0.88    4.58
   3   9   5    3.39    4.04
   3  -9   5   -2.30    4.40
   3   9   6  145.17   17.80
   3   9   6  130.68   10.17
  -3   9  -6  123.28   16.74
   3   9   7  136.16   17.11
  -3   9  -7  165.09   19.47
   3   9   7  146.40   12.13
   3  -9   8   58.08    5.66
   3   9   8   46.18   11.35
  -3   9  -8   38.26   10.82
   3   9   8   49.56    7.83
   3   9   9   70.29    9.77
   3  -9   9   69.20    6.56
   3   9   9   59.62   13.34
  -3   9  -9   67.66   13.75
   3  -9  10   87.97    7.69
  -3   9 -10   82.42   15.31
   3   9  10   79.95   11.55
   3   9  10  105.24   17.04
   3  -9  11    1.51    2.13
   3   9  11   -0.14    5.19
  -3   9 -11    3.84    3.76
  -3   9 -12    0.73    5.34
   3   9  12   -8.74    5.08
  -3   9 -13    8.09    5.87
   3   9  13  143.52   22.98
  -3   9 -14    8.17    7.70
   3   9  14    8.66    5.47
   3   9  15   -3.68    6.32
  -3   9 -15   -3.17    4.70
  -3   9 -16    1.87    6.74
   3   9  16    4.36    6.30
   3  10 -19   28.81   11.65
   3  10 -18   -3.65    7.42
   3  10 -18   10.22    6.62
   3  10 -17    5.24    6.75
   3  10 -17   -0.31    6.56
   3  10 -16   56.88   13.50
   3  10 -16   58.74   14.85
   3  10 -15    7.51    6.40
   3  10 -15   14.18   10.80
   3  10 -14    6.13    7.32
   3  10 -14   -0.53    4.10
   3  10 -13   52.98   11.32
   3  10 -13   50.63   13.48
   3  10 -12  248.28   23.14
   3  10 -12  253.84   27.70
   3  10 -11  113.08   14.92
   3  10 -11  128.59   19.46
   3  10 -10   16.17    6.08
  -3 -10  10    6.89    4.06
   3  10  -9   16.01    7.95
   3  10  -9   13.81    5.88
  -3  10   9   18.53    5.98
  -3 -10   9   11.87    4.98
  -3 -10   8    1.13    2.56
   3  10  -8    2.06    2.64
   3  10  -8    2.79    3.56
  -3  10   8    1.32    2.36
  -3  10   7   90.16   11.04
   3  10  -7  104.21   16.30
  -3  10   7   98.22   11.93
   3  10  -7   93.28   10.85
  -3  10   6   10.19    4.62
  -3  10   6    7.33    2.31
   3  10  -6    5.67    3.27
  -3 -10   6    2.86    3.21
   3 -10  -6    9.34    3.58
   3 -10  -6    9.10    5.39
   3  10  -6    6.57    6.28
   3  10  -5   14.88    6.71
   3 -10  -5   11.37    2.57
  -3 -10   5   10.97    3.77
  -3  10   5   15.71    3.34
   3  10  -5   12.70    3.24
   3 -10  -5   16.65    6.30
  -3  10   5   11.66    5.54
   3  10  -5   16.50    3.47
   3  10  -4  108.94    8.57
  -3  10   4  107.67    8.28
   3 -10  -4  117.28   13.65
   3  10  -4  106.43   15.73
  -3  10   4  102.90   13.14
   3  10  -3   60.30   11.29
  -3  10   3   64.45    6.93
  -3  10   3   59.16   10.30
  -3  10   3   60.35    9.33
   3  10  -3   68.37    5.57
   3  10  -2   17.40    6.66
  -3  10   2   18.74    5.57
   3  10  -2   17.62    3.57
   3  10  -2   17.56    1.92
   3 -10  -2   15.45    4.53
  -3  10   2   13.88    5.54
  -3  10   2   22.00    4.63
  -3  10   1  377.35   26.69
   3  10  -1  428.30   17.95
   3  10  -1  410.49   18.90
   3 -10  -1  428.08   21.17
   3  10  -1  453.13   30.48
  -3  10   1  373.99   23.61
   3  10   0  216.93   11.09
  -3  10   0  180.49   19.76
   3  10   0  211.44   14.95
   3 -10   0  205.17   13.79
  -3  10   0  228.23   18.85
   3  10   1   21.40    5.99
   3  10   1   22.30    2.95
  -3  10  -1   19.98    7.14
   3 -10   1   13.57    3.26
  -3  10  -1    9.80    3.32
   3 -10   2  100.71    8.14
   3  10   2   96.97   11.84
  -3  10  -2   78.51   11.65
  -3  10  -2   98.08    7.29
  -3  10  -2   81.10   13.64
  -3  10  -3   31.31    9.14
   3 -10   3   30.67    3.99
  -3  10  -3   29.34    7.50
  -3  10  -3   33.86    4.99
  -3 -10  -3   33.81    4.52
   3  10   3   29.66    7.54
  -3  10  -4    1.33    3.27
   3 -10   4    1.73    1.41
  -3  10  -4    0.63    4.26
   3  10   4    2.69    3.90
  -3  10  -5   22.34    7.20
   3  10   5   22.98    3.40
   3  10   5    8.36    4.49
  -3  10  -5   25.58    8.30
   3 -10   5   21.39    2.29
  -3  10  -6  302.42   25.81
   3  10   6  273.60   13.78
   3  10   6  314.95   25.63
   3  10   7   26.63    5.19
  -3  10  -7   31.79    8.95
   3  10   7   15.72    6.83
   3  10   8   58.41   12.52
   3  10   8   67.89    8.83
  -3  10  -8   66.16   13.39
   3  10   9    3.12    3.44
   3  10   9   13.18    7.86
  -3  10  -9   -1.88    4.97
  -3  10 -10    2.40    4.21
   3  10  10   19.20    8.09
   3  10  11   28.68    8.77
  -3  10 -11   14.97    7.95
  -3  10 -12   92.03   17.11
   3  10  12  127.91   20.37
   3  10  13    9.89    7.65
  -3  10 -13    2.50    6.26
  -3  10 -14   26.34   10.41
   3  10  14   25.67   10.49
   3  10  15   16.13   10.16
  -3  10 -15   25.14   11.62
  -3  10 -16   15.18    8.54
   3  11 -19   13.49    8.83
   3  11 -18    9.72    7.18
   3  11 -18    2.32    6.43
   3  11 -17   25.34   11.76
   3  11 -17   -1.81    6.45
   3  11 -16   37.51   11.04
   3  11 -16   18.34    8.72
   3  11 -15   17.61    8.21
   3  11 -15   17.05    9.76
   3  11 -14  234.43   28.61
   3  11 -14  211.89   23.67
   3  11 -13    8.72    6.11
   3  11 -13   -8.48    6.21
   3  11 -12   57.87   11.67
   3  11 -12   34.86   11.53
   3  11 -11    2.42    4.08
   3  11 -11    7.05    5.20
   3  11 -10   69.56   11.68
   3  11 -10   61.93   13.94
  -3 -11   9  120.12   14.72
   3  11  -9  122.69   19.26
  -3  11   9  111.01   13.62
   3  11  -9  133.29   14.95
   3  11  -8   52.83   12.78
   3  11  -8   49.51    8.78
  -3 -11   8   34.96    7.70
  -3  11   8   61.42   10.10
   3  11  -7   32.42    6.62
   3  11  -7   27.56    9.10
  -3  11   7   13.91    4.92
  -3  11   7   25.70    6.31
  -3 -11   6   27.78    6.00
   3  11  -6   29.30    5.62
  -3  11   6   32.46    4.04
  -3  11   6   30.35    7.46
   3  11  -6   27.47    9.15
   3  11  -6   30.68    4.68
  -3  11   6   34.13    7.26
   3 -11  -6   30.24    4.49
  -3  11   5   26.46    4.23
   3  11  -5   35.54   10.28
  -3  11   5   22.40    6.81
   3  11  -5   21.52    4.47
   3 -11  -5   24.92    7.05
  -3  11   4   23.89    5.81
   3 -11  -4   22.97    6.33
   3  11  -4   33.48    8.70
  -3  11   4   18.83    3.91
  -3  11   4   12.75    5.80
   3  11  -4   25.06    4.13
  -3  11   3   16.77    3.62
   3  11  -3   17.29    7.67
  -3  11   3   15.90    4.76
  -3  11   3   17.11    6.56
   3  11  -3   19.11    2.98
   3  11  -2    0.41    3.60
  -3  11   2    1.57    2.99
  -3  11   2   -0.05    2.07
  -3  11   2    0.76    1.97
   3 -11  -1    8.28    4.41
   3  11  -1    1.43    1.71
   3  11  -1    4.30    2.89
  -3  11   1   11.37    6.11
   3  11  -1   -2.36    5.10
  -3  11   1    7.94    4.09
   3  11   0   66.39    6.29
  -3  11   0   67.31   10.83
   3  11   0   55.06   11.51
   3 -11   0   60.53    7.83
   3  11   0   60.99    8.34
  -3  11   0   66.23   12.54
   3  11   1    0.45    3.26
   3  11   1    1.01    1.04
   3 -11   1    1.73    2.05
  -3  11  -1    0.60    4.14
   3  11   1    1.52    2.73
  -3  11  -1    1.20    2.81
  -3  11  -2   16.97    6.92
   3  11   2    6.76    4.53
   3 -11   2    5.68    2.44
  -3  11  -2    8.82    5.44
   3  11   2   10.84    4.99
  -3  11  -3    8.37    5.29
   3  11   3    8.18    4.18
  -3  11  -3    8.54    2.60
  -3  11  -3   11.92    6.77
  -3 -11  -3    6.78    2.32
  -3 -11  -4  177.70   10.88
  -3  11  -4  183.82   11.34
   3  11   4  192.59   18.46
  -3  11  -4  180.88   19.08
  -3  11  -4  219.36   23.92
  -3  11  -5   23.77    7.43
  -3  11  -5   20.83    9.95
   3  11   5   11.52    5.79
   3  11   6   39.50    9.42
  -3  11  -6   36.21    9.95
  -3  11  -6   42.21   10.38
   3  11   6   46.00    5.11
  -3  11  -7   26.73    8.18
   3  11   7    2.20    3.78
   3  11   8    6.76    6.08
  -3  11  -8   13.05    7.13
  -3  11  -9   11.89    7.62
   3  11   9    2.00    2.59
   3  11   9    8.66    4.87
   3  11  10   74.74   15.04
   3  11  10   71.75   11.12
  -3  11 -10  103.11   18.15
   3  11  11   33.41    7.29
  -3  11 -11   42.84   13.05
   3  11  11   32.06   10.13
  -3  11 -12   -0.66    6.54
   3  11  12   -1.45    5.60
   3  11  13    7.41    5.02
  -3  11 -13   -2.21    5.88
  -3  11 -14    9.70    9.00
   3  11  14    4.68    4.89
  -3  11 -15   -1.83    8.32
   3  12 -18    6.99    7.67
   3  12 -17   14.43    9.56
   3  12 -17   24.68   10.72
   3  12 -16   27.32   10.52
   3  12 -16   34.40   12.46
   3  12 -15    9.05    6.91
   3  12 -15   -8.07    7.82
   3  12 -14   -1.87    4.54
   3  12 -14   21.41    8.55
   3  12 -13   77.85   13.95
   3  12 -13   87.47   18.33
   3  12 -12   83.62   17.56
   3  12 -12   95.76   14.68
   3  12 -11    5.05    4.06
   3  12 -11   -2.12    6.92
   3  12 -10   12.33    4.78
   3  12 -10    5.17    3.87
   3  12  -9   73.48   11.10
   3  12  -9   55.19   13.35
  -3 -12   8   42.35   10.61
   3  12  -8   56.26   14.46
   3  12  -8   39.11    7.84
   3 -12  -7  147.75    9.76
   3  12  -7  153.89   13.85
   3  12  -7  146.04   10.25
  -3  12   7  114.41   13.50
  -3  12   7  139.11   15.75
   3  12  -7  131.77   20.74
   3  12  -6    6.62    3.26
  -3  12   6    4.61    5.10
  -3  12   6    1.19    2.60
   3  12  -6    0.46    3.50
  -3  12   5   10.10    2.72
  -3  12   5    5.73    3.09
   3  12  -5    7.05    3.13
  -3  12   5    5.30    3.99
   3  12  -4    0.14    1.48
   3  12  -4    6.07    5.54
  -3  12   4    4.36    3.43
  -3  12   4   -0.37    1.31
  -3  12   4    3.42    3.42
  -3  12   3    8.57    5.05
  -3  12   3   16.99    6.82
   3  12  -3   13.45    2.29
  -3  12   3   12.11    3.70
   3  12  -3   12.44    7.41
  -3  12   2   77.60   13.96
  -3  12   2   55.29    9.54
   3  12  -2   61.63   12.80
  -3  12   2   47.94    6.76
   3  12  -1   -7.12    6.04
  -3  12   1    3.82    3.03
   3  12  -1   -2.17    2.07
  -3  12   1    2.41    4.55
  -3  12   1    1.41    1.64
   3  12   0   29.09    4.53
   3  12   0   26.38    9.18
  -3  12   0   46.10   11.25
  -3  12   0   35.25    8.13
  -3  12  -1   89.32   15.84
   3  12   1   72.46   13.32
   3  12   1   81.17    4.51
  -3  12  -1   92.96   13.10
   3  12   2   76.08   10.95
   3  12   2   63.08   12.50
  -3  12  -2   78.43   15.03
  -3  12  -2   88.43   13.54
  -3  12  -3   -1.69    3.85
   3  12   3   -0.71    3.52
   3  12   3    3.80    3.18
  -3  12  -3    5.36    6.93
  -3  12  -4    7.20    6.14
  -3  12  -4    3.42    1.99
  -3  12  -4    4.64    6.09
  -3 -12  -4    2.73    1.45
   3  12   4    0.39    3.97
   3  12   4    8.29    4.87
  -3  12  -5   73.09   13.01
   3  12   5   82.46   12.97
  -3  12  -5   84.84   16.59
   3  12   5   86.31   13.97
   3  12   6   26.63    8.27
   3  12   6   23.65    7.34
  -3  12  -6   28.42    8.96
   3  12   7   44.68   10.82
   3  12   7   58.08   11.07
  -3  12  -7   78.02   14.85
   3  12   8   86.41   13.57
   3  12   8   79.47   14.96
  -3  12  -8   71.49   14.17
   3  12   9    8.10    3.29
  -3  12  -9    2.79    4.74
   3  12   9    6.36    6.13
   3  12  10   12.52    7.92
  -3  12 -10    2.40    5.47
   3  12  10   10.61    5.28
   3  12  11   -0.49    4.70
  -3  12 -11    5.02    6.64
   3  12  12   12.78    7.74
  -3  12 -12   12.64    8.63
  -3  12 -13   35.04   12.39
  -3  12 -14   25.37   11.52
  -3  12 -15    4.33    6.89
   3  13 -15   45.67   12.25
   3  13 -15   55.24   16.26
   3  13 -14   12.51    6.44
   3  13 -14   31.30    9.06
   3  13 -13   19.82   10.23
   3  13 -13   -6.13    5.34
   3  13 -12    5.73    4.30
   3  13 -12    7.36    5.98
   3  13 -11    4.16    3.99
   3  13 -11   -5.41    5.69
   3  13 -10   46.26    9.43
   3  13 -10   49.20   14.65
   3  13  -9    7.46    4.86
   3  13  -9   19.28   10.43
   3  13  -8   35.65    7.36
   3  13  -8   55.57   14.34
   3  13  -7   48.61    8.30
   3  13  -7   37.86   11.75
   3  13  -6   41.15    6.91
  -3  13   6   46.54   10.60
  -3  13   6   26.16    6.66
   3  13  -6   25.31    9.76
   3  13  -5   42.42    6.22
  -3  13   5   28.01    8.41
  -3  13   5   19.29    5.97
   3  13  -5   39.87   11.94
  -3  13   4   48.46    9.01
   3  13  -4   58.53    5.88
   3  13  -4   69.89   15.21
  -3  13   4   57.06   12.07
  -3  13   3   38.00    8.55
  -3  13   3   45.03   10.91
   3  13  -3   30.34   10.30
  -3  13   2    4.84    5.41
  -3  13   2    1.53    3.16
  -3  13   2    3.01    2.68
   3  13  -2    0.23    1.56
   3  13  -2    7.89    6.95
   3  13  -1   18.15    4.04
   3  13  -1   28.11    8.56
  -3  13   1   20.93    8.33
  -3  13   1   15.06    4.37
  -3  13   1   13.49    5.22
   3  13   0   69.31    6.07
  -3  13   0   50.90   12.12
   3  13   0   68.66   13.45
  -3  13   0   69.95   13.02
  -3  13  -1   76.37   14.59
  -3  13  -1   60.88   10.86
   3  13   1   72.73   14.22
  -3  13  -2   38.45    9.17
   3  13   2   33.75   10.06
  -3  13  -2   65.52   14.38
   3  13   3   60.86   12.64
  -3  13  -3   51.21   10.62
  -3  13  -3   59.63   14.48
  -3  13  -4   76.84   16.26
  -3  13  -4   73.18   13.18
   3  13   4   64.52   12.86
   3  13   5   58.89   12.05
  -3  13  -5   72.05   15.74
  -3  13  -5   59.56   12.65
   3  13   6   78.58   13.60
  -3  13  -6   82.93   14.70
   3  13   7    3.80    2.98
   3  13   7    9.96    6.80
  -3  13  -8   26.28    8.46
   3  13   8   22.35    7.55
   3  13   9    6.38    5.59
  -3  13  -9   -7.88    6.81
  -3  13 -10   18.32    9.00
  -3  13 -11   18.64   10.63
  -3  13 -12    2.29    5.84
  -3  13 -13   53.05   18.37
  -3  13 -14   -4.31    9.01
   3  14 -13   25.64   10.69
   3  14 -12   19.96   10.37
   3  14 -11   25.35   10.22
   3  14 -10    1.57    6.57
   3  14  -9    2.33    5.31
   3  14  -8   27.96   10.61
  -3  14   7    5.79    3.65
   3  14  -7    9.48    7.07
  -3  14   6   50.52   11.21
  -3  14   6   42.18    8.75
   3  14  -6   55.75   14.13
  -3  14   5   47.34    9.24
   3  14  -5   44.17   13.17
  -3  14   5   68.11   13.26
  -3  14   4   11.66    6.69
   3  14  -4    8.25    8.14
  -3  14   4    1.61    3.54
   3  14  -3    3.78    4.90
  -3  14   3    3.65    3.59
  -3  14   3   -5.49    4.67
  -3  14   2    0.72    2.62
   3  14  -2   10.29    4.30
   3  14  -2   -0.99    3.72
  -3  14   2   -0.02    4.20
   3  14  -1    6.65    6.40
  -3  14   1   12.19    5.23
  -3  14   1    4.44    3.22
   3  14   0   -0.64    4.00
  -3  14   0    3.75    4.31
  -3  14   0    4.57    2.53
  -3  14  -1   32.66    9.01
   3  14   1   47.37   12.56
  -3  14  -1   34.72   10.61
  -3  14  -2   93.22   14.11
   3  14   2   93.45   17.08
  -3  14  -2  102.53   18.29
  -3  14  -3    6.86    6.06
   3  14   3    3.35    6.17
  -3  14  -3    9.75    7.26
   3  14   4   17.07    7.72
  -3  14  -4   23.75   10.60
  -3  14  -4   24.80    8.78
   3  14   5   -3.01    3.40
  -3  14  -5   -1.70    3.40
   3  14   6   16.22    7.24
  -3  14  -6    5.21    3.81
   3  14   7    3.89    3.31
  -3  14  -7    4.28    5.84
  -3  14  -8    7.49    5.96
   3  14   8    4.18    4.19
  -3  14  -9   31.92   10.76
  -3  14 -10   25.88   10.00
  -3  14 -11   49.63   13.39
  -3  14 -12   20.72   10.33
  -3  14 -13   19.47   10.73
   3  15 -11   33.37   13.49
   3  15 -10    7.04    8.08
   3  15  -9   18.95   10.30
   3  15  -8   40.15   13.83
   3  15  -7    5.95    5.80
   3  15  -6    8.74    7.72
  -3  15   5   38.06   10.86
   3  15  -5   13.30    6.91
   3  15  -4    5.15    5.84
  -3  15   4    0.67    3.47
   3  15  -3   85.26   17.04
  -3  15   3  137.11   20.34
  -3  15   2    0.67    5.43
   3  15  -2   13.94    8.17
  -3  15   2    4.90    4.37
   3  15  -1   48.75   13.29
  -3  15   1   38.91    8.73
  -3  15   1   56.18   13.22
  -3  15   0   16.46    6.26
  -3  15   0   48.87   13.16
   3  15   0   52.25   13.33
   3  15   1   -5.26    3.60
  -3  15  -1    1.19    4.82
  -3  15  -1   -2.79    4.85
   3  15   2    8.08    5.60
  -3  15  -2   11.58    7.19
  -3  15  -3   38.28   10.36
  -3  15  -3   28.35   10.84
   3  15   3   26.72    9.90
   3  15   4   24.43    9.19
  -3  15  -4   17.43    7.18
   3  15   5    3.24    5.07
  -3  15  -5   11.99    5.96
   3  15   6    0.43    4.86
  -3  15  -6    2.52    4.13
   3  15   7    4.47    4.49
  -3  15  -7   -3.70    4.92
  -3  15  -8   33.46   10.77
  -3  15  -9   66.55   15.94
  -3  15 -10   25.10   10.00
  -3  15 -11   30.38   11.69
   3  16  -8    7.16    8.39
   3  16  -7    6.39    7.95
   3  16  -6   -1.89    5.50
   3  16  -5   44.70   13.29
   3  16  -4    4.87    4.99
   3  16  -3   -7.10    7.20
  -3  16   3    8.05    6.75
   3  16  -2   -6.01    6.32
  -3  16   2   -1.55    4.10
   3  16  -1   30.11   10.71
  -3  16   1   64.25   15.20
   3  16   0   33.91   11.31
  -3  16   0   36.07   11.47
   3  16   1   31.78   11.19
  -3  16  -1   35.86   12.38
   3  16   2    6.59    6.29
   3  16   3   13.79    7.31
   3  16   4    5.79    5.16
   3  16   5   11.15    7.24
   3  16   6   23.70    9.14
   3  17  -4   -4.53    6.78
   3  17  -3    6.64    5.89
   3  17  -2   21.89    9.75
   3  17  -1    1.30    4.56
   3  17   0   11.41    7.84
   3  17   1   22.00   10.41
   3  17   2   12.92    8.90
   3  17   3   10.67    7.54
   3  17   4   19.72    9.07
   3  17   5    7.22    6.29
   3  18   1    7.78    4.09
   3  18   2   -1.61    6.10
   3  18   3    8.94    7.78
   3  18   4    6.05    5.98
   4   0 -22    7.11    9.25
   4   0 -21   -0.61    3.72
   4   0 -20   75.37   16.15
   4   0 -19   -6.38    7.67
   4   0 -18   11.07    7.12
   4   0 -17    1.70    3.94
   4   0 -16  126.42   18.04
   4   0 -15    3.16    4.29
   4   0 -14  381.29   27.62
   4   0 -13    1.14    3.26
   4   0 -13   -0.47    3.57
   4   0 -13   -1.71    1.88
   4   0 -12  221.61   12.26
   4   0 -12  245.97   20.72
  -4   0  12  255.01   21.96
   4   0 -12  235.56   20.24
   4   0 -11    0.82    1.84
   4   0 -11    2.34    3.43
   4   0 -11    0.65    2.79
   4   0 -10    8.50    4.48
   4   0 -10    3.71    2.12
   4   0 -10    5.08    3.55
   4   0  -9   -1.60    2.22
   4   0  -9   -0.59    2.57
   4   0  -8  168.58   13.93
   4   0  -7    3.73    2.49
   4   0  -6  139.24   10.98
   4   0  -5    2.44    1.82
  -4   0   5   -0.61    1.95
   4   0  -4   42.37    5.39
   4   0  -3   -1.18    2.17
   4   0  -3   -1.84    2.42
   4   0  -2 4008.61   45.38
   4   0  -2 3974.70   51.66
   4   0  -1   -0.27    1.75
   4   0  -1   -0.69    2.38
  -4   0   0  326.90   15.35
  -4   0   0  320.50   13.06
  -4   0  -1   -0.31    1.74
  -4   0  -1    0.61    1.39
   4   0   1    1.31    2.21
   4   0   2  221.41   13.90
  -4   0  -2  223.71   13.64
  -4   0  -3   -2.44    2.13
   4   0   3   -1.19    2.28
  -4   0  -4  114.81   10.75
   4   0   4  112.98   11.07
   4   0   5   -1.75    2.73
  -4   0  -5    0.46    3.71
  -4   0  -6  507.89   25.68
   4   0   6  531.10   26.99
   4   0   7   -1.85    3.20
  -4   0  -7    0.08    2.64
  -4   0  -8   21.78    6.62
   4   0   8   19.86    6.45
  -4   0  -9   -3.21    3.29
   4   0   9   -2.45    2.37
  -4   0 -10  145.54   16.81
  -4   0 -11    1.44    3.01
   4   0  11   -0.50    3.19
   4   0  12   60.86   13.12
  -4   0 -12   52.28   11.73
   4   0  12   47.16    8.77
  -4   0 -13    6.77    6.33
   4   0  13    1.38    4.75
   4   0  13    0.08    2.40
  -4   0 -14   30.37   10.11
   4   0  14   19.10    7.22
   4   0  14   28.96    7.50
  -4   0 -15   -5.17    3.68
   4   0  15    6.20    5.58
  -4   0 -16  199.36   24.73
   4   0  16  193.90   24.52
  -4   0 -17   14.93    9.52
   4   0  17    0.81    4.80
  -4   0 -18   68.25   15.84
   4   0  18  100.29   19.57
  -4   0 -19    4.82    7.65
   4   0  19   -5.89    6.92
   4   0  20    2.74    5.03
   4   1 -22   46.45   13.79
   4  -1 -22   40.88   13.60
   4   1 -21   14.26   10.45
   4  -1 -21    9.69    7.25
   4   1 -20   52.13   14.58
   4  -1 -20   55.60   13.90
   4  -1 -19    3.93    6.79
   4   1 -19   10.50    7.19
   4  -1 -18  205.99   24.07
   4   1 -18  193.71   23.93
   4  -1 -17    8.70    6.51
   4   1 -17    7.07    6.32
   4   1 -16  172.95   20.63
   4  -1 -16  196.74   21.73
   4  -1 -15   44.52   10.36
   4   1 -15   40.61    6.72
   4   1 -15   22.89    8.38
   4  -1 -14    0.71    4.57
   4   1 -14    1.48    2.36
   4   1 -14    7.02    4.71
   4   1 -14    1.20    4.06
   4   1 -13   57.31   10.47
   4   1 -13   45.63    9.90
   4   1 -13   44.45    6.39
   4  -1 -13   53.31   10.60
   4   1 -12    3.53    2.06
  -4   1  12    2.09    3.81
  -4  -1  12    6.01    4.84
   4  -1 -12    2.76    1.30
   4   1 -12    3.76    4.62
   4  -1 -12    1.75    3.69
   4  -1 -12    5.84    3.59
   4   1 -12    2.77    3.77
   4  -1 -11   54.91    9.81
   4  -1 -11   50.38    4.66
   4   1 -11   52.45    8.74
   4  -1 -11   51.71    9.69
   4   1 -11   54.67    7.16
   4   1 -11   45.92    8.43
   4   1 -10  131.24   13.29
   4  -1 -10  133.53   14.25
   4  -1 -10  148.46    8.11
   4   1 -10  154.59   11.56
   4  -1 -10  165.17   15.33
   4   1 -10  151.39   14.74
   4  -1  -9   74.24    9.15
   4  -1  -9   74.58   10.14
   4   1  -9   66.84    8.87
   4  -1  -9   76.25   10.30
   4   1  -8   -0.47    2.84
   4  -1  -8    1.94    3.17
   4  -1  -7  380.21   18.54
   4   1  -7  392.60   19.61
   4  -1  -6  120.17    9.75
   4   1  -6  104.34    9.79
  -4  -1   6  135.00   10.79
   4  -1  -5  463.17   17.45
   4   1  -5  485.96   19.50
  -4   1   5  462.98   18.45
  -4  -1   5  480.85   18.74
  -4  -1   4   29.37    4.49
   4  -1  -4   29.46    4.50
   4   1  -4   28.03    4.85
  -4   1   4   26.15    4.30
  -4   1   3    9.83    2.56
   4  -1  -3   15.30    4.01
   4   1  -3   11.82    3.42
   4   1  -3   13.93    3.06
   4  -1  -3   16.82    3.35
  -4  -1   2 2559.76   37.26
  -4   1   2 2739.54   45.15
   4   1  -2 2771.58   37.91
   4   1  -2 2766.98   43.31
  -4  -1   2 2632.56   43.96
  -4  -1   1  547.14   16.49
  -4   1   1  484.42   17.85
   4   1  -1  548.20   19.28
  -4  -1   1  546.66   19.02
   4  -1  -1  539.97   18.97
   4  -1  -1  483.38   16.47
   4   1  -1  509.41   16.04
  -4  -1   0 1469.65   30.09
  -4   1   0 1546.19   35.31
  -4   1   0 1449.30   31.83
   4   1   0 1493.27   27.43
  -4  -1   0 1579.82   32.81
  -4  -1   0 1427.54   26.30
  -4  -1  -1  346.69   15.02
  -4   1  -1  351.08   17.50
  -4  -1  -1  361.73   13.69
   4   1   1  302.81   14.48
   4  -1   1  347.12   17.52
   4   1   2 1399.72   32.85
   4  -1   2 1439.71   37.07
  -4  -1  -2 1437.33   32.04
  -4   1  -2 1374.61   35.85
   4   1   3  842.12   27.31
  -4   1  -3  867.84   29.24
  -4  -1  -3  894.04   27.23
   4   1   4   10.47    2.81
  -4  -1  -4    9.55    3.40
  -4   1  -4   23.98    6.15
  -4   1  -5   30.14    6.78
   4   1   5   40.80    6.98
  -4  -1  -5   34.31    6.48
   4   1   6   58.69    8.70
  -4  -1  -6   52.64    8.39
  -4   1  -6   50.90    8.84
   4   1   7   53.61    8.96
  -4   1  -7   50.42    8.58
  -4  -1  -7   63.51    9.61
  -4  -1  -8  189.52   16.92
  -4   1  -8  180.08   17.49
   4   1   8  195.07   17.92
   4  -1   8  167.50   17.38
  -4   1  -9    8.64    4.00
   4  -1   9    9.32    3.99
   4  -1   9   16.98    5.77
   4   1   9   30.46    8.20
  -4  -1  -9   19.45    6.10
  -4  -1 -10   28.82    7.04
   4  -1  10   11.21    4.55
  -4   1 -10   11.68    5.28
  -4   1 -11   18.55    7.55
  -4  -1 -11   23.84    7.56
   4  -1  11   27.70    7.07
   4   1  12    4.32    4.86
  -4  -1 -12   11.21    5.23
   4  -1  12    6.60    4.20
  -4   1 -12    1.82    3.96
   4  -1  12    1.34    3.30
   4   1  12   11.70    4.81
   4  -1  13    3.03    5.12
  -4  -1 -13    8.02    6.92
  -4   1 -13    1.31    4.33
   4  -1  13    8.39    5.72
   4   1  13    0.68    4.55
   4   1  13    9.73    4.41
  -4  -1 -14  116.54   17.89
  -4   1 -14  127.24   18.70
   4   1  14  132.75   14.91
   4   1  14  132.68   19.67
   4  -1  14  113.51   17.84
  -4  -1 -15   27.91    8.94
  -4   1 -15   37.66   12.25
   4  -1  15   14.11    7.52
   4   1  15   13.15    8.18
   4   1  16   28.48   10.07
  -4  -1 -16   34.24   10.69
  -4   1 -16   22.92    9.44
   4  -1  16   26.64    9.32
   4   1  17   10.84    7.92
  -4   1 -17    5.04    7.97
   4  -1  17    3.39    4.60
  -4  -1 -17   10.18    7.92
   4   1  18   62.18   15.20
  -4   1 -18   42.89   12.46
  -4  -1 -18   36.16   12.12
   4  -1  18   25.82   10.36
  -4  -1 -19    4.57    5.88
   4  -1  19   11.61    7.87
   4   1  19   24.08   11.21
  -4   1 -19    8.73    7.42
   4  -1  20   14.34    8.94
   4  -2 -23   -7.30    7.83
   4  -2 -22    7.31    8.20
   4  -2 -22   -5.40    6.43
   4  -2 -21   11.38    8.20
   4   2 -21   21.43   10.26
   4   2 -20   54.07   13.98
   4  -2 -20   63.65   14.50
   4   2 -19   20.35    8.49
   4  -2 -19   16.76    7.10
   4  -2 -18  177.72   22.76
   4   2 -18  186.50   23.43
   4  -2 -17   28.07   10.56
   4   2 -17   16.11    6.46
   4  -2 -16  177.49   21.04
   4   2 -16  168.11   20.88
   4  -2 -15   38.04    9.68
   4   2 -15   47.06   10.66
   4  -2 -14    3.13    4.46
   4   2 -14    4.73    4.57
   4   2 -14    1.93    2.99
   4   2 -14   -0.93    5.02
   4   2 -13   12.60    3.86
   4   2 -13   16.02    5.77
   4  -2 -13    9.90    5.67
   4   2 -13   14.40    5.68
   4  -2 -12  157.75   17.90
   4   2 -12  145.86   15.19
   4   2 -12  158.88   13.58
   4   2 -12  160.52   16.98
   4  -2 -12  135.01   15.66
  -4  -2  12  156.56   17.58
   4   2 -11    1.69    2.12
   4  -2 -11   -2.38    3.42
  -4   2  11   -2.79    2.85
   4   2 -11    2.56    2.30
   4  -2 -11   -0.44    2.13
  -4  -2  11    2.16    2.41
   4  -2 -11    2.52    4.14
   4   2 -11   -1.82    3.25
  -4  -2  10   26.01    6.81
   4  -2 -10   20.59    5.04
   4   2 -10   17.36    4.94
   4   2 -10   25.09    6.68
   4   2 -10   26.27    5.45
   4  -2  -9    8.65    3.69
   4   2  -9    3.72    2.58
   4  -2  -8  482.08   21.35
   4   2  -8  502.11   23.72
  -4  -2   8  561.90   25.54
   4  -2  -7  128.42   10.29
   4   2  -7  131.04   11.25
  -4  -2   7  117.74   11.00
  -4  -2   6  113.07    9.91
   4  -2  -6  124.83    9.39
   4   2  -6  125.61   10.25
  -4   2   5  104.31    8.72
   4   2  -5   99.97    9.39
  -4  -2   5  106.12    8.65
   4  -2  -5  109.62    8.53
  -4   2   4  387.74   15.46
   4  -2  -4  397.50   15.11
   4   2  -4  405.67   17.42
  -4  -2   4  405.35   15.44
   4  -2  -3  567.39   21.00
   4  -2  -3  561.67   17.81
  -4  -2   3  559.12   19.22
   4   2  -3  513.94   20.08
  -4   2   3  533.70   17.34
   4   2  -3  549.41   18.92
  -4  -2   2  511.62   17.35
   4   2  -2  506.04   16.70
   4  -2  -2  531.35   18.67
   4  -2  -2  530.61   17.49
   4   2  -2  507.92   18.62
  -4   2   2  495.24   16.41
  -4  -2   1   14.67    3.71
   4   2  -1   11.78    2.81
  -4  -2   1   15.79    2.91
  -4   2   1   12.75    3.10
  -4   2   1   12.88    3.22
  -4   2   0   58.67    6.46
  -4   2   0   47.19    7.09
  -4  -2   0   55.97    5.41
  -4  -2   0   49.57    6.03
  -4  -2   0   50.82    4.88
   4   2   0   51.71    4.98
  -4  -2  -1   57.43    5.54
   4   2   1   58.67    5.82
  -4  -2  -1   61.00    5.44
  -4   2  -1   63.21    8.27
   4   2   2  259.45   13.46
  -4   2  -2  247.22   16.16
  -4  -2  -2  253.38   11.51
  -4  -2  -2  256.73   12.79
  -4  -2  -3  460.24   18.46
  -4   2  -3  478.25   23.33
   4   2   3  446.80   18.92
  -4   2  -4   44.15    8.01
  -4  -2  -4   32.55    5.49
   4   2   4   27.46    5.10
  -4  -2  -5  429.52   20.83
  -4   2  -5  446.41   24.50
   4   2   5  449.79   22.16
  -4   2  -6   62.04    9.86
   4   2   6   59.91    8.83
  -4  -2  -6   52.59    8.04
  -4  -2  -7  127.22   12.74
  -4   2  -7  126.51   14.39
   4  -2   7  131.23   13.28
   4   2   7  120.95   13.14
   4   2   8    1.49    3.53
  -4  -2  -8    1.57    2.61
   4  -2   8    0.37    1.97
  -4   2  -8    1.03    3.26
   4  -2   8   -0.35    2.33
  -4  -2  -9   29.65    7.77
   4   2   9   35.52    8.82
   4  -2   9   52.17    9.45
  -4   2  -9   39.74    9.13
   4  -2  10  101.41   13.22
  -4  -2 -10   89.06   12.72
   4   2  10  106.68   14.60
  -4   2 -10   86.77   13.59
  -4  -2 -11   13.95    6.20
  -4   2 -11    6.81    4.49
   4  -2  11   20.78    6.51
   4   2  11   10.37    5.95
  -4  -2 -12   86.94   14.10
   4  -2  12   70.33   11.73
   4   2  12   80.00   14.34
   4  -2  12   83.91   13.98
  -4   2 -12   77.90   13.97
   4   2  13    6.06    3.01
  -4  -2 -13    4.29    3.48
  -4   2 -13    1.09    5.57
   4   2  13   21.41    7.30
   4  -2  13   28.63    9.39
  -4  -2 -14    5.09    6.82
  -4   2 -14   -2.71    3.88
   4   2  14    1.81    4.08
   4  -2  14   14.06    6.53
   4   2  15   18.10    8.77
  -4   2 -15   26.08   10.05
  -4  -2 -15   17.20    9.24
   4  -2  15    4.51    5.26
   4   2  16  209.41   26.24
   4  -2  16  232.69   25.40
  -4  -2 -16  211.90   24.86
  -4   2 -16  205.60   25.65
   4  -2  17   16.35    7.84
  -4   2 -17   12.90    8.70
  -4  -2 -17   19.11    9.05
   4   2  17   13.27    8.21
   4   2  18   -5.67    8.29
  -4  -2 -18   11.00    8.96
  -4   2 -18   12.32    8.15
   4  -2  18   16.29    9.01
  -4  -2 -19   -0.06    5.35
   4  -2  19    3.84    5.26
   4   2  19    7.87    6.98
   4  -2  20    9.84    6.46
   4  -3 -23    7.44    6.97
   4  -3 -22   24.46    8.71
   4  -3 -21   -0.30    5.50
   4   3 -21    5.55    4.85
   4  -3 -20   97.71   15.49
   4   3 -20  118.39   20.58
   4  -3 -19    7.52    5.13
   4   3 -19   28.14   10.12
   4  -3 -18  151.02   21.06
   4  -3 -18  124.63   17.00
   4   3 -18  112.52   18.75
   4  -3 -17   -2.03    3.39
   4   3 -17    1.90    2.27
   4  -3 -17    7.24    6.87
   4   3 -17    0.60    3.37
   4  -3 -16  223.30   20.70
   4  -3 -16  226.20   23.57
   4   3 -16  220.23   23.46
   4   3 -16  256.02   20.04
   4  -3 -15    9.72    6.25
   4  -3 -15    4.61    4.27
   4   3 -15   19.00    7.80
   4  -3 -14    2.57    2.71
   4   3 -14    2.62    3.35
   4   3 -14    3.72    4.85
   4  -3 -13   -0.96    3.46
   4   3 -13   -0.73    2.30
   4   3 -13   -4.92    4.89
  -4  -3  12    4.62    3.30
   4  -3 -12   -1.09    3.26
   4   3 -12    0.98    2.33
   4   3 -12    0.75    4.00
  -4  -3  11   -2.83    2.18
   4  -3 -11   -0.62    4.64
   4  -3 -11   -0.99    3.32
   4   3 -11    0.04    1.79
  -4   3  11    2.57    3.98
   4   3 -11   -0.15    2.63
  -4  -3  10  677.82   32.05
  -4   3  10  662.26   31.71
   4  -3 -10  585.16   25.37
   4   3 -10  619.83   26.43
   4   3 -10  622.98   29.58
   4   3 -10  634.29   28.29
   4  -3  -9    6.40    3.13
   4   3  -9    1.95    1.85
   4   3  -9    8.41    3.55
   4  -3  -8  339.57   17.05
   4  -3  -8  344.53    9.73
   4   3  -8  348.92   19.59
  -4  -3   8  335.00   20.22
   4  -3  -7  678.20   22.53
  -4  -3   7  712.65   26.73
   4   3  -7  713.19   26.10
  -4   3   6  459.96   18.96
   4   3  -6  457.28   19.36
  -4  -3   6  475.99   20.22
   4  -3  -6  476.85   18.26
  -4   3   5  408.60   16.72
   4  -3  -5  430.18   16.07
   4   3  -5  387.90   16.21
  -4  -3   5  389.41   16.52
   4   3  -4 1473.68   34.17
   4  -3  -4 1402.77   28.53
  -4  -3   4 1478.65   28.73
  -4   3   4 1448.01   30.19
   4   3  -3  385.17   17.34
   4  -3  -3  412.22   15.69
   4  -3  -3  409.69   17.81
  -4  -3   3  436.19   13.89
  -4   3   3  414.13   15.54
   4   3  -3  395.81   16.58
  -4   3   2   22.99    3.86
   4   3  -2   31.04    4.29
  -4  -3   2   29.47    4.51
   4   3  -2   25.74    4.28
   4  -3  -2   25.34    4.34
   4   3  -1    9.79    2.58
  -4  -3   1    8.86    2.52
  -4  -3   1    8.03    2.87
  -4   3   1    9.36    3.10
  -4   3   1   11.29    3.14
   4   3   0   32.86    4.20
  -4   3   0   24.52    5.49
  -4  -3   0   28.63    3.71
  -4  -3   0   33.00    3.61
  -4   3   0   36.02    4.99
  -4  -3   0   36.67    5.08
  -4   3  -1  657.28   26.85
  -4  -3  -1  657.33   16.88
  -4  -3  -1  670.50   17.11
   4   3   1  599.13   16.96
   4   3   1  652.97   17.61
   4   3   2  802.55   21.88
  -4  -3  -2  816.74   21.14
  -4  -3  -2  867.99   19.75
  -4   3  -2  787.25   29.95
  -4  -3  -3  157.80   10.08
  -4   3  -3  170.25   14.51
   4   3   3  176.97   11.26
  -4  -3  -3  171.03    9.34
  -4   3  -4    3.79    4.21
  -4  -3  -4    7.27    3.25
   4  -3   4    5.79    3.10
   4   3   4    2.37    1.85
  -4  -3  -5  122.87   10.76
  -4   3  -5  132.12   13.97
   4   3   5  127.22   11.52
   4  -3   5  132.50   13.14
  -4   3  -6  132.14   14.55
  -4  -3  -6  131.00   11.99
   4  -3   6  141.21   14.18
   4   3   6  122.18   12.22
  -4   3  -7   40.59    8.40
  -4  -3  -7   44.00    7.43
   4   3   7   49.41    8.40
   4  -3   7   42.50    8.35
   4  -3   8    7.18    4.49
  -4   3  -8   18.81    6.80
  -4  -3  -8   12.59    4.87
   4   3   8   18.99    6.39
   4  -3   8    8.53    5.79
  -4  -3  -9   17.50    5.93
   4   3   9   12.28    5.67
   4  -3   9    5.12    4.09
  -4   3  -9   15.19    7.00
  -4  -3 -10    5.56    4.51
   4  -3  10   -0.58    3.33
   4   3  10   -3.54    3.55
  -4   3 -10    1.17    3.37
  -4  -3 -11   57.09   11.06
  -4   3 -11   48.60   11.16
   4  -3  11   46.60    9.61
   4   3  11   35.21    9.98
   4   3  12   76.24   14.73
  -4  -3 -12   80.54   12.91
  -4   3 -12   88.05   15.61
   4  -3  12  103.54   14.79
  -4  -3 -13    0.52    3.54
  -4   3 -13    8.93    8.09
   4   3  13   -1.15    5.73
   4  -3  13   -3.85    5.48
   4   3  14  345.21   32.32
   4  -3  14  319.56   27.78
  -4  -3 -14  302.77   27.10
  -4   3 -14  310.95   30.07
   4   3  15   -0.91    5.60
  -4  -3 -15    2.42    4.87
   4  -3  15   -4.22    4.58
  -4   3 -15   11.47    8.07
  -4   3 -16   32.19   12.67
  -4  -3 -16   20.06    9.58
   4   3  16   18.06    9.43
   4  -3  16   29.64   10.18
  -4  -3 -17   10.73    8.57
  -4   3 -17   27.67   10.62
   4  -3  17   17.95    7.52
   4   3  17   14.18    8.96
  -4  -3 -18   61.09   13.98
   4  -3  18   44.90   12.18
  -4   3 -18   62.80   16.42
   4   3  18   48.92   14.41
   4  -3  19    2.91    6.70
   4   3  19    2.35    4.95
  -4  -3 -19    7.63    8.69
   4  -3  20    5.99    7.09
   4  -4 -22    4.61    6.45
   4  -4 -21   69.78   13.63
   4   4 -21   68.11   17.13
   4   4 -20   34.21   12.09
   4  -4 -20   34.48    9.56
   4   4 -19   17.45    8.65
   4  -4 -19   29.11    8.58
   4  -4 -18  132.25   16.73
   4   4 -18  162.35   22.10
   4   4 -17    6.05    5.10
   4  -4 -17   12.00    5.44
   4   4 -17    3.49    4.58
   4  -4 -16  243.57   20.92
   4   4 -16  230.63   20.41
   4   4 -16  220.75   24.03
   4  -4 -15   57.27   10.20
   4   4 -15   49.49    9.49
   4   4 -15   56.86   11.10
   4  -4 -14   12.86    5.51
   4   4 -14   19.56    7.40
   4   4 -14    9.23    3.71
   4  -4 -13   29.27    6.60
   4   4 -13   29.00    7.08
   4   4 -13   38.52    8.17
   4   4 -13   22.10    6.99
   4   4 -12  517.87   30.10
   4   4 -12  495.65   25.78
   4  -4 -12  505.05   24.97
   4   4 -12  513.74   28.34
  -4   4  11    2.06    3.40
   4   4 -11    0.94    1.72
   4  -4 -11    5.50    3.26
  -4  -4  11    0.50    3.18
   4   4 -11    6.76    3.59
  -4  -4  10  276.80   21.03
   4  -4 -10  277.65   16.67
   4   4 -10  260.37   16.15
   4   4 -10  298.34   20.76
  -4   4  10  269.65   20.58
   4  -4  -9   -0.35    1.87
   4   4  -9   -1.11    2.07
   4   4  -9   -0.90    2.32
  -4   4   9    3.11    2.87
   4  -4  -8   90.12    5.54
  -4   4   8   89.88   11.03
   4   4  -8  100.08   10.76
  -4  -4   8  100.00   11.26
   4  -4  -8   94.34    8.92
   4  -4  -7   12.87    3.14
   4  -4  -7   12.22    2.60
  -4  -4   7   12.41    3.93
  -4   4   7   10.41    3.77
   4   4  -7   13.91    4.28
   4  -4  -6   22.86    3.95
  -4  -4   6   22.62    5.01
  -4   4   6   24.72    4.42
   4   4  -6   33.66    5.32
   4  -4  -6   20.78    3.46
  -4   4   5  157.26   10.32
   4   4  -5  167.69   10.65
   4  -4  -5  165.45   10.34
  -4  -4   5  158.03   10.67
   4  -4  -5  170.91   10.28
   4  -4  -4   79.79    7.82
   4  -4  -4   87.40    7.37
  -4   4   4   75.34    6.92
  -4  -4   4   81.68    6.82
  -4   4   3  131.48    9.11
   4   4  -3  130.80    9.92
   4  -4  -3  127.74   10.25
   4  -4  -3  129.71    9.93
   4   4  -3  131.19    9.96
  -4  -4   3  137.45    7.67
   4   4  -2  482.87   17.36
   4   4  -2  501.05   18.38
  -4  -4   2  532.77   12.45
   4  -4  -2  499.21   18.26
   4  -4  -2  505.30   21.14
  -4   4   2  521.31   18.31
   4   4  -1    6.86    2.42
   4  -4  -1    6.58    3.37
  -4   4   1    8.46    2.69
  -4   4   1    2.24    1.86
  -4  -4   1    7.50    3.12
   4   4   0  455.21   14.36
  -4  -4   0  471.09   15.53
  -4  -4   0  454.30   17.61
  -4   4   0  431.78   22.10
  -4  -4   0  444.05   10.44
  -4   4   0  452.61   17.75
   4  -4   0  412.89   20.73
  -4  -4  -1   65.54    5.36
  -4  -4  -1   52.22    4.23
   4  -4   1   51.51    7.50
  -4   4  -1   54.39    8.40
   4   4   1   49.88    4.86
  -4  -4  -2  749.83   18.46
   4   4   2  729.45   19.13
   4  -4   2  763.45   30.10
  -4   4  -2  754.51   30.61
  -4  -4  -2  761.03   17.85
  -4  -4  -3    4.99    1.95
   4   4   3    5.00    2.46
  -4   4  -3   17.53    5.14
   4  -4   3   12.24    4.65
  -4  -4  -3    7.66    2.25
  -4   4  -4   33.22    7.43
   4   4   4   29.55    5.02
  -4  -4  -4   42.09    5.68
   4  -4   4   36.21    7.56
  -4  -4  -4   42.84    4.72
   4   4   5   23.93    4.99
  -4   4  -5   21.02    6.01
  -4  -4  -5   18.66    4.33
   4  -4   5   14.52    4.56
  -4  -4  -6  249.47   15.98
  -4   4  -6  254.26   20.59
   4  -4   6  253.99   20.03
   4   4   6  245.01   16.60
  -4   4  -7  123.07   15.17
   4  -4   7  137.29   15.10
   4   4   7  127.79   13.18
  -4  -4  -7  130.18   12.27
  -4  -4  -8    4.12    2.92
  -4   4  -8    4.27    4.83
   4   4   8    2.80    3.40
   4  -4   8    4.87    3.48
  -4  -4  -9   21.17    6.11
   4  -4   9   21.43    6.95
   4   4   9   36.78    8.58
  -4   4  -9   16.61    8.11
  -4  -4 -10   23.73    6.87
   4   4  10   19.01    6.35
   4   4  10   39.46    9.93
  -4   4 -10   27.57    8.74
  -4  -4 -11  104.71   13.99
  -4   4 -11  124.36   17.59
   4   4  11  124.62   18.14
   4   4  12  250.33   26.43
   4  -4  12  243.62   22.19
  -4   4 -12  226.80   24.51
  -4  -4 -12  249.73   22.23
  -4   4 -13   19.02    7.36
   4  -4  13   33.21    8.80
  -4  -4 -13   20.11    7.75
   4   4  13   41.89   12.04
  -4  -4 -14    3.35    5.69
  -4   4 -14   11.94    8.00
   4  -4  14   10.94    5.48
   4   4  14   14.08    9.20
  -4  -4 -15   44.89   11.95
   4   4  15   44.36   12.87
  -4   4 -15   48.78   12.51
   4  -4  15   37.15    9.56
  -4  -4 -16  127.07   19.30
  -4   4 -16  161.16   23.34
   4   4  16  167.78   24.56
   4  -4  16  146.25   19.42
  -4   4 -17   16.03   10.21
   4  -4  17   19.56    7.92
   4   4  17   20.83    9.10
  -4  -4 -17   22.63    8.27
  -4   4 -18    4.81    7.25
   4  -4  18    9.01    5.35
   4   4  18    8.16    6.03
  -4  -4 -18    2.16    3.84
   4  -4  19   26.08    9.50
  -4  -4 -19   21.54   10.24
   4  -5 -21   29.54    9.15
   4   5 -21   23.71   10.77
   4  -5 -20   47.89   11.02
   4   5 -20   28.65   10.51
   4  -5 -19   17.10    6.65
   4   5 -19   17.79    9.01
   4   5 -18   32.50   10.21
   4  -5 -18   33.93    8.49
   4   5 -18   31.49    9.15
   4  -5 -17   20.95    6.73
   4   5 -17   17.84    6.43
   4   5 -17   13.91    6.01
   4  -5 -16  153.03   16.34
   4   5 -16  193.26   20.58
   4   5 -16  180.12   22.09
   4  -5 -15   17.04    6.44
   4   5 -15    5.60    4.60
   4   5 -15    5.20    5.39
   4  -5 -14   51.08    8.57
   4   5 -14   63.68   11.25
   4   5 -14   50.65   10.94
   4   5 -13    1.16    3.39
   4  -5 -13    1.54    2.60
   4   5 -13    4.09    3.03
   4  -5 -12  126.56   12.19
   4   5 -12  120.25   12.06
   4   5 -12  142.81   16.05
   4   5 -12  122.76   14.85
   4   5 -11   87.65   12.42
  -4   5  11   70.23   11.16
  -4  -5  11   65.72   11.04
   4  -5 -11   64.36    8.34
   4   5 -11   74.91    9.01
   4   5 -11   77.13   11.63
   4   5 -10   -4.59    5.35
   4  -5 -10    2.78    3.56
   4  -5 -10    1.48    1.91
  -4  -5  10   -1.90    3.23
   4   5 -10    1.05    1.92
  -4   5  10   10.16    6.39
   4   5 -10    0.21    3.09
   4   5  -9  171.87   11.73
  -4   5   9  161.52   15.50
   4   5  -9  188.09   17.29
   4   5  -9  158.16   14.39
   4  -5  -9  184.15   12.37
  -4  -5   8  464.06   23.97
   4  -5  -8  450.18   14.66
  -4   5   8  460.87   24.66
   4  -5  -8  438.36   17.66
   4   5  -8  444.13   22.40
   4  -5  -7   32.94    4.83
   4   5  -7   34.07    5.99
  -4   5   7   27.32    5.97
  -4  -5   7   34.70    6.37
   4  -5  -7   35.53    4.73
  -4  -5   6  685.74   24.81
  -4   5   6  694.60   22.77
   4  -5  -6  665.44   21.43
   4   5  -6  692.93   23.76
   4  -5  -6  688.59   21.13
  -4   5   5    2.40    1.47
   4  -5  -5    3.65    1.91
  -4  -5   5    3.01    2.09
   4  -5  -5    0.89    1.61
   4   5  -5    2.75    1.86
   4  -5  -4 1039.55   29.83
   4   5  -4 1037.57   22.89
  -4   5   4 1057.64   25.90
  -4  -5   4 1112.81   24.74
  -4   5   3    3.92    1.85
   4   5  -3    6.63    2.95
  -4  -5   3    7.13    1.86
   4  -5  -3    1.84    1.75
   4  -5  -3    6.95    2.77
   4   5  -3    4.77    2.62
   4  -5  -2   17.30    3.48
   4   5  -2   18.42    3.80
  -4  -5   2   19.43    2.28
   4  -5  -2   23.07    5.16
   4   5  -2   13.72    3.19
  -4   5   2   18.00    3.75
   4  -5  -1   46.99    7.38
   4   5  -1   53.88    5.46
  -4   5   1   43.68    5.90
  -4  -5   1   45.84    5.73
  -4   5   1   42.26    6.93
  -4   5   0 1276.58   39.64
   4  -5   0 1315.82   39.74
  -4   5   0 1273.39   29.65
  -4  -5   0 1307.13   29.91
   4   5   0 1295.09   24.38
   4  -5   1   39.39    7.27
  -4  -5  -1   39.09    4.46
  -4   5  -1   50.48    8.20
  -4  -5  -1   45.58    2.92
   4   5   1   40.58    4.25
   4   5   2  187.68    8.62
   4  -5   2  191.09   16.13
  -4  -5  -2  207.69    8.36
  -4  -5  -2  213.21    9.38
  -4   5  -2  209.04   16.83
   4   5   3   23.54    3.79
  -4  -5  -3   27.62    3.54
   4  -5   3   22.93    6.15
  -4  -5  -3   16.50    2.84
  -4   5  -3   20.95    5.45
   4   5   4  116.20    9.11
   4  -5   4  115.04   13.57
  -4   5  -4  116.99   13.32
  -4  -5  -4  118.25    8.76
  -4  -5  -4  126.12    7.15
  -4  -5  -5   10.41    3.21
   4   5   5    9.13    3.11
  -4   5  -5   15.77    5.51
   4  -5   5   10.55    4.72
   4  -5   5    5.94    4.68
  -4  -5  -5   10.25    2.55
   4  -5   6    6.48    3.45
  -4   5  -6    1.50    3.39
  -4  -5  -6    1.58    2.24
   4   5   6    4.15    2.81
   4  -5   6    4.26    4.19
  -4  -5  -6    1.58    1.85
  -4   5  -7   15.13    6.76
  -4  -5  -7   20.73    5.57
   4   5   7   18.03    5.21
   4  -5   7   27.58    8.07
   4  -5   7   14.55    5.44
  -4  -5  -8  108.57   12.07
  -4   5  -8   95.33   14.02
   4   5   8   90.05   11.63
  -4  -5  -9   18.88    5.26
   4   5   9   14.47    5.43
  -4   5  -9   20.24    7.89
   4   5   9   15.23    7.48
   4   5  10   92.60   13.32
  -4  -5 -10  103.65   13.28
   4   5  10  102.08   16.47
  -4   5 -10   83.63   14.37
  -4  -5 -11  109.89   14.25
   4   5  11  106.12   17.20
  -4   5 -11  110.92   17.11
  -4  -5 -12   50.05   10.10
  -4   5 -12   56.40   12.35
   4   5  12   42.74   11.90
   4  -5  12   56.28   10.48
  -4  -5 -13   55.37   11.07
   4   5  13   48.54   11.74
  -4   5 -13   60.54   14.26
   4  -5  13   63.06   11.25
  -4   5 -14  107.62   18.67
   4   5  14   72.53   16.06
   4  -5  14   70.78   12.48
  -4  -5 -14   90.95   15.08
   4   5  15    0.11    5.15
  -4   5 -15   12.72    8.23
   4  -5  15    5.34    5.96
  -4  -5 -15   -2.75    4.69
   4   5  16   54.48   14.03
  -4   5 -16   39.26   13.20
  -4  -5 -16   46.18   11.54
   4  -5  16   54.81   11.94
  -4   5 -17  -11.65    8.27
   4  -5  17    4.71    4.56
   4   5  17    3.61    6.76
  -4  -5 -17   -2.25    6.33
   4   5  18   18.00   10.09
  -4   5 -18   35.55   12.58
   4  -5  18   35.37   10.57
  -4  -5 -18   48.35   12.95
  -4  -5 -19   22.41    9.38
   4   6 -21   40.18   13.37
   4   6 -20   47.60   12.92
   4  -6 -19    4.45    3.66
   4   6 -19    2.67    5.41
   4  -6 -18   23.67    6.72
   4   6 -18   35.66   10.09
   4   6 -18   32.43   10.94
   4  -6 -17   13.37    4.54
   4   6 -17    6.47    5.37
   4   6 -17   12.09    7.12
   4  -6 -16   38.84    8.44
   4   6 -16   24.53    9.14
   4   6 -16   30.79    9.65
   4  -6 -15   33.10    7.35
   4   6 -15   36.27    9.66
   4   6 -15   40.21   10.72
   4  -6 -14   35.68    6.63
   4   6 -14   61.58   12.14
   4   6 -14   46.87   10.54
   4  -6 -13   16.73    4.72
   4   6 -13    7.83    3.07
   4   6 -13    7.78    5.93
   4   6 -12  128.76   16.31
   4   6 -12  175.10   17.78
   4  -6 -12  151.02   12.62
   4   6 -11    9.21    4.50
   4  -6 -11    0.85    1.88
   4   6 -11    3.14    2.42
  -4  -6  11    2.15    2.47
   4   6 -11    4.73    3.76
   4   6 -10    7.62    2.57
   4  -6 -10   11.95    3.69
   4   6 -10    7.88    5.90
  -4  -6  10   12.50    4.75
  -4   6  10   14.74    5.66
   4   6 -10    6.85    3.35
   4  -6  -9    7.85    2.32
  -4   6   9    5.24    2.49
   4  -6  -9    8.75    4.53
   4   6  -9   13.65    4.71
   4   6  -9    1.18    3.28
   4   6  -9    6.83    2.52
   4  -6  -8  261.28   21.05
  -4   6   8  222.45   17.73
   4   6  -8  218.68   19.69
   4   6  -8  219.65   15.76
   4  -6  -8  232.03   12.64
  -4   6   7    2.48    2.18
  -4   6   7   -1.46    2.54
   4  -6  -7    3.32    3.68
  -4  -6   7    0.33    1.66
   4  -6  -7    1.54    1.33
   4   6  -7    6.64    3.26
   4  -6  -7    0.81    1.25
   4  -6  -6   15.01    4.10
  -4   6   6   18.17    3.99
  -4  -6   6   10.94    3.55
   4   6  -6   10.11    3.06
   4  -6  -6    4.90    1.85
  -4  -6   5  195.68   11.88
   4  -6  -5  172.30   12.71
  -4   6   5  179.72   11.13
   4   6  -5  197.07   11.42
  -4  -6   4  509.35   16.96
   4  -6  -4  543.18   23.65
  -4   6   4  532.59   18.72
   4   6  -4  489.47   20.09
   4   6  -4  515.90   15.94
   4  -6  -4  528.26   20.68
  -4   6   3  137.71   10.00
  -4  -6   3  133.59    7.08
   4   6  -3  130.58   10.48
   4  -6  -3  117.04   11.62
   4  -6  -3  119.54    9.05
   4   6  -3  133.45    9.78
   4   6  -2  558.30   20.06
  -4   6   2  557.34   20.44
   4  -6  -2  523.81   25.09
  -4   6   1    9.53    3.30
   4   6  -1   15.94    3.29
   4  -6  -1   12.20    4.48
  -4   6   0  264.41   18.62
   4  -6   0  249.43   18.35
   4   6   0  239.81   10.67
  -4  -6   0  233.64   12.77
  -4   6   0  232.30   12.85
  -4   6  -1  100.36   11.97
   4  -6   1  111.20   12.72
  -4   6  -1   99.81    8.79
  -4  -6  -1  105.58    8.96
   4   6   1  113.89    6.82
   4  -6   2  670.63   31.85
  -4   6  -2  661.80   31.32
  -4   6  -3   26.60    6.55
  -4  -6  -3   30.58    3.56
  -4  -6  -3   30.82    3.48
   4   6   3   26.53    3.53
   4  -6   3   28.13    6.98
  -4   6  -4   10.13    5.54
  -4  -6  -4   14.96    2.47
   4  -6   4   16.58    5.93
  -4  -6  -4   15.00    3.05
   4  -6   4   15.68    6.08
   4   6   4   10.89    2.37
  -4  -6  -5   63.27    4.88
   4  -6   5   60.30   10.94
  -4   6  -5   77.42   12.26
   4   6   5   62.29    7.34
  -4  -6  -5   64.96    6.88
   4  -6   5   59.94   10.96
  -4   6  -6  190.96   18.79
   4  -6   6  189.31   18.96
   4   6   6  190.95   13.94
  -4  -6  -6  195.65    9.15
   4  -6   6  186.24   18.91
  -4  -6  -6  205.85   13.51
  -4   6  -7   30.09    8.63
  -4  -6  -7   18.96    4.80
   4   6   7   25.90    5.98
  -4  -6  -7   18.71    3.33
  -4  -6  -8  304.80   19.11
   4   6   8  285.49   25.49
   4   6   8  288.60   20.19
  -4   6  -8  350.63   27.53
  -4  -6  -8  332.99   14.16
  -4  -6  -9   40.68    7.75
   4   6   9   38.94    8.43
  -4   6  -9   38.74   10.18
   4   6   9   34.78    9.40
   4   6  10   21.50    6.64
  -4  -6 -10   22.58    6.41
   4   6  10    9.69    6.34
  -4   6 -10   26.99    9.42
  -4   6 -11   62.25   13.47
   4   6  11   57.47   10.93
   4   6  11   63.87   14.03
  -4  -6 -11   49.12    9.33
  -4   6 -12   43.55   11.61
   4   6  12   21.91    8.47
   4  -6  12   33.49    8.03
  -4  -6 -12   18.97    6.37
   4   6  13   17.54    8.94
  -4   6 -13   23.60    9.39
   4  -6  13    9.91    4.84
  -4  -6 -13   12.44    5.79
   4  -6  14    1.59    4.91
  -4   6 -14   -4.95    4.19
   4   6  14    6.08    6.24
  -4  -6 -14   -1.76    2.99
   4  -6  15   47.04   10.21
  -4   6 -15   79.62   17.10
   4   6  15   61.57   14.54
  -4  -6 -15   50.68   11.49
  -4   6 -16  117.86   21.45
   4  -6  16  132.30   17.03
   4   6  16  137.40   22.74
  -4  -6 -16  126.42   18.62
  -4   6 -17   22.48    9.98
   4   6  17   43.50   13.44
  -4  -6 -17   61.72   13.28
  -4  -6 -18   15.95    6.87
  -4  -6 -19    0.52    4.74
   4   7 -20   -1.86    6.12
   4   7 -19    5.08    7.23
   4   7 -19    3.37    5.00
   4  -7 -18   72.43   11.04
   4   7 -18   71.47   14.72
   4   7 -18   59.53   14.28
   4   7 -17   17.39    8.28
   4  -7 -17   14.42    5.21
   4   7 -17    6.61    6.97
   4  -7 -16   41.87    7.86
   4   7 -16   53.71   12.31
   4   7 -16   44.43   11.01
   4   7 -15   13.80    6.53
   4   7 -15   19.68    8.01
   4  -7 -15   12.39    4.92
   4   7 -14   12.29    6.38
   4  -7 -14   11.86    4.36
   4   7 -14   12.28    5.68
   4  -7 -13   16.41    4.32
   4   7 -13   13.48    4.79
   4   7 -13   17.49    6.65
   4   7 -12  203.09   21.69
   4   7 -12  220.19   20.95
   4  -7 -12  198.25   13.40
   4   7 -11   34.26    7.91
   4  -7 -11   41.15    6.00
   4   7 -11   48.79   10.41
  -4  -7  11   46.83    9.73
   4  -7 -10   20.38    4.29
   4   7 -10   26.21    7.69
   4   7 -10   17.00    5.46
  -4  -7  10   19.26    5.99
  -4   7  10   20.51    6.30
   4   7  -9   -2.34    6.13
   4   7  -9    0.51    1.43
  -4   7   9    6.67    4.36
   4  -7  -9   -0.60    1.33
   4   7  -9    1.57    2.99
   4  -7  -8    7.91    5.38
   4   7  -8    5.53    1.70
   4   7  -8    7.09    4.38
  -4   7   8    6.14    4.16
   4  -7  -8    4.62    2.37
   4   7  -8    9.21    3.63
  -4  -7   7  116.31   11.71
   4  -7  -7  104.44   13.22
  -4   7   7  103.98    9.13
   4   7  -7  103.44   10.27
   4   7  -6    8.20    3.05
   4  -7  -6    7.27    3.13
  -4   7   6    8.00    2.79
   4  -7  -6   20.16    5.66
  -4  -7   6   13.01    4.18
  -4   7   5  535.23   19.42
  -4  -7   5  521.56   19.45
   4  -7  -5  504.40   23.78
   4   7  -5  496.45   18.18
   4   7  -4  361.10   16.73
   4   7  -4  357.55   13.11
   4  -7  -4  353.60   16.63
  -4   7   4  356.30   15.86
   4  -7  -4  355.15   20.70
  -4  -7   4  366.77   14.19
  -4   7   3  169.41   11.35
  -4  -7   3  157.35    7.41
   4  -7  -3  173.66   15.09
   4  -7  -3  169.22   10.66
   4   7  -3  167.82   10.79
   4   7  -2  340.00   16.28
   4  -7  -2  320.55   21.21
  -4   7   2  343.62   16.58
  -4   7   2  318.73   20.66
   4   7  -1   83.09    7.42
  -4   7   1   75.50   10.33
   4  -7  -1   77.47   10.69
  -4   7   0  258.34   19.29
   4  -7   0  309.38   22.02
  -4  -7   0  274.53   14.05
  -4   7   0  271.44   14.14
   4   7   0  306.25   12.68
  -4   7  -1  517.91   27.75
   4  -7   1  478.04   27.93
  -4   7  -1  454.15   18.42
  -4  -7  -1  517.63   19.30
   4   7   1  517.01   14.27
  -4   7  -2    6.21    2.92
   4  -7   2    4.95    3.26
   4   7   3   18.67    2.64
  -4   7  -3    9.06    3.54
   4  -7   3   21.45    6.53
   4  -7   3   16.24    5.79
   4  -7   4    2.41    3.53
   4   7   4    5.95    2.11
  -4   7  -4    0.68    2.70
   4  -7   4    1.15    3.87
  -4   7  -5  104.21   14.03
   4  -7   5  122.85   15.63
   4   7   5  105.33    8.88
  -4  -7  -5  120.50    5.60
  -4  -7  -5  124.76    8.96
  -4   7  -6  121.04   15.96
  -4  -7  -6  116.26    9.88
   4   7   6  106.38   10.17
  -4  -7  -6  132.95    6.14
  -4   7  -7   19.52    7.92
  -4  -7  -7    6.40    1.75
   4   7   7    4.44    2.92
   4   7   7   14.41    6.92
  -4  -7  -7    8.76    3.30
  -4  -7  -8  112.39    7.01
  -4   7  -8  106.89   15.53
   4   7   8  104.31   11.89
   4   7   8  114.13   16.86
  -4  -7  -8  124.42   12.03
   4   7   9  110.36   13.05
  -4   7  -9  116.26   16.78
   4   7   9  112.71   17.31
  -4  -7  -9  119.49   12.89
  -4  -7  -9  107.28    7.57
   4   7  10    1.22    5.05
  -4   7 -10    6.72    5.58
   4   7  10    6.24    3.57
  -4  -7 -10   12.76    5.56
  -4  -7 -10    1.00    1.45
   4   7  11    7.36    5.27
   4  -7  11    8.92    4.76
  -4   7 -11    5.22    5.77
   4   7  11    2.17    4.93
  -4  -7 -11    3.53    2.95
   4   7  12    1.62    4.55
   4  -7  12   -0.82    2.36
  -4  -7 -12    1.44    3.24
   4   7  13   20.94    9.19
  -4   7 -13   33.14   12.14
   4  -7  13   24.70    6.89
  -4  -7 -13   14.86    6.51
   4   7  14  115.29   20.34
  -4   7 -14  116.88   20.91
  -4  -7 -14   80.28   14.66
   4  -7  14   70.36   11.32
  -4  -7 -15   -0.16    3.24
   4   7  15   -0.29    3.70
  -4   7 -15    1.34    7.24
   4  -7  15    4.78    4.14
  -4   7 -16   31.78   12.27
   4   7  16   53.02   15.74
  -4  -7 -16   26.81    9.07
  -4   7 -17   31.72   13.10
   4   7  17   42.59   14.14
  -4  -7 -17   24.47    9.34
  -4  -7 -18   52.35   13.21
  -4  -7 -19    8.65    7.84
   4   8 -20   31.97   11.03
   4   8 -19   -3.78    6.63
   4   8 -19   -2.62    6.56
   4   8 -18   13.13    7.54
   4   8 -18   42.69   12.62
   4   8 -17   -1.63    5.22
   4   8 -17    1.70    4.99
   4  -8 -16   29.71    6.42
   4   8 -16   47.10   11.78
   4   8 -16   44.24   11.86
   4  -8 -15   24.51    5.43
   4   8 -15    3.60    4.94
   4   8 -15   36.18   10.25
   4  -8 -14   -1.36    1.55
   4   8 -14   -0.49    5.09
   4   8 -14    2.98    3.69
   4  -8 -13    7.76    3.66
   4   8 -13   -2.02    5.78
   4   8 -13   -0.76    3.44
   4  -8 -12   18.42    4.30
   4   8 -12   21.19    9.01
   4   8 -12   18.17    6.00
   4   8 -11    3.58    3.06
  -4  -8  11    5.77    3.58
   4   8 -11    6.74    5.50
   4  -8 -11    6.27    2.40
  -4  -8  10   38.90    8.64
   4   8 -10   29.06    8.88
   4   8 -10   32.83    7.46
  -4   8  10   50.27    9.89
   4  -8 -10   29.77    4.76
  -4  -8   9    2.12    2.28
   4   8  -9    0.24    2.77
   4   8  -9   -5.20    4.32
  -4   8   9    2.59    2.93
   4  -8  -9    2.92    2.24
   4   8  -8    8.12    3.66
   4   8  -8   14.08    6.59
  -4   8   8    7.07    4.53
   4  -8  -7   14.98    6.05
   4   8  -7   20.34    8.13
  -4  -8   7   22.31    5.41
  -4   8   7   19.30    4.18
   4   8  -7   19.04    4.56
  -4   8   6  187.98   11.81
  -4  -8   6  156.04   12.19
   4  -8  -6  193.05   17.71
   4   8  -6  180.76   12.37
   4   8  -5  262.15   15.35
   4  -8  -5  277.63   15.39
   4  -8  -5  261.89   19.75
   4  -8  -5  278.95   19.19
  -4  -8   5  245.12   13.68
   4   8  -5  259.56   13.14
  -4   8   5  270.47   14.06
  -4  -8   4   10.13    2.60
  -4   8   4    1.09    1.17
   4   8  -4    2.46    1.76
   4  -8  -4    2.67    1.66
   4  -8  -4    6.54    3.94
   4   8  -4    3.66    2.42
  -4   8   3  726.76   24.03
  -4  -8   3  752.20   15.32
   4  -8  -3  752.26   33.08
  -4   8   2   60.58    9.46
   4   8  -2   55.71    6.78
   4  -8  -2   56.77    9.52
  -4   8   2   43.75    6.18
   4   8  -1   75.46    7.04
  -4   8   1   64.55   10.13
   4  -8  -1   74.73   11.62
   4  -8   0  213.10   19.35
  -4   8   0  186.54   16.91
   4   8   0  236.27   11.30
   4   8   1   34.64    3.68
  -4   8  -1   24.95    7.47
   4  -8   1   43.67    8.94
  -4  -8  -1   38.88    5.41
  -4   8  -1   38.23    5.26
  -4   8  -2    5.61    4.34
   4  -8   2    8.47    4.46
  -4  -8  -2    4.55    2.46
  -4   8  -2    3.30    1.95
  -4   8  -3  308.21   23.33
  -4   8  -4   61.39   11.14
   4  -8   4   60.50   10.72
   4   8   4   73.45    5.60
   4   8   5    3.72    2.05
   4  -8   5    3.01    3.05
  -4   8  -5    0.35    3.80
   4   8   5    2.38    3.66
   4   8   6   13.69    3.51
  -4   8  -6   17.63    7.95
   4   8   6   16.78    7.28
  -4   8  -7  186.97   20.69
   4   8   7  185.46   21.07
  -4  -8  -7  183.78   13.04
   4   8   7  172.05   13.66
   4   8   8   32.97    6.91
   4   8   8   56.81   12.60
  -4  -8  -8   33.40    6.30
  -4   8  -8   32.76    9.27
  -4  -8  -9   11.47    4.19
  -4  -8  -9   13.31    1.96
  -4   8  -9    6.90    6.11
   4   8   9    7.68    4.43
   4   8   9   18.06    9.71
   4   8  10   94.35   16.51
  -4   8 -10   99.02   17.51
   4   8  10   65.30   10.63
  -4  -8 -10   81.51    5.46
   4  -8  10   71.33    9.69
  -4  -8 -10   95.42   12.11
   4   8  11   70.27   15.03
   4  -8  11   67.44    9.66
  -4   8 -11   75.96   15.26
  -4  -8 -11   64.05   10.30
   4   8  12   44.32   11.74
   4  -8  12   49.16    8.51
  -4   8 -12   63.65   14.67
  -4  -8 -12   61.12   10.74
   4  -8  13   -0.25    2.52
  -4   8 -13    4.98    6.28
  -4  -8 -13   -1.40    2.78
   4   8  13   -5.34    6.22
   4   8  14    7.82    7.27
  -4   8 -14   10.86    9.47
  -4  -8 -14   10.25    6.26
  -4   8 -15   51.19   14.28
  -4  -8 -15   60.34   12.35
   4   8  15   38.94   13.39
  -4  -8 -16  133.76   18.92
  -4   8 -16  132.61   24.04
   4   8  16  135.84   23.73
  -4  -8 -17    5.22    4.60
   4   9 -20   16.77    8.63
   4   9 -19   26.92   10.08
   4   9 -19    9.17    5.39
   4   9 -18   49.42   14.17
   4   9 -18   64.58   15.60
   4   9 -17   17.75    8.88
   4   9 -17   17.90    7.78
   4   9 -16   45.81   12.71
   4   9 -16   46.94   12.14
   4   9 -15   56.08   14.07
   4   9 -15   46.62   11.39
   4   9 -14   -8.14    7.78
   4  -9 -14    2.77    2.22
   4   9 -13   13.34    8.41
   4  -9 -13    7.33    3.10
   4   9 -13   17.22    8.02
   4   9 -12    9.18    5.51
   4   9 -12   -4.14    4.85
   4  -9 -12    4.66    2.35
   4   9 -11   69.06   11.94
   4   9 -11   61.04   12.39
   4   9 -10   49.38    9.29
   4   9 -10   49.92   11.83
  -4  -9  10   48.85    9.48
  -4   9   9   52.31    9.62
   4   9  -9   34.91    7.17
  -4  -9   9   42.04    8.55
   4   9  -9   36.89    9.80
  -4   9   8   48.15    8.95
   4   9  -8   46.12    7.82
   4   9  -8   46.24   10.96
   4   9  -7   20.88    7.25
  -4   9   7   20.06    4.19
   4  -9  -7   24.79    7.45
   4   9  -7   31.78    5.83
  -4  -9   7   28.19    6.11
   4   9  -6   18.50    4.60
  -4   9   6   17.64    4.35
   4   9  -6   30.69    9.20
   4   9  -6   22.88    4.52
   4  -9  -6   23.86    5.35
  -4  -9   6   27.95    5.47
   4  -9  -6   18.87    5.98
  -4  -9   5  364.90   16.82
   4  -9  -5  348.86   23.47
   4   9  -5  355.79   15.29
   4   9  -5  366.77   17.05
  -4   9   5  381.91   17.26
   4  -9  -5  390.40   17.08
  -4  -9   4  117.02    8.12
   4  -9  -4  124.09   13.36
   4  -9  -4  134.07   14.84
   4   9  -4  126.23    7.61
   4   9  -4  128.11    9.41
  -4   9   4  120.10    9.69
   4  -9  -4  123.79    9.08
   4  -9  -3    1.42    2.99
  -4   9   3    5.21    3.45
  -4   9   3    2.43    2.16
  -4   9   2   11.01    5.04
   4  -9  -2    7.14    3.20
   4   9  -2    2.27    1.61
   4  -9  -2   10.58    3.91
  -4   9   2   13.22    3.97
   4   9  -1  205.65   12.10
  -4   9   1  189.65   17.42
   4  -9  -1  186.38   18.71
   4   9   0   12.84    3.08
   4  -9   0    9.30    4.20
  -4   9   0   13.71    5.64
  -4   9  -1  109.51    8.99
  -4   9  -1   92.21   12.66
   4   9   1  133.68    7.06
  -4  -9  -1  125.78    9.67
  -4   9  -2  423.26   27.34
   4   9   2  403.80   25.34
  -4   9  -2  421.28   18.15
  -4  -9  -2  415.98   17.86
  -4   9  -3    7.35    3.81
  -4   9  -3    4.10    2.40
  -4  -9  -3    4.45    2.66
   4   9   3    4.49    3.73
  -4   9  -4   27.02    7.91
   4   9   4   36.64    9.05
  -4   9  -5   16.27    7.85
   4   9   5   16.12    3.11
   4   9   5   26.87    7.91
  -4   9  -6   21.42    9.00
   4   9   6   10.70    6.16
   4   9   6   12.25    3.19
   4   9   7    0.72    2.31
   4   9   7    5.20    5.95
  -4   9  -7    1.89    3.86
   4   9   8   52.95    8.13
   4   9   8   41.74   11.02
  -4   9  -8   58.91   12.70
   4   9   9   50.13    8.36
   4   9   9   62.70   13.79
  -4   9  -9   32.25    9.67
   4   9  10   37.74    8.00
   4   9  10   35.91   11.05
   4  -9  10   32.90    5.90
  -4   9 -10   35.89    9.87
   4   9  11   14.46    7.81
   4  -9  11    3.92    2.95
  -4   9 -11    5.16    7.44
   4   9  12    0.98    4.91
  -4   9 -12   19.81    8.53
  -4   9 -13   64.86   15.52
   4   9  13   80.19   16.95
   4   9  14   51.09   14.69
  -4   9 -14   32.87   12.92
  -4   9 -15   -2.07    7.96
   4   9  15    3.14    7.44
  -4   9 -16    6.59    5.19
   4  10 -19    0.66    7.97
   4  10 -19   17.08   10.61
   4  10 -18   39.02   11.31
   4  10 -18   25.26   11.92
   4  10 -17   52.94   14.31
   4  10 -17   27.41    9.49
   4  10 -16    3.15    5.32
   4  10 -16    2.41    5.72
   4  10 -15   40.50   12.66
   4  10 -15   17.73    7.12
   4  10 -14   19.60    8.94
   4  10 -14   34.67    9.21
   4  10 -13   11.70    6.77
   4  10 -13   21.59    7.77
   4  10 -12    8.90    4.96
   4  10 -12   19.16    8.45
   4  10 -11   39.44    8.70
   4  10 -11   45.28   11.93
   4  10 -10   -0.43    2.72
   4  10 -10   -1.77    4.01
  -4 -10  10    0.51    2.71
   4  10  -9   44.95    8.56
  -4 -10   9   49.55    9.09
   4  10  -9   33.74    9.46
   4  10  -8   -3.27    5.70
  -4  10   8    8.39    5.62
   4  10  -8    5.65    3.84
  -4 -10   7   10.84    3.94
  -4  10   7   23.91    6.64
  -4  10   7   15.55    3.60
   4  10  -7   16.18    7.92
   4  10  -7   13.48    4.42
   4 -10  -6   53.32   10.21
  -4  10   6   55.56    6.57
  -4 -10   6   62.27    8.16
   4  10  -6   64.07   12.94
   4  10  -6   61.97    7.43
   4  10  -6   66.15    7.94
   4 -10  -6   63.21    7.61
   4  10  -5   -4.37    6.03
  -4 -10   5   -1.66    2.03
   4 -10  -5    2.06    1.67
   4 -10  -5   -0.35    2.74
  -4  10   5   -0.43    1.61
   4  10  -5    1.03    1.53
   4  10  -5    3.31    1.59
  -4  10   4   46.41    6.33
   4  10  -4   44.99   10.27
   4  10  -4   37.95    4.01
   4  10  -4   32.39    4.25
   4 -10  -4   38.64    7.80
  -4  10   3   49.59    6.88
  -4  10   3   43.29    8.47
   4  10  -3   49.25    6.26
  -4  10   2  280.65   16.68
   4  10  -2  290.69   16.29
   4  10  -2  268.00   15.86
  -4  10   2  315.24   22.85
   4  10  -1  219.50   12.71
  -4  10   1  217.28   19.47
   4 -10  -1  227.41   16.41
   4  10  -1  210.88   15.26
  -4  10   0  152.52   16.32
   4 -10   0  129.68   11.55
   4  10   0  154.42   14.11
   4  10   0  148.11    9.12
   4  10   1  122.90   13.35
   4  10   1  133.02    6.88
  -4  10  -1  128.37   15.34
   4  10   2   77.00   11.56
  -4  10  -2   72.93    7.60
  -4 -10  -2   76.52    7.45
  -4  10  -2   66.16   11.19
  -4  10  -3   -4.54    5.04
   4  10   3    1.13    2.76
  -4  10  -3    3.14    2.73
  -4 -10  -3    1.71    2.11
  -4  10  -4    9.52    6.98
   4  10   4   -3.70    3.89
  -4  10  -5   12.00    7.14
   4  10   5   11.57    1.86
   4  10   5   11.68    5.01
   4  10   6    2.92    2.09
  -4  10  -6    2.24    4.97
   4  10   6    5.52    5.56
   4  10   7   80.00   14.33
   4  10   7   73.29    7.93
  -4  10  -7   79.04   15.01
   4  10   8   33.00    6.11
   4  10   8   23.07    7.59
  -4  10  -8   30.64   10.09
   4 -10   8   26.89    4.08
   4 -10   9   -0.75    1.85
   4  10   9   -6.28    6.86
  -4  10 -10   13.63    5.90
   4  10  10   27.02   10.81
  -4  10 -11  199.15   25.37
   4  10  11  191.03   24.35
   4  10  12   18.61    9.61
  -4  10 -12    6.22    7.76
   4  10  13    2.44    4.32
  -4  10 -13    2.29    8.02
  -4  10 -14   12.70    8.03
   4  10  14   14.10    9.35
  -4  10 -15   61.05   16.83
   4  10  15   49.35   13.98
   4  11 -19   42.68   13.21
   4  11 -19   89.86   18.56
   4  11 -18   15.07    8.89
   4  11 -18    1.79    5.62
   4  11 -17   18.02    9.66
   4  11 -17   -5.20    5.62
   4  11 -16   36.97   13.13
   4  11 -16   27.34    9.55
   4  11 -15   22.46    8.90
   4  11 -15   16.03    6.88
   4  11 -14   14.29    8.89
   4  11 -14   18.08    7.20
   4  11 -13   33.48   12.24
   4  11 -13   43.39   10.01
   4  11 -12   38.52   10.97
   4  11 -12   59.49   11.03
   4  11 -11   65.01   14.91
   4  11 -11   60.81   11.29
  -4 -11  10    7.28    4.20
   4  11 -10    9.25    4.30
   4  11 -10    8.30    4.59
   4  11  -9  162.24   21.89
   4  11  -9  139.18   14.37
  -4 -11   9  129.70   14.91
   4  11  -8   53.21   12.08
   4  11  -8   50.81    8.02
   4  11  -7    5.24    3.20
   4  11  -7   -3.51    4.95
  -4  11   7    0.74    2.04
  -4  11   7   -0.04    2.37
  -4 -11   7   -0.52    2.67
   4 -11  -7    2.24    2.23
   4  11  -7    3.86    3.32
   4  11  -6    3.07    2.54
  -4  11   6    1.17    2.58
   4  11  -6    0.58    1.59
  -4 -11   6    6.36    3.69
   4  11  -6    4.04    5.87
   4 -11  -6    0.80    1.83
  -4  11   5   31.30    5.32
   4  11  -5   25.73    4.11
   4  11  -5   44.14   11.81
   4 -11  -5   39.71    9.43
   4 -11  -4   80.42   11.89
   4  11  -4   73.54    5.09
  -4  11   4   77.53    8.19
   4  11  -4   88.96   14.93
  -4  11   4   75.17   11.52
  -4  11   3   44.61    6.87
   4  11  -3   46.48    5.63
   4  11  -3   52.12    7.82
  -4  11   3   34.03    7.26
   4  11  -3   42.32   10.52
   4 -11  -3   35.72    7.78
   4  11  -2  127.26   11.02
  -4  11   2  135.87   15.92
   4  11  -2  120.44   10.52
  -4  11   2  114.86   10.97
   4  11  -2  119.27   16.77
   4  11  -1   56.20    6.58
   4  11  -1   45.54    7.54
   4 -11  -1   25.32    5.96
  -4  11   1   39.15    7.02
  -4  11   1   37.51    8.73
   4 -11   0  131.75   11.82
   4  11   0  130.86   12.96
   4  11   0  143.66    9.04
  -4  11   0  123.78   15.33
   4 -11   1   76.59    8.56
   4  11   1   75.81   10.66
  -4  11  -1   66.31   11.32
   4  11   1   82.26    5.07
   4 -11   2   17.35    4.10
   4  11   2   15.63    5.04
  -4  11  -2   17.89    7.03
  -4  11  -3    4.37    5.36
  -4  11  -3    1.02    1.51
   4 -11   3    1.83    2.31
  -4 -11  -3    3.77    2.27
   4  11   3    0.81    2.69
  -4 -11  -4   46.70    6.29
  -4  11  -4   53.10   11.43
   4 -11   4   51.98    5.36
   4  11   4   51.10   10.64
  -4  11  -4   42.08    6.71
  -4  11  -5   18.95    8.00
   4  11   5    9.64    5.93
   4  11   6   42.63    3.46
  -4  11  -6   62.64   12.79
   4  11   6   60.77   12.47
   4  11   7   11.68    5.88
  -4  11  -7    6.58    5.27
   4  11   8    6.78    6.21
  -4  11  -8   11.07    4.62
   4  11   9    5.16    6.89
  -4  11  -9    0.28    4.92
  -4  11 -10    7.71    8.89
   4  11  10   23.60    9.78
   4  11  11   -2.75    4.69
  -4  11 -11    5.42    8.56
  -4  11 -12   93.45   18.52
   4  11  12   76.21   16.86
   4  11  13   43.43   13.57
  -4  11 -13   74.01   16.56
  -4  11 -14    1.26    7.12
   4  11  14    6.04    8.23
  -4  11 -15   11.35    8.90
   4  12 -18    6.17    7.07
   4  12 -17   14.23    9.46
   4  12 -17   11.85    7.62
   4  12 -16   39.85   11.59
   4  12 -16   27.03   12.16
   4  12 -15    7.65    7.01
   4  12 -15    8.91    3.99
   4  12 -14   37.88   12.27
   4  12 -14   54.32   11.74
   4  12 -13    6.38    2.99
   4  12 -13   20.17   10.59
   4  12 -12   -1.32    4.99
   4  12 -12    5.31    6.53
   4  12 -11    6.84    7.60
   4  12 -11    9.15    6.21
   4  12 -10   66.99   15.45
   4  12 -10   67.12   10.82
   4  12  -9   -1.40    5.28
   4 -12  -9    2.21    2.81
   4  12  -9    0.52    2.08
   4  12  -8   41.34   11.12
   4  12  -8   50.33    8.12
   4 -12  -8   57.96    7.68
   4  12  -8   54.16    7.69
   4  12  -7   54.45   12.90
  -4 -12   7   86.20   10.38
   4  12  -7   85.75    9.46
   4 -12  -7   69.86    7.15
   4  12  -7   75.98    7.73
  -4  12   6   25.69    4.82
   4  12  -6   16.00    7.93
   4  12  -6   34.55    5.43
  -4  12   5   27.79    6.74
  -4  12   5   31.46    5.51
   4  12  -5   31.94    9.71
   4  12  -5   28.77    4.11
   4  12  -4   48.37   11.52
  -4  12   4   61.68    7.41
   4 -12  -4   69.73   11.31
  -4  12   4   56.08   10.27
  -4  12   3   51.34    7.42
   4  12  -3   58.08    8.24
   4 -12  -3   49.76    9.28
  -4  12   3   57.57   10.13
   4  12  -3   45.52   11.36
  -4  12   2  209.92   15.22
   4  12  -2  205.59   14.24
   4  12  -2  209.19   13.55
   4  12  -2  196.68   22.99
  -4  12   2  185.18   18.53
   4  12  -1   24.38    4.52
  -4  12   1   31.31    8.49
   4  12  -1   27.98    6.22
   4  12  -1   27.14    8.29
  -4  12   1   17.09    4.78
  -4  12   0   17.14    6.95
   4  12   0   13.30    2.95
   4  12   0    6.20    3.38
   4  12   0   15.85    7.97
   4 -12   0   13.94    4.94
   4  12   1    9.89    4.43
   4  12   1    6.44    4.94
   4 -12   1    8.46    3.71
  -4  12  -1   10.81    5.19
   4  12   1    8.23    1.37
   4  12   2   -1.24    2.52
   4 -12   2   -1.44    1.67
  -4  12  -2   -0.38    3.11
   4  12   3  169.60   17.88
   4 -12   3  204.56   11.05
  -4  12  -3  180.29   19.87
  -4  12  -4    5.24    5.68
   4  12   4    7.26    5.19
   4  12   5    8.06    4.06
  -4  12  -5    7.61    5.96
   4  12   6   63.82   12.69
  -4  12  -6   76.90   14.04
   4  12   7   11.33    6.49
  -4  12  -7    3.78    3.97
  -4  12  -8   41.24   11.85
   4  12   8   49.52   11.98
   4  12   9    7.47    7.42
  -4  12  -9    7.71    6.72
   4  12  10    8.82    4.32
   4  12  10   14.83    7.55
  -4  12 -10    9.25    7.19
   4  12  11   48.60   13.15
  -4  12 -11   41.66   13.15
   4  12  12    5.08    7.48
  -4  12 -12    5.73    4.46
  -4  12 -13   23.72   12.54
   4  12  13    5.32    8.40
  -4  12 -14    5.12    9.97
   4  13 -15   14.48    9.60
   4  13 -14   27.31   11.10
   4  13 -13   13.35   10.16
   4  13 -12   33.71   11.65
   4  13 -12   37.66    9.09
   4  13 -11   -2.58    5.43
   4  13 -11    7.83    4.83
   4  13 -10    2.62    5.56
   4  13 -10    0.17    2.68
   4  13  -9   12.67    7.33
   4  13  -9    6.56    3.88
   4  13  -8   20.92    9.42
   4  13  -8    7.34    3.49
   4  13  -7   10.49    8.20
   4  13  -7    6.73    3.24
  -4  13   6    6.74    4.11
   4  13  -6   -5.38    4.76
  -4  13   5   96.46   13.47
   4  13  -5  124.69   19.71
  -4  13   4    1.23    3.63
   4  13  -4   -1.16    2.54
   4  13  -4    7.52    6.25
   4  13  -3   36.73    6.87
   4 -13  -3   54.28   10.11
  -4  13   3   39.17    8.60
   4  13  -3   29.26    9.30
   4  13  -2   72.25    8.65
  -4  13   2   65.00   11.34
   4 -13  -2   62.60   10.16
   4  13  -2   61.69   13.46
  -4  13   2   72.18    9.31
   4  13  -1  183.03   11.52
   4  13  -1  174.90   22.15
  -4  13   1  179.72   15.21
  -4  13   1  170.73   18.25
   4  13   0   31.19    3.91
   4  13   0   32.75    9.59
  -4  13   0   37.49    9.30
   4  13   1   74.44   10.75
   4  13   1   70.85   13.97
  -4  13  -1   59.84   11.28
   4  13   2   12.42    4.62
  -4  13  -2   15.96    6.61
   4  13   2   22.53    8.18
   4  13   3   38.92   10.43
  -4  13  -3   35.58    9.84
   4  13   3   26.78    8.37
  -4  13  -4   35.98   10.15
   4  13   4   41.75   10.03
   4  13   4   37.13    9.70
  -4  13  -5    1.92    3.79
   4  13   5    1.08    2.82
   4  13   5   -1.85    3.19
   4  13   6   64.63   13.16
   4  13   6   60.25   12.47
  -4  13  -6   57.07   12.84
   4  13   7    6.09    5.33
   4  13   7   13.95    7.16
  -4  13  -7    1.68    6.02
  -4  13  -8    4.07    6.44
   4  13   8    5.25    4.52
   4  13   8   -1.35    2.87
   4  13   9   25.07    9.25
   4  13   9   19.21    7.44
  -4  13  -9   42.06   12.72
  -4  13 -10   17.34   10.71
   4  13  10   11.23    6.50
   4  13  11    5.15    5.55
  -4  13 -11   -1.72    6.19
  -4  13 -12   17.33    8.07
   4  13  12   32.52   11.78
  -4  13 -13   -5.87    7.19
   4  14 -13    6.86    4.88
   4  14 -12   11.60    7.84
   4  14 -11    5.28    4.68
   4  14 -10   24.05    9.78
   4  14  -9   14.91    8.35
   4  14  -8    8.53    8.12
  -4  14   7   11.71    5.48
   4  14  -7    9.20    7.96
  -4  14   6    1.62    4.82
   4  14  -6   -9.64    9.76
  -4  14   5   13.22    5.22
   4  14  -5   17.23    8.23
  -4  14   4   28.98    7.96
   4  14  -4   21.44    5.86
   4  14  -4   10.15    5.20
   4  14  -3  140.31   13.26
  -4  14   3  111.83   14.61
   4  14  -3  132.73   20.88
  -4  14   2   13.89    6.67
   4  14  -2   20.43    7.95
   4  14  -1   25.62   10.06
  -4  14   1   11.14    5.64
   4  14   0   67.09   14.43
  -4  14   0   52.47   10.62
  -4  14  -1   68.62   12.96
   4  14   1   44.17   12.28
  -4  14  -2   17.20    6.90
   4  14   2   25.36    8.76
  -4  14  -3    7.84    5.35
   4  14   3   17.40    8.83
  -4  14  -4   46.87   11.47
   4  14   4   69.09   14.50
   4  14   5   19.36    7.67
   4  14   5   23.49    7.98
  -4  14  -5   22.20    9.08
   4  14   6   -7.59    5.37
   4  14   6   -4.65    3.30
  -4  14  -6    3.79    3.60
   4  14   7    8.85    6.15
   4  14   7   17.07    7.51
   4  14   8    4.30    5.26
   4  14   8   -1.21    3.34
  -4  14  -9   10.25    6.97
  -4  14 -10   18.72    8.91
  -4  14 -11   11.39    8.58
  -4  14 -12   -3.72    4.97
   4  15 -11    1.56    4.99
   4  15 -10   -3.57    7.67
   4  15  -9   10.00    5.68
   4  15  -8    3.73    6.52
   4  15  -7   15.56    9.50
   4  15  -6   -7.53    8.88
   4  15  -5   85.46   17.13
  -4  15   5  107.43   14.69
   4  15  -4   10.93    6.59
  -4  15   4   13.29    5.67
  -4  15   3    2.05    3.35
   4  15  -3    7.02    8.40
   4  15  -2   -7.72    7.01
  -4  15   2    5.36    4.25
   4  15  -1   69.25   15.64
  -4  15   1   64.50   11.99
  -4  15   0   40.62   10.77
   4  15   0   31.63   11.35
  -4  15  -1    4.97    5.14
   4  15   1    2.80    3.59
   4  15   2  103.59   18.35
  -4  15  -2  101.05   15.99
  -4  15  -3   13.16    7.64
   4  15   3    3.37    7.43
   4  15   4   -5.40    5.89
  -4  15  -4   13.81    9.66
   4  15   5    2.93    5.84
  -4  15  -5    2.05    3.56
   4  15   6   32.21   10.04
  -4  15  -6   10.17    7.27
   4  15   7   -3.64    6.47
  -4  15  -7   10.78    7.53
  -4  15  -8   17.51    9.24
  -4  15  -9   24.24   11.05
  -4  15 -10   -3.39    7.21
  -4  15 -11    0.54    5.94
   4  16  -8    8.02    8.58
   4  16  -7   17.76    9.95
   4  16  -6    1.96    7.10
   4  16  -5    8.11    8.81
   4  16  -4   27.57    9.36
   4  16  -3   15.34    7.39
   4  16  -2   -3.25    3.81
   4  16  -1   23.29    9.77
   4  16   0   32.93   12.10
   4  16   1   63.20   15.06
   4  16   2    0.63    4.82
   4  16   3   -0.75    4.31
   4  16   4   46.38   13.10
   4  16   5    3.00    5.72
   4  16   6    3.97    6.84
   4  17  -4    6.80    8.40
   4  17  -3   -8.76    7.64
   4  17  -2    7.60    6.37
   4  17  -1    5.65    7.15
   4  17   0   -1.32    5.83
   4  17   1   23.43   10.08
   4  17   2   36.87   12.93
   4  17   3    1.72    4.43
   4  17   4   25.01    9.65
   4  17   5   -2.74    4.67
   4  18   2   -7.01    6.78
   4  18   3   13.94    9.57
   5   0 -23   10.10    7.66
   5   0 -22   -3.87    4.97
   5   0 -21   85.43   17.40
   5   0 -20   -2.37    5.00
   5   0 -19    6.09    6.81
   5   0 -18    2.14    6.26
   5   0 -17   76.58   15.39
   5   0 -16    0.11    2.88
   5   0 -15    2.95    2.11
   5   0 -15    7.57    5.37
   5   0 -14    4.79    4.22
   5   0 -14   -0.48    1.76
   5   0 -13  107.13   14.61
   5   0 -13   90.94    8.58
   5   0 -13   89.70   13.02
   5   0 -12    4.23    4.07
   5   0 -12    1.45    2.91
   5   0 -12   -0.22    1.91
   5   0 -11  150.23   15.60
   5   0 -11  140.63   15.16
   5   0 -10    1.21    2.27
   5   0  -9 1864.22   47.61
   5   0  -8    2.73    3.29
   5   0  -7  136.95   11.78
   5   0  -6   -0.36    2.09
   5   0  -5   31.31    5.18
   5   0  -4   -2.95    2.14
   5   0  -3 1054.68   30.81
   5   0  -3 1101.43   27.00
   5   0  -2   -0.10    1.76
   5   0  -2    1.53    2.13
  -5   0   1   16.03    3.46
   5   0  -1   16.45    3.64
  -5   0   0    0.45    2.35
  -5   0   0   -0.55    1.48
  -5   0  -1   58.46    6.57
   5   0   1   36.14    6.06
  -5   0  -1   39.67    6.23
  -5   0  -2    1.63    2.83
   5   0   2   -1.46    2.84
   5   0   3  270.04   17.95
  -5   0  -3  265.72   17.02
   5   0   4   -1.03    3.30
  -5   0  -4   -0.05    2.55
   5   0   5 1177.10   40.51
  -5   0  -5 1123.16   38.38
   5   0   6    1.57    2.98
  -5   0  -6    1.61    2.32
  -5   0  -7  699.77   33.11
   5   0   7  803.91   37.12
  -5   0  -8   -0.48    3.04
   5   0   8    5.44    4.27
  -5   0  -9  183.97   19.06
  -5   0 -10    4.22    4.11
  -5   0 -11   96.73   15.10
   5   0  11   93.24   12.69
  -5   0 -12    2.95    4.97
   5   0  12    0.63    2.34
  -5   0 -13   -3.72    5.21
   5   0  13    9.62    6.98
   5   0  13    3.19    3.06
  -5   0 -14    0.31    4.64
   5   0  14    0.42    3.40
  -5   0 -15   20.29    8.85
   5   0  15   17.42    8.58
  -5   0 -16   -1.01    5.11
   5   0  16   -1.57    4.28
  -5   0 -17    2.61    5.07
   5   0  17    2.00    5.91
  -5   0 -18    0.14    5.63
   5   0  18    4.11    6.88
   5   0  19    2.94    4.22
   5  -1 -23   30.87   10.95
   5  -1 -22   19.66   10.12
   5   1 -22    9.68    8.47
   5  -1 -21   -1.16    4.04
   5   1 -21    3.44    5.36
   5  -1 -21   14.73    9.61
   5   1 -20   -0.39    6.11
   5  -1 -20   11.15    7.25
   5  -1 -19   50.56   13.30
   5   1 -19   36.63   12.14
   5  -1 -18  112.25   17.72
   5   1 -18   72.95   14.50
   5  -1 -17  169.84   21.36
   5   1 -17  189.20   22.82
   5   1 -16    5.42    3.79
   5  -1 -16    2.74    5.18
   5   1 -16    5.72    4.69
   5   1 -15  328.98   18.56
   5  -1 -15  272.60   24.87
   5   1 -15  280.44   25.02
   5  -1 -14   29.17    8.94
   5   1 -14    7.82    3.55
   5  -1 -14    8.45    2.34
   5   1 -14   14.87    6.60
   5  -1 -13   48.55    9.00
   5  -1 -13   58.98    5.39
   5   1 -13   53.36   10.10
   5  -1 -13   78.02   12.51
   5   1 -13   51.81   10.14
   5   1 -13   54.60    7.51
   5   1 -12   10.20    4.49
  -5  -1  12   13.50    6.44
   5  -1 -12   13.78    4.59
   5   1 -12   15.83    5.14
   5  -1 -12   16.03    6.03
   5  -1 -12   16.45    3.04
   5   1 -12   15.27    4.02
   5  -1 -11  462.27   25.45
   5   1 -11  474.45   26.55
   5  -1 -11  490.14   28.81
   5   1 -11  473.68   27.33
  -5  -1  11  533.44   29.91
  -5  -1  10    3.46    3.94
   5  -1 -10    2.33    3.38
   5   1 -10    5.98    4.61
   5  -1  -9  231.49   16.52
   5   1  -9  215.94   16.88
   5   1  -9  252.13   17.84
   5  -1  -8  187.02   14.16
   5   1  -8  173.24   14.62
   5   1  -7  387.69   20.49
   5  -1  -7  400.21   19.71
  -5  -1   7  429.23   21.00
   5  -1  -6   31.10    5.68
   5   1  -6   30.66    5.71
  -5   1   6   25.86    5.07
  -5  -1   6   32.74    5.81
   5   1  -5  584.85   22.29
  -5  -1   5  565.10   21.16
   5  -1  -5  599.88   21.72
   5   1  -4   88.24    8.21
   5  -1  -4   79.50    9.03
   5   1  -4   75.97    8.77
  -5   1   4   76.88    7.55
   5  -1  -4   81.96    7.75
   5  -1  -3  426.69   16.84
  -5  -1   3  441.44   17.81
   5  -1  -3  404.83   19.15
   5   1  -3  419.93   19.27
   5   1  -3  411.77   16.71
  -5  -1   2  483.48   18.03
  -5   1   2  433.82   19.63
   5  -1  -2  439.88   17.22
   5  -1  -2  445.41   19.14
  -5  -1   2  471.70   20.80
   5   1  -2  467.26   19.65
   5   1  -2  452.84   17.25
   5   1  -1  197.91   11.25
  -5  -1   1  209.20   13.12
  -5  -1   1  205.72   11.24
  -5   1   1  196.61   12.81
  -5  -1   0  128.33   10.29
   5   1   0  105.70    8.15
  -5   1   0  104.70   10.41
  -5   1   0  116.68   10.21
  -5  -1   0  119.79   10.36
  -5  -1   0  115.07    8.41
  -5  -1  -1   36.11    4.88
  -5  -1  -1   38.90    6.00
  -5   1  -1   42.74    6.84
  -5  -1  -2  167.85   12.30
   5   1   2  162.77   12.64
  -5  -1  -2  168.85   10.90
  -5   1  -2  153.07   13.09
   5   1   3  119.15   11.22
  -5  -1  -3  117.52   10.88
  -5   1  -3  126.71   12.66
  -5   1  -4  100.95   11.44
   5   1   4  105.29   11.24
  -5  -1  -4   97.74   10.56
  -5  -1  -5  167.76   14.16
  -5   1  -5  169.92   15.66
   5   1   5  170.10   15.12
  -5  -1  -6  407.18   23.40
  -5   1  -6  430.29   25.66
   5   1   6  429.96   25.21
   5  -1   6  431.29   26.31
  -5  -1  -7  397.40   24.63
  -5   1  -7  365.04   24.48
   5   1   7  385.43   25.23
   5  -1   7  414.15   27.20
   5  -1   8   25.78    7.32
  -5  -1  -8   18.93    6.17
  -5   1  -8   22.46    7.22
   5   1   8   39.11    8.46
  -5  -1  -9  262.39   21.84
  -5   1  -9  297.26   24.69
   5   1   9  256.02   22.70
  -5  -1 -10   83.90   12.87
  -5   1 -10   64.63   11.86
   5  -1  10   82.29   12.18
  -5  -1 -11   62.10   12.71
   5  -1  11   49.56    9.72
  -5   1 -11   52.78   11.67
  -5  -1 -12   10.67    6.60
  -5   1 -12   -2.29    3.59
  -5  -1 -13  112.27   16.82
  -5   1 -13  125.48   18.53
   5   1  13  123.27   18.61
   5  -1  13  100.19   16.53
   5   1  13   97.69   13.21
   5  -1  14    3.88    6.00
  -5  -1 -14   -2.31    4.31
  -5   1 -14   -3.54    3.59
   5   1  14    0.46    5.28
  -5  -1 -15    6.45    5.94
  -5   1 -15    2.00    5.06
   5   1  15   14.93    8.20
   5  -1  15    1.15    5.55
  -5  -1 -16   19.55    8.53
  -5   1 -16   10.20    7.58
   5   1  16    8.44    6.02
   5  -1  16   11.19    7.70
  -5  -1 -17   30.23   10.69
  -5   1 -17   42.73   13.02
   5   1  17   37.32   11.77
   5  -1  17   40.56   12.93
  -5  -1 -18   -6.38    6.40
   5   1  18    5.73    5.65
   5  -1  18    3.50    5.21
  -5   1 -18    5.84    8.93
   5   1  19   12.74    9.26
   5  -1  19   47.44   14.24
   5  -2 -24    1.32    5.29
   5  -2 -23   29.63   11.57
   5  -2 -22   -5.29    5.26
   5   2 -22   10.06   10.10
   5  -2 -21   81.41   15.39
   5   2 -21   98.22   19.09
   5  -2 -20   28.80    9.46
   5   2 -20   45.09   13.06
   5  -2 -19   19.80    7.76
   5   2 -19   30.76   10.72
   5  -2 -18    1.86    5.62
   5   2 -18    0.34    4.95
   5  -2 -17   24.65    7.50
   5   2 -17   11.10    5.32
   5  -2 -16   65.82   11.94
   5   2 -16   49.96   11.31
   5  -2 -15   11.72    5.84
   5   2 -15   -2.28    4.11
   5  -2 -14  240.04   20.61
   5   2 -14  220.23   20.55
   5   2 -14  285.22   24.45
   5  -2 -13  623.72   31.47
   5   2 -13  602.72   32.29
   5   2 -13  694.93   36.27
   5   2 -13  615.72   27.58
   5  -2 -12   84.30   10.94
  -5  -2  12  100.51   13.82
   5   2 -12   91.43   12.05
   5   2 -12  106.41   11.54
   5  -2 -12   88.14    4.55
   5  -2 -12   99.89   14.20
   5   2 -12  107.29   13.56
  -5   2  11   92.47   12.75
  -5  -2  11  100.45   13.26
   5  -2 -11   95.50   11.31
   5   2 -11   91.21   11.56
   5  -2 -11   97.87   13.34
   5   2 -11   94.40   12.14
  -5  -2  10  135.07   14.32
   5  -2 -10  116.22   12.07
   5   2 -10  106.32   12.25
   5  -2  -9  680.31   27.23
   5   2  -9  696.24   29.40
   5  -2  -8  213.75   14.53
   5   2  -8  232.74   16.13
   5  -2  -7  121.16   10.64
   5   2  -7  123.43   11.72
  -5  -2   7  114.00   10.80
   5  -2  -6    2.32    1.80
   5   2  -6    2.27    2.79
  -5   2   6    2.23    2.10
  -5  -2   6    3.81    1.70
  -5  -2   5    0.03    1.43
  -5   2   5   -0.28    1.77
   5   2  -5   -2.59    2.20
   5  -2  -5    2.40    2.16
   5   2  -4  119.48    9.69
  -5   2   4  117.12    9.33
  -5  -2   4  135.22   10.74
   5  -2  -4  121.00    9.26
   5   2  -4  101.43   10.03
   5  -2  -4  116.20   10.99
   5   2  -3 1715.01   38.86
  -5  -2   3 1780.27   36.81
   5  -2  -3 1658.88   38.16
   5  -2  -3 1697.06   34.14
  -5   2   3 1673.51   33.82
   5   2  -3 1834.96   36.09
  -5  -2   2  176.95   11.07
  -5  -2   2  173.63   13.03
   5   2  -2  170.08   11.89
  -5   2   2  164.54   12.35
   5  -2  -2  168.60   11.81
   5  -2  -2  161.58   10.67
   5   2  -2  173.19   10.55
  -5   2   2  173.25   10.91
   5   2  -1   -0.25    1.80
  -5  -2   1    2.80    2.05
  -5  -2   1    1.25    2.06
  -5   2   1    0.06    1.69
  -5   2   0  217.95   15.49
  -5  -2   0  216.91   11.25
  -5  -2   0  227.80   12.59
  -5  -2   0  226.62   14.15
  -5   2   0  220.17   13.95
   5   2   0  223.49   11.75
  -5   2  -1  343.45   19.94
  -5  -2  -1  375.10   14.94
  -5  -2  -1  366.58   16.28
   5   2   2  296.16   16.20
  -5  -2  -2  319.12   15.97
  -5  -2  -2  341.01   14.86
  -5   2  -2  305.13   19.19
  -5  -2  -3    0.07    2.15
  -5   2  -3   -1.48    3.27
   5   2   3    0.33    1.87
  -5  -2  -3    0.75    2.29
  -5  -2  -4   52.02    7.41
   5   2   4   48.82    7.42
  -5   2  -4   54.98    9.43
  -5  -2  -5  994.20   33.33
  -5   2  -5 1083.29   40.10
   5   2   5 1062.87   36.56
  -5   2  -6   75.70   11.79
  -5  -2  -6  104.30   11.79
   5   2   6   98.65   12.02
  -5  -2  -7  770.37   33.23
  -5   2  -7  761.70   36.97
   5  -2   7  800.75   38.71
   5   2   7  797.88   35.31
  -5  -2  -8  141.48   15.11
  -5   2  -8  143.76   16.68
   5  -2   8  158.73   16.01
   5   2   8  135.70   15.63
   5  -2   9  320.96   23.56
  -5   2  -9  322.82   26.09
   5   2   9  320.33   24.94
  -5  -2  -9  361.99   25.10
  -5  -2 -10   12.14    6.00
   5  -2  10   10.84    6.47
  -5   2 -10    4.01    3.58
  -5  -2 -11   15.53    5.90
  -5   2 -11   16.92    6.47
  -5  -2 -12   66.57   12.22
  -5   2 -12   65.60   12.99
  -5  -2 -13    0.54    3.61
  -5   2 -13    7.12    5.19
   5   2  13   -3.55    4.23
   5  -2  13    7.12    5.79
  -5  -2 -14   12.95    6.53
   5  -2  14    8.72    6.31
   5   2  14   -3.35    5.52
  -5  -2 -15   47.95   11.92
  -5   2 -15   68.29   15.29
   5   2  15   50.23   13.44
   5  -2  15   45.95   11.65
   5   2  16    7.74    7.09
  -5  -2 -16   21.96    9.08
  -5   2 -16    8.00    8.53
   5  -2  16   10.82    5.73
  -5  -2 -17    7.24    7.21
  -5   2 -17   -7.85    7.40
   5   2  17    1.89    4.47
   5  -2  17    1.83    3.77
  -5  -2 -18   35.38   12.37
  -5   2 -18   30.28   12.60
   5  -2  18   33.05   11.41
   5   2  18   34.41   13.14
  -5  -2 -19   15.31    8.86
   5  -2  19   11.06    8.04
   5  -2  20    6.27    7.57
   5  -3 -23    4.10    6.12
   5  -3 -22   -1.22    4.80
   5  -3 -21    2.77    3.66
   5   3 -21    7.54    7.53
   5  -3 -20   15.60    6.03
   5   3 -20   40.20   12.67
   5   3 -19   -5.53    5.62
   5  -3 -19    3.35    3.22
   5  -3 -18   21.15    8.07
   5   3 -18   28.43    7.51
   5   3 -18   28.60    9.40
   5  -3 -17  222.14   21.55
   5   3 -17  191.53   17.83
   5   3 -17  183.37   22.29
   5   3 -16    6.44    3.46
   5  -3 -16   17.10    5.96
   5   3 -16   12.35    7.17
   5   3 -15   75.52   10.79
   5  -3 -15   66.77   11.12
   5   3 -15   67.55   11.91
   5   3 -15  101.79   15.49
   5  -3 -14   53.07    9.55
   5   3 -14   46.10    9.00
   5   3 -14   45.21   10.53
   5  -3 -13  109.73   13.15
   5   3 -13   84.53   11.84
   5   3 -13  113.36   14.82
   5  -3 -12  167.50   15.32
   5   3 -12  155.15   14.87
   5   3 -12  161.88   17.19
  -5  -3  12  170.18   18.15
   5  -3 -11  489.57   24.75
   5   3 -11  455.48   24.42
   5  -3 -11  512.13   31.21
   5   3 -11  493.32   27.80
  -5   3  11  497.36   29.19
  -5  -3  11  481.91   28.55
   5  -3 -10   65.61    8.91
  -5  -3  10   76.92   10.91
   5   3 -10   68.11    9.86
  -5   3  10   64.62   10.04
   5  -3  -9  628.57   25.21
   5   3  -9  624.25   27.81
  -5  -3   8   42.13    7.27
   5  -3  -8   43.70    6.28
   5   3  -8   43.17    7.19
  -5   3   7  116.49   10.98
   5   3  -7   96.64    9.52
  -5  -3   7  104.57   10.38
   5  -3  -7  102.13    9.26
  -5  -3   6    1.60    2.25
   5  -3  -6    3.51    2.59
  -5   3   6    3.17    3.03
   5   3  -6   -1.94    3.46
  -5   3   5 1108.59   29.49
   5   3  -5 1105.30   32.55
   5  -3  -5 1101.03   28.31
  -5  -3   5 1138.97   28.81
   5   3  -4  785.35   25.73
   5  -3  -4  733.09   23.21
  -5   3   4  777.11   24.40
   5  -3  -4  757.06   27.28
  -5  -3   4  748.33   21.47
   5   3  -4  728.56   27.06
  -5   3   3   33.61    5.01
   5   3  -3   27.20    5.09
  -5  -3   3   27.48    5.07
   5   3  -3   25.48    4.73
   5  -3  -3   26.01    4.55
   5  -3  -3   20.13    4.09
  -5   3   2   50.70    7.30
  -5  -3   2   58.72    6.83
   5   3  -2   52.87    5.90
   5   3  -2   53.36    6.86
  -5   3   2   43.86    5.58
   5  -3  -2   40.75    5.96
  -5  -3   2   46.66    6.57
   5   3  -1   26.61    4.38
  -5  -3   1   29.54    4.51
  -5  -3   1   28.80    4.14
  -5   3   1   23.95    4.70
  -5  -3   1   28.35    5.27
  -5   3   0   97.09    9.36
  -5  -3   0  110.67    8.00
  -5   3   0   99.35   11.05
  -5  -3   0  118.39   10.09
   5   3   0  116.58    8.40
  -5  -3   0  108.91    8.18
  -5  -3  -1    2.36    1.43
  -5  -3  -1    0.28    1.57
  -5   3  -1   -0.84    2.43
  -5   3  -2   94.11   11.78
  -5  -3  -2  100.44    8.53
   5   3   2  110.42    9.20
  -5  -3  -2  118.76    8.41
  -5  -3  -3    1.77    2.79
   5   3   3   -0.28    1.51
  -5   3  -3    3.25    3.35
  -5  -3  -3    0.82    1.67
  -5  -3  -4  336.12   17.64
   5   3   4  354.23   19.11
  -5   3  -4  387.68   23.99
  -5  -3  -4  367.31   16.11
  -5  -3  -5   96.30   10.19
  -5   3  -5   93.41   12.42
   5   3   5  113.10   11.65
  -5   3  -6   10.38    6.24
   5  -3   6    9.23    4.86
   5   3   6    4.51    2.66
  -5  -3  -6    9.06    3.66
  -5  -3  -7  600.05   28.29
   5  -3   7  573.73   33.26
  -5   3  -7  581.06   33.04
   5  -3   7  616.00   31.96
   5   3   7  591.62   29.65
   5  -3   8   44.72    9.03
   5   3   8   37.77    8.23
  -5  -3  -8   38.49    7.93
  -5   3  -8   35.90    8.99
  -5  -3  -9  520.85   29.58
  -5   3  -9  506.00   33.43
   5  -3   9  544.79   32.13
   5   3   9  490.22   30.52
  -5  -3 -10   -1.43    3.19
  -5   3 -10    2.19    4.55
  -5  -3 -11   23.34    7.26
  -5   3 -11   28.48    8.69
  -5  -3 -12   32.27    8.25
  -5   3 -12   48.77   11.63
   5   3  12   46.46   12.26
  -5   3 -13   51.14   12.72
  -5  -3 -13   54.02   11.83
   5   3  13   52.61   12.95
   5  -3  13   52.92   12.21
  -5  -3 -14    6.26    5.46
  -5   3 -14    2.07    3.56
   5   3  14    7.52    7.09
   5  -3  14    1.47    4.44
  -5  -3 -15   19.20    8.33
   5   3  15   25.96   11.29
  -5   3 -15   27.72   10.83
   5  -3  15   40.14   10.75
  -5  -3 -16    0.61    4.55
  -5   3 -16   13.71    9.07
   5   3  16   18.84    9.55
   5  -3  16   10.94    4.98
  -5  -3 -17   34.63   11.06
  -5   3 -17   50.78   14.95
   5   3  17   62.22   16.12
   5  -3  17   47.88   12.09
  -5  -3 -18    5.51    5.70
  -5   3 -18    4.30    5.95
   5   3  18   17.82    9.65
   5  -3  18    6.69    5.62
  -5  -3 -19   11.77    8.78
   5  -3  19    6.85    5.67
   5  -4 -22    0.66    4.38
   5  -4 -21   45.39   11.27
   5   4 -21   33.66   11.21
   5   4 -20   17.00    9.56
   5  -4 -20    0.52    3.28
   5  -4 -19    7.03    5.57
   5   4 -19    5.89    7.06
   5   4 -19   -0.97    2.90
   5  -4 -18   77.72   12.81
   5   4 -18   85.88   12.79
   5   4 -18   67.43   15.30
   5   4 -17    1.15    3.13
   5   4 -17    0.75    5.39
   5  -4 -17   11.26    4.98
   5  -4 -16    3.37    4.49
   5   4 -16   -1.12    4.06
   5   4 -16    0.32    4.09
   5  -4 -15   66.66   10.64
   5   4 -15   76.02   12.03
   5   4 -15   59.71   10.61
   5   4 -15   63.40   12.17
   5  -4 -14  140.61   15.01
   5   4 -14  137.64   15.45
   5   4 -14  173.70   17.58
   5   4 -14  153.67   17.97
   5  -4 -13  321.59   21.30
   5   4 -13  282.70   20.59
   5   4 -13  318.29   23.23
   5   4 -13  317.40   24.45
   5  -4 -12  146.41   14.00
   5   4 -12  144.09   13.95
   5   4 -12  148.32   15.84
   5   4 -12  126.92   15.02
   5  -4 -11  276.01   17.91
   5   4 -11  283.59   18.53
   5   4 -11  282.36   21.28
  -5   4  11  237.39   20.57
  -5  -4  11  251.09   20.83
   5  -4 -10   17.91    4.45
  -5  -4  10   25.40    6.35
   5  -4 -10   16.36    2.02
   5   4 -10   15.83    5.37
  -5   4  10   26.51    6.39
   5  -4  -9  365.44   18.76
   5  -4  -9  342.58   12.15
   5   4  -9  358.83   21.18
  -5   4   9  366.33   23.30
   5  -4  -8    1.47    2.12
  -5  -4   8    4.99    3.13
   5  -4  -8    0.17    1.05
  -5   4   8    0.96    2.40
   5   4  -8    0.56    2.79
  -5   4   7   64.29    7.87
   5   4  -7   77.24    8.64
  -5  -4   7   84.29    9.44
   5  -4  -7   72.71    7.88
  -5   4   6   72.69    8.16
   5   4  -6   72.04    9.11
  -5  -4   6   68.73    7.98
   5  -4  -6   66.15    7.34
  -5  -4   5    5.08    2.46
  -5   4   5    3.96    2.35
   5   4  -5   -1.53    3.23
   5  -4  -5    0.71    2.01
  -5   4   4   40.03    5.61
   5   4  -4   34.89    6.16
   5  -4  -4   36.45    6.41
   5   4  -4   38.36    6.46
   5  -4  -4   50.20    6.38
  -5  -4   4   34.51    4.57
   5   4  -3  152.00   11.15
  -5  -4   3  135.42    7.94
   5  -4  -3  127.45   10.63
   5   4  -3  145.24   11.14
  -5   4   3  128.30    9.84
   5   4  -2    4.96    2.21
   5   4  -2   -1.08    2.81
   5  -4  -2    5.60    3.28
  -5   4   2    2.07    2.20
   5   4  -1    6.36    2.05
  -5  -4   1    9.78    3.01
  -5   4   1    3.72    3.19
  -5   4   1    4.32    2.74
  -5  -4   1    7.27    3.07
  -5  -4   1    4.63    1.74
  -5   4   1   11.31    3.75
  -5  -4   0  188.44   10.80
  -5   4   0  187.94   16.01
  -5   4   0  205.02   13.40
  -5  -4   0  193.14   12.96
  -5  -4   0  186.14    8.92
   5   4   0  173.39   10.28
  -5  -4  -1   85.17    6.63
   5   4   1   92.30    7.49
  -5   4  -1   97.29   11.67
  -5  -4  -1   89.49    7.15
  -5  -4  -2  432.01   15.98
  -5   4  -2  418.49   24.67
   5   4   2  422.22   16.82
   5  -4   2  403.12   23.30
  -5  -4  -2  460.63   15.95
  -5  -4  -3   43.07    5.09
   5  -4   3   26.74    6.74
   5   4   3   41.48    5.79
  -5   4  -3   36.53    7.95
  -5  -4  -3   36.55    5.21
   5   4   4    6.05    3.04
  -5  -4  -4    5.20    2.24
   5  -4   4    2.43    3.09
  -5   4  -4    1.53    3.14
  -5  -4  -4    3.40    1.88
  -5  -4  -5  160.01   12.46
   5   4   5  178.74   14.09
   5  -4   5  179.82   17.03
  -5   4  -5  167.92   16.90
  -5  -4  -5  176.82   11.17
   5   4   6   -4.26    3.58
  -5   4  -6    6.00    6.00
  -5  -4  -6    2.83    3.29
   5  -4   6    3.83    3.64
   5  -4   7  268.56   22.22
  -5   4  -7  231.04   21.58
   5   4   7  244.11   19.00
  -5  -4  -7  241.66   17.72
  -5  -4  -8    1.98    2.45
  -5   4  -8   -1.12    4.43
  -5   4  -9  355.50   28.94
  -5  -4  -9  357.00   23.77
   5   4   9  351.95   25.25
  -5   4 -10  203.95   22.84
   5   4  10  229.27   21.41
  -5  -4 -10  184.40   18.30
  -5  -4 -11   61.87   10.83
  -5   4 -11   62.22   13.53
   5   4  11   55.02   12.95
  -5  -4 -12    7.70    5.04
  -5   4 -12   18.62   10.06
  -5  -4 -13    4.19    4.63
  -5   4 -13    2.53    5.75
   5   4  13   16.15    8.70
   5  -4  13    1.39    4.37
  -5  -4 -14   15.54    6.68
  -5   4 -14   22.56    9.55
   5   4  14   18.09    9.28
   5  -4  14   27.39    9.57
  -5  -4 -15   83.86   15.42
   5   4  15   77.78   17.64
  -5   4 -15   54.88   13.34
   5  -4  15   53.46   12.13
  -5  -4 -16   -1.27    3.76
  -5   4 -16    7.71    8.81
   5   4  16   13.48    8.67
   5  -4  16   -7.72    6.64
  -5  -4 -17   -4.62    6.49
  -5   4 -17   12.41    8.50
   5   4  17   -6.34    7.10
   5  -4  17    2.07    4.76
   5   4  18   22.54   11.22
   5  -4  18   37.30   11.66
  -5  -4 -18   10.43    7.95
   5  -4  19   11.43    8.06
  -5  -4 -19    4.51    7.75
   5  -5 -21    9.25    6.37
   5   5 -21    7.30    7.46
   5  -5 -20    4.75    4.55
   5   5 -20   14.05    7.78
   5   5 -19   35.17   10.67
   5  -5 -19   29.37    8.80
   5   5 -19   36.23    9.32
   5  -5 -18    6.66    3.78
   5   5 -18    5.37    4.71
   5   5 -18    9.52    7.65
   5  -5 -17    1.38    3.24
   5   5 -17   17.35    6.10
   5   5 -17   14.60    7.19
   5  -5 -16    7.80    4.79
   5   5 -16    1.84    3.27
   5   5 -16   10.37    5.99
   5  -5 -15   47.30    8.69
   5   5 -15   37.99    8.51
   5   5 -15   60.88   12.38
   5  -5 -14   57.38    9.25
   5   5 -14   47.12   10.80
   5   5 -14   61.66   10.05
   5   5 -14   61.24   11.68
   5  -5 -13   17.72    5.18
   5   5 -13   14.75    6.07
   5   5 -13   16.40    5.08
   5   5 -13   15.49    5.68
   5  -5 -12   41.87    7.36
   5   5 -12   36.79    8.20
   5   5 -12   36.89    8.66
   5   5 -12   38.11    6.98
  -5  -5  11  123.45   15.02
   5   5 -11  106.11   10.78
   5   5 -11  109.00   14.30
   5   5 -11  103.73   12.67
   5  -5 -11  108.80   11.14
  -5  -5  10   16.43    6.09
   5  -5 -10   13.79    4.02
   5   5 -10   10.17    4.45
  -5   5  10   13.96    6.14
   5  -5  -9  108.79    9.75
   5  -5  -9  108.58   13.93
   5  -5  -9  109.09    7.52
  -5   5   9  111.13   12.91
   5   5  -9  109.55   11.80
   5  -5  -8   -0.26    1.99
  -5  -5   8    1.33    1.80
   5  -5  -8    0.46    1.66
  -5   5   8   -0.38    3.36
   5   5  -8    0.69    1.82
  -5   5   7   65.25    8.21
  -5  -5   7   63.04    8.11
   5  -5  -7   59.34    7.00
   5   5  -7   68.07    7.98
   5  -5  -7   68.07    7.24
  -5   5   6   19.20    4.46
  -5  -5   6   39.82    6.19
   5   5  -6   28.51    4.62
   5  -5  -6   27.53    5.10
   5  -5  -6   30.89    5.33
   5   5  -5   62.17    8.33
   5  -5  -5   64.70    7.85
   5  -5  -5   66.18    7.27
  -5  -5   5   82.64    7.74
  -5   5   5   73.04    7.80
  -5   5   4    8.85    2.95
  -5  -5   4   10.09    2.80
   5   5  -4   13.36    4.00
   5  -5  -4   11.75    3.62
   5   5  -4   15.15    4.19
   5  -5  -4   13.79    4.48
   5   5  -3  264.75   14.94
   5  -5  -3  243.73   16.30
   5  -5  -3  232.54   14.07
   5   5  -3  250.84   14.74
  -5  -5   3  258.92   10.43
  -5   5   3  254.27   14.21
   5   5  -2    1.80    2.34
   5  -5  -2    1.88    2.35
  -5   5   2    0.52    1.43
  -5  -5   2    1.58    1.05
  -5  -5   1  390.46   10.36
  -5   5   1  401.35   23.31
   5  -5  -1  372.23   21.73
  -5  -5   1  408.63    9.60
  -5   5   1  365.14   18.15
  -5  -5   1  387.46   18.69
  -5   5   1  377.40   18.39
   5   5  -1  374.78   15.31
   5   5   0   22.90    3.57
  -5  -5   0   25.05    4.16
  -5  -5   0   27.13    2.85
  -5   5   0   27.44    7.08
   5  -5   0   29.84    6.41
  -5  -5   0   27.20    5.20
  -5   5   0   26.82    5.08
  -5  -5  -1   40.87    3.81
  -5   5  -1   37.73    6.07
  -5  -5  -1   40.08    4.89
   5  -5   1   43.58    8.37
  -5   5  -1   36.43    8.04
  -5  -5  -1   46.22    6.69
   5   5   1   39.92    4.81
  -5   5  -2  106.40   13.08
  -5  -5  -2  100.15    7.26
  -5  -5  -2   95.09    6.78
   5   5   2   96.49    7.23
   5  -5   2  102.17   12.50
  -5  -5  -3    3.14    1.63
  -5  -5  -3    5.78    2.61
   5  -5   3    7.31    4.69
  -5   5  -3    2.90    2.67
   5   5   3    0.65    1.28
  -5  -5  -4   17.34    3.37
   5   5   4   14.68    3.88
  -5  -5  -4   19.66    4.23
  -5   5  -4   11.86    5.70
   5  -5   4   13.04    4.32
  -5   5  -5  198.94   19.39
   5  -5   5  201.27   19.36
   5  -5   5  185.53   18.46
  -5  -5  -5  204.12   13.60
  -5  -5  -5  188.01   10.81
   5   5   5  188.52   13.94
  -5   5  -6   30.27    8.25
  -5  -5  -6   20.68    5.33
   5  -5   6   28.02    8.04
   5   5   6   19.80    4.89
   5  -5   6   19.42    6.51
  -5  -5  -6   24.24    4.29
   5   5   7  322.33   20.98
  -5   5  -7  410.80   29.57
  -5  -5  -7  373.87   21.26
  -5  -5  -7  357.40   16.44
  -5   5  -8  448.84   31.79
  -5  -5  -8  437.42   24.56
   5   5   8  425.53   25.79
   5   5   9  106.43   13.85
  -5  -5  -9  103.59   12.61
  -5   5  -9  121.52   17.33
  -5  -5 -10   11.99    4.29
   5   5  10    1.34    2.44
  -5  -5 -11   -0.22    3.57
   5   5  11   -4.33    5.85
  -5   5 -11    4.28    6.19
  -5  -5 -12    3.22    3.26
  -5   5 -12    4.51    5.89
   5   5  12    2.23    5.70
  -5  -5 -13  137.52   17.68
  -5   5 -13  167.23   23.07
   5   5  13  130.02   20.84
   5  -5  13  125.17   16.70
  -5  -5 -14   86.86   14.92
  -5   5 -14   77.84   16.76
   5   5  14   84.94   17.30
   5  -5  14   78.24   13.97
   5  -5  15   25.27    8.27
  -5   5 -15   26.49   10.65
   5   5  15   21.40    8.70
  -5  -5 -15   35.40   10.74
  -5   5 -16    8.23    5.87
   5   5  16  -12.96    8.02
   5  -5  16   -1.94    4.34
  -5  -5 -16   -5.48    6.59
  -5   5 -17   11.52    8.89
   5  -5  17    2.67    4.53
   5   5  17    7.10    7.97
  -5  -5 -17    8.66    6.26
  -5  -5 -18   35.87   12.99
  -5  -5 -19   11.47    7.87
   5   6 -21   72.54   17.08
   5  -6 -20   -3.46    5.28
   5   6 -20   15.83    9.17
   5   6 -20   20.18    9.57
   5  -6 -19    4.99    3.75
   5   6 -19    1.43    5.40
   5   6 -19   -5.39    5.28
   5   6 -18   13.01    8.07
   5  -6 -18    2.67    3.95
   5   6 -18   18.99    8.16
   5  -6 -17   -2.73    3.42
   5   6 -17   -6.76    5.28
   5   6 -17   -0.54    3.65
   5  -6 -16   36.56    7.97
   5   6 -16   29.88    8.62
   5   6 -16   44.16   11.25
   5  -6 -15    1.84    2.66
   5   6 -15    6.39    5.25
   5   6 -15    0.87    3.09
   5  -6 -14   62.42    9.27
   5   6 -14   68.15   12.35
   5   6 -14   87.35   14.30
   5  -6 -13   60.00    8.57
   5   6 -13   59.85   11.16
   5   6 -13   53.29    8.55
   5   6 -13   55.43   10.83
   5   6 -12   77.38   11.91
   5   6 -12   84.10    9.84
   5   6 -12   72.85   12.10
   5  -6 -12   76.87    9.36
   5  -6 -11   16.38    4.60
   5   6 -11   12.24    3.71
   5   6 -11    9.60    5.75
  -5  -6  11   14.86    6.18
   5   6 -11   14.39    4.70
   5  -6 -10    2.79    2.47
   5   6 -10    4.85    2.71
   5   6 -10   -2.21    3.19
   5   6 -10    3.09    3.23
  -5  -6  10   -0.73    2.56
  -5   6  10    3.12    2.94
   5  -6  -9  484.32   30.31
  -5   6   9  409.16   25.33
   5   6  -9  450.17   23.69
   5  -6  -9  415.51   16.35
   5  -6  -9  417.01   18.86
  -5  -6   8   94.93   10.99
   5  -6  -8  124.19   15.13
   5  -6  -8  112.26    9.30
  -5   6   8  115.44   13.07
   5   6  -8  113.85   11.28
   5  -6  -8  107.33    9.49
  -5  -6   7   85.34    9.78
  -5   6   7   79.92    8.72
   5  -6  -7   78.88    8.26
   5   6  -7   82.12    8.73
   5  -6  -7   78.63    8.07
  -5   6   6    2.74    1.35
   5   6  -6    7.53    3.27
   5  -6  -6    3.61    2.61
   5  -6  -6    6.73    2.88
  -5  -6   6    2.34    2.78
  -5  -6   5  307.09   14.81
   5   6  -5  297.94   18.19
   5  -6  -5  273.83   17.14
   5   6  -5  284.21   17.39
   5  -6  -5  265.45   16.75
  -5   6   5  305.31   16.16
  -5   6   4    0.37    1.82
   5  -6  -4   -2.10    2.03
   5   6  -4    1.62    1.84
  -5  -6   4   -0.66    1.23
   5  -6  -4    1.06    2.93
   5   6  -4   -0.43    1.76
  -5   6   3   49.17    6.63
  -5  -6   3   64.10    4.86
   5   6  -3   60.68    7.52
   5  -6  -3   64.10    9.19
   5  -6  -3   59.94    7.39
   5   6  -3   54.92    7.16
   5   6  -2    0.04    1.44
   5  -6  -2    1.94    3.54
  -5   6   2    0.60    2.10
   5  -6  -1 1096.44   38.91
  -5   6   1 1042.46   39.02
  -5   6   1 1050.19   31.58
  -5  -6   1 1034.75   31.09
  -5   6   1 1124.38   32.67
   5   6  -1 1148.86   27.46
  -5   6   0  245.67   14.64
   5   6   0  243.10   11.99
  -5   6   0  255.31   20.01
   5  -6   0  274.73   20.10
  -5  -6   0  260.73   15.02
  -5   6  -1   40.90    8.57
  -5   6  -1   36.49    6.14
   5   6   1   47.96    5.17
   5  -6   1   47.84    8.98
  -5  -6  -1   42.18    6.65
  -5   6  -2   41.76    8.34
  -5  -6  -2   40.75    4.86
  -5  -6  -2   45.23    3.78
   5  -6   2   53.87    9.90
  -5  -6  -3  197.98   10.15
  -5  -6  -3  192.89    9.63
   5   6   3  175.61   10.09
   5  -6   3  182.05   18.04
  -5   6  -3  196.16   18.24
   5  -6   3  178.05   17.62
   5   6   4   51.95    6.42
   5  -6   4   45.96    9.25
   5  -6   4   52.09    9.72
  -5   6  -4   56.91   10.58
  -5  -6  -4   56.07    6.17
  -5  -6  -4   49.05    5.19
   5  -6   5  316.26   25.37
  -5   6  -5  317.38   24.78
  -5  -6  -5  291.36   15.39
  -5  -6  -5  302.08   12.32
   5   6   5  295.94   16.70
  -5  -6  -6   11.29    3.50
  -5   6  -6   18.29    7.91
   5   6   6    8.87    3.38
  -5  -6  -6   13.13    2.99
  -5   6  -7    8.36    4.52
  -5  -6  -7    9.26    3.97
   5   6   7    7.63    2.89
  -5  -6  -7    9.95    2.99
   5   6   8    0.04    2.45
  -5   6  -8   -5.35    5.45
  -5  -6  -9    9.12    4.74
   5   6   9    9.47    5.71
  -5   6  -9    3.44    4.43
  -5  -6  -9    5.62    2.96
  -5  -6 -10    9.80    4.89
   5   6  10   16.97    6.26
   5   6  10   15.67    6.81
  -5   6 -10   17.40    7.24
  -5  -6 -11  117.20   14.88
   5   6  11  116.43   18.63
  -5   6 -11   92.52   16.62
  -5  -6 -12    6.69    4.82
   5   6  12    6.31    7.11
  -5   6 -12   12.50    7.52
   5   6  13   27.06   10.45
   5  -6  13   11.94    4.74
  -5   6 -13   21.69    7.76
  -5  -6 -13   14.24    5.91
  -5   6 -14    2.44    5.77
   5  -6  14    2.34    5.19
   5   6  14    7.75    5.81
  -5  -6 -14    6.24    6.22
  -5  -6 -15   15.65    7.28
  -5   6 -15   23.04    9.08
   5  -6  15    8.95    6.00
   5   6  15   14.68    9.03
   5  -6  16    2.82    3.68
   5   6  16    0.90    4.51
  -5   6 -16   14.45    9.79
  -5  -6 -16   10.28    6.77
  -5   6 -17    0.92    4.92
   5   6  17    1.74    4.63
  -5  -6 -17    2.43    4.20
  -5  -6 -18   20.94    8.86
  -5  -6 -19   -4.28    4.31
   5   7 -21   11.61    9.00
   5   7 -20    1.28    4.63
   5   7 -20    6.54    7.72
   5   7 -19   36.56   10.87
   5   7 -19   13.77    7.68
   5   7 -18   -2.52    3.44
   5  -7 -18    1.08    2.40
   5   7 -18   -2.26    4.76
   5  -7 -17    0.64    2.24
   5   7 -17   -0.35    3.51
   5   7 -17   -2.43    3.63
   5  -7 -16   61.91    9.88
   5   7 -16   61.32   12.89
   5   7 -16   39.80   11.28
   5  -7 -15   23.29    5.81
   5   7 -15   15.92    6.81
   5   7 -15   11.09    6.30
   5  -7 -14    9.11    3.63
   5   7 -14   13.09    7.69
   5   7 -14    3.54    4.30
   5  -7 -13   71.93    8.82
   5   7 -13   55.17   11.71
   5   7 -13   70.27   11.82
   5   7 -12   78.20    8.98
   5   7 -12   83.18   13.43
   5  -7 -12   75.11    8.75
   5   7 -12   94.04   13.10
   5   7 -11  102.49   14.98
  -5  -7  11  108.43   14.59
   5   7 -11  120.99   10.26
   5   7 -11  143.35   15.73
   5  -7 -11  122.54   10.79
  -5  -7  10   30.08    7.09
   5  -7 -10   22.66    4.39
   5   7 -10   29.14    4.82
   5   7 -10   19.71    6.50
   5   7 -10   31.74    7.46
  -5   7   9   -1.68    3.06
   5   7  -9    2.42    3.02
   5  -7  -9    0.33    2.15
  -5   7   8  112.50   10.59
  -5  -7   8  122.49   12.46
   5  -7  -8  125.19   15.48
   5  -7  -8  129.80   11.00
  -5   7   8  124.07   13.95
   5   7  -8  113.13   11.28
   5  -7  -8  121.34    9.97
  -5   7   7  104.58    9.85
  -5  -7   7   96.34   10.21
   5  -7  -7   83.94   12.43
   5  -7  -7   93.35    9.87
   5   7  -7   88.30    9.36
  -5   7   6  133.60   10.88
  -5  -7   6  105.92    9.68
   5  -7  -6  107.68   11.21
   5   7  -6  118.47    9.52
  -5  -7   5   70.00    7.06
   5   7  -5   77.40    9.63
   5  -7  -5   65.89    9.14
   5  -7  -5   66.77    8.31
   5   7  -5   64.75    8.33
  -5   7   5   58.01    7.14
   5  -7  -4   93.54    8.96
   5   7  -4  107.07   10.71
  -5  -7   4   92.96    6.92
   5  -7  -4   69.96    9.83
   5   7  -4   93.16    9.23
  -5   7   4   87.47    8.80
   5   7  -3   78.40    8.69
  -5  -7   3   89.98    4.96
   5  -7  -3   86.01   11.13
  -5   7   3   88.21    8.97
   5   7  -2  273.51   14.69
   5  -7  -2  249.09   19.37
  -5   7   2  243.53   15.21
  -5   7   2  248.14   19.26
   5  -7  -1   67.57   10.25
  -5   7   1   55.09    9.58
  -5   7   1   58.64    7.63
   5   7  -1   64.24    6.83
  -5   7   0   13.07    5.13
   5   7   0   10.73    2.72
   5  -7   0   15.13    5.68
  -5   7   0    9.64    3.05
  -5  -7   0   12.59    3.44
   5  -7   1    1.29    3.07
  -5   7  -1    1.38    2.34
  -5  -7  -1    0.67    1.74
   5   7   1    3.98    2.06
  -5   7  -1   -3.35    3.87
   5  -7   2  277.71   22.57
  -5   7  -2  253.96   16.13
  -5  -7  -2  264.59   16.38
  -5   7  -2  264.81   21.65
  -5  -7  -3   10.18    2.00
  -5   7  -3    5.70    3.47
  -5  -7  -4  321.53   12.06
   5   7   4  314.62   14.22
  -5   7  -4  339.13   25.86
  -5  -7  -4  333.59   13.13
   5  -7   4  323.91   25.30
  -5  -7  -5   51.30    4.84
   5   7   5   51.86    6.63
  -5   7  -5   53.43   10.65
  -5  -7  -5   54.55    6.24
  -5  -7  -6    1.27    1.75
  -5   7  -6    0.09    4.42
  -5  -7  -6    1.64    2.59
   5   7   6    0.46    2.03
   5   7   7  175.98   14.66
  -5   7  -7  192.25   21.71
  -5  -7  -7  189.87   13.96
  -5  -7  -7  200.67   10.00
  -5  -7  -8   20.72    5.21
  -5  -7  -8   17.07    3.20
   5   7   8   15.74    5.24
  -5   7  -8   25.12    6.33
   5   7   9    9.77    4.68
   5   7   9    5.64    5.97
  -5   7  -9   10.44    6.13
  -5  -7  -9    6.70    3.81
  -5  -7  -9    5.98    2.44
   5   7  10   62.78   10.83
   5   7  10   68.26   14.27
  -5   7 -10   92.81   16.81
  -5  -7 -10   69.71    7.28
  -5  -7 -10   59.14    9.98
  -5   7 -11   22.18    8.38
   5   7  11    9.14    4.72
  -5  -7 -11   20.46    6.84
   5   7  12   -2.14    4.39
   5  -7  12    0.65    3.63
  -5  -7 -12   -0.32    2.70
  -5  -7 -13    7.35    4.83
   5   7  13   -7.32    7.60
   5  -7  13    4.27    3.83
  -5   7 -13    7.66    7.78
   5  -7  14    4.28    4.33
   5   7  14   -5.38    4.09
  -5  -7 -14    1.24    3.03
  -5  -7 -15    3.21    3.87
   5   7  15    0.30    5.25
   5   7  16    2.30    7.10
  -5  -7 -16   -5.23    4.55
  -5  -7 -17   12.91    7.60
  -5  -7 -18    0.77    6.64
   5   8 -20    4.08    6.72
   5   8 -20    6.86    7.32
   5   8 -19    6.42    7.29
   5   8 -19    9.64    7.76
   5   8 -18   18.09    7.45
   5   8 -18   34.39   10.87
   5  -8 -17    2.03    2.53
   5   8 -17    2.84    5.41
   5   8 -17    4.34    5.84
   5  -8 -16   19.89    5.31
   5   8 -16   13.52    6.74
   5   8 -16    8.84    5.95
   5  -8 -15   11.07    4.24
   5   8 -15    9.42    4.87
   5   8 -15    9.79    5.68
   5  -8 -14    4.97    2.77
   5   8 -14    8.67    6.38
   5   8 -14    3.45    4.23
   5   8 -13   79.25   14.67
   5  -8 -13   72.35    8.70
   5   8 -13   56.44   10.78
   5  -8 -12   24.79    5.11
   5   8 -12   33.37   10.03
   5   8 -12   23.20    7.51
   5  -8 -11  181.37   12.77
  -5  -8  11  185.31   18.73
   5   8 -11  179.31   20.91
   5   8 -11  189.02   17.89
  -5  -8  10  103.09   13.28
   5   8 -10   83.60   11.29
   5   8 -10   88.38    7.18
   5   8 -10   77.21   13.63
   5  -8 -10   93.42    9.16
   5   8  -9  206.07   21.77
   5   8  -9  222.19   10.47
  -5   8   9  250.37   20.89
   5   8  -9  247.02   17.86
   5  -8  -9  231.88   13.99
  -5   8   8  174.72   13.01
  -5  -8   8  186.32   15.60
  -5   8   8  186.37   17.43
   5   8  -8  209.74   15.27
  -5  -8   7   50.31    7.61
  -5   8   7   33.60    5.57
   5  -8  -7   30.27    7.32
   5  -8  -7   37.40    7.10
   5   8  -7   35.93    5.92
   5   8  -6    1.06    1.67
  -5  -8   6    8.97    3.04
  -5   8   6    4.03    2.69
   5  -8  -6    2.83    2.74
   5  -8  -6    2.37    2.75
   5  -8  -6    2.98    2.21
   5   8  -6    2.71    2.77
  -5   8   5   19.24    4.34
  -5  -8   5   15.71    3.65
   5  -8  -5   20.81    5.89
   5  -8  -5   18.85    4.73
   5   8  -5   19.56    4.78
  -5   8   4    9.01    2.97
   5   8  -4   22.23    5.63
  -5  -8   4   10.64    2.30
   5  -8  -4   12.79    3.90
   5   8  -4   17.59    4.21
   5  -8  -4   15.04    5.80
   5   8  -3  191.12   13.77
   5  -8  -3  177.44   16.94
  -5   8   3  185.70   13.38
   5   8  -2  110.09    9.74
   5  -8  -2  114.22   14.02
  -5   8   2  114.21   13.77
  -5   8   2  104.33   10.27
  -5   8   1   48.81    9.12
  -5   8   1   39.37    6.95
   5   8  -1   45.29    6.06
   5  -8  -1   41.36    8.88
  -5   8   0  514.59   29.91
  -5   8   0  509.45   22.05
   5  -8   0  535.47   31.35
  -5  -8   0  501.09   21.71
   5   8   0  533.34   17.37
  -5   8  -1    0.18    3.44
   5  -8   1    2.14    3.09
  -5   8  -1    3.00    1.87
  -5  -8  -1    1.79    1.80
   5   8   1    2.32    1.78
  -5  -8  -2  310.40   17.53
  -5   8  -2  267.12   22.34
  -5   8  -2  277.24   16.70
  -5   8  -3   99.52   14.40
  -5   8  -4   76.74   12.63
   5   8   4   61.83    5.29
  -5   8  -5   33.20    9.64
   5   8   5   31.28    4.95
   5   8   6   12.54    3.95
  -5   8  -6   13.75    9.67
  -5  -8  -6    9.66    2.89
  -5  -8  -7   49.89    4.02
  -5   8  -7   39.99   11.11
  -5  -8  -7   44.36    6.88
   5   8   7   41.09    6.90
   5   8   7   54.17   11.79
  -5  -8  -8    5.59    1.70
   5   8   8    3.23    6.10
   5   8   8    4.84    3.74
  -5  -8  -8   10.72    3.68
  -5   8  -8   10.34    6.43
   5   8   9  103.37   17.72
  -5  -8  -9   84.58   10.59
   5   8   9   64.88   10.09
  -5   8  -9   78.89   15.11
  -5  -8  -9   87.07    6.16
  -5  -8 -10    9.81    4.92
   5   8  10    7.26    7.53
   5   8  10    7.24    4.38
  -5   8 -10   16.10    8.04
   5   8  11    2.45    5.52
  -5   8 -11    7.64    7.75
  -5  -8 -11   -0.03    4.49
   5  -8  12    4.08    4.01
  -5   8 -12    2.11    6.35
  -5  -8 -12    0.96    3.22
   5   8  12   14.58    8.67
   5   8  13   -5.08    7.96
   5  -8  13    6.25    4.38
  -5   8 -13    3.57    5.26
  -5  -8 -13    5.42    5.30
  -5  -8 -14    4.78    4.12
   5   8  14   12.84    9.42
  -5   8 -14   13.89    9.35
  -5   8 -15    0.47    7.28
  -5  -8 -15   14.11    7.28
   5   8  15   -4.49    7.25
  -5   8 -16   21.82   10.58
  -5  -8 -16    3.44    4.83
   5   9 -20    0.37    4.56
   5   9 -20   14.82    9.51
   5   9 -19   12.95    9.20
   5   9 -19   16.98    8.41
   5   9 -18    2.98    5.75
   5   9 -18   -1.17    4.51
   5   9 -17   18.55    9.90
   5   9 -17   15.09    8.52
   5   9 -16   26.55   10.69
   5   9 -16   31.55    9.49
   5  -9 -15    1.53    2.11
   5   9 -15    6.17    6.01
   5   9 -15   -5.65    6.18
   5   9 -14    9.35    5.22
   5   9 -14    4.01    4.29
   5  -9 -14   13.77    3.99
   5   9 -13   67.10   13.59
   5  -9 -13   53.41    7.54
   5   9 -13   54.07   11.23
   5   9 -12   51.54   13.24
   5  -9 -12   60.83    7.61
   5   9 -12   58.90   10.84
  -5  -9  11   73.99   11.96
   5   9 -11   70.01   10.92
   5   9 -11   86.76   15.55
   5   9 -10   11.22    4.71
  -5  -9  10    2.14    2.59
   5   9  -9   51.60    8.25
   5   9  -9   66.95   13.27
  -5   9   8   64.14    8.05
  -5  -9   8   46.85    8.28
   5   9  -8   57.60    4.07
   5   9  -8   59.30   11.86
  -5   9   8   55.19    9.89
   5   9  -8   68.13    8.75
  -5   9   7   67.66    8.08
  -5  -9   7   61.47    8.15
   5   9  -7   66.33    7.95
   5  -9  -7   55.90    8.17
   5   9  -7   61.60    9.11
  -5   9   6  164.88   12.15
   5  -9  -6  157.90   16.81
   5  -9  -6  148.22   15.00
   5  -9  -6  145.25   12.36
   5   9  -6  165.78   10.94
  -5  -9   6  158.87   11.84
   5   9  -6  157.29   13.03
   5  -9  -5  112.04   13.62
   5  -9  -5   95.22   12.45
   5  -9  -5  107.73    9.72
   5   9  -5  113.81   10.22
  -5  -9   5  109.37    8.39
  -5   9   5  116.01   10.44
  -5   9   4   28.16    5.46
  -5  -9   4   21.82    2.81
   5  -9  -4   17.84    6.07
   5   9  -4   20.17    5.37
  -5   9   3    5.36    2.66
   5   9  -3    2.70    2.32
   5  -9  -3    4.88    4.75
  -5   9   3    3.91    2.93
   5  -9  -2   92.14   13.29
   5   9  -2   88.48    8.99
  -5   9   2   87.00    9.79
  -5   9   2   84.09   12.36
  -5   9   1    5.17    3.28
   5   9  -1    8.53    2.37
  -5   9   1    4.03    2.50
   5   9   0    1.06    1.48
  -5   9   0   -1.66    3.67
  -5   9  -1    2.19    3.67
  -5   9  -1   -0.97    2.17
  -5  -9  -1    1.75    2.21
   5   9   1    1.50    1.57
  -5   9  -2   82.53    9.13
  -5  -9  -2  107.49   10.76
  -5   9  -2   86.65   13.82
  -5   9  -3   27.56    7.89
  -5   9  -3   32.03    5.96
  -5  -9  -3   30.33    5.79
  -5   9  -4  119.70   16.35
   5   9   5   46.13   10.26
   5   9   5   46.44    4.88
  -5   9  -5   40.07    9.74
  -5   9  -6    7.84    6.12
   5   9   6   11.22    3.43
   5   9   6    3.41    3.81
  -5   9  -7  185.09   21.94
   5   9   7  147.31   19.25
   5   9   7  141.75   11.95
   5   9   8    6.51    5.55
   5   9   8    8.24    3.35
  -5   9  -8    8.10    5.85
   5   9   9   32.95   10.58
  -5   9  -9   31.88   10.54
  -5  -9 -10    2.17    2.36
  -5   9 -10    4.35    5.11
   5   9  11   41.96   12.81
  -5   9 -11   45.05   13.19
  -5  -9 -11   53.44    9.23
   5  -9  11   50.44    8.53
   5   9  12    1.57    5.90
  -5   9 -12    4.83    6.37
  -5  -9 -12    6.95    4.38
  -5  -9 -13    1.45    2.72
   5   9  13   -2.23    6.10
  -5   9 -13    1.44    5.15
  -5  -9 -14   26.47    8.27
  -5   9 -14   21.85   12.06
   5   9  14   17.19    8.72
  -5   9 -15    6.00    8.28
   5   9  15    6.08    7.63
   5  10 -20   -0.40    4.57
   5  10 -20   -9.51    7.67
   5  10 -19    4.76    7.91
   5  10 -19    1.40    4.82
   5  10 -18    5.87    5.77
   5  10 -18   30.56   10.64
   5  10 -17   12.63    6.86
   5  10 -17   10.93    6.47
   5  10 -16   15.61   10.92
   5  10 -16   13.22    7.37
   5  10 -15    2.62    4.42
   5  10 -15   12.28    7.68
   5  10 -14   49.60   12.89
   5  10 -14   47.05   10.56
   5  10 -13   -0.52    3.77
   5  10 -13   -0.08    3.82
   5  10 -12   45.84   11.61
   5  10 -12   37.11    8.54
   5  10 -11    0.28    6.28
  -5 -10  11   17.04    7.35
   5  10 -11   15.33    5.98
  -5 -10  10    0.57    3.32
   5  10 -10   -4.10    4.07
   5  10 -10    2.26    3.54
   5  10  -9   60.04   13.36
   5  10  -9   52.34    8.62
  -5  10   8    6.81    3.05
   5  10  -8   -1.56    3.08
  -5 -10   8    2.52    3.14
   5  10  -8    5.68    3.70
   5 -10  -8    5.84    3.67
   5  10  -7   12.24    4.09
  -5  10   7    6.08    2.77
   5  10  -7    4.48    5.24
   5 -10  -7    4.86    3.14
   5  10  -7    5.07    3.52
  -5 -10   7    8.29    3.63
  -5  10   6  149.15   11.99
  -5 -10   6  153.65   11.55
   5  10  -6  163.35   10.52
   5  10  -6  161.23   12.60
   5 -10  -6  142.51   11.45
  -5  10   5   36.05    5.93
  -5 -10   5   45.98    5.37
   5  10  -5   36.59    7.46
   5 -10  -5   38.51    8.15
   5  10  -5   44.16    6.37
   5 -10  -5   46.62    9.74
  -5  10   4    4.14    2.47
   5  10  -4    1.33    2.50
   5 -10  -4   -0.91    3.37
   5 -10  -4    8.60    4.65
  -5  10   4   -0.52    3.45
   5 -10  -3  178.50   16.38
  -5  10   3  133.38   15.54
  -5  10   3  169.06   13.48
   5  10  -3  173.31   13.75
   5  10  -2   72.14    8.18
  -5  10   2   53.34    9.78
  -5  10   2   67.43    8.81
  -5  10   1   94.50   13.25
  -5  10   1   68.39    9.26
   5  10  -1   91.91    8.37
   5  10   0   15.96    3.19
  -5  10   0   10.07    4.54
  -5  10  -1   -0.54    4.16
   5  10   1    2.92    1.45
  -5  10  -2   73.69   12.71
   5  10   2   63.48   11.17
  -5  10  -2   69.42    8.44
  -5 -10  -2   56.00    7.50
  -5  10  -3    4.46    2.46
   5  10   3    9.07    5.48
  -5  10  -3   -0.56    3.41
  -5 -10  -3    7.13    3.15
  -5  10  -4   20.34    8.45
   5  10   4   12.17    5.89
  -5  10  -4   10.54    3.69
  -5  10  -5   21.74    7.96
   5  10   5   15.54    6.46
  -5  10  -6   66.74   13.80
   5  10   6   49.25    5.05
   5  10   6   47.15   11.13
  -5  10  -7   73.19   14.62
   5  10   7   58.05   12.86
   5  10   8    7.48    5.54
  -5  10  -8    0.92    4.56
   5  10   9   55.67   14.10
  -5  10  -9   57.67   14.30
   5  10  10   64.65   15.06
  -5  10 -10   54.99   14.02
   5  10  11   11.18    7.42
  -5  10 -11    9.47    8.69
   5  10  12   18.94   10.60
  -5  10 -12   26.12    9.96
   5  10  13   15.07    9.04
  -5  10 -13    5.84    7.36
   5  10  14   53.38   15.34
  -5  10 -14   31.06   11.24
   5  11 -19   45.53   14.63
   5  11 -19   48.20   13.79
   5  11 -18   -0.35    6.04
   5  11 -18   26.25   10.07
   5  11 -17   -0.03    4.17
   5  11 -17   -3.59    5.81
   5  11 -16   94.80   16.47
   5  11 -16   72.41   16.47
   5  11 -15   -5.94    5.22
   5  11 -15    3.42    5.15
   5  11 -14   75.31   16.08
   5  11 -14   81.57   13.61
   5  11 -13    4.13    4.05
   5  11 -13   -0.05    6.72
   5  11 -12   26.89   10.31
   5  11 -12   25.87    7.22
   5  11 -11   18.17    9.17
   5  11 -11   15.22    5.70
   5  11 -10   78.12   15.95
   5  11 -10   60.09    9.50
  -5 -11  10   72.41   11.62
   5 -11  -9   16.96    5.89
   5  11  -9   14.68    4.72
   5  11  -9   19.82    9.63
  -5 -11   8   57.20    8.86
   5  11  -8   89.72   16.13
   5 -11  -8   81.49   10.00
   5  11  -8   61.75    8.18
   5  11  -8   84.68   10.21
  -5  11   7  117.77   10.59
  -5 -11   7  125.28   11.68
   5  11  -7  128.09   18.64
   5  11  -7  129.71   10.49
   5 -11  -7  124.52   11.11
   5  11  -7  125.64   11.56
   5  11  -6    7.64    3.29
  -5  11   6    9.08    3.42
  -5 -11   6   15.91    3.98
   5  11  -6    4.72    4.35
   5 -11  -6    6.30    2.94
  -5  11   5   13.28    3.98
   5  11  -5   29.25    6.87
   5  11  -5   11.00    6.30
   5  11  -5   15.71    2.78
   5 -11  -5   16.49    6.00
  -5  11   4   12.76    4.12
   5  11  -4   12.05    4.01
   5  11  -4   13.89    3.59
  -5  11   4   19.49    6.26
   5 -11  -4   13.46    5.02
  -5  11   3    4.94    2.76
   5  11  -3    5.56    3.34
   5 -11  -3    7.32    4.71
   5  11  -3    6.33    3.39
  -5  11   3    3.04    3.77
  -5  11   2   27.63    8.14
   5  11  -2   20.35    4.68
   5 -11  -2   12.96    4.57
   5  11  -2   20.17    5.48
  -5  11   2   26.74    5.86
   5  11  -1    3.82    2.19
  -5  11   1    4.64    5.05
   5  11  -1   -0.33    1.98
  -5  11   1    5.35    3.24
   5  11   0    1.29    1.55
  -5  11   0    1.04    3.74
   5  11   0    3.25    2.30
  -5  11  -1   17.34    6.21
   5  11   1   19.08    6.49
   5  11   1   12.20    2.10
  -5  11  -2    4.06    5.38
  -5  11  -2    4.54    2.87
   5  11   2   -3.67    2.86
   5  11   3   40.76    9.18
  -5 -11  -3   47.35    7.14
  -5  11  -3   32.29    9.56
  -5  11  -3   44.42    6.84
  -5 -11  -4    6.40    3.11
  -5  11  -4   18.89    8.24
   5  11   4   11.33    5.82
  -5  11  -4   11.22    4.24
  -5  11  -5  137.24   13.33
  -5  11  -5  109.39   17.29
   5  11   5   92.74   15.13
  -5  11  -6   13.53    7.27
   5  11   6   16.36    6.98
   5  11   7    5.59    4.99
  -5  11  -7    4.26    6.19
   5  11   8  104.13   17.68
  -5  11  -8  127.64   19.85
   5  11   9   13.16    7.94
  -5  11  -9    7.34    4.83
   5  11  10   -5.21    5.85
  -5  11 -10   -3.34    5.20
   5  11  11   56.04   15.18
  -5  11 -11   52.92   15.22
   5  11  12    2.79    5.59
  -5  11 -12   15.67    9.25
   5  11  13   23.12   11.20
  -5  11 -13   11.45   10.46
  -5  11 -14    4.35    5.84
   5  12 -17   29.97   10.33
   5  12 -17   43.58   13.15
   5  12 -16    7.97    5.42
   5  12 -16   19.95   10.92
   5  12 -15    3.62    5.04
   5  12 -15    9.15    7.20
   5  12 -14   19.46    9.28
   5  12 -14   24.78    8.22
   5  12 -13   22.92   10.99
   5  12 -13   33.16    8.99
   5  12 -12   23.59    9.00
   5  12 -12   37.98    9.08
   5  12 -11    7.90    5.82
   5  12 -11   17.20    6.34
   5 -12 -10   50.90    9.11
   5  12 -10   86.27   17.14
   5  12 -10   52.13    9.41
   5  12 -10   66.14   10.19
   5  12  -9  204.38   16.18
   5 -12  -9  173.83   14.75
   5  12  -9  181.60   15.43
   5  12  -9  178.15   24.07
   5  12  -8   20.68    8.38
   5 -12  -8   15.53    4.24
   5  12  -8   26.01    5.75
   5  12  -8   28.76    5.96
   5  12  -7   34.25   11.29
   5 -12  -7   34.28    5.29
   5  12  -7   33.50    5.97
   5  12  -7   32.61    5.40
  -5  12   6    8.80    3.12
   5  12  -6   13.39    6.08
  -5  12   5   20.19    5.00
  -5  12   5    6.06    4.88
   5  12  -5    6.91    4.18
   5  12  -5    5.66    4.10
  -5  12   4   58.58    7.82
   5  12  -4   56.78    9.42
   5  12  -4   58.57    6.11
   5  12  -4   45.24   11.22
   5 -12  -4   53.00   10.18
  -5  12   4   38.03    8.95
  -5  12   3   18.09    4.85
   5 -12  -3   21.83    6.83
  -5  12   3   16.68    5.86
   5  12  -3   20.13    5.42
   5  12  -3   18.52    7.98
   5  12  -3   16.33    4.16
   5  12  -2    3.73    2.32
  -5  12   2    4.44    4.27
   5 -12  -2   -1.91    2.42
   5  12  -2   -1.15    2.20
  -5  12   2    1.00    2.96
   5  12  -1    4.63    2.35
  -5  12   1   -3.99    3.41
   5  12  -1    7.41    4.19
  -5  12   1    3.80    3.13
   5  12   0   11.42    2.78
  -5  12   0    2.10    3.08
   5  12   0   12.47    5.00
   5 -12   1   40.60    6.90
   5  12   1   47.31    9.41
  -5  12  -1   39.21    9.53
   5 -12   2  103.43    9.93
  -5  12  -2  114.07   16.52
   5  12   2   85.13   12.77
  -5  12  -3   96.03   15.93
   5  12   3  105.28   14.59
  -5  12  -4   12.98    5.67
   5  12   4   15.23    5.89
  -5  12  -5   19.49    8.31
   5  12   5   -4.41    5.85
  -5  12  -6  145.71   20.33
   5  12   6  156.36   20.07
   5  12   7   10.02    6.74
  -5  12  -7    0.91    4.55
   5  12   8   -3.09    5.17
  -5  12  -8    5.66    7.55
   5  12   9   12.14    6.48
  -5  12  -9   11.59    8.36
   5  12  10   11.58    7.47
  -5  12 -10   11.45    8.69
   5  12  11   27.77   10.76
  -5  12 -11   44.40   14.80
  -5  12 -12   13.92    7.65
   5  12  12   23.23   10.32
   5  12  13   25.75   11.37
  -5  12 -13   50.53   14.38
   5  13 -15   14.20   10.18
   5  13 -14   29.17   11.95
   5  13 -13    2.50    6.94
   5  13 -12   44.35   13.43
   5  13 -11   -5.35    7.13
   5  13 -10   13.11    8.39
   5  13  -9    2.40    5.71
   5  13  -8   -3.43    4.23
   5  13  -7  129.60   20.77
   5  13  -6   53.41    9.72
   5  13  -6   24.72   10.25
  -5  13   6   39.41    8.94
   5  13  -5   63.80   10.27
   5  13  -5   61.78   14.11
  -5  13   5   58.00   11.09
  -5  13   4   25.36    7.60
   5  13  -4   27.29    6.65
   5  13  -4   41.24   12.42
   5  13  -3   11.53    4.40
   5  13  -3   17.94    8.74
  -5  13   3   -4.23    2.71
   5  13  -2   12.21    3.79
  -5  13   2    4.09    3.66
   5  13  -2   11.89    4.03
   5  13  -2    7.69    5.85
   5  13  -1   20.10    4.14
  -5  13   1   25.80    8.34
   5  13  -1    8.77    3.78
   5  13  -1   15.76    7.62
   5  13   0   10.94    7.15
   5  13   0   12.03    4.79
  -5  13   0    3.79    3.45
   5  13   1   14.03    5.68
  -5  13  -1   20.50    8.04
  -5  13  -2   22.21    8.18
   5  13   2   22.66    6.90
  -5  13  -3   13.43    7.68
   5  13   3    9.32    6.19
  -5  13  -4   80.73   14.96
   5  13   4   76.77   13.20
  -5  13  -5   25.26    8.43
   5  13   5   23.52    8.36
  -5  13  -6    0.16    3.96
   5  13   6    5.50    4.90
   5  13   7   16.49    7.52
  -5  13  -7   25.66    9.85
   5  13   8   19.33    8.70
  -5  13  -8    7.85    4.32
   5  13   9   14.21    6.02
   5  13   9   30.32   11.32
  -5  13  -9   20.95    9.98
   5  13  10   26.00   11.67
  -5  13 -10   15.16    8.48
   5  13  11   38.83   13.79
  -5  13 -11   19.56   10.47
   5  13  12   -2.09    4.51
  -5  13 -12   14.32    9.63
   5  14 -13   -8.58    8.33
   5  14 -12   15.68    9.39
   5  14 -11    6.20    8.49
   5  14 -10   13.09    9.01
   5  14  -9    3.64    4.92
  -5  14   8   37.04    9.16
   5  14  -8   52.73   14.28
   5  14  -7   31.51    8.29
   5  14  -7   45.46   13.07
  -5  14   7   31.49    8.77
   5  14  -6    9.21    5.19
   5  14  -6    1.68    3.83
  -5  14   6    9.96    5.68
  -5  14   5    2.71    5.37
   5  14  -5    4.75    3.30
   5  14  -5    3.36    6.27
   5  14  -4    8.83    4.24
   5  14  -4   10.66    6.84
  -5  14   4    5.40    4.35
  -5  14   3   44.17   10.40
   5  14  -3   52.47   13.35
  -5  14   2    0.02    3.17
   5  14  -2   -0.25    3.80
   5  14  -1   40.58   11.20
  -5  14   1   58.70   11.36
   5  14   0   47.60    8.47
  -5  14   0   46.24   10.70
   5  14   0   64.62   14.25
   5  14   1    2.89    3.64
   5  14   1    2.07    4.79
  -5  14  -1    3.05    4.00
  -5  14  -2   75.21   14.76
   5  14   2   64.56   11.37
   5  14   2   70.42   14.71
  -5  14  -3   -1.88    3.91
   5  14   3   -2.65    3.91
   5  14   3    3.38    5.21
  -5  14  -4   16.48    8.01
   5  14   4   17.02    7.20
   5  14   4   14.29    6.31
  -5  14  -5    2.93    8.82
   5  14   5   16.69    7.92
   5  14   5   -2.85    3.83
   5  14   6   79.59   15.18
   5  14   6   66.21   13.69
  -5  14  -6   61.24   14.14
   5  14   7   22.32    9.58
   5  14   7    7.45    4.67
  -5  14  -7   20.60    9.17
   5  14   8    6.48    5.26
   5  14   8    6.10    6.32
  -5  14  -8    1.86    4.19
   5  14   9   75.70   16.00
  -5  14  -9   70.39   17.02
   5  14  10   -0.88    5.81
  -5  14 -10    5.11    7.37
   5  14  11   22.99   10.51
  -5  14 -11    8.62    5.90
   5  15 -10   30.63   12.66
   5  15  -9   10.55    7.32
   5  15  -8   -1.81    4.15
   5  15  -8    4.96    6.96
   5  15  -7    5.07    6.61
   5  15  -7    4.09    4.44
  -5  15   6   12.64    6.16
   5  15  -6   21.91   10.00
  -5  15   5   40.28    9.88
   5  15  -5   60.96   15.80
  -5  15   4   10.75    5.05
   5  15  -4   -1.00    5.00
  -5  15   3   65.67   13.10
   5  15  -3   56.25   14.20
   5  15  -2    2.45    5.58
  -5  15   2    7.26    5.85
   5  15  -1    7.53    5.60
  -5  15   1    3.38    5.08
   5  15   0   31.96    9.98
  -5  15   0   20.52    7.14
  -5  15  -1   18.70    7.41
   5  15   1   24.95    9.91
  -5  15  -2   19.82    8.46
   5  15   2   43.25   12.80
  -5  15  -3   28.00   10.24
   5  15   3   23.39    9.99
  -5  15  -4   13.96    6.72
   5  15   4   18.70    8.26
   5  15   5    4.70    5.75
  -5  15  -5    4.05    4.62
   5  15   6   25.87   10.81
   5  15   6   37.61   11.03
  -5  15  -6   15.02    7.53
  -5  15  -7   34.66   11.42
   5  15   7   35.05   10.25
  -5  15  -8   31.58   10.50
  -5  15  -9   16.68    8.76
  -5  15 -10   22.07   10.66
   5  16  -7   24.98    9.59
   5  16  -6   14.10    9.25
   5  16  -5   29.73   11.77
   5  16  -4    0.43    4.96
   5  16  -3    7.13    7.79
   5  16  -2   32.11   12.66
   5  16  -1   28.07   11.26
   5  16   0    4.01    5.69
   5  16   1    5.43    6.44
   5  16   2   12.12    9.52
   5  16   3   -0.72    4.06
   5  16   4   51.94   13.77
   5  16   5   14.63    7.91
   5  16   6    5.73    8.07
   5  17  -3   23.68    9.66
   5  17  -2   16.76    9.18
   5  17  -1    2.95    6.54
   5  17   0   83.16   18.51
   5  17   1    6.70    6.93
   5  17   2    1.85    9.08
   5  17   3   13.14    8.63
   5  17   4    1.41    7.14
   5  17   5    7.82    6.74
   6   0 -23    6.27    5.60
   6   0 -22   45.85   13.27
   6   0 -21   14.65    7.87
   6   0 -20   -0.79    4.17
   6   0 -19    3.61    5.01
   6   0 -18  130.09   18.47
   6   0 -18  137.34   20.08
   6   0 -17    7.89    6.42
   6   0 -17   -3.68    6.21
   6   0 -16  112.77   16.16
   6   0 -16  112.40    9.62
   6   0 -15    5.72    5.29
   6   0 -15   -0.71    1.66
   6   0 -14    3.12    4.27
   6   0 -14    4.02    3.00
   6   0 -13    1.25    2.34
   6   0 -13    4.73    3.72
   6   0 -12  157.97   16.47
   6   0 -12  171.90   17.86
  -6   0  11   -3.62    3.33
   6   0 -11    2.61    4.11
   6   0 -10  422.11   24.51
   6   0  -9   -0.02    2.73
   6   0  -8   20.25    5.65
   6   0  -7    2.58    2.54
   6   0  -6  486.81   21.66
   6   0  -5   -0.28    1.98
   6   0  -4   14.00    3.91
   6   0  -4   11.29    4.15
   6   0  -3    2.07    2.54
   6   0  -3    2.65    3.46
   6   0  -2  114.53   11.12
   6   0  -2  109.01    9.42
   6   0  -1   -2.39    3.07
  -6   0   0 1036.27   34.12
  -6   0  -1   -1.83    2.46
  -6   0  -1   -0.08    1.84
   6   0   2  289.25   18.89
  -6   0  -2  294.43   16.45
  -6   0  -2  299.08   18.72
   6   0   3    0.55    2.54
  -6   0  -3   -2.04    2.71
   6   0   4   25.28    6.36
  -6   0  -4   43.57    7.86
  -6   0  -5    4.06    3.99
   6   0   5    4.41    4.35
  -6   0  -6   30.75    7.57
   6   0   6   28.08    7.83
   6   0   7    3.40    3.94
  -6   0  -7    1.51    2.55
  -6   0  -8  280.50   22.93
  -6   0  -9    1.05    4.04
  -6   0 -10  257.86   24.18
  -6   0 -11    1.73    4.35
  -6   0 -12  281.11   26.91
  -6   0 -13   -1.48    4.12
   6   0  14  227.92   26.86
  -6   0 -14  195.79   24.24
  -6   0 -15   -4.50    3.60
   6   0  15   16.73    7.95
  -6   0 -16   27.95   11.28
   6   0  16   32.40   12.07
  -6   0 -17    9.44    7.52
   6   0  17    3.28    5.10
  -6   0 -18  105.40   20.55
   6   0  18  109.68   20.53
   6  -1 -23   10.55    7.29
   6   1 -23   -3.52    6.04
   6  -1 -22   -7.51    6.97
   6   1 -22  -10.62    7.26
   6   1 -22   13.32    9.52
   6  -1 -21   -3.77    5.77
   6   1 -21   -0.44    5.20
   6  -1 -20  143.56   20.20
   6   1 -20  179.84   24.51
   6  -1 -19   11.31    7.47
   6   1 -19   11.69    6.92
   6   1 -18   30.90    9.92
   6  -1 -18   32.98   10.18
   6   1 -17    6.59    2.75
   6   1 -17   -1.91    3.81
   6  -1 -16  144.72   17.65
   6   1 -16  151.82   13.21
   6   1 -16  169.81   20.84
   6  -1 -15   48.78    9.84
   6  -1 -15   54.88    5.36
   6   1 -15   47.45    7.59
   6   1 -15   52.31   10.82
   6  -1 -14  114.54   14.77
   6   1 -14  150.39   13.03
   6  -1 -14  128.46    8.81
   6   1 -14  157.89   18.22
   6  -1 -13   23.79    6.45
   6   1 -13   28.38    7.53
   6   1 -13   30.80    7.76
   6  -1 -13   30.62    4.74
   6   1 -13   30.68    8.59
   6   1 -13   34.66    6.56
   6  -1 -12  433.64   26.31
   6   1 -12  402.63   26.26
   6   1 -12  426.77   27.15
   6  -1 -12  430.50   28.85
  -6   1  11   24.15    6.76
  -6  -1  11   23.10    6.88
   6  -1 -11   22.29    6.16
   6   1 -11   23.73    7.41
   6  -1 -10  127.53   13.14
  -6  -1  10  126.54   13.96
   6   1 -10  122.75   13.58
   6  -1  -9   12.29    4.31
   6   1  -9   15.18    5.14
  -6  -1   9   12.69    4.91
   6  -1  -8  238.37   16.32
   6   1  -8  209.77   16.41
   6  -1  -7  132.60   11.60
   6   1  -7  140.94   12.48
  -6  -1   7  140.53   12.37
   6   1  -6  239.39   15.59
  -6  -1   6  256.32   16.11
   6  -1  -6  248.43   15.54
   6   1  -5  584.82   23.38
   6  -1  -5  546.20   25.88
   6   1  -5  523.47   25.41
   6  -1  -5  548.25   21.91
   6   1  -4  564.31   25.28
   6  -1  -4  538.23   21.34
   6  -1  -4  576.54   25.46
   6   1  -4  610.07   23.01
   6  -1  -3  338.93   16.82
   6  -1  -3  338.52   18.55
   6   1  -3  313.41   18.03
   6   1  -3  342.05   16.54
   6  -1  -2 2199.22   47.40
   6   1  -2 2174.14   47.33
   6  -1  -2 2161.50   42.01
   6   1  -2 2204.52   41.44
  -6   1   1  149.29   13.09
  -6  -1   1  151.53   12.05
   6   1  -1  164.83   11.27
  -6  -1   1  147.63   10.54
  -6  -1   0  117.68   10.87
  -6   1   0  117.99   11.75
  -6  -1   0  131.99   10.07
  -6  -1  -1  808.45   28.76
  -6   1  -1  844.04   32.54
  -6  -1  -1  905.94   26.88
   6   1   2  134.76   12.43
   6  -1   2  157.71   14.62
  -6  -1  -2  151.31   12.80
  -6  -1  -2  160.74   11.67
  -6   1  -2  153.57   14.35
   6   1   3  298.30   19.44
   6  -1   3  296.80   20.99
  -6  -1  -3  298.90   18.46
  -6   1  -3  313.27   20.77
  -6  -1  -3  332.34   17.37
   6   1   4  418.60   24.03
   6  -1   4  382.44   24.42
  -6  -1  -4  381.54   21.92
  -6   1  -4  434.87   25.36
  -6  -1  -5    1.23    3.27
  -6   1  -5    9.19    5.33
   6   1   5    6.49    4.11
   6  -1   5    0.83    2.71
  -6   1  -6   49.36    9.48
   6  -1   6   56.54   10.45
   6   1   6   48.97    8.90
  -6  -1  -6   27.74    6.02
   6   1   7   46.29    9.63
   6  -1   7   37.12    8.99
  -6  -1  -7   35.72    7.87
  -6   1  -7   51.00   10.44
   6   1   8    0.86    2.78
  -6  -1  -8   -1.16    3.64
  -6   1  -8    3.27    5.08
  -6   1  -9  153.23   18.46
  -6  -1  -9  108.10   15.04
  -6  -1 -10  141.74   17.62
  -6   1 -10  157.51   19.01
  -6  -1 -11    6.59    4.96
  -6   1 -11   18.42    8.81
  -6  -1 -12   95.05   15.98
  -6   1 -12  105.79   16.64
  -6  -1 -13    1.58    3.90
  -6   1 -13    6.51    3.91
  -6  -1 -14   -5.21    5.39
  -6   1 -14    8.72    6.67
   6   1  14    8.67    7.60
   6  -1  14    8.16    7.69
  -6  -1 -15   -1.36    4.32
  -6   1 -15    8.44    8.56
   6   1  15    7.64    9.83
   6  -1  15    5.69    5.83
   6   1  16  247.96   30.53
   6  -1  16  196.43   26.37
  -6  -1 -16  264.87   29.62
  -6   1 -16  245.95   30.17
   6  -1  17   -7.41    6.54
  -6  -1 -17   14.56    9.22
  -6   1 -17   10.25    8.80
   6   1  17   -8.06    8.00
  -6  -1 -18   11.69   11.60
   6   1  18   14.54    8.69
   6  -1  18   25.58   11.06
   6  -1  19   -6.61    7.09
   6  -2 -24   29.76   10.73
   6  -2 -23   12.94    9.06
   6  -2 -22   18.25    7.36
   6   2 -22   20.30   10.71
   6  -2 -21   18.09    8.17
   6   2 -21    8.92    6.83
   6  -2 -20    7.08    5.82
   6   2 -20   20.67    8.37
   6  -2 -19   22.13    8.96
   6   2 -19   10.26    6.85
   6  -2 -18  205.90   22.20
   6   2 -18  194.24   23.42
   6  -2 -17   58.41   11.55
   6   2 -17   59.93   13.05
   6  -2 -16    0.11    2.98
   6   2 -16   11.04    7.74
   6  -2 -15   25.63    7.11
   6   2 -15   39.95   10.19
   6  -2 -14   41.08    9.48
   6   2 -14   43.09    9.63
   6   2 -14   50.58   11.92
   6  -2 -13   18.41    6.26
   6   2 -13   18.93    6.15
   6  -2 -13   20.55    3.00
   6   2 -13   14.05    6.27
   6  -2 -12  140.09   14.59
   6   2 -12  123.54   14.23
   6   2 -12  134.66   15.42
  -6  -2  11   46.42    9.10
   6  -2 -11   49.37    8.36
   6   2 -11   59.31    9.96
   6   2 -11   49.19    8.81
  -6   2  11   48.13    9.39
   6  -2 -10  803.90   31.94
   6   2 -10  806.32   35.36
  -6  -2  10  847.36   36.02
   6  -2  -9   -1.63    2.61
   6   2  -9    1.62    2.99
   6   2  -8  155.84   14.65
   6  -2  -8  155.18   12.80
   6  -2  -7   64.52    8.35
   6   2  -7   51.71    8.18
  -6   2   7   58.98    8.20
  -6  -2   7   60.37    8.27
   6  -2  -6   13.04    3.93
  -6  -2   6   12.20    4.17
   6   2  -6   16.50    5.06
  -6   2   6   12.31    3.98
   6   2  -5  648.38   24.85
  -6   2   5  649.11   24.38
  -6  -2   5  673.88   23.81
   6  -2  -5  626.28   27.74
   6   2  -5  622.58   27.59
   6  -2  -5  628.54   23.23
   6   2  -4  311.21   18.59
   6  -2  -4  313.85   18.67
   6  -2  -4  313.89   16.45
   6   2  -4  350.49   17.72
   6   2  -3   60.38    7.02
  -6  -2   3   59.93    7.43
   6  -2  -3   55.71    7.79
   6   2  -3   67.19    8.34
   6  -2  -3   58.58    7.22
   6   2  -2   33.50    5.37
  -6  -2   2   35.26    5.51
   6  -2  -2   32.78    5.99
   6   2  -2   27.92    5.60
   6  -2  -2   26.12    4.89
  -6   2   2   29.15    6.11
  -6  -2   2   35.92    6.39
  -6   2   1  346.32   18.71
  -6  -2   1  362.40   19.30
  -6   2   1  353.92   20.96
  -6  -2   1  373.33   18.25
   6   2  -1  373.53   16.95
  -6  -2   1  412.83   18.01
  -6  -2   0  230.31   14.27
  -6   2   0  217.12   16.86
  -6   2   0  242.32   16.12
  -6  -2   0  248.55   16.11
   6   2   0  232.99   14.03
  -6  -2   0  257.58   14.02
  -6   2  -1  298.50   20.18
  -6  -2  -1  306.18   15.17
  -6  -2  -1  302.87   16.55
   6   2   2   13.67    4.09
  -6   2  -2   10.67    3.64
  -6  -2  -2   12.82    4.45
  -6  -2  -2    6.92    2.51
   6   2   3    6.08    2.21
  -6  -2  -3   11.54    4.31
  -6   2  -3   11.94    4.73
  -6  -2  -3    6.50    3.21
  -6  -2  -4   16.23    4.69
  -6   2  -4   26.72    6.86
   6   2   4   20.00    5.21
  -6  -2  -4   19.14    4.16
  -6   2  -5    7.49    3.22
   6   2   5   12.73    5.49
  -6  -2  -5   12.96    4.85
   6   2   6  131.18   14.53
   6  -2   6  162.90   17.85
  -6  -2  -6  121.65   13.35
  -6   2  -6  138.56   15.82
  -6   2  -7  139.43   17.01
  -6  -2  -7  105.21   13.05
   6   2   7  111.85   14.32
  -6  -2  -8  177.71   18.16
  -6   2  -8  188.02   20.06
   6   2   8  190.01   19.32
  -6   2  -9   67.92   12.62
  -6  -2  -9   63.66   11.06
  -6   2 -10  358.55   29.69
  -6  -2 -10  376.83   27.75
  -6  -2 -11  110.54   15.87
  -6   2 -11  107.39   17.07
  -6  -2 -12    3.45    3.47
  -6   2 -12   23.18    9.32
  -6  -2 -13   11.92    5.42
  -6   2 -13    6.67    6.66
   6   2  13   14.96    7.95
   6   2  14  185.28   25.22
   6  -2  14  198.30   24.08
  -6  -2 -14  191.60   23.44
  -6   2 -14  175.20   24.24
  -6  -2 -15    2.42    5.55
  -6   2 -15   -6.32    8.19
   6   2  15    3.53    4.17
   6  -2  15    3.60    4.59
   6   2  16   40.76   13.07
  -6  -2 -16   41.24   12.23
  -6   2 -16   47.90   14.03
   6  -2  16   49.76   13.80
  -6  -2 -17    9.78    7.93
  -6   2 -17    5.96    7.92
   6   2  17   25.47   11.50
   6  -2  17   11.83    6.35
  -6  -2 -18   31.53   12.09
   6   2  18   58.00   16.65
   6  -2  18   35.11   11.25
   6  -2  19    3.78    8.78
   6  -3 -23    5.82    6.00
   6  -3 -22   12.29    7.53
   6   3 -22    2.89    5.26
   6  -3 -21   41.07   10.77
   6   3 -21   37.28   12.23
   6  -3 -20  106.33   16.77
   6   3 -20  141.35   22.10
   6   3 -19   11.69    8.36
   6  -3 -19    7.42    6.07
   6   3 -19   11.33    5.94
   6  -3 -18    6.22    5.48
   6   3 -18    9.24    4.89
   6   3 -18   15.03    8.58
   6  -3 -17    3.84    4.91
   6   3 -17    3.41    3.34
   6   3 -17    2.64    3.40
   6  -3 -16  301.10   24.35
   6   3 -16  361.26   24.48
   6   3 -16  325.54   27.96
   6  -3 -15   15.50    5.41
   6   3 -15   19.92    6.33
   6   3 -15   34.53    9.25
   6  -3 -14   35.56    7.74
   6   3 -14   28.30    7.81
   6   3 -14   24.60    7.54
   6   3 -14   36.02    7.48
   6  -3 -13   78.78   11.11
   6   3 -13   81.65   11.67
   6   3 -13   86.47   12.79
   6  -3 -12  369.25   22.76
   6   3 -12  373.89   23.83
   6   3 -12  364.42   25.03
   6  -3 -11  136.18   13.66
   6   3 -11  125.47   14.48
  -6   3  11  108.15   14.06
  -6  -3  11  132.40   15.15
   6  -3 -10  192.16   15.18
   6   3 -10  229.14   18.05
  -6   3  10  200.07   18.16
  -6  -3  10  214.69   18.02
   6   3  -9   93.95   12.35
   6  -3  -9   93.22   10.39
   6   3  -8  104.71   11.84
   6  -3  -8   97.49   10.11
   6  -3  -7   14.63    4.49
   6   3  -7   10.12    3.66
  -6   3   7    7.15    3.50
  -6  -3   7   12.82    3.97
  -6   3   6  234.34   15.43
   6   3  -6  264.67   17.29
  -6  -3   6  260.77   15.40
   6  -3  -6  255.30   15.04
   6  -3  -5   38.83    5.90
  -6   3   5   57.49    7.25
   6   3  -5   50.87    7.65
  -6  -3   5   43.58    5.96
   6  -3  -5   52.08    7.82
   6   3  -5   50.01    7.91
  -6   3   4   10.04    3.15
   6   3  -4    7.63    3.37
   6  -3  -4    7.31    4.13
   6   3  -4    5.84    3.78
   6  -3  -4    7.67    2.91
  -6  -3   3  214.88   13.93
   6   3  -3  210.53   14.81
  -6   3   3  213.19   13.63
   6  -3  -3  217.69   14.84
   6  -3  -3  202.55   13.47
   6   3  -3  231.35   13.90
  -6  -3   2  696.66   24.20
  -6   3   2  664.59   27.42
  -6  -3   2  710.78   28.02
   6   3  -2  666.47   22.74
  -6  -3   1  484.91   19.25
  -6   3   1  443.80   21.27
  -6  -3   1  526.41   19.59
  -6  -3   1  498.15   22.52
  -6   3   1  467.34   25.44
   6   3  -1  479.34   19.25
  -6  -3   0  288.96   14.67
  -6   3   0  287.94   20.53
  -6   3   0  265.59   16.90
  -6  -3   0  307.85   17.90
   6   3   0  291.19   14.82
  -6  -3   0  308.27   15.27
  -6  -3  -1   75.63    7.81
  -6   3  -1   74.72   10.35
  -6  -3  -1   71.31    6.99
  -6   3  -2  110.96   12.73
   6   3   2  115.87   10.56
  -6  -3  -2  126.63   10.55
  -6  -3  -2  133.38    9.91
  -6  -3  -3   40.63    6.37
   6   3   3   44.79    7.08
  -6  -3  -3   53.09    6.51
  -6   3  -3   41.89    8.41
   6   3   4  113.87   11.82
  -6  -3  -4   97.83   10.11
  -6   3  -4  102.63   13.15
  -6  -3  -4  120.71   10.19
  -6   3  -5   -0.78    3.83
  -6  -3  -5    0.83    2.30
  -6  -3  -5    4.08    2.47
   6   3   5    1.17    2.17
   6   3   6  179.39   16.70
  -6  -3  -6  193.85   16.27
   6  -3   6  194.30   19.84
  -6   3  -6  186.36   19.06
  -6   3  -7   23.50    7.76
   6   3   7   11.17    4.91
   6  -3   7   16.61    6.33
  -6  -3  -7   10.40    4.02
   6   3   8   32.26    8.37
  -6  -3  -8   36.84    7.90
  -6   3  -8   42.71    9.88
   6   3   9  140.30   17.02
  -6   3  -9  145.95   18.72
  -6  -3  -9  141.10   16.15
  -6  -3 -10   -0.47    3.10
  -6   3 -10   12.05    7.11
  -6  -3 -11   86.10   13.84
  -6   3 -11  101.37   16.69
  -6  -3 -12  165.30   19.69
  -6   3 -12  152.88   21.44
  -6  -3 -13   25.82    8.88
  -6   3 -13   23.45    9.72
   6   3  13   52.49   13.99
  -6  -3 -14   -6.52    5.71
   6   3  14   -4.63    5.35
   6  -3  14    6.07    5.65
  -6  -3 -15   31.89   11.23
  -6   3 -15   17.81    9.68
   6   3  15   22.52    9.19
   6  -3  15   26.65   10.27
   6   3  16  116.76   21.48
  -6  -3 -16  126.19   20.21
  -6   3 -16  158.49   24.70
   6  -3  16  140.10   21.51
  -6   3 -17    9.43    9.62
  -6  -3 -17   18.42    9.54
   6   3  17    9.13    8.43
   6  -3  17   11.27    8.33
  -6  -3 -18   -5.74    6.29
   6  -3  18   -3.75    5.83
   6  -3  19   -5.38    6.90
   6  -4 -23   14.20    7.54
   6  -4 -22    6.97    6.75
   6  -4 -21    3.28    5.56
   6   4 -21   17.07    9.46
   6  -4 -20    2.65    4.49
   6   4 -20   17.80   10.02
   6  -4 -19   44.99   10.66
   6   4 -19   44.45    9.91
   6   4 -19   56.67   13.53
   6  -4 -18  155.89   18.39
   6   4 -18  192.55   19.72
   6   4 -18  194.80   24.11
   6  -4 -17   62.88   11.47
   6   4 -17   60.52   11.12
   6   4 -17   79.81   15.27
   6   4 -16   14.69    6.95
   6  -4 -16   15.84    6.44
   6   4 -16    6.42    3.66
   6   4 -15    2.02    2.69
   6  -4 -15    1.65    3.75
   6   4 -15   -2.16    2.89
   6  -4 -14    6.55    4.36
   6   4 -14   12.34    5.10
   6   4 -14   11.29    5.31
   6   4 -14    0.12    3.33
   6   4 -13   54.16   10.17
   6  -4 -13   47.12    8.52
   6   4 -13   47.07    8.57
   6   4 -13   60.32   10.91
   6  -4 -12    3.87    2.61
   6   4 -12    4.91    3.20
   6   4 -12    9.20    4.19
   6  -4 -11   67.08    9.37
  -6  -4  11   84.00   12.16
   6  -4 -11   77.64    5.52
   6   4 -11   70.46   10.69
   6  -4 -10  385.70   14.49
   6   4 -10  395.57   23.29
  -6   4  10  409.06   26.52
  -6  -4  10  406.07   24.86
   6  -4 -10  407.11   21.72
  -6   4   9  199.49   17.57
   6  -4  -9  206.16   14.68
   6  -4  -8   62.48    7.57
  -6   4   8   42.47    7.27
   6   4  -8   41.25    7.92
  -6  -4   7   62.39    8.17
  -6   4   7   64.69    8.46
   6   4  -7   61.67    9.10
   6  -4  -7   66.61    7.95
   6  -4  -6   40.97    6.45
  -6  -4   6   49.56    6.73
  -6   4   6   42.58    6.44
   6   4  -6   43.36    7.28
  -6   4   5   26.89    5.14
   6   4  -5   36.25    6.89
  -6  -4   5   34.38    5.05
   6  -4  -5   29.92    6.57
   6   4  -5   22.82    5.40
   6  -4  -5   28.51    5.35
   6   4  -4  562.81   22.94
  -6  -4   4  564.72   19.04
   6  -4  -4  519.11   23.41
   6   4  -4  538.91   24.07
   6  -4  -4  526.02   21.77
  -6   4   4  565.88   22.31
  -6   4   3   23.82    4.51
   6   4  -3   27.64    5.34
   6  -4  -3   22.13    4.97
   6   4  -3   28.24    5.68
   6   4  -2   44.74    5.99
  -6   4   2   32.69    6.46
  -6  -4   2   51.20    6.91
  -6  -4   2   49.08    7.64
  -6   4   2   49.82    6.94
   6   4  -1    3.45    2.60
  -6   4   1   -0.42    2.90
  -6   4   1    3.52    2.61
  -6  -4   1    5.49    2.79
  -6  -4   1    3.67    1.81
  -6  -4   1    8.00    3.69
  -6   4   1    2.86    1.71
  -6  -4   0  434.43   17.88
  -6  -4   0  431.04   21.32
  -6   4   0  399.40   24.70
  -6   4   0  426.93   21.26
   6   4   0  436.28   17.82
  -6  -4   0  393.77   15.69
  -6  -4  -1    1.12    2.14
  -6   4  -1    0.88    2.47
  -6  -4  -1   -0.17    1.87
  -6   4  -1   -1.09    2.82
  -6  -4  -1   -2.23    1.94
  -6   4  -2  126.94   14.41
  -6  -4  -2  132.58   10.12
  -6  -4  -2  137.63    9.84
  -6  -4  -3  117.72   10.00
   6   4   3  133.57   11.56
  -6   4  -3  114.43   14.58
  -6  -4  -3  131.20    9.79
  -6  -4  -4   -2.37    2.37
  -6   4  -4    2.43    2.98
   6   4   4    2.88    3.40
  -6  -4  -4    2.39    2.07
  -6   4  -5   29.63    8.27
   6   4   5   30.67    6.79
  -6  -4  -5   28.81    6.18
   6  -4   5   18.78    5.57
  -6  -4  -5   32.06    5.21
  -6   4  -6    5.37    3.99
   6   4   6    2.39    2.70
  -6  -4  -6    1.80    3.06
   6  -4   6    6.43    4.15
  -6  -4  -6    0.34    1.69
  -6   4  -7   67.80   12.66
   6   4   7   46.09    8.78
  -6  -4  -7   37.54    7.83
   6   4   8  127.28   15.20
  -6  -4  -8  136.90   14.86
  -6   4  -8  123.40   17.02
  -6  -4  -9   29.96    7.85
  -6   4  -9   29.02    9.11
   6   4   9   25.89    7.59
  -6  -4 -10   20.51    6.97
  -6   4 -10   24.84    9.16
  -6  -4 -11   16.26    6.18
  -6   4 -11   27.23    9.37
  -6  -4 -12   11.28    5.71
  -6   4 -12   12.89    6.04
   6   4  12    8.91    7.82
   6   4  13  180.22   24.45
  -6  -4 -13  175.22   20.62
  -6   4 -13  177.10   24.12
  -6  -4 -14   64.75   13.27
   6   4  14   64.10   15.97
   6  -4  14   99.89   16.78
  -6  -4 -15   13.18    6.92
  -6   4 -15   29.79    9.94
   6   4  15   33.29   12.39
   6  -4  15   28.20    9.47
  -6  -4 -16   19.88    8.65
  -6   4 -16   24.66   10.42
   6   4  16   22.51    9.93
   6  -4  16   37.06   12.12
  -6  -4 -17    8.92    6.20
  -6   4 -17    4.68    8.01
   6   4  17   10.94   10.65
   6  -4  17    6.11    4.05
  -6  -4 -18   17.65    8.74
   6  -4  18   -3.08    5.84
   6  -5 -22    9.02    6.29
   6  -5 -21   62.18   13.05
   6   5 -21   34.47   11.29
   6  -5 -20  117.09   16.74
   6   5 -20  105.74   16.32
   6   5 -20  111.88   19.58
   6  -5 -19   14.78    6.92
   6   5 -19    8.46    5.41
   6   5 -19    7.49    7.76
   6   5 -18   30.44    9.58
   6  -5 -18   27.76    8.17
   6   5 -18   26.71    9.54
   6  -5 -17   -1.35    3.92
   6   5 -17    5.00    6.13
   6   5 -17    2.23    3.01
   6  -5 -16   13.84    6.00
   6   5 -16    5.76    5.15
   6   5 -16   -1.50    3.42
   6   5 -16    7.97    4.73
   6  -5 -15   91.83   12.37
   6   5 -15   86.96   13.68
   6   5 -15   81.08   12.51
   6   5 -15  112.37   16.40
   6  -5 -14   20.83    5.58
   6   5 -14   25.73    6.15
   6   5 -14   21.06    6.67
   6   5 -14   28.84    8.02
   6  -5 -13   41.98    7.86
   6   5 -13   35.27    9.47
   6   5 -13   24.08    7.28
   6   5 -13   29.92    7.01
   6  -5 -12   12.69    4.05
   6   5 -12   12.21    4.49
   6   5 -12   18.55    5.81
   6   5 -12   19.30    6.16
   6  -5 -11   19.15    4.54
  -6  -5  11   41.54    9.44
   6   5 -11   29.88    6.73
   6  -5 -11   26.10    3.34
   6  -5 -10    9.19    2.59
   6  -5 -10    1.26    1.80
  -6  -5  10    4.14    3.68
   6   5 -10    7.05    3.92
  -6   5  10    3.40    3.91
   6  -5  -9    2.77    2.53
   6  -5  -9    2.98    2.53
   6   5  -9    2.24    2.61
  -6   5   9    0.73    2.46
   6  -5  -8    4.76    2.88
  -6  -5   8    0.63    2.14
  -6   5   8    1.13    2.06
   6   5  -8   -0.63    3.66
   6  -5  -8    0.65    2.17
  -6   5   7  531.89   23.71
  -6  -5   7  512.66   23.02
   6   5  -7  525.45   26.76
   6  -5  -7  511.93   21.72
   6  -5  -7  507.49   21.72
  -6  -5   6   13.93    4.03
  -6   5   6   13.02    4.22
   6   5  -6   10.71    4.16
   6  -5  -6   17.59    4.74
   6  -5  -6   11.89    3.67
   6   5  -5  107.67   11.50
   6  -5  -5   86.49    9.93
  -6  -5   5   91.38    8.30
   6  -5  -5   81.28    8.76
   6   5  -5  100.92   10.75
   6  -5  -5   92.17   10.30
  -6   5   5  103.55   10.10
  -6  -5   4   43.61    5.20
  -6   5   4   42.04    6.24
   6   5  -4   46.50    7.11
   6  -5  -4   35.96    6.52
   6  -5  -4   44.39    7.22
   6   5  -4   37.92    6.60
  -6   5   3    7.45    2.95
   6   5  -3    4.03    2.34
   6  -5  -3    3.31    2.53
   6   5  -3    6.03    3.09
  -6  -5   3    5.61    1.82
  -6  -5   2  712.04   16.91
   6  -5  -2  774.05   32.27
  -6   5   2  720.79   26.59
   6   5  -2  715.74   23.92
  -6  -5   1   14.52    2.69
   6   5  -1   16.81    3.84
  -6  -5   1    8.69    3.12
  -6   5   1   12.22    4.74
   6  -5  -1   13.60    4.68
  -6   5   1   20.02    4.97
  -6  -5   1   14.43    4.60
  -6   5   1   11.00    3.52
  -6   5   0    4.12    2.27
  -6  -5   0    0.82    2.03
  -6   5   0    2.54    3.08
  -6  -5   0    2.27    1.43
   6  -5   0    1.60    2.62
  -6  -5   0    4.15    2.74
   6   5   0    3.94    1.90
  -6  -5  -1    5.10    2.17
  -6  -5  -1    2.22    1.29
   6  -5   1   13.70    5.43
  -6   5  -1    6.33    4.80
  -6   5  -1    6.50    3.08
  -6  -5  -1    2.86    2.12
  -6  -5  -2   -2.19    1.36
  -6   5  -2    1.69    2.39
   6  -5   2    1.57    1.99
  -6  -5  -2    0.04    1.35
  -6  -5  -3  124.09    9.76
   6  -5   3  128.94   15.19
   6   5   3  107.06    9.61
  -6   5  -3  126.11   15.15
  -6  -5  -3  137.39    9.66
  -6  -5  -4   80.21    8.38
   6   5   4   92.94    9.70
   6  -5   4   75.81   12.55
   6  -5   4   90.07   12.99
  -6   5  -4   82.57   12.95
  -6  -5  -4   87.02    7.82
  -6  -5  -5   41.08    5.41
  -6  -5  -5   42.27    6.97
   6   5   5   43.26    7.28
  -6   5  -5   47.95   10.53
  -6   5  -6  209.52   21.71
   6   5   6  239.17   18.03
  -6  -5  -6  222.29   13.57
  -6  -5  -6  242.61   16.89
   6   5   7   14.67    5.11
  -6   5  -7   21.89    7.61
  -6  -5  -7   27.15    7.05
  -6  -5  -7   27.41    5.14
  -6   5  -8  300.55   26.89
  -6  -5  -8  323.38   21.82
   6   5   8  276.28   21.83
  -6  -5  -9    1.09    2.72
  -6   5  -9   -3.35    4.27
   6   5   9    0.09    2.49
  -6  -5 -10    6.26    4.74
  -6   5 -10   11.42    6.52
  -6   5 -11  190.30   23.64
  -6  -5 -11  160.49   18.21
  -6  -5 -12   -2.49    3.50
   6   5  12    7.47    6.43
  -6   5 -12   -3.30    5.99
  -6  -5 -13   17.21    6.51
  -6   5 -13   25.51   10.89
   6   5  13   24.78   10.84
  -6  -5 -14   14.94    7.87
  -6   5 -14    4.33    6.63
   6  -5  14    1.24    4.40
  -6  -5 -15    2.64    3.70
  -6   5 -15   11.38   10.85
   6   5  15   11.75    9.02
   6  -5  15   10.08    6.59
  -6  -5 -16   42.74   12.05
  -6   5 -16   63.48   16.34
   6   5  16   27.10   11.88
   6  -5  16   57.81   13.58
   6  -5  17   54.93   13.20
  -6  -5 -17   65.87   15.12
  -6  -5 -18    4.20    5.17
   6   6 -21   16.81    9.01
   6  -6 -20   22.07    7.72
   6   6 -20   14.61    8.11
   6   6 -20   12.66    8.68
   6  -6 -19   13.41    6.34
   6   6 -19   13.25    7.25
   6   6 -19   18.23    8.65
   6  -6 -18   79.60   12.63
   6   6 -18   92.38   15.69
   6   6 -18   76.07   15.00
   6  -6 -17   43.39    9.22
   6   6 -17   37.19   10.38
   6   6 -17   39.10   10.75
   6  -6 -16   11.46    4.13
   6   6 -16   11.30    5.94
   6   6 -16   12.46    6.62
   6  -6 -15   17.07    5.71
   6   6 -15   16.97    6.68
   6   6 -15   16.45    5.52
   6   6 -15   19.71    7.49
   6   6 -14   95.73   12.12
   6   6 -14  105.55   15.47
   6   6 -14  109.81   15.18
   6  -6 -14  121.68   13.31
   6  -6 -13   10.58    4.91
   6   6 -13    3.73    5.71
   6   6 -13    4.32    2.88
   6   6 -13    6.32    3.57
   6  -6 -12    0.17    2.15
   6   6 -12    2.05    2.71
   6   6 -12   10.12    5.22
   6   6 -12    1.68    3.09
   6  -6 -11    8.72    3.80
  -6  -6  11   18.57    6.88
   6   6 -11   14.02    4.60
   6  -6 -10   52.39    7.39
   6  -6 -10   53.98    6.28
  -6  -6  10   54.96    9.73
   6   6 -10   62.42    9.59
   6  -6  -9   24.88    5.34
   6  -6  -9   21.01    4.31
  -6   6   9   19.57    5.99
   6   6  -9   19.11    5.45
  -6   6   8   87.85   10.15
   6  -6  -8   92.48    9.29
   6  -6  -8   90.09    9.53
  -6  -6   8   93.74   10.70
  -6   6   7   -2.40    2.03
   6   6  -7    0.52    2.54
  -6  -6   7    2.62    2.90
   6  -6  -7    0.87    1.50
   6  -6  -7    5.62    2.81
  -6   6   6   32.75    6.04
   6   6  -6   44.00    7.94
  -6  -6   6   38.00    6.13
   6  -6  -6   33.30    6.38
   6  -6  -6   28.86    6.22
   6   6  -6   35.96    7.18
   6  -6  -6   41.18    6.23
   6   6  -5  596.25   26.48
   6  -6  -5  605.04   27.50
   6  -6  -5  537.60   24.36
   6   6  -5  572.01   25.85
  -6  -6   5  601.71   20.82
  -6   6   5  610.97   24.56
   6   6  -4  355.20   19.19
   6  -6  -4  360.07   21.68
   6  -6  -4  323.80   18.38
   6   6  -4  354.35   19.45
  -6  -6   4  342.36   13.80
  -6   6   4  356.51   18.54
  -6   6   3   21.38    4.85
   6   6  -3   24.94    5.00
  -6  -6   3   32.75    3.68
   6   6  -3   34.62    5.74
   6  -6  -3   31.99    7.17
  -6  -6   2   91.82    5.21
  -6  -6   2   87.54    5.55
   6  -6  -2   88.00   11.50
  -6   6   2   74.45   11.10
  -6   6   2   88.46    9.69
   6   6  -2   95.93    8.94
   6   6  -1   14.40    3.52
  -6   6   1    8.86    4.24
  -6  -6   1    9.91    1.51
  -6  -6   1   11.31    1.73
   6  -6  -1   20.39    6.68
  -6   6   1   11.47    4.28
  -6  -6   1   11.23    4.40
  -6   6   1    6.19    2.85
  -6  -6   0  454.44   10.76
  -6   6   0  433.60   27.25
   6  -6   0  418.76   26.20
  -6   6   0  402.78   20.75
  -6  -6   0  413.70   20.99
   6   6   0  440.90   17.58
  -6  -6  -1   41.03    3.80
  -6  -6  -1   43.40    5.67
  -6   6  -1   40.64    7.06
  -6   6  -1   56.59   10.59
   6  -6   1   39.96   10.29
  -6  -6  -1   43.01    6.96
   6   6   1   44.13    5.75
  -6   6  -2    1.48    3.20
  -6  -6  -2    0.18    1.46
  -6  -6  -2   -0.47    1.11
   6  -6   2    3.36    3.97
  -6  -6  -3   44.04    5.36
   6  -6   3   47.11   10.01
  -6  -6  -3   47.81    5.62
  -6   6  -3   42.12    9.29
  -6   6  -4  179.08   19.58
   6   6   4  168.93   12.29
  -6  -6  -4  163.73   11.32
  -6  -6  -4  169.05   10.71
  -6  -6  -5   20.34    3.76
  -6  -6  -5   14.29    4.14
  -6   6  -5   16.60    6.87
   6   6   5   15.37    4.28
   6   6   6  156.72   14.03
  -6   6  -6  155.17   18.85
  -6  -6  -6  156.16   13.03
  -6  -6  -6  147.50   10.16
  -6  -6  -7    6.07    2.73
  -6   6  -7    8.83    7.31
   6   6   7    8.15    4.18
  -6  -6  -7    6.61    3.69
  -6   6  -8   40.31   10.41
   6   6   8   37.65    8.38
  -6  -6  -8   49.61    8.28
  -6  -6  -8   43.49    6.21
  -6  -6  -9   -0.05    2.35
   6   6   9   -1.62    2.56
  -6  -6 -10   77.14   11.63
  -6   6 -10   75.00   15.04
   6   6  10   74.31   12.33
  -6  -6 -11    5.19    3.49
   6   6  11   -2.11    5.17
  -6   6 -11    1.77    5.92
  -6  -6 -11   -1.77    2.42
  -6  -6 -12   16.10    6.84
   6   6  12    7.54    7.70
  -6   6 -12    4.84    6.54
  -6  -6 -13   14.84    5.52
   6   6  13   20.69   11.52
  -6   6 -13   14.59    7.67
   6  -6  13    2.34    2.90
  -6  -6 -14   42.14   10.65
  -6   6 -14   32.27   12.44
   6   6  14   24.47    9.42
   6  -6  14   44.03   11.48
   6   6  15   49.65   16.67
   6  -6  15   58.07   12.89
  -6  -6 -15   46.93   11.90
  -6   6 -16    3.03    5.18
   6   6  16   11.04    8.73
   6  -6  16   -2.97    3.58
  -6  -6 -16    7.87    5.79
  -6  -6 -17   -5.06    6.17
  -6  -6 -18    9.52    6.57
   6   7 -21   12.43    8.78
   6   7 -20   37.76   11.81
   6   7 -20   38.46   12.59
   6  -7 -19   26.57    7.81
   6   7 -19   26.01    9.69
   6   7 -19   30.22   10.75
   6  -7 -18    2.52    3.04
   6   7 -18    5.26    5.62
   6   7 -18    4.24    6.91
   6  -7 -17    3.73    2.95
   6   7 -17   25.95    9.40
   6   7 -17   18.35    8.01
   6  -7 -16   48.17    9.03
   6   7 -16   39.50   11.38
   6   7 -16   26.53    7.98
   6  -7 -15   53.60    9.01
   6   7 -15   85.29   14.48
   6   7 -15   64.94   12.62
   6   7 -14  135.53   13.32
   6   7 -14  119.79   17.08
   6   7 -14  158.25   18.59
   6  -7 -14  136.11   13.23
   6   7 -13  100.01   10.94
   6   7 -13   99.44   15.47
   6   7 -13  125.84   15.80
   6  -7 -13  112.53   11.74
   6  -7 -12    5.64    2.77
   6   7 -12    4.47    2.88
   6   7 -12    2.95    4.06
   6   7 -12    4.45    4.55
   6  -7 -11   56.89    7.83
   6   7 -11   61.88    7.88
   6   7 -11   54.98   11.62
  -6  -7  11   42.54    8.67
   6   7 -11   56.78   10.14
  -6  -7  10   10.31    4.07
   6   7 -10    7.22    4.21
   6  -7 -10    7.87    2.31
   6  -7 -10   22.85    5.41
   6  -7  -9    8.77    2.96
   6   7  -9   12.90    5.41
   6  -7  -9    9.38    3.20
  -6  -7   8   21.82    5.40
  -6   7   8   22.74    5.02
   6  -7  -8   17.60    4.58
   6   7  -8   22.36    4.97
   6  -7  -8   21.71    4.79
  -6   7   7  179.47   13.90
  -6  -7   7  192.90   14.28
   6   7  -7  199.71   17.31
   6  -7  -7  166.68   14.13
  -6   7   6    9.19    3.43
   6   7  -6    2.78    2.90
   6  -7  -6    7.10    3.40
  -6  -7   6    6.39    2.94
   6  -7  -6    6.17    4.28
   6   7  -6    3.70    3.55
  -6   7   5    9.39    3.47
   6   7  -5   15.92    4.65
  -6  -7   5   11.28    3.13
   6  -7  -5   20.87    5.31
   6   7  -5    8.63    3.26
   6  -7  -5   15.09    4.76
  -6   7   4   19.26    4.68
   6   7  -4   18.26    4.62
   6  -7  -4   18.77    4.92
   6  -7  -4   14.63    5.18
  -6  -7   4   21.12    3.33
   6   7  -4   17.17    4.37
   6   7  -3  598.90   23.93
   6  -7  -3  567.40   29.76
  -6  -7   3  539.26   12.36
  -6   7   3  526.40   23.59
   6  -7  -2  290.53   22.03
  -6   7   2  268.93   21.47
  -6   7   2  271.57   17.21
   6   7  -2  292.06   15.96
  -6   7   1  242.03   16.73
  -6   7   1  256.12   21.56
   6  -7  -1  253.29   21.18
  -6   7   1  256.77   17.30
   6   7  -1  273.66   14.28
  -6  -7   1  232.33   16.23
   6   7   0    9.10    3.07
   6  -7   0    6.35    4.12
  -6   7   0    7.70    3.23
  -6  -7   0    4.00    2.29
  -6   7   0   11.04    4.70
  -6   7  -1  178.23   18.52
   6  -7   1  205.13   19.93
  -6   7  -1  149.79   13.11
  -6  -7  -1  173.63   14.02
   6   7   1  169.41   10.55
  -6   7  -2    6.71    2.92
  -6   7  -2    2.70    3.53
  -6  -7  -2    6.38    1.47
  -6  -7  -3   53.69    5.87
  -6  -7  -3   46.26    4.57
  -6   7  -3   54.54   10.81
  -6  -7  -4  157.44    9.95
   6   7   4  153.97   10.73
  -6   7  -4  147.54   17.82
  -6  -7  -4  164.30   10.34
  -6  -7  -5  221.15   11.67
   6   7   5  203.78   14.03
  -6  -7  -5  243.31   13.72
  -6   7  -5  242.99   23.66
   6   7   6  374.26   20.77
  -6   7  -6  399.30   31.24
  -6  -7  -6  352.89   18.40
  -6  -7  -6  404.19   16.01
  -6  -7  -7   58.90    8.57
  -6   7  -7   71.19   13.74
   6   7   7   62.24    9.43
  -6  -7  -7   72.16    6.91
  -6   7  -8    7.24    5.26
  -6  -7  -8    3.39    3.44
  -6  -7  -8    3.04    2.28
   6   7   8    0.67    2.91
   6   7   9   71.05   11.37
  -6  -7  -9   81.43   11.19
  -6  -7  -9   79.24    7.96
  -6   7  -9   82.55   16.84
   6   7  10    6.68    4.27
   6   7  10   13.35    7.39
  -6   7 -10   16.88    9.00
  -6  -7 -10    4.61    3.55
  -6   7 -11    7.43    6.50
   6   7  11    8.86    6.98
  -6  -7 -11    2.54    2.60
   6   7  12    2.44    4.74
  -6   7 -12    4.10    8.37
  -6  -7 -12    9.05    5.96
   6   7  13    7.39    7.62
   6  -7  13    6.43    5.31
  -6  -7 -13    0.42    3.27
  -6   7 -13    0.83    6.73
  -6   7 -14   12.20    8.66
   6   7  14    5.02    8.55
   6  -7  14   -4.78    4.99
  -6  -7 -14    2.01    3.27
  -6   7 -15    8.86    7.93
   6   7  15   14.77    8.85
  -6  -7 -15   12.27    6.49
  -6  -7 -16   67.22   14.71
  -6  -7 -17   14.60    7.68
   6   8 -21   24.35   10.86
   6   8 -20    3.79    5.83
   6   8 -20    0.42    7.71
   6   8 -19    5.99    6.45
   6   8 -19    8.66    7.58
   6   8 -18   46.11   12.77
   6   8 -18   50.91   12.98
   6  -8 -17    5.76    3.59
   6   8 -17    0.43    5.58
   6  -8 -16    1.51    2.30
   6   8 -16   -7.30    6.51
   6   8 -16   -0.90    3.78
   6  -8 -15   12.05    4.43
   6   8 -15    3.45    4.32
   6   8 -15   18.48    7.49
   6  -8 -14    9.03    3.76
   6   8 -14   10.56    6.95
   6   8 -14   10.39    6.78
   6  -8 -13   18.16    5.19
   6   8 -13   38.09   10.48
   6   8 -13   16.27    4.12
   6   8 -13    8.33    4.71
   6   8 -12   54.29   12.63
   6   8 -12   40.56    6.28
   6   8 -12   54.99   10.16
   6  -8 -12   42.07    6.85
   6   8 -11   10.95    3.15
   6   8 -11    8.20    4.41
  -6  -8  11   19.00    6.09
   6   8 -11   19.20    6.20
   6  -8 -11   12.74    4.29
   6   8 -10  121.21   13.39
   6  -8 -10   92.55    9.81
  -6  -8  10   92.51   12.50
   6   8 -10   99.23   15.84
   6  -8  -9   42.81    7.03
   6   8  -9   24.33    6.15
   6  -8  -8    0.05    2.58
  -6   8   8    0.46    1.95
   6   8  -8    4.23    3.93
  -6  -8   8   -2.83    2.70
  -6   8   7   55.49    7.96
   6   8  -7   36.74    7.86
   6  -8  -7   43.70    7.82
   6  -8  -7   63.67    9.29
   6   8  -7   44.75    8.32
  -6  -8   7   42.61    6.65
  -6   8   6    3.76    2.78
   6   8  -6   -2.47    3.55
   6  -8  -6    4.13    4.38
   6  -8  -6    2.23    2.79
   6   8  -6    0.59    2.49
  -6  -8   6   -0.83    2.02
   6   8  -5  607.00   28.01
  -6  -8   5  596.06   19.11
   6  -8  -5  555.81   29.42
   6  -8  -5  560.26   24.27
   6   8  -5  593.50   25.61
  -6   8   5  576.85   24.18
   6   8  -4  122.56   11.97
   6  -8  -4  114.17   13.88
  -6  -8   4  126.51    6.84
   6   8  -4  119.35   11.30
  -6   8   4  101.54   10.57
   6   8  -3   77.69    8.94
  -6   8   3   72.75   11.74
   6  -8  -3   55.06   10.07
  -6   8   3   72.10    9.22
   6   8  -2    0.84    2.14
  -6   8   2    1.40    3.48
   6  -8  -2   -1.99    2.71
  -6   8   2    2.52    2.42
   6   8  -1    3.15    2.20
  -6   8   1    1.43    4.08
   6  -8  -1   -0.59    2.95
  -6   8   1    5.32    3.89
  -6  -8   0  141.36   12.69
  -6   8   0  135.83   16.13
  -6   8   0  144.64   13.07
   6   8   0  155.54   10.33
  -6   8  -1   80.63   13.06
  -6   8  -1   89.56   10.31
  -6  -8  -1   90.84   10.14
   6   8   1   82.23    7.19
  -6   8  -2  163.96   14.03
  -6   8  -2  172.03   18.99
  -6   8  -3  334.86   27.03
  -6   8  -4   54.59   11.99
  -6  -8  -4   63.02    5.15
  -6  -8  -5   86.18    6.69
  -6   8  -5   81.08   14.57
   6   8   5   72.41    7.70
  -6  -8  -5   76.97    7.09
  -6   8  -6   -0.98    4.09
  -6  -8  -6    5.53    2.01
   6   8   6    9.44    3.92
  -6  -8  -6    3.05    2.46
  -6   8  -7   12.34    7.11
  -6  -8  -7    8.36    2.43
   6   8   7   12.12    4.62
  -6  -8  -7   11.69    3.49
  -6   8  -8    0.99    4.15
  -6  -8  -8    7.62    2.44
   6   8   8    8.19    3.97
  -6  -8  -8    5.50    3.03
   6   8   9   -0.54    2.95
   6   8   9    4.34    6.47
  -6  -8  -9    1.21    2.38
[truncated: 2,071,189 more chars]
