# Supplementary material for: Covalency between the uranyl ion and di­thio­phosphinate by sulfur K-edge X-ray absorption spectroscopy and density functional theory
Source: J Synchrotron Radiat. 2022 Jan 1;29(Pt 1):11–20. doi: 10.1107/S160057752101198X (PMC8733989; doi:10.1107/S160057752101198X)
Supplement: Supplementary file 2 [file s-29-00011-Isup2.hkl]

data_I                                                                          
_shelx_title ' 20190524zhangyusheng-2_a.res in P2(1)/n'                         
_shelx_refln_list_code          4                                               
_shelx_F_calc_maximum      304.60                                               
_exptl_crystal_F_000      1232.00                                               
_reflns_d_resolution_high  0.7053                                               
                                                                                
loop_                                                                           
 _space_group_symop_operation_xyz                                               
 'x, y, z'                                                                      
 '-x+1/2, y+1/2, -z+1/2'                                                        
 '-x, -y, -z'                                                                   
 'x-1/2, -y-1/2, z-1/2'                                                         
                                                                                
_cell_length_a    14.5406                                                       
_cell_length_b    13.2405                                                       
_cell_length_c    17.1497                                                       
_cell_angle_alpha  90.000                                                       
_cell_angle_beta  108.962                                                       
_cell_angle_gamma  90.000                                                       
                                                                                
_shelx_F_squared_multiplier     1.000                                           
                                                                                
loop_                                                                           
 _refln_index_h                                                                 
 _refln_index_k                                                                 
 _refln_index_l                                                                 
 _refln_F_squared_calc                                                          
 _refln_F_squared_meas                                                          
 _refln_F_squared_sigma                                                         
 _refln_observed_status                                                         
   4   0   0       2292.58       2627.86        80.87 o                         
   6   0   0       8812.42       8425.19       277.41 o                         
   8   0   0         22.95         29.25        15.09 o                         
  10   0   0        617.63        577.29        62.24 o                         
  12   0   0        523.05        439.61        95.53 o                         
  14   0   0          0.38         44.72        46.83 o                         
  16   0   0         12.95          5.28        41.71 o                         
  18   0   0         23.95         22.11        52.93 o                         
   2   1   0      13288.21      10695.90       141.06 o                         
   3   1   0        497.15        589.39        23.21 o                         
   4   1   0      12138.14      12104.07       165.31 o                         
   5   1   0        832.16        933.65        31.46 o                         
   6   1   0        992.51       1005.50        50.85 o                         
   7   1   0         61.10         72.05        18.38 o                         
   8   1   0         38.27         31.69        16.49 o                         
   9   1   0        670.97        610.36        38.51 o                         
  10   1   0        166.96        203.24        30.63 o                         
  11   1   0        327.57        319.27        55.49 o                         
  12   1   0        334.67        313.01        56.16 o                         
  13   1   0          5.55         10.44        25.57 o                         
  14   1   0        263.74        320.58        65.12 o                         
  15   1   0         55.25         71.30        30.28 o                         
  16   1   0        847.56        881.08       174.76 o                         
  17   1   0          9.68        123.05       112.16 o                         
  18   1   0        284.30        300.43        74.13 o                         
  19   1   0          0.61         14.23        43.42 o                         
   1   2   0        328.22        318.61        14.47 o                         
   2   2   0      36344.85      35466.73       695.04 o                         
   3   2   0      10750.73      10933.23        84.23 o                         
   4   2   0        463.69        427.75        18.76 o                         
   5   2   0       1809.18       1806.47        43.00 o                         
   6   2   0       1870.76       1946.94        50.14 o                         
   7   2   0        268.72        225.61        32.50 o                         
   8   2   0        260.96        330.65        32.43 o                         
   9   2   0          0.62         -4.97        11.46 o                         
  10   2   0         71.59         75.36        20.72 o                         
  11   2   0       1082.30       1053.02        95.62 o                         
  12   2   0          0.22         22.54        30.58 o                         
  13   2   0         10.67         -6.49        22.09 o                         
  14   2   0        685.42        653.11        86.85 o                         
  15   2   0        277.42        288.66        63.23 o                         
  16   2   0          4.02         15.04        27.50 o                         
  17   2   0          3.69         30.20        39.52 o                         
  18   2   0        157.84        198.34        92.89 o                         
  19   2   0          1.01         -9.92        39.51 o                         
   1   3   0      17845.29      17669.36       275.86 o                         
   2   3   0      11506.02      11054.82       158.49 o                         
   3   3   0        966.08        977.81        26.97 o                         
   4   3   0        254.22        262.96        14.41 o                         
   5   3   0        893.30        891.36        29.85 o                         
   6   3   0       2343.85       2379.31        54.22 o                         
   7   3   0          7.31         25.54        10.88 o                         
   8   3   0       1664.93       1479.89        66.02 o                         
   9   3   0        105.44        117.12        16.42 o                         
  10   3   0        170.07        191.32        31.68 o                         
  11   3   0        233.72        210.70        66.67 o                         
  12   3   0       1584.41       1516.50       119.07 o                         
  13   3   0         44.99         32.48        30.12 o                         
  14   3   0         27.96         31.41        22.30 o                         
  15   3   0        116.62         56.17        50.57 o                         
  16   3   0        475.78        426.20       102.97 o                         
  17   3   0        262.28        252.47        63.74 o                         
  18   3   0        161.20        238.36        70.21 o                         
   0   4   0       4264.40       4017.95        90.41 o                         
   1   4   0       1914.69       1886.89        39.78 o                         
   2   4   0       4627.80       4600.39        75.94 o                         
   3   4   0          1.95         -2.58         6.65 o                         
   4   4   0       3643.61       3650.33        47.79 o                         
   5   4   0       1461.51       1526.32        37.90 o                         
   6   4   0       3390.92       3418.92        63.50 o                         
   7   4   0          4.55          3.80         9.01 o                         
   8   4   0        300.74        372.42        26.10 o                         
   9   4   0          0.02         11.88        11.55 o                         
  10   4   0       1193.20       1220.46        72.53 o                         
  11   4   0         23.48         -2.87        20.37 o                         
  12   4   0        141.59        165.91        42.38 o                         
  13   4   0        216.56        219.38        92.64 o                         
  14   4   0        398.84        347.17        63.42 o                         
  15   4   0         77.22        228.09       119.88 o                         
  16   4   0          0.18         20.49        28.27 o                         
  17   4   0         16.97         49.94        34.69 o                         
   1   5   0       4921.41       5512.35        62.07 o                         
   2   5   0      10821.89       9987.80        89.27 o                         
   3   5   0        968.82        971.29        36.40 o                         
   4   5   0      10145.33      10515.46       112.67 o                         
   5   5   0        210.62        213.41        13.20 o                         
   6   5   0         15.60         22.23         6.45 o                         
   7   5   0         81.57         58.05        13.79 o                         
   8   5   0       1854.21       2022.24        58.93 o                         
   9   5   0          0.93         -4.09         9.43 o                         
  10   5   0        438.64        489.92        45.45 o                         
  11   5   0        119.07        190.46        41.16 o                         
  12   5   0         39.16         40.96        20.91 o                         
  13   5   0         72.99         66.80        31.75 o                         
  14   5   0         22.48          1.10        27.07 o                         
  15   5   0        101.46         73.06        46.18 o                         
  16   5   0        841.23        825.10       104.41 o                         
  17   5   0          0.50        -52.52        56.10 o                         
   0   6   0      11951.98      11889.14       317.08 o                         
   1   6   0       3122.57       3190.42        54.65 o                         
   2   6   0       2374.89       2465.73        84.55 o                         
   3   6   0        149.67        108.60        11.10 o                         
   4   6   0       1929.16       1957.90        49.64 o                         
   5   6   0       2022.09       2057.03        56.07 o                         
   6   6   0       3590.27       3559.72        61.91 o                         
   7   6   0       2271.99       2223.35        50.65 o                         
   8   6   0       2129.80       2134.91        58.96 o                         
   9   6   0         94.76        133.83        19.61 o                         
  10   6   0         55.36         59.68        20.16 o                         
  11   6   0        605.79        532.72        60.36 o                         
  12   6   0         11.20          3.99        21.09 o                         
  13   6   0        355.02        393.12        62.64 o                         
  14   6   0        446.26        492.17        72.16 o                         
  15   6   0         67.41         93.73        63.66 o                         
  16   6   0          0.02        -47.48        55.20 o                         
   1   7   0        401.92        317.33        18.08 o                         
   2   7   0      10903.34      10750.64       130.38 o                         
   3   7   0        355.62        386.06        27.60 o                         
   4   7   0       2485.71       2323.32        78.93 o                         
   5   7   0         87.32         95.16        12.92 o                         
   6   7   0         52.40         58.47        11.53 o                         
   7   7   0        649.42        672.86        47.83 o                         
   8   7   0        868.54        888.94        37.85 o                         
   9   7   0       2011.45       1825.46        69.54 o                         
  10   7   0          6.37         11.45        17.23 o                         
  11   7   0        225.60        243.99        38.04 o                         
  12   7   0         18.83         60.32        33.37 o                         
  13   7   0         51.14         58.22        28.05 o                         
  14   7   0          1.14         30.73        36.18 o                         
  15   7   0        181.45        116.51        64.64 o                         
  16   7   0        370.76        371.39       123.01 o                         
   0   8   0       2131.15       2012.09        90.58 o                         
   1   8   0          0.16         -6.62         6.62 o                         
   2   8   0        115.78        113.17        22.94 o                         
   3   8   0         13.58         21.19         8.29 o                         
   4   8   0       1919.23       1800.18       111.24 o                         
   5   8   0       4314.45       4224.08        82.86 o                         
   6   8   0       1143.24       1194.42        51.14 o                         
   7   8   0       2251.16       2186.60        75.75 o                         
   8   8   0        155.32        191.98        25.30 o                         
   9   8   0        273.57        279.23        19.83 o                         
  10   8   0        292.68        429.46        68.42 o                         
  11   8   0         59.55        108.77        24.67 o                         
  12   8   0         42.23         42.23        18.20 o                         
  13   8   0        892.36        942.30       167.32 o                         
  14   8   0        319.62        284.07        88.38 o                         
  15   8   0        438.54        400.74       125.29 o                         
   1   9   0        329.61        347.68        27.89 o                         
   2   9   0        312.34        292.16        17.25 o                         
   3   9   0        125.01        141.72        15.20 o                         
   4   9   0         77.82         97.93        18.48 o                         
   5   9   0          0.05          2.26        11.16 o                         
   6   9   0        496.40        581.59        53.70 o                         
   7   9   0          0.15         12.80        12.80 o                         
   8   9   0        206.95        235.71        27.45 o                         
   9   9   0        623.65        608.64        59.60 o                         
  10   9   0        348.37        238.95        77.16 o                         
  11   9   0        599.14        539.12       126.67 o                         
  12   9   0        800.63        840.10       148.70 o                         
  13   9   0         10.68          6.99        36.91 o                         
  14   9   0         29.38        108.05        86.51 o                         
  15   9   0        233.99        347.33       128.13 o                         
   0  10   0       1607.40       1475.91        85.84 o                         
   1  10   0         55.60         67.72        13.16 o                         
   2  10   0         50.22         49.80         8.27 o                         
   3  10   0       1823.72       1718.07        53.33 o                         
   4  10   0       1233.07       1183.37        48.33 o                         
   5  10   0        108.69        115.56        23.94 o                         
   6  10   0        563.20        521.81        46.70 o                         
   7  10   0         11.05         -0.18        16.66 o                         
   8  10   0          3.40         14.85        12.32 o                         
   9  10   0         31.55        222.12        84.07 o                         
  10  10   0       1316.39       1366.22       186.67 o                         
  11  10   0        220.81        342.53       105.29 o                         
  12  10   0          0.03         51.46        31.38 o                         
  13  10   0        131.86         77.81        56.10 o                         
  14  10   0        102.16         13.74        40.65 o                         
   1  11   0        711.85        721.10        43.18 o                         
   2  11   0       1719.90       1702.60        36.98 o                         
   3  11   0        495.31        515.53        29.04 o                         
   4  11   0       1033.17       1103.73        47.25 o                         
   5  11   0         26.16         15.23         9.88 o                         
   6  11   0         64.17        102.40        23.55 o                         
   7  11   0          0.03          5.21        21.75 o                         
   8  11   0        794.45        939.78        84.96 o                         
   9  11   0        113.11        184.88        81.14 o                         
  10  11   0         34.66         51.06        44.80 o                         
  11  11   0        182.05        168.13        88.30 o                         
  12  11   0        148.69        150.65        80.49 o                         
  13  11   0          4.86         72.28        66.75 o                         
   0  12   0       2767.10       2800.88       129.25 o                         
   1  12   0          7.41          7.20        12.24 o                         
   2  12   0         90.98         93.70        20.29 o                         
   3  12   0        266.96        262.96        30.37 o                         
   4  12   0         89.43        101.14        15.37 o                         
   5  12   0         88.33         70.34        25.18 o                         
   6  12   0        267.84        266.64        29.62 o                         
   7  12   0        225.44        312.72        33.73 o                         
   8  12   0         23.49         19.76        35.61 o                         
   9  12   0        136.53         44.39        39.59 o                         
  10  12   0         52.43         94.56        59.92 o                         
  11  12   0        394.66        631.81       142.20 o                         
  12  12   0          4.04         98.54        65.29 o                         
  13  12   0        368.79        514.97       163.01 o                         
   1  13   0          3.83          8.66        16.91 o                         
   2  13   0         16.47          6.45        11.17 o                         
   3  13   0        481.74        546.38        38.17 o                         
   4  13   0        194.32        263.03        27.43 o                         
   5  13   0         55.23         65.45        21.33 o                         
   6  13   0         23.80         51.96        57.81 o                         
   7  13   0         46.28         39.02        30.98 o                         
   8  13   0        415.00        377.11        61.68 o                         
   9  13   0        821.65        853.68       150.33 o                         
  10  13   0         68.88         94.64        47.48 o                         
  11  13   0        344.18        352.37       110.73 o                         
  12  13   0        294.54        436.19       115.86 o                         
   0  14   0          1.96         -6.12        32.28 o                         
   1  14   0        152.26        183.40        35.95 o                         
   2  14   0         97.42         75.26        24.04 o                         
   3  14   0          8.82         23.32        15.57 o                         
   4  14   0        462.37        475.23        69.54 o                         
   5  14   0        328.45        415.56        48.94 o                         
   6  14   0         25.98         53.64        24.14 o                         
   7  14   0        628.49        726.87        83.36 o                         
   8  14   0        318.96        266.02        82.12 o                         
   9  14   0         84.94        104.07        53.25 o                         
  10  14   0        423.61        514.32       126.51 o                         
  11  14   0        109.12         25.37        47.07 o                         
   1  15   0          4.74         48.82        34.82 o                         
   2  15   0         20.57         18.81        55.49 o                         
   3  15   0        228.96        285.34        94.98 o                         
   4  15   0        335.42        298.81        63.52 o                         
   5  15   0        194.81        207.11        47.21 o                         
   6  15   0        915.14       1181.75       121.39 o                         
   7  15   0         38.45         82.55        38.22 o                         
   8  15   0        335.04        281.55        88.62 o                         
   9  15   0          6.37         22.20        46.10 o                         
  10  15   0          1.30         16.18        36.83 o                         
  11  15   0        164.57        247.00        96.51 o                         
   0  16   0        351.23        258.87        86.18 o                         
   1  16   0         18.08         23.28        28.82 o                         
   2  16   0          4.10         38.53        39.49 o                         
   3  16   0        196.89        284.62        65.48 o                         
   4  16   0        139.17        267.73        98.38 o                         
   5  16   0          2.69         32.60        46.26 o                         
   6  16   0         43.56          3.47        78.21 o                         
   7  16   0         87.94          0.50       104.19 o                         
   8  16   0         94.44        147.95        46.98 o                         
   9  16   0         78.38         -1.79        43.58 o                         
  10  16   0        259.51        180.66        89.68 o                         
   1  17   0         31.35          5.87        63.46 o                         
   2  17   0         83.42         54.73        41.40 o                         
   3  17   0         76.81         92.77        63.74 o                         
   4  17   0          2.87        -10.73        47.40 o                         
   5  17   0        526.79        676.12       150.49 o                         
   6  17   0        207.74        266.19       100.57 o                         
   0  18   0         98.79         21.06        46.51 o                         
   1  18   0         13.92          3.78        32.24 o                         
   2  18   0          4.28         81.18       102.69 o                         
 -19   0   1          1.11          0.81        38.94 o                         
 -17   0   1         11.77          8.29        45.69 o                         
 -15   0   1        488.76        460.74       111.95 o                         
 -13   0   1       1056.43       1090.92       153.66 o                         
 -11   0   1        956.41        854.90       122.77 o                         
  -9   0   1        994.20       1107.15        80.15 o                         
  -7   0   1       2747.60       2555.03       161.14 o                         
  -5   0   1        202.29        131.97        20.39 o                         
  -3   0   1       1883.76       1799.98        58.62 o                         
   3   0   1       2014.84       2076.17        70.65 o                         
   5   0   1        375.83        375.69        55.30 o                         
   7   0   1       1273.91       1128.97       110.98 o                         
   9   0   1        220.69        390.45        55.37 o                         
  11   0   1       1519.75       1459.47       163.26 o                         
  13   0   1         45.68         -0.65        34.64 o                         
  15   0   1         79.47        117.00        63.99 o                         
  17   0   1         31.39         39.11        54.07 o                         
 -19   1   1         26.57        102.07        61.36 o                         
 -18   1   1          0.59        -17.97        36.34 o                         
 -17   1   1        284.07        286.54        69.32 o                         
 -16   1   1         75.23         92.20        47.23 o                         
 -15   1   1         27.86          7.72        28.47 o                         
 -14   1   1        682.75        682.63        88.96 o                         
 -13   1   1        130.40         29.00        43.25 o                         
 -12   1   1        601.02        587.77        77.10 o                         
 -11   1   1       3959.22       3652.75       222.81 o                         
 -10   1   1         23.66         27.98        11.88 o                         
  -9   1   1       3627.56       3811.75       123.24 o                         
  -8   1   1        106.37        140.34        23.50 o                         
  -7   1   1       2328.84       2404.53        71.41 o                         
  -6   1   1       1227.67       1250.11        47.26 o                         
  -5   1   1       1555.52       1645.16        48.83 o                         
  -4   1   1       4189.17       4245.79        86.56 o                         
  -3   1   1       1117.02       1090.85        24.18 o                         
  -2   1   1          0.41          7.81        12.28 o                         
   2   1   1        114.90        116.90         9.93 o                         
   3   1   1      25218.94      23844.12       566.99 o                         
   4   1   1       2850.31       2786.09        61.60 o                         
   5   1   1        243.39        314.60        26.93 o                         
   6   1   1       6682.77       6977.28       213.92 o                         
   7   1   1       1440.90       1446.04        88.67 o                         
   8   1   1          2.45         48.22        21.17 o                         
   9   1   1        650.98        641.18        37.17 o                         
  10   1   1        240.46        258.21        37.21 o                         
  11   1   1        169.27        162.84        42.08 o                         
  12   1   1        312.89        408.93        67.13 o                         
  13   1   1        385.99        225.39        89.15 o                         
  14   1   1          3.29         -1.29        47.97 o                         
  15   1   1        388.49        451.63        76.70 o                         
  16   1   1        240.13        222.71        56.70 o                         
  17   1   1        279.01        396.64       151.75 o                         
  18   1   1          2.50         75.04        48.20 o                         
  19   1   1          0.10        -63.09        63.58 o                         
 -19   2   1          5.81         30.41        45.85 o                         
 -18   2   1         69.95        131.56        55.18 o                         
 -17   2   1          3.79         22.21        37.64 o                         
 -16   2   1         36.23         53.53        35.48 o                         
 -15   2   1         28.47         22.33        26.80 o                         
 -14   2   1         19.30         83.31        40.00 o                         
 -13   2   1         43.06         80.09        35.91 o                         
 -12   2   1          1.06         41.95        28.13 o                         
 -11   2   1       1467.34       1337.55       107.53 o                         
 -10   2   1        339.50        375.50        50.22 o                         
  -9   2   1        114.24         93.11        16.12 o                         
  -8   2   1       4714.99       4661.84       127.53 o                         
  -7   2   1       3080.99       3367.61        84.18 o                         
  -6   2   1       2672.98       3032.19        61.66 o                         
  -5   2   1          2.94          7.17         7.64 o                         
  -4   2   1        100.28        111.14        11.30 o                         
  -3   2   1       1987.34       1988.19        37.03 o                         
  -2   2   1       2517.83       2528.91        52.97 o                         
  -1   2   1         20.06         21.18         6.24 o                         
   1   2   1       1149.91       1164.63        37.68 o                         
   2   2   1      20940.89      20413.21       171.77 o                         
   3   2   1       2355.24       2418.98        46.08 o                         
   4   2   1        536.36        485.25        24.46 o                         
   5   2   1       2609.96       2968.69        78.35 o                         
   6   2   1       2115.35       2465.51        79.53 o                         
   7   2   1         96.24        139.29        22.78 o                         
   8   2   1        345.56        322.23        32.88 o                         
   9   2   1        323.78        289.14        25.46 o                         
  10   2   1         12.47          7.63        15.30 o                         
  11   2   1          7.26         -1.60        20.33 o                         
  12   2   1       1579.87       1500.18       121.57 o                         
  13   2   1         47.41         33.06        25.27 o                         
  14   2   1        448.09        421.68        70.19 o                         
  15   2   1          0.96         32.90        49.07 o                         
  16   2   1         60.84         30.47        70.94 o                         
  17   2   1        137.95        165.45        48.29 o                         
  18   2   1        273.41        439.41        87.75 o                         
 -18   3   1         82.80         30.53        25.60 o                         
 -17   3   1        102.66         72.99        53.05 o                         
 -16   3   1          9.10          7.43        25.72 o                         
 -15   3   1        582.39        602.39       165.70 o                         
 -14   3   1         28.95        128.50        45.36 o                         
 -13   3   1         70.12        124.63        37.00 o                         
 -12   3   1         79.40         49.20        57.93 o                         
 -11   3   1       1415.68       1328.30       105.45 o                         
 -10   3   1         75.90         89.34        22.85 o                         
  -9   3   1        240.42        205.85        19.04 o                         
  -8   3   1        110.92        101.84        16.15 o                         
  -7   3   1        644.23        697.08        34.74 o                         
  -6   3   1       3700.66       3954.32        73.87 o                         
  -5   3   1        236.27        224.73        16.56 o                         
  -4   3   1         72.17         77.12        10.21 o                         
  -3   3   1        159.70        190.44        11.27 o                         
  -2   3   1          1.40          7.53         9.21 o                         
  -1   3   1       1509.89       1440.38        29.06 o                         
   0   3   1      15639.68      14868.31       271.17 o                         
   1   3   1       6615.06       6827.28       101.60 o                         
   2   3   1        505.77        483.84        16.73 o                         
   3   3   1         46.14         47.16         5.51 o                         
   4   3   1       4910.24       5260.21        79.66 o                         
   5   3   1          0.57          6.90         7.88 o                         
   6   3   1        506.38        598.29        37.83 o                         
   7   3   1        180.26        216.05        23.06 o                         
   8   3   1         20.71         28.09        20.11 o                         
   9   3   1          1.31        -11.61        12.15 o                         
  10   3   1         68.00        100.38        22.17 o                         
  11   3   1         97.16         39.68        28.82 o                         
  12   3   1         14.59         21.65        23.68 o                         
  13   3   1        834.72        749.91        90.63 o                         
  14   3   1        309.48        300.51        58.44 o                         
  15   3   1         10.59        -22.13        25.58 o                         
  16   3   1         73.21         72.09        38.15 o                         
  17   3   1         50.22         85.40        38.45 o                         
  18   3   1          1.41         14.55        62.52 o                         
 -17   4   1        120.20        110.12        45.85 o                         
 -16   4   1          4.75         35.99        32.36 o                         
 -15   4   1        348.57        409.54        72.50 o                         
 -14   4   1          9.35         -8.56        63.42 o                         
 -13   4   1         45.46         56.28        30.91 o                         
 -12   4   1         46.01         28.08        30.24 o                         
 -11   4   1        187.09        138.05        45.49 o                         
 -10   4   1        109.78        119.68        22.34 o                         
  -9   4   1         22.51         19.64         9.27 o                         
  -8   4   1          0.98          9.21         8.51 o                         
  -7   4   1       2858.23       2853.33        78.86 o                         
  -6   4   1         35.55         29.27         7.24 o                         
  -5   4   1         81.35         52.57         7.80 o                         
  -4   4   1         28.29         48.56         9.15 o                         
  -3   4   1        897.10        892.40        32.28 o                         
  -2   4   1       3438.27       3814.88        68.10 o                         
  -1   4   1         87.88         86.40         7.74 o                         
   0   4   1        115.16         97.78        10.71 o                         
   1   4   1       2163.86       2274.54        45.60 o                         
   2   4   1        274.95        293.97        20.47 o                         
   3   4   1       5326.16       5840.55        55.82 o                         
   4   4   1        469.08        448.48        20.02 o                         
   5   4   1        682.57        730.03        31.30 o                         
   6   4   1          4.92         -2.67         7.90 o                         
   7   4   1          9.86         25.52         9.66 o                         
   8   4   1        384.02        404.28        31.43 o                         
   9   4   1         58.85         67.85        14.87 o                         
  10   4   1        197.09        198.13        33.06 o                         
  11   4   1        357.74        329.18        52.73 o                         
  12   4   1          3.61          3.16        20.04 o                         
  13   4   1        159.71         96.17        41.02 o                         
  14   4   1         39.03         48.43        29.79 o                         
  15   4   1        128.71        185.95        44.34 o                         
  16   4   1          0.46          7.41        40.12 o                         
  17   4   1         11.97         55.57        46.82 o                         
 -17   5   1          0.04         70.65        68.21 o                         
 -16   5   1         36.31         74.95        36.90 o                         
 -15   5   1        202.24        172.52        94.19 o                         
 -14   5   1         19.60         42.74        31.70 o                         
 -13   5   1          6.22         17.65        20.79 o                         
 -12   5   1          1.45         -1.64        45.00 o                         
 -11   5   1        873.18        826.21        79.18 o                         
 -10   5   1         36.40         33.87        12.70 o                         
  -9   5   1       3103.34       2925.24        79.77 o                         
  -8   5   1          1.53         -3.65         8.81 o                         
  -7   5   1        112.43         95.78        13.07 o                         
  -6   5   1        118.05        114.10        10.79 o                         
  -5   5   1       2936.83       3176.35        42.13 o                         
  -4   5   1        325.22        385.36        22.39 o                         
  -3   5   1         65.39         94.27        15.12 o                         
  -2   5   1       2082.20       2183.65        89.14 o                         
  -1   5   1       7632.35       7898.08        85.77 o                         
   0   5   1       6330.16       6390.43        82.51 o                         
   1   5   1       6096.92       5936.26        99.65 o                         
   2   5   1        703.77        717.02        29.67 o                         
   3   5   1        373.24        399.64        25.28 o                         
   4   5   1        281.82        352.25        16.53 o                         
   5   5   1        248.83        331.02        16.84 o                         
   6   5   1          8.88         38.13        10.41 o                         
   7   5   1         33.36         19.07         9.68 o                         
   8   5   1        164.07        191.19        21.78 o                         
   9   5   1        120.25         80.38        14.55 o                         
  10   5   1         73.00         67.88        41.20 o                         
  11   5   1        252.28        272.86        47.64 o                         
  12   5   1         90.73         48.78        20.75 o                         
  13   5   1         47.23         83.54        36.10 o                         
  14   5   1         25.53         78.45        36.48 o                         
  15   5   1        351.24        263.04        62.08 o                         
  16   5   1          0.14          5.49        23.15 o                         
 -17   6   1          9.64         94.72        81.79 o                         
 -16   6   1         71.32         31.95        58.70 o                         
 -15   6   1        285.06        284.91        59.96 o                         
 -14   6   1         40.93         39.04        26.10 o                         
 -13   6   1        105.17        178.35        41.75 o                         
 -12   6   1          0.17         -1.56        14.99 o                         
 -11   6   1         78.30         99.26        26.89 o                         
 -10   6   1         15.02         15.95        12.76 o                         
  -9   6   1       2748.38       2699.98        80.84 o                         
  -8   6   1         36.69         32.32        11.80 o                         
  -7   6   1        764.84        672.38        30.04 o                         
  -6   6   1         98.87         88.54         8.47 o                         
  -5   6   1       8769.82       8857.96       146.82 o                         
  -4   6   1         75.43        107.40        16.81 o                         
  -3   6   1          9.69          7.62         9.74 o                         
  -2   6   1       1920.31       1812.37        44.40 o                         
  -1   6   1        270.70        235.56        15.26 o                         
   0   6   1        440.74        343.37        26.01 o                         
   1   6   1       2052.31       2033.76        29.13 o                         
   2   6   1        119.98        131.09        10.47 o                         
   3   6   1        248.34        203.13        14.98 o                         
   4   6   1        821.93        874.93        33.18 o                         
   5   6   1        418.28        355.48        24.23 o                         
   6   6   1        324.81        349.85        18.67 o                         
   7   6   1       2419.06       2495.86        65.18 o                         
   8   6   1        332.66        350.39        31.13 o                         
   9   6   1        238.62        228.78        28.19 o                         
  10   6   1        423.89        486.78        45.01 o                         
  11   6   1         75.73        145.32        29.68 o                         
  12   6   1          0.29         51.96        43.58 o                         
  13   6   1         84.00        118.70        37.99 o                         
  14   6   1        152.91        138.65        36.66 o                         
  15   6   1          8.95        221.23       101.55 o                         
  16   6   1        222.93        243.99       103.09 o                         
 -16   7   1        168.50         86.02        54.07 o                         
 -15   7   1        158.93        242.45       103.09 o                         
 -14   7   1         14.53         59.95        36.47 o                         
 -13   7   1         36.79         69.37        29.79 o                         
 -12   7   1        204.40        224.36        42.87 o                         
 -11   7   1         25.30         33.87        34.56 o                         
 -10   7   1          0.06          3.43         9.95 o                         
  -9   7   1       2006.11       1927.97        62.22 o                         
  -8   7   1         49.89         59.17         8.45 o                         
  -7   7   1         72.79        113.47        16.99 o                         
  -6   7   1       2244.49       2065.20        57.50 o                         
  -5   7   1        487.25        502.14        33.46 o                         
  -4   7   1        637.24        649.76        42.68 o                         
  -3   7   1          2.85         29.79        14.52 o                         
  -2   7   1         61.34         85.35         9.69 o                         
  -1   7   1        728.79        844.31        36.40 o                         
   0   7   1        621.99        641.62        37.58 o                         
   1   7   1       3061.63       3277.54        59.05 o                         
   2   7   1       4011.51       3721.46        50.60 o                         
   3   7   1        692.45        718.58        26.55 o                         
   4   7   1       3988.27       4071.24        97.25 o                         
   5   7   1          0.04          9.66         8.47 o                         
   6   7   1       1399.93       1395.56        53.77 o                         
   7   7   1        159.96        133.33        14.76 o                         
   8   7   1        355.14        307.62        23.70 o                         
   9   7   1        445.77        447.29        35.54 o                         
  10   7   1        669.93        689.99        66.60 o                         
  11   7   1         39.57         48.79        18.42 o                         
  12   7   1        473.75        506.19        62.70 o                         
  13   7   1        265.67        169.40       126.83 o                         
  14   7   1        623.21        570.26       133.91 o                         
  15   7   1         20.53         -6.26        47.97 o                         
  16   7   1        347.15        509.04       137.24 o                         
 -16   8   1         10.08         34.23        56.10 o                         
 -15   8   1          2.81        -15.85        40.49 o                         
 -14   8   1        267.60        147.97        72.85 o                         
 -13   8   1          0.01         86.51        50.41 o                         
 -12   8   1        431.02        464.02        52.46 o                         
 -11   8   1         53.15         78.87        16.57 o                         
 -10   8   1          0.16         13.49         8.14 o                         
  -9   8   1          5.33          1.86        13.81 o                         
  -8   8   1         15.60         30.27        20.99 o                         
  -7   8   1       2086.50       1954.72        82.45 o                         
  -6   8   1         12.50         18.51        12.15 o                         
  -5   8   1        334.10        355.82        30.17 o                         
  -4   8   1        558.37        591.67        42.08 o                         
  -3   8   1        707.84        753.35        36.04 o                         
  -2   8   1       8015.66       7779.04        93.27 o                         
  -1   8   1       3727.58       3682.14        85.33 o                         
   0   8   1        592.34        503.78        36.30 o                         
   1   8   1         37.24         31.37         8.54 o                         
   2   8   1        336.23        330.44        19.19 o                         
   3   8   1        132.69        166.63        12.52 o                         
   4   8   1        262.46        296.17        20.13 o                         
   5   8   1         13.12         16.67         7.75 o                         
   6   8   1        640.59        696.50        38.61 o                         
   7   8   1         21.19         71.16        28.05 o                         
   8   8   1       1212.58       1188.52        75.65 o                         
   9   8   1         25.38         60.52        25.58 o                         
  10   8   1        913.63        801.64        84.42 o                         
  11   8   1         15.49         27.39        14.60 o                         
  12   8   1         94.12        122.77        67.16 o                         
  13   8   1         94.18        152.52        77.24 o                         
  14   8   1          0.11        -48.70        81.63 o                         
  15   8   1         34.78        138.70        96.83 o                         
 -15   9   1          6.10         70.41        44.88 o                         
 -14   9   1          0.72         29.51        41.63 o                         
 -13   9   1        362.92        471.56       126.51 o                         
 -12   9   1          0.50         14.07        51.06 o                         
 -11   9   1        156.41         -9.76        45.85 o                         
 -10   9   1         91.95         75.74        26.05 o                         
  -9   9   1        104.55        101.83        98.46 o                         
  -8   9   1          0.39         37.04        20.48 o                         
  -7   9   1         23.97         40.74        15.36 o                         
  -6   9   1        890.91        870.59        52.65 o                         
  -5   9   1         42.85         50.39        12.38 o                         
  -4   9   1       1597.99       1607.71        71.36 o                         
  -3   9   1         49.38         28.55         7.13 o                         
  -2   9   1          5.17          3.41         5.25 o                         
  -1   9   1       2297.52       2229.72        70.22 o                         
   0   9   1         37.94         32.62        12.69 o                         
   1   9   1        866.20        754.59        39.87 o                         
   2   9   1       2708.04       2790.55        58.98 o                         
   3   9   1         29.71         42.62        13.07 o                         
   4   9   1       1008.46        995.10        67.76 o                         
   5   9   1          2.98          8.46         8.58 o                         
   6   9   1        903.41        883.73        43.31 o                         
   7   9   1         30.12         50.53        23.80 o                         
   8   9   1        818.23        863.29        65.54 o                         
   9   9   1        381.31        395.60        48.22 o                         
  10   9   1          1.66          5.85        41.95 o                         
  11   9   1        641.84        444.40       111.79 o                         
  12   9   1        408.34        309.52        94.96 o                         
  13   9   1          0.00         -4.72        42.52 o                         
  14   9   1        146.08        152.28        79.60 o                         
 -14  10   1         28.70        107.73        57.40 o                         
 -13  10   1          5.51         60.33        61.71 o                         
 -12  10   1          2.32         30.90        55.12 o                         
 -11  10   1         22.54        103.09        65.94 o                         
 -10  10   1         20.59         73.97        26.67 o                         
  -9  10   1        164.34        116.92        77.36 o                         
  -8  10   1        104.63         64.59        34.43 o                         
  -7  10   1        148.61        174.20        31.21 o                         
  -6  10   1         23.38         35.20        14.00 o                         
  -5  10   1        745.93        693.94        62.60 o                         
  -4  10   1       1783.73       1779.31        62.66 o                         
  -3  10   1       3704.91       3367.93        89.49 o                         
  -2  10   1       1246.40       1276.24        44.58 o                         
  -1  10   1        200.10        199.54        24.10 o                         
   0  10   1         66.42        103.18        18.59 o                         
   1  10   1        397.17        396.89        30.54 o                         
   2  10   1          0.34          8.76        11.31 o                         
   3  10   1        116.65        147.49        18.02 o                         
   4  10   1       1000.46       1062.37        46.19 o                         
   5  10   1          1.88         16.47        14.07 o                         
   6  10   1        126.09        132.90        25.44 o                         
   7  10   1         44.99         62.12        27.03 o                         
   8  10   1         38.94         77.19        24.83 o                         
   9  10   1          3.69        -12.86        29.85 o                         
  10  10   1          1.05        -34.23        49.43 o                         
  11  10   1          5.29         46.99        60.16 o                         
  12  10   1        219.48        218.38        90.82 o                         
  13  10   1        101.79         64.15        52.20 o                         
  14  10   1        150.64        119.92        70.81 o                         
 -14  11   1         91.93        308.95       109.68 o                         
 -13  11   1          4.67         60.98        61.63 o                         
 -12  11   1          4.67         17.81        69.19 o                         
 -11  11   1         30.75         -6.10        54.47 o                         
 -10  11   1          0.10         -3.22        14.26 o                         
  -9  11   1         58.25         33.90        18.82 o                         
  -8  11   1         18.89         24.06        16.47 o                         
  -7  11   1          6.74         10.22        14.51 o                         
  -6  11   1         46.53         38.36        17.69 o                         
  -5  11   1         44.39         22.97        10.51 o                         
  -4  11   1        331.87        351.20        34.92 o                         
  -3  11   1          0.11         34.80        14.70 o                         
  -2  11   1        363.82        351.39        27.10 o                         
  -1  11   1        109.50        117.63        18.09 o                         
   0  11   1        169.28        132.13        31.02 o                         
   1  11   1       1154.03       1202.05        54.47 o                         
   2  11   1        204.69        265.27        30.79 o                         
   3  11   1          7.82          9.21         6.48 o                         
   4  11   1        625.16        641.12        30.92 o                         
   5  11   1        101.67        111.59        20.11 o                         
   6  11   1         94.21        123.82        63.01 o                         
   7  11   1         34.17         -0.65        29.19 o                         
   8  11   1          5.56         45.77        29.19 o                         
   9  11   1        199.21        176.26        73.17 o                         
  10  11   1         51.51         23.58        46.34 o                         
  11  11   1         19.44         12.52        36.02 o                         
  12  11   1         67.04        157.89        85.45 o                         
  13  11   1         24.49         14.72        61.87 o                         
 -13  12   1         10.71         -8.62        35.20 o                         
 -12  12   1         64.45        109.35        81.79 o                         
 -11  12   1         78.69         87.81        66.83 o                         
 -10  12   1          0.00        163.34        81.47 o                         
  -9  12   1          0.30         43.74        43.98 o                         
  -8  12   1          2.37         31.42        21.68 o                         
  -7  12   1          5.28         -0.58        15.89 o                         
  -6  12   1        108.10        109.72        21.56 o                         
  -5  12   1         12.89         24.08        16.32 o                         
  -4  12   1        190.45        201.13        21.21 o                         
  -3  12   1          3.48          1.90        13.57 o                         
  -2  12   1       1404.44       1444.42        52.63 o                         
  -1  12   1        257.43        268.65        28.80 o                         
   0  12   1       1512.20       1531.91        67.21 o                         
   1  12   1         56.50         94.40        13.44 o                         
   2  12   1          8.55         32.31        11.60 o                         
   3  12   1        712.66        668.73        33.62 o                         
   4  12   1         74.30         68.89         9.49 o                         
   5  12   1        409.89        343.43        39.07 o                         
   6  12   1        124.28        103.73        59.51 o                         
   7  12   1        150.78        161.15        40.36 o                         
   8  12   1         88.08         62.12        49.84 o                         
   9  12   1          3.15         -6.26        44.64 o                         
  10  12   1        211.16        143.50        75.37 o                         
  11  12   1        101.71        189.03        89.19 o                         
  12  12   1        344.24        399.69       111.39 o                         
  13  12   1         36.96          4.63        62.77 o                         
 -12  13   1         12.24         -6.75        36.91 o                         
 -11  13   1         30.34        187.16        83.09 o                         
 -10  13   1         27.34         46.10        58.54 o                         
  -9  13   1         77.20        165.94        71.38 o                         
  -8  13   1         39.55         10.02        23.56 o                         
  -7  13   1         70.04         49.01        30.85 o                         
  -6  13   1       1186.74       1104.77        91.05 o                         
  -5  13   1        105.56        137.86        25.08 o                         
  -4  13   1       1474.96       1456.44        62.54 o                         
  -3  13   1        124.93        146.83        19.25 o                         
  -2  13   1       1459.48       1298.58        40.45 o                         
  -1  13   1        397.56        383.84        34.15 o                         
   0  13   1        679.68        696.16        48.34 o                         
   1  13   1          8.54         27.60         8.06 o                         
   2  13   1        597.79        692.23        55.75 o                         
   3  13   1        741.65        559.64        60.40 o                         
   4  13   1        497.90        560.26        55.27 o                         
   5  13   1         57.74        135.85        37.72 o                         
   6  13   1         53.37         14.73        53.50 o                         
   7  13   1         64.37         94.77        36.03 o                         
   8  13   1          6.35         75.99        36.31 o                         
   9  13   1         32.42         65.94        49.84 o                         
  10  13   1         30.84         44.47        54.88 o                         
  11  13   1         11.20         58.94        53.99 o                         
  12  13   1        273.00        345.70       113.26 o                         
 -12  14   1         83.07        233.50        91.95 o                         
 -11  14   1          0.03        114.64        74.88 o                         
 -10  14   1        159.17         74.31        64.23 o                         
  -9  14   1         21.21          4.96        42.60 o                         
  -8  14   1        200.90        234.40        81.38 o                         
  -7  14   1         77.80         53.01        30.81 o                         
  -6  14   1         47.35         94.77        38.43 o                         
  -5  14   1        441.12        416.02        73.66 o                         
  -4  14   1        149.98        132.86        58.86 o                         
  -3  14   1         82.22         58.67        20.49 o                         
  -2  14   1        628.67        796.50        71.49 o                         
  -1  14   1          2.95         22.52        18.21 o                         
   0  14   1       2078.95       2222.26        83.47 o                         
   1  14   1          0.30         -4.49        26.69 o                         
   2  14   1        113.69        134.22        32.65 o                         
   3  14   1        246.12        306.17        48.99 o                         
   4  14   1        422.59        474.89        99.39 o                         
   5  14   1          9.46         22.04        19.08 o                         
   6  14   1        664.53        820.82        86.16 o                         
   7  14   1         48.12         86.40        84.19 o                         
   8  14   1         37.73         62.22        64.80 o                         
   9  14   1         18.35         41.91        40.69 o                         
  10  14   1        208.48         99.19        74.88 o                         
  11  14   1          0.94         15.04        57.56 o                         
 -11  15   1        342.58        310.50       102.12 o                         
 -10  15   1          0.15         12.36        35.04 o                         
  -9  15   1         89.16         41.55        46.18 o                         
  -8  15   1          6.86          0.41        37.56 o                         
  -7  15   1        207.82        157.01        50.60 o                         
  -6  15   1         44.08         19.46        30.90 o                         
  -5  15   1         53.78         43.53        30.59 o                         
  -4  15   1        520.65        539.35        77.36 o                         
  -3  15   1        447.21        377.01        51.94 o                         
  -2  15   1        163.02        205.91        52.32 o                         
  -1  15   1        161.05        160.62        48.46 o                         
   0  15   1        582.72        542.56        84.23 o                         
   1  15   1       1312.23       1230.40       214.03 o                         
   2  15   1         25.37         24.23        25.87 o                         
   3  15   1         13.19        -20.16        20.16 o                         
   4  15   1         16.25         30.02        23.93 o                         
   5  15   1        165.76        173.78        48.25 o                         
   6  15   1          0.16        -14.21        42.81 o                         
   7  15   1         89.39        118.55        39.35 o                         
   8  15   1          7.36        -11.46        34.72 o                         
   9  15   1        196.99        170.33        74.39 o                         
  10  15   1         17.80          5.77        38.46 o                         
 -10  16   1         10.25        -42.44        42.44 o                         
  -9  16   1         51.05        106.67        75.04 o                         
  -8  16   1         11.74        -19.62        32.20 o                         
  -7  16   1         16.27        -10.93        28.70 o                         
  -6  16   1        257.74        315.05       103.42 o                         
  -5  16   1         84.79        228.22        91.55 o                         
  -4  16   1        197.37        189.35        79.43 o                         
  -3  16   1        327.62        383.09       138.78 o                         
  -2  16   1         16.39          1.72        55.08 o                         
  -1  16   1         52.16         46.75        35.35 o                         
   0  16   1          0.80          5.01        30.46 o                         
   1  16   1         60.11         58.37        38.42 o                         
   2  16   1        126.46        101.29        57.56 o                         
   3  16   1        182.22        274.13        67.49 o                         
   4  16   1        285.16        513.84       122.44 o                         
   5  16   1         45.52         44.15        52.36 o                         
   6  16   1          0.25          1.06        23.53 o                         
   7  16   1          0.50        -28.06        28.42 o                         
   8  16   1          0.12        242.02       520.79 o                         
   9  16   1         32.94         17.07        44.80 o                         
  -6  17   1         58.07        211.14        95.37 o                         
  -5  17   1         72.83         23.98        53.17 o                         
  -4  17   1         71.59         45.94        58.13 o                         
  -3  17   1         25.50         10.57        37.07 o                         
  -2  17   1         30.98         15.17       106.34 o                         
  -1  17   1         94.28         79.82        45.17 o                         
   0  17   1         63.12        139.15        53.99 o                         
   1  17   1          0.16         74.57        76.83 o                         
   2  17   1        163.94        212.62        85.69 o                         
   3  17   1         71.05        178.87        84.64 o                         
   4  17   1        157.99        190.49        81.95 o                         
   5  17   1          6.25         54.47        56.34 o                         
   6  17   1        311.66        193.01        84.07 o                         
  -2  18   1         26.52        135.61        67.89 o                         
  -1  18   1          5.18         -0.71        41.22 o                         
   0  18   1          7.08         65.15        53.70 o                         
   1  18   1          2.49         35.61        60.25 o                         
   2  18   1          0.93         23.58        43.58 o                         
   3  18   1         57.58         63.25        33.25 o                         
 -18   0   2         41.98         29.27        58.94 o                         
 -16   0   2        282.18        339.68        99.68 o                         
 -14   0   2        560.11        410.26        93.66 o                         
 -12   0   2        266.96        236.02        66.18 o                         
 -10   0   2       2662.52       2682.43       109.68 o                         
  -8   0   2       3529.31       3552.37       179.44 o                         
  -6   0   2        936.07        905.58        58.44 o                         
  -4   0   2      32971.67      32471.71       277.19 o                         
   2   0   2       7607.99       7446.54       124.12 o                         
   4   0   2       1631.91       1809.71        79.15 o                         
   6   0   2       2195.91       2393.12        84.08 o                         
   8   0   2        639.34        703.58        63.04 o                         
  10   0   2       7149.28       6337.41       322.04 o                         
  12   0   2        660.38        657.58       114.47 o                         
  14   0   2         53.30         58.05        35.77 o                         
  16   0   2       1796.74       1813.38       227.65 o                         
  18   0   2        421.98        558.15       135.78 o                         
 -19   1   2         22.59         40.92        78.25 o                         
 -18   1   2        169.88        288.46        71.51 o                         
 -17   1   2         85.80        134.38        50.46 o                         
 -16   1   2         57.95         11.24        41.75 o                         
 -15   1   2        214.34        148.14        46.22 o                         
 -14   1   2       1012.51       1007.04       111.67 o                         
 -13   1   2         14.15         50.73        28.32 o                         
 -12   1   2        585.60        620.84        77.99 o                         
 -11   1   2        927.52        971.60        93.78 o                         
 -10   1   2         15.03         18.83        10.13 o                         
  -9   1   2        607.77        647.30        43.82 o                         
  -8   1   2      13852.05      14183.32       352.29 o                         
  -7   1   2         23.25         31.29        15.94 o                         
  -6   1   2      17492.38      17764.09       179.99 o                         
  -5   1   2       3599.50       3711.91        57.44 o                         
  -4   1   2      23196.85      21890.01       319.83 o                         
  -3   1   2      23561.08      23589.92       177.42 o                         
  -2   1   2         32.17         53.30         8.13 o                         
   1   1   2        981.85        867.39        25.72 o                         
   2   1   2       2110.10       1972.42        50.38 o                         
   3   1   2        678.76        807.38       112.59 o                         
   4   1   2      11346.25      11494.48       139.30 o                         
   5   1   2       1443.09       1333.64        49.37 o                         
   6   1   2       1095.15       1235.85        47.37 o                         
   7   1   2        104.06         77.77        72.93 o                         
   8   1   2       1404.09       1358.14        64.21 o                         
   9   1   2         30.09          2.31        13.15 o                         
  10   1   2         27.04          1.87        17.75 o                         
  11   1   2          2.17          6.91        20.78 o                         
  12   1   2        614.33        553.68        74.97 o                         
  13   1   2         14.06         24.37        38.86 o                         
  14   1   2        645.74        704.30       136.83 o                         
  15   1   2          0.11        -11.53        38.86 o                         
  16   1   2        189.53        188.25        54.50 o                         
  17   1   2         27.89         53.66        38.09 o                         
  18   1   2        239.28        283.02        71.95 o                         
 -19   2   2          0.34         16.91        60.25 o                         
 -18   2   2         21.80         27.47        37.37 o                         
 -17   2   2        324.55        334.76        71.46 o                         
 -16   2   2         94.60        134.86        53.90 o                         
 -15   2   2          0.21          3.43        28.52 o                         
 -14   2   2        326.32        283.00        72.20 o                         
 -13   2   2         67.75        118.05        42.87 o                         
 -12   2   2         65.47         65.03        37.85 o                         
 -11   2   2       1998.57       1888.44       138.22 o                         
 -10   2   2         45.76         53.52        13.79 o                         
  -9   2   2        278.50        330.95        26.22 o                         
  -8   2   2        306.19        266.10        50.16 o                         
  -7   2   2       1771.51       1935.04        84.89 o                         
  -6   2   2        218.23        257.11        17.32 o                         
  -5   2   2       1283.88       1385.29        32.91 o                         
  -4   2   2       4333.83       4173.62        58.01 o                         
  -3   2   2        531.49        461.88        19.39 o                         
  -2   2   2        607.47        688.99        23.57 o                         
  -1   2   2         15.76          7.10         3.41 o                         
   0   2   2       9427.23       8577.96       120.80 o                         
   1   2   2        148.14        145.76        17.78 o                         
   2   2   2      24095.39      22301.88       435.96 o                         
   3   2   2       3422.92       3316.06        58.94 o                         
   4   2   2       1814.03       2071.32        53.60 o                         
   5   2   2       2551.48       2588.22        69.05 o                         
   6   2   2        112.65         85.40        13.85 o                         
   7   2   2       1232.84       1374.80       145.98 o                         
   8   2   2         15.97          5.75        26.46 o                         
   9   2   2       2537.11       2594.40       103.42 o                         
  10   2   2       2532.28       2463.75       107.13 o                         
  11   2   2        273.65        250.82        49.00 o                         
  12   2   2       1135.64        986.53       100.62 o                         
  13   2   2          3.34         75.27        83.46 o                         
  14   2   2        391.76        422.71        74.55 o                         
  15   2   2          8.31        -10.39        34.18 o                         
  16   2   2        814.09        838.20       115.61 o                         
  17   2   2         16.58        174.06        97.69 o                         
  18   2   2        165.36        191.96        86.59 o                         
 -19   3   2          0.01         25.20        64.31 o                         
 -18   3   2         62.68        113.79        54.88 o                         
 -17   3   2         47.48         79.15        45.39 o                         
 -16   3   2        147.66        112.79        46.11 o                         
 -15   3   2         51.36         82.64        37.86 o                         
 -14   3   2        319.48        330.39        63.18 o                         
 -13   3   2        547.25        537.86        76.47 o                         
 -12   3   2        228.87        226.02        51.59 o                         
 -11   3   2        478.07        463.16        49.37 o                         
 -10   3   2       2414.69       2465.06        74.49 o                         
  -9   3   2        230.67        239.28        20.67 o                         
  -8   3   2        222.84        224.48        23.71 o                         
  -7   3   2        187.58        166.55        22.47 o                         
  -6   3   2       5490.18       5560.28       102.88 o                         
  -5   3   2        403.28        403.59        19.51 o                         
  -4   3   2        174.76        219.74        15.41 o                         
  -3   3   2       2010.60       2111.30        38.97 o                         
  -2   3   2      15568.98      15317.44       155.92 o                         
  -1   3   2       3935.82       3786.34        41.45 o                         
   0   3   2        340.65        361.71        15.54 o                         
   1   3   2       6158.50       6235.43        81.80 o                         
   2   3   2          0.93          3.91         5.82 o                         
   3   3   2       3048.17       3112.34        47.78 o                         
   4   3   2       6834.23       6719.56       134.27 o                         
   5   3   2        854.44        880.28        40.64 o                         
   6   3   2       1007.65       1004.99        43.90 o                         
   7   3   2         13.42         -1.25         8.39 o                         
   8   3   2         81.55         79.16        24.58 o                         
   9   3   2          9.60         14.06        14.57 o                         
  10   3   2        754.32        763.75        60.13 o                         
  11   3   2        374.72        390.80        60.30 o                         
  12   3   2         30.06         43.33        24.15 o                         
  13   3   2         22.38        -18.99        25.54 o                         
  14   3   2        692.22        653.25        89.45 o                         
  15   3   2         59.33         49.00        34.38 o                         
  16   3   2         21.19         69.92        34.94 o                         
  17   3   2        213.72        181.42        60.80 o                         
 -18   4   2          2.98         32.08        38.35 o                         
 -17   4   2         72.35         93.83        40.99 o                         
 -16   4   2         13.99         54.84        76.42 o                         
 -15   4   2        288.45        366.91        66.67 o                         
 -14   4   2        829.25        785.33       125.29 o                         
 -13   4   2        785.76        835.08        91.47 o                         
 -12   4   2         42.49         75.91        60.08 o                         
 -11   4   2         87.30        113.58        25.95 o                         
 -10   4   2        636.12        605.35        37.20 o                         
  -9   4   2        114.28        134.88        15.73 o                         
  -8   4   2       2601.16       2661.47        68.03 o                         
  -7   4   2          0.75         18.92         9.82 o                         
  -6   4   2        332.26        374.19        24.44 o                         
  -5   4   2          7.26         23.38        11.23 o                         
  -4   4   2       4080.65       4159.85        56.17 o                         
  -3   4   2        558.45        542.83        18.92 o                         
  -2   4   2       2855.67       2544.51        40.46 o                         
  -1   4   2          0.68          1.23         3.99 o                         
   0   4   2       4602.30       4502.38        83.34 o                         
   1   4   2       9312.00       9569.91        93.28 o                         
   2   4   2      18186.32      18087.93       182.68 o                         
   3   4   2        274.68        280.41        14.08 o                         
   4   4   2       5613.64       6097.70        77.60 o                         
   5   4   2       3210.90       3520.55        68.16 o                         
   6   4   2       1214.85       1087.03        51.52 o                         
   7   4   2        441.48        455.57        36.57 o                         
   8   4   2        194.44        208.12       105.82 o                         
   9   4   2        126.35        101.31        21.94 o                         
  10   4   2       1059.44        971.02        64.87 o                         
  11   4   2        543.30        460.79        65.44 o                         
  12   4   2        926.93        966.70        95.60 o                         
  13   4   2         91.38        129.69        36.57 o                         
  14   4   2         83.08        144.05        76.63 o                         
  15   4   2          6.33         61.62        42.15 o                         
  16   4   2        968.75       1068.47       148.13 o                         
  17   4   2         72.04        143.52        52.08 o                         
 -17   5   2         18.34        115.13        89.68 o                         
 -16   5   2        135.54         45.34        31.82 o                         
 -15   5   2        185.06        200.14        50.16 o                         
 -14   5   2          7.14         43.88        39.31 o                         
 -13   5   2        135.30        183.09        44.09 o                         
 -12   5   2        444.75        435.35        48.81 o                         
 -11   5   2         45.07         80.50        27.73 o                         
 -10   5   2        242.95        244.96        43.41 o                         
  -9   5   2         12.05         19.75         9.14 o                         
  -8   5   2        139.68        104.19        13.52 o                         
  -7   5   2       1059.56       1139.04        40.25 o                         
  -6   5   2       5852.65       5877.20        93.14 o                         
  -5   5   2         16.44         11.16         6.13 o                         
  -4   5   2         94.90        149.21        10.95 o                         
  -3   5   2        194.19        189.90        11.26 o                         
  -2   5   2       8662.73       8578.09        65.60 o                         
  -1   5   2        483.32        462.25        15.58 o                         
   0   5   2       3675.93       3644.36        71.07 o                         
   1   5   2       1380.68       1448.85        38.64 o                         
   2   5   2       6713.56       7156.88        92.46 o                         
   3   5   2        272.83        310.52        13.56 o                         
   4   5   2       1585.06       1646.72        39.54 o                         
   5   5   2        680.88        800.47        30.28 o                         
   6   5   2          1.07         -0.29         6.60 o                         
   7   5   2        222.89        270.28        25.38 o                         
   8   5   2         14.98          8.99        10.63 o                         
   9   5   2          8.84         15.33        12.48 o                         
  10   5   2          5.26         15.36        15.31 o                         
  11   5   2        622.85        540.20        67.97 o                         
  12   5   2        221.57        175.95        43.83 o                         
  13   5   2        169.12        187.65        49.73 o                         
  14   5   2       1326.68       1307.87       122.22 o                         
  15   5   2        103.51        151.76        45.42 o                         
  16   5   2          0.96        -44.23        45.77 o                         
 -17   6   2         26.42         89.92        60.00 o                         
 -16   6   2          0.58        -47.72        59.43 o                         
 -15   6   2          2.62          5.21        33.28 o                         
 -14   6   2        262.55        303.34        58.89 o                         
 -13   6   2          1.62          4.80        17.11 o                         
 -12   6   2        668.33        568.36        54.29 o                         
 -11   6   2        175.10        187.71        32.00 o                         
 -10   6   2       1720.86       1699.41       107.27 o                         
  -9   6   2       1094.33       1106.34        45.69 o                         
  -8   6   2       4204.76       4428.59        80.67 o                         
  -7   6   2       2005.22       2219.24        49.06 o                         
  -6   6   2        682.25        726.75        24.72 o                         
  -5   6   2          8.77          4.82         9.15 o                         
  -4   6   2       4707.79       4470.56       101.10 o                         
  -3   6   2        177.86        196.66        10.20 o                         
  -2   6   2       5699.96       5687.40        53.64 o                         
  -1   6   2        361.50        420.50        24.52 o                         
   0   6   2       2767.92       3156.60        71.26 o                         
   1   6   2        165.40        125.81        10.32 o                         
   2   6   2       9855.11       9988.51       104.20 o                         
   3   6   2       1896.08       1821.18        80.28 o                         
   4   6   2       5249.31       5416.17       181.56 o                         
   5   6   2        388.96        360.92        21.97 o                         
   6   6   2          0.08          3.81         6.77 o                         
   7   6   2          6.18          8.03         7.34 o                         
   8   6   2          2.23         20.37        18.89 o                         
   9   6   2        694.85        678.26        63.44 o                         
  10   6   2       1938.61       1880.82        88.04 o                         
  11   6   2        500.07        609.35        69.89 o                         
  12   6   2        261.82        236.13        45.83 o                         
  13   6   2        128.18        158.39        42.05 o                         
  14   6   2         29.75         84.05        37.88 o                         
  15   6   2         29.15         74.23        55.94 o                         
  16   6   2       1264.86       1501.67       235.21 o                         
 -16   7   2          4.67        287.24       117.32 o                         
 -15   7   2        691.88        756.77       158.78 o                         
 -14   7   2         45.01        108.78        34.76 o                         
 -13   7   2       1288.62       1411.87       107.11 o                         
 -12   7   2        195.21        204.98        33.11 o                         
 -11   7   2        978.01        999.71        63.54 o                         
 -10   7   2       1412.29       1507.04        72.35 o                         
  -9   7   2        779.90        914.29        39.55 o                         
  -8   7   2       1253.32       1253.90        37.97 o                         
  -7   7   2        156.97        128.48        11.32 o                         
  -6   7   2       2317.49       2291.37        75.71 o                         
  -5   7   2       1947.93       2079.62        67.95 o                         
  -4   7   2       2706.35       2712.95        74.29 o                         
  -3   7   2       1620.55       1549.39        40.58 o                         
  -2   7   2       8011.94       8135.83        84.45 o                         
  -1   7   2       2734.18       2607.71        64.90 o                         
   0   7   2       4649.13       4765.65       183.57 o                         
   1   7   2       2394.47       2332.63        64.09 o                         
   2   7   2         63.59         66.86        10.12 o                         
   3   7   2       2492.38       2551.77       123.99 o                         
   4   7   2        114.50         45.65        17.68 o                         
   5   7   2       2138.51       2143.00        75.27 o                         
   6   7   2         51.76         47.18        10.01 o                         
   7   7   2       1233.81       1223.51        43.14 o                         
   8   7   2       1710.76       1691.11        56.67 o                         
   9   7   2         46.40         82.68        21.87 o                         
  10   7   2        299.01        279.02        33.74 o                         
  11   7   2         66.77         62.42        21.83 o                         
  12   7   2         92.25         91.69        76.10 o                         
  13   7   2        196.46        228.21        50.94 o                         
  14   7   2        975.34        901.73       173.66 o                         
  15   7   2        241.15        582.86       149.68 o                         
 -16   8   2         36.67         61.71        90.17 o                         
 -15   8   2        139.57        294.32       100.98 o                         
 -14   8   2         64.28         46.91        60.33 o                         
 -13   8   2         75.52        167.89        88.62 o                         
 -12   8   2         44.85         79.93        24.84 o                         
 -11   8   2         74.47         60.90        13.36 o                         
 -10   8   2         18.81         13.30         8.15 o                         
  -9   8   2        599.60        536.06        22.09 o                         
  -8   8   2       1775.99       1712.33       101.14 o                         
  -7   8   2       3261.93       3287.66       108.01 o                         
  -6   8   2         11.01          5.83        10.43 o                         
  -5   8   2        922.63        893.07        46.64 o                         
  -4   8   2        454.43        431.31        30.70 o                         
  -3   8   2        528.33        592.33        21.83 o                         
  -2   8   2       1869.96       1905.16        41.04 o                         
  -1   8   2        225.96        222.64        22.30 o                         
   0   8   2        249.38        235.11        26.76 o                         
   1   8   2       1163.60       1033.88        19.38 o                         
   2   8   2        735.16        695.21        20.03 o                         
   3   8   2       2966.29       2789.03        62.52 o                         
   4   8   2         35.49         39.85        11.15 o                         
   5   8   2       2365.99       2343.94       104.13 o                         
   6   8   2       1439.37       1356.94        91.74 o                         
   7   8   2        136.87        112.84        32.06 o                         
   8   8   2         11.56         11.11        11.70 o                         
   9   8   2       1316.57       1453.45        87.81 o                         
  10   8   2         36.54         63.07        18.43 o                         
  11   8   2        733.95        756.95        65.75 o                         
  12   8   2        159.06        176.18        75.04 o                         
  13   8   2        225.40         81.22        55.94 o                         
  14   8   2          9.93        161.87       101.79 o                         
  15   8   2          4.25         12.60        46.34 o                         
 -15   9   2        478.25        564.97       145.04 o                         
 -14   9   2         99.01        154.48        86.51 o                         
 -13   9   2        648.00        624.33       139.03 o                         
 -12   9   2          3.49          1.18        39.68 o                         
 -11   9   2        109.60         83.06        67.81 o                         
 -10   9   2        370.29        365.46        52.88 o                         
  -9   9   2          9.03         17.47        19.84 o                         
  -8   9   2         61.91         32.01        18.74 o                         
  -7   9   2         54.64         45.70        18.97 o                         
  -6   9   2       1670.84       1670.29        75.14 o                         
  -5   9   2        688.85        714.48        43.45 o                         
  -4   9   2         59.48         59.62        14.69 o                         
  -3   9   2         34.75         43.03         8.42 o                         
  -2   9   2         44.21         34.29         8.16 o                         
  -1   9   2         79.05         69.22        13.37 o                         
   0   9   2        369.44        342.86        28.77 o                         
   1   9   2         95.74         91.54        10.16 o                         
   2   9   2        665.12        619.25        16.68 o                         
   3   9   2       1747.55       1718.84        50.75 o                         
   4   9   2       3797.78       3389.02        85.39 o                         
   5   9   2        680.66        756.82        60.17 o                         
   6   9   2          8.91         15.40        13.21 o                         
   7   9   2        858.26        737.91        57.28 o                         
   8   9   2        158.35        128.67        29.48 o                         
   9   9   2         95.33         45.85        52.12 o                         
  10   9   2        506.21        369.03       102.77 o                         
  11   9   2         92.82        124.31        63.82 o                         
  12   9   2         29.66         10.57        54.15 o                         
  13   9   2        302.71        274.15       103.25 o                         
  14   9   2        186.98        157.16        87.48 o                         
 -15  10   2         73.22        425.30       137.48 o                         
 -14  10   2          8.25        -18.46        64.31 o                         
 -13  10   2          2.36         98.05        69.43 o                         
 -12  10   2        242.12        278.89        60.12 o                         
 -11  10   2        151.42        160.68        40.17 o                         
 -10  10   2        180.70        170.33        38.50 o                         
  -9  10   2         79.28         60.41        29.07 o                         
  -8  10   2        556.76        606.35        97.12 o                         
  -7  10   2        511.39        509.34        44.41 o                         
  -6  10   2         67.26         55.86        15.88 o                         
  -5  10   2        520.45        539.20        41.55 o                         
  -4  10   2       2260.54       2321.43        70.62 o                         
  -3  10   2        140.73        144.22        11.14 o                         
  -2  10   2       1025.95       1029.50        37.75 o                         
  -1  10   2         25.31         21.75         7.94 o                         
   0  10   2        255.44        258.19        25.04 o                         
   1  10   2          8.05         10.65         6.54 o                         
   2  10   2        834.89        793.42        56.96 o                         
   3  10   2        803.69        772.58        35.06 o                         
   4  10   2        650.46        601.01        36.07 o                         
   5  10   2        558.96        524.42        37.90 o                         
   6  10   2        736.87        755.33        54.90 o                         
   7  10   2         52.00         46.12        24.69 o                         
   8  10   2        603.41        598.42        55.35 o                         
   9  10   2        446.76        289.60        81.55 o                         
  10  10   2         19.66         34.55        37.72 o                         
  11  10   2        234.17        173.09        75.69 o                         
  12  10   2        231.48         89.68        67.24 o                         
  13  10   2          3.57          8.70        47.32 o                         
 -14  11   2         45.44        257.41        83.42 o                         
 -13  11   2        379.16        318.95       109.76 o                         
 -12  11   2          0.60         68.13        72.20 o                         
 -11  11   2         29.46         58.51        35.20 o                         
 -10  11   2        191.66        197.58        39.84 o                         
  -9  11   2         70.77        101.89        52.85 o                         
  -8  11   2        819.21        699.84        89.51 o                         
  -7  11   2        653.31        670.67        66.59 o                         
  -6  11   2       3078.45       2892.98       102.91 o                         
  -5  11   2        173.48        172.61        19.66 o                         
  -4  11   2       1036.28        998.47        44.70 o                         
  -3  11   2          4.00          5.08         9.86 o                         
  -2  11   2        125.56        110.93        15.20 o                         
  -1  11   2        367.89        361.42        25.46 o                         
   0  11   2        859.13        860.54        37.71 o                         
   1  11   2        315.58        319.52        14.31 o                         
   2  11   2         99.18         62.36        19.16 o                         
   3  11   2         77.45         70.59        14.57 o                         
   4  11   2        106.01        137.82        23.56 o                         
   5  11   2          0.48          9.69        21.23 o                         
   6  11   2         54.58         15.19        13.64 o                         
   7  11   2         43.91          6.93        24.68 o                         
   8  11   2        191.42        113.17        60.41 o                         
   9  11   2        199.65        119.43        68.94 o                         
  10  11   2        168.35        172.04        70.00 o                         
  11  11   2        356.44        396.11       104.72 o                         
  12  11   2         50.64        234.88       106.10 o                         
  13  11   2        257.18        169.11        77.73 o                         
 -13  12   2          1.14         85.21        65.37 o                         
 -12  12   2        144.56         86.51        62.52 o                         
 -11  12   2         15.89         48.46        45.69 o                         
 -10  12   2        290.86        310.90        87.24 o                         
  -9  12   2        140.82        254.37        76.10 o                         
  -8  12   2        718.77        720.56        67.03 o                         
  -7  12   2          6.75         24.59        21.91 o                         
  -6  12   2        121.45        120.43        17.49 o                         
  -5  12   2         20.07          7.27         9.50 o                         
  -4  12   2       1615.14       1658.62        58.22 o                         
  -3  12   2        455.92        461.42        42.25 o                         
  -2  12   2       1437.37       1556.29        52.69 o                         
  -1  12   2         29.65         38.63        14.10 o                         
   0  12   2         49.48         35.19         9.79 o                         
   1  12   2        259.02        248.31        20.28 o                         
   2  12   2         76.96         38.04        18.90 o                         
   3  12   2        656.79        625.19        51.81 o                         
   4  12   2          2.92         -9.11        10.33 o                         
   5  12   2        845.72        820.05        60.38 o                         
   6  12   2        300.68        294.01        55.35 o                         
   7  12   2         43.78         77.13        33.52 o                         
   8  12   2         19.35        -24.07        27.56 o                         
   9  12   2        386.88        343.67       103.09 o                         
  10  12   2        180.01        163.91        83.42 o                         
  11  12   2        292.14        403.67       120.74 o                         
  12  12   2        316.82        236.19        87.89 o                         
 -13  13   2        294.57        311.72        92.69 o                         
 -12  13   2         46.01        133.66        68.29 o                         
 -11  13   2        720.13        683.68       139.52 o                         
 -10  13   2          8.10        109.11        64.07 o                         
  -9  13   2        135.48         64.96        51.06 o                         
  -8  13   2        123.56        169.79        39.88 o                         
  -7  13   2        258.89        249.99        44.51 o                         
  -6  13   2        275.84        257.52        31.78 o                         
  -5  13   2         42.20         73.68        16.77 o                         
  -4  13   2        554.91        554.47        37.15 o                         
  -3  13   2          9.13         18.54         9.68 o                         
  -2  13   2        297.05        243.82        20.57 o                         
  -1  13   2        161.03        161.46        30.45 o                         
   0  13   2        205.48        220.53        21.45 o                         
   1  13   2        954.39        937.01        48.07 o                         
   2  13   2          8.74         28.89        22.72 o                         
   3  13   2        365.44        364.07        73.01 o                         
   4  13   2         65.12        130.37        27.94 o                         
   5  13   2        200.70        182.64        42.88 o                         
   6  13   2         41.01         93.06        35.43 o                         
   7  13   2       1499.24       1634.19       132.61 o                         
   8  13   2        398.59        439.03        76.06 o                         
   9  13   2        101.35        114.68        64.27 o                         
  10  13   2        105.51         90.33        75.53 o                         
  11  13   2         14.06         86.34        69.84 o                         
 -12  14   2        216.72         58.05        39.03 o                         
 -11  14   2        202.68        786.36       165.53 o                         
 -10  14   2        108.81          1.06        40.81 o                         
  -9  14   2        135.24        190.74        74.64 o                         
  -8  14   2        171.29        152.93        70.33 o                         
  -7  14   2        141.78        209.92        73.01 o                         
  -6  14   2         29.76         71.68        36.93 o                         
  -5  14   2         11.19         -0.84        19.79 o                         
  -4  14   2        133.58        137.19        41.54 o                         
  -3  14   2          0.40         17.38        17.43 o                         
  -2  14   2         31.71         74.09        25.20 o                         
  -1  14   2        122.24        111.85        26.91 o                         
   0  14   2        237.04        264.09        39.27 o                         
   1  14   2        396.95        397.98        51.14 o                         
   2  14   2        197.73        276.24        47.02 o                         
   3  14   2        798.64        779.64        76.01 o                         
   4  14   2        137.26        169.07        44.07 o                         
   5  14   2        631.93        563.69        62.45 o                         
   6  14   2       1033.42        945.58        96.15 o                         
   7  14   2         86.56         65.99        29.69 o                         
   8  14   2        183.68        217.61        53.65 o                         
   9  14   2        263.25        223.49        68.05 o                         
  10  14   2          6.48         35.98        47.28 o                         
  11  14   2        225.36        165.05        83.74 o                         
 -11  15   2         24.87         43.09        39.68 o                         
 -10  15   2        239.59        217.81        84.31 o                         
  -9  15   2         24.57         55.61        49.76 o                         
  -8  15   2        132.33        103.91        64.55 o                         
  -7  15   2        131.15        160.61        51.33 o                         
  -6  15   2         88.75         79.26        74.76 o                         
  -5  15   2         25.72         39.01        32.83 o                         
  -4  15   2         15.50          3.44        53.17 o                         
  -3  15   2         33.99         44.81        26.60 o                         
  -2  15   2        146.02        176.29       108.95 o                         
  -1  15   2         14.61         -6.70        31.30 o                         
   0  15   2        139.53        149.80        72.73 o                         
   1  15   2        466.87        508.47        85.74 o                         
   2  15   2        199.32        262.85        45.00 o                         
   3  15   2         43.82         78.15        35.92 o                         
   4  15   2        854.63        830.61        98.01 o                         
   5  15   2        231.89        242.43        95.25 o                         
   6  15   2         47.30         79.88        38.78 o                         
   7  15   2        194.00        273.51        65.74 o                         
   8  15   2        112.75        119.52        70.73 o                         
   9  15   2         24.19         22.20        41.79 o                         
  10  15   2        204.80        192.77        88.70 o                         
 -10  16   2        112.55         80.33        73.74 o                         
  -9  16   2         22.51        -46.59        57.97 o                         
  -8  16   2         45.59        142.52        82.08 o                         
  -7  16   2          5.15          3.29        23.94 o                         
  -6  16   2         29.28         56.59        65.69 o                         
  -5  16   2        218.92        261.06       102.93 o                         
  -4  16   2         22.29        -26.42        30.98 o                         
  -3  16   2          2.49        -26.87        27.97 o                         
  -2  16   2         13.26        -14.93        23.94 o                         
  -1  16   2         55.60         82.40        34.53 o                         
   0  16   2         83.69        134.49        59.76 o                         
   1  16   2        345.18        363.25        74.77 o                         
   2  16   2        336.63        326.54        70.79 o                         
   3  16   2         31.17         53.58        51.14 o                         
   4  16   2          7.54          5.12        39.19 o                         
   5  16   2         93.64         98.54        77.40 o                         
   6  16   2        393.44        359.02        70.34 o                         
   7  16   2         11.69         19.70        35.74 o                         
   8  16   2        161.98        143.31        51.04 o                         
   9  16   2         17.35          7.64        45.69 o                         
  -5  17   2         34.64        136.26        74.64 o                         
  -4  17   2         87.95         61.79        51.79 o                         
  -3  17   2        233.04        177.97        79.27 o                         
  -2  17   2         83.26        104.67        48.42 o                         
  -1  17   2          8.29        117.47        49.91 o                         
   0  17   2          2.25          8.97        57.93 o                         
   1  17   2          1.04         29.73        41.37 o                         
   2  17   2          0.58         94.59        49.14 o                         
   3  17   2         27.16        105.04        72.36 o                         
   4  17   2        212.88        299.76       105.12 o                         
   5  17   2         71.43         15.04        73.82 o                         
   6  17   2         47.12        124.31        78.70 o                         
  -2  18   2         22.34        222.36        90.17 o                         
  -1  18   2         28.77         57.07        72.77 o                         
   0  18   2          4.35        -34.47        49.35 o                         
   1  18   2          9.03         19.59        39.11 o                         
   2  18   2         14.56        127.81        74.39 o                         
   3  18   2         37.58        -13.09        49.59 o                         
   4  18   2          3.65        -55.12        55.12 o                         
 -19   0   3         53.06        126.26        80.90 o                         
 -17   0   3        447.23        487.49       120.90 o                         
 -15   0   3        584.17        525.22       118.21 o                         
 -13   0   3         42.30        154.96        72.03 o                         
 -11   0   3       2479.17       2414.78       203.50 o                         
  -9   0   3       5804.72       5979.76       247.97 o                         
  -7   0   3        553.10        576.77        50.90 o                         
  -5   0   3       8447.34       8793.89       190.05 o                         
  -3   0   3      28144.52      25828.11       319.93 o                         
  -1   0   3       1176.80       1175.64        60.57 o                         
   1   0   3      92782.67      81294.91       588.80 o                         
   3   0   3        385.07        251.87        29.17 o                         
   5   0   3       2418.65       2177.15       100.41 o                         
   7   0   3        593.19        544.40        58.38 o                         
   9   0   3       1059.49       1155.12        87.63 o                         
  11   0   3       1282.74       1288.82       159.76 o                         
  13   0   3        243.12        282.12        84.72 o                         
  15   0   3         22.22         31.55        34.47 o                         
  17   0   3         34.87        -26.42        65.37 o                         
 -20   1   3         78.29          2.52        43.33 o                         
 -19   1   3         25.66         59.37        57.12 o                         
 -18   1   3         37.05        374.76       436.76 o                         
 -17   1   3         68.79         91.44        36.66 o                         
 -16   1   3        117.79        149.14        44.24 o                         
 -15   1   3         16.00        -10.45        28.37 o                         
 -14   1   3        121.80        136.95        42.61 o                         
 -13   1   3       1978.93       1940.80       142.08 o                         
 -12   1   3       1252.82       1128.68       102.30 o                         
 -11   1   3        398.32        390.22        51.90 o                         
 -10   1   3         64.74         61.89        13.98 o                         
  -9   1   3       1721.40       1874.54        79.73 o                         
  -8   1   3        404.52        382.41        35.16 o                         
  -7   1   3       6303.52       6417.99       117.88 o                         
  -6   1   3       2784.33       2716.57        70.84 o                         
  -5   1   3       3436.10       3428.19        64.93 o                         
  -4   1   3        109.60        109.92        11.54 o                         
  -3   1   3       6322.91       6927.03       124.29 o                         
  -2   1   3      11032.99      10680.90       185.99 o                         
  -1   1   3       7074.63       6906.40        88.37 o                         
   0   1   3        783.10        773.80        20.29 o                         
   1   1   3       6242.41       6165.85       115.57 o                         
   2   1   3       7512.58       7457.43       110.63 o                         
   3   1   3       3081.16       3138.07        79.53 o                         
   4   1   3       6915.89       7061.99       130.88 o                         
   5   1   3       1007.40        981.71        54.05 o                         
   6   1   3       2321.27       2518.67        70.02 o                         
   7   1   3       1207.23       1129.47        58.81 o                         
   8   1   3          0.72         11.41        10.22 o                         
   9   1   3        204.02        223.50        31.90 o                         
  10   1   3       1179.36       1185.52       101.94 o                         
  11   1   3        643.62        627.52        77.80 o                         
  12   1   3        126.49        115.83        38.57 o                         
  13   1   3       1940.56       1870.71       145.52 o                         
  14   1   3        132.31         93.17        34.43 o                         
  15   1   3        414.26        556.43       134.60 o                         
  16   1   3         10.92         25.48        48.66 o                         
  17   1   3         12.63         72.99        41.99 o                         
  18   1   3         18.77         78.62        62.52 o                         
 -19   2   3         29.79         55.23       107.12 o                         
 -18   2   3         38.84         71.53        56.38 o                         
 -17   2   3        138.86         88.85        81.91 o                         
 -16   2   3          7.29         26.52        40.77 o                         
 -15   2   3       1247.72       1352.27       129.75 o                         
 -14   2   3        853.46        821.41       100.98 o                         
 -13   2   3        359.55        355.63        60.82 o                         
 -12   2   3        288.00        305.18        43.28 o                         
 -11   2   3       3535.17       3482.45       132.45 o                         
 -10   2   3       1813.88       1854.42        69.68 o                         
  -9   2   3       1213.75       1183.84        60.07 o                         
  -8   2   3        320.82        298.56        27.62 o                         
  -7   2   3        495.79        497.28        29.81 o                         
  -6   2   3        483.71        490.57        27.34 o                         
  -5   2   3      13409.03      14050.29       198.19 o                         
  -4   2   3       4356.71       4454.83        62.86 o                         
  -3   2   3      27344.24      27177.17       259.37 o                         
  -2   2   3      14239.04      14711.28       157.59 o                         
  -1   2   3       4679.65       4815.32        97.50 o                         
   0   2   3       9029.95       8521.60       101.70 o                         
   1   2   3        987.65       1035.96        27.98 o                         
   2   2   3       5583.51       5681.08       105.91 o                         
   3   2   3         50.55         57.31        11.48 o                         
   4   2   3       3581.85       3739.67        93.47 o                         
   5   2   3          0.03          0.39         9.17 o                         
   6   2   3         82.32         67.19        12.85 o                         
   7   2   3        156.37        183.06        23.28 o                         
   8   2   3       1203.81       1313.97        75.68 o                         
   9   2   3       1154.55       1053.86        68.33 o                         
  10   2   3         57.95         26.14        19.86 o                         
  11   2   3        217.35        221.37        50.53 o                         
  12   2   3          6.10         40.38        44.35 o                         
  13   2   3        121.64        170.83        48.72 o                         
  14   2   3         73.29        131.05        36.15 o                         
  15   2   3         34.08         53.94        38.23 o                         
  16   2   3        189.42        301.16        67.99 o                         
  17   2   3          1.67          8.69        34.92 o                         
  18   2   3         28.82        108.21        76.18 o                         
 -19   3   3          0.16        -53.42        53.42 o                         
 -18   3   3         31.75         69.35        65.94 o                         
 -17   3   3        120.95        122.98        67.08 o                         
 -16   3   3         88.55         67.04        46.14 o                         
 -15   3   3        105.35         99.86        41.60 o                         
 -14   3   3          0.01          7.65        32.48 o                         
 -13   3   3        589.74        520.45       102.04 o                         
 -12   3   3       1124.79       1132.35        80.23 o                         
 -11   3   3          1.00        -10.27        17.46 o                         
 -10   3   3         75.41         96.76        16.73 o                         
  -9   3   3       1275.07       1202.68        53.04 o                         
  -8   3   3          1.59         21.06        18.29 o                         
  -7   3   3       6202.93       6501.11       119.29 o                         
  -6   3   3       1740.51       1750.31        46.69 o                         
  -5   3   3        204.59        217.60        15.64 o                         
  -4   3   3       3423.33       3348.04        53.03 o                         
  -3   3   3       1537.61       1526.34        33.05 o                         
  -2   3   3       3128.61       3481.28        46.11 o                         
  -1   3   3       1919.21       2089.88        30.55 o                         
   0   3   3        676.92        714.65        26.46 o                         
   1   3   3        636.57        610.15        24.16 o                         
   2   3   3       1223.35       1258.93        36.67 o                         
   3   3   3        123.20        136.94        12.03 o                         
   4   3   3       1246.57       1372.20        44.13 o                         
   5   3   3          1.44          8.10         8.07 o                         
   6   3   3        338.74        373.97        28.34 o                         
   7   3   3        199.37        229.58        30.69 o                         
   8   3   3        340.92        338.83        54.15 o                         
   9   3   3        114.58        115.53        23.92 o                         
  10   3   3        517.49        486.11        48.07 o                         
  11   3   3        222.50        188.59        44.37 o                         
  12   3   3        463.18        481.23        71.89 o                         
  13   3   3        173.93        150.61        55.49 o                         
  14   3   3        107.02         54.94        25.42 o                         
  15   3   3         12.76         61.78        32.47 o                         
  16   3   3         23.35         17.88        28.59 o                         
  17   3   3          0.62        157.56        55.66 o                         
 -18   4   3         23.11         17.95        35.23 o                         
 -17   4   3        121.32        113.36       121.67 o                         
 -16   4   3        149.17        169.38        60.73 o                         
 -15   4   3        564.33        660.04        89.94 o                         
 -14   4   3        154.59        176.45        48.08 o                         
 -13   4   3        972.83        859.80        73.34 o                         
 -12   4   3        139.88        174.34        32.87 o                         
 -11   4   3        905.11        874.72        65.94 o                         
 -10   4   3          0.19         28.58        14.89 o                         
  -9   4   3       2205.14       2089.07        85.90 o                         
  -8   4   3        106.14        146.94        27.35 o                         
  -7   4   3         66.68         71.19        12.79 o                         
  -6   4   3        192.96        206.25        20.60 o                         
  -5   4   3       1048.07       1116.51        35.95 o                         
  -4   4   3       1035.61       1074.14        30.96 o                         
  -3   4   3       6452.70       6656.60        84.43 o                         
  -2   4   3        259.46        290.88        15.00 o                         
  -1   4   3       3116.49       3228.76        51.76 o                         
   0   4   3       1385.44       1433.86        39.11 o                         
   1   4   3       6537.70       6885.41        76.76 o                         
   2   4   3       3880.67       4184.08        49.61 o                         
   3   4   3       3845.43       3859.15        58.74 o                         
   4   4   3         41.84         65.41        16.40 o                         
   5   4   3        297.13        313.91        21.49 o                         
   6   4   3        981.72       1021.85        45.02 o                         
   7   4   3         22.69         22.66         9.75 o                         
   8   4   3        173.56        141.62        32.15 o                         
   9   4   3       2574.11       2399.07        99.35 o                         
  10   4   3          1.61          7.35        16.41 o                         
  11   4   3         37.40         33.13        23.29 o                         
  12   4   3          6.63         -4.02        24.40 o                         
  13   4   3         52.83         12.25        67.93 o                         
  14   4   3          3.73         63.86        40.67 o                         
  15   4   3         25.08         74.18        44.73 o                         
  16   4   3          6.65          9.65        40.90 o                         
 -17   5   3        220.50        270.78        66.44 o                         
 -16   5   3         65.52        112.07        42.24 o                         
 -15   5   3        182.04        138.64        74.60 o                         
 -14   5   3          0.54         18.07        41.42 o                         
 -13   5   3       3307.41       3301.88       140.20 o                         
 -12   5   3        439.98        417.21        49.53 o                         
 -11   5   3        259.60        260.75        35.77 o                         
 -10   5   3       1117.16        963.52        55.37 o                         
  -9   5   3        648.99        663.13        38.65 o                         
  -8   5   3        107.96        140.47        27.26 o                         
  -7   5   3        412.31        362.51        28.39 o                         
  -6   5   3         33.78         42.34         8.77 o                         
  -5   5   3       2075.28       2051.52        45.42 o                         
  -4   5   3         58.40         41.34         7.13 o                         
  -3   5   3        920.61       1011.93        27.12 o                         
  -2   5   3        887.01        919.80        26.44 o                         
  -1   5   3        930.30        957.10        27.95 o                         
   0   5   3          9.86         20.16         7.54 o                         
   1   5   3         98.82        103.79        12.88 o                         
   2   5   3       2032.76       2054.03        58.03 o                         
   3   5   3       1828.08       2054.08        38.94 o                         
   4   5   3        158.17        182.80        14.08 o                         
   5   5   3         36.86         25.07         7.80 o                         
   6   5   3       1045.18       1014.79        40.28 o                         
   7   5   3       1590.48       1487.17        65.59 o                         
   8   5   3        270.66        225.69        36.03 o                         
   9   5   3        586.61        588.83        49.80 o                         
  10   5   3        150.27        212.76        32.51 o                         
  11   5   3         12.16         81.22        37.65 o                         
  12   5   3         58.86        107.58        65.21 o                         
  13   5   3        503.17        600.79        81.99 o                         
  14   5   3          0.56          7.45        28.62 o                         
  15   5   3         65.90        106.84        61.63 o                         
  16   5   3          1.35        114.72        75.86 o                         
 -17   6   3        122.81        147.65        74.47 o                         
 -16   6   3        108.47         84.56        68.05 o                         
 -15   6   3        380.61        586.62        80.24 o                         
 -14   6   3        235.59        355.88        63.38 o                         
 -13   6   3          6.06         45.32        25.32 o                         
 -12   6   3        366.14        450.31        48.86 o                         
 -11   6   3        576.51        543.67        50.55 o                         
 -10   6   3        230.24        216.52        27.45 o                         
  -9   6   3       3917.76       3724.95        89.79 o                         
  -8   6   3         66.32         44.09        12.34 o                         
  -7   6   3       2146.98       2255.03        63.70 o                         
  -6   6   3        234.84        243.72        18.75 o                         
  -5   6   3        485.19        485.06        22.34 o                         
  -4   6   3       1209.94       1056.20        30.92 o                         
  -3   6   3        728.60        793.88        23.30 o                         
  -2   6   3        264.83        230.49        15.37 o                         
  -1   6   3         40.35         34.12         6.92 o                         
   0   6   3        712.53        927.91        34.63 o                         
   1   6   3        601.06        475.97        26.18 o                         
   2   6   3        419.70        417.09        24.88 o                         
   3   6   3        552.63        550.50        40.97 o                         
   4   6   3        259.71        236.95        15.21 o                         
   5   6   3       1562.60       1532.60        40.85 o                         
   6   6   3        322.04        370.67        27.40 o                         
   7   6   3        791.22        738.52        64.94 o                         
   8   6   3        918.17        938.17        71.24 o                         
   9   6   3       1180.76       1179.23        66.70 o                         
  10   6   3          9.77         17.64        23.25 o                         
  11   6   3       1461.33       1406.85       107.54 o                         
  12   6   3        267.71        233.70        48.72 o                         
  13   6   3         97.78         66.38        33.09 o                         
  14   6   3        169.55        195.28        49.61 o                         
  15   6   3         79.09         14.31        54.55 o                         
 -16   7   3         93.82        104.64        81.38 o                         
 -15   7   3        453.19        515.46       130.90 o                         
 -14   7   3        145.55        159.50        41.45 o                         
 -13   7   3       1440.91       1512.71       124.22 o                         
 -12   7   3          4.55         -4.37        12.74 o                         
 -11   7   3        476.77        535.48        38.43 o                         
 -10   7   3        331.69        260.04        24.44 o                         
  -9   7   3        821.68        817.96        39.32 o                         
  -8   7   3       1313.94       1351.02        41.35 o                         
  -7   7   3       1455.71       1459.28        51.07 o                         
  -6   7   3       4607.44       4474.38       118.10 o                         
  -5   7   3        691.74        710.61        29.81 o                         
  -4   7   3       1308.94       1342.36        37.20 o                         
  -3   7   3        418.35        418.05        16.59 o                         
  -2   7   3       1873.22       1923.64        31.47 o                         
  -1   7   3        476.90        539.10        23.84 o                         
   0   7   3       2086.98       1936.26        57.76 o                         
   1   7   3        621.51        658.95        31.40 o                         
   2   7   3       1640.51       1513.96        46.99 o                         
   3   7   3        242.84        203.84        25.48 o                         
   4   7   3        148.13        137.48        17.39 o                         
   5   7   3        114.07         73.53        18.21 o                         
   6   7   3        432.92        405.72        27.81 o                         
   7   7   3        370.97        395.66        32.00 o                         
   8   7   3       1008.81       1080.00        47.03 o                         
   9   7   3        224.73        267.63        80.08 o                         
  10   7   3       1055.58       1046.69        65.21 o                         
  11   7   3         13.30         43.19        23.84 o                         
  12   7   3        153.61        222.44        43.44 o                         
  13   7   3          1.11        137.40        81.14 o                         
  14   7   3         81.69         80.00        48.29 o                         
  15   7   3          9.25         78.62        62.44 o                         
 -16   8   3        365.95        410.01       123.01 o                         
 -15   8   3          7.28        101.06        79.76 o                         
 -14   8   3         79.03        222.61        91.63 o                         
 -13   8   3          2.53         23.61        23.89 o                         
 -12   8   3        435.66        400.52        40.67 o                         
 -11   8   3         24.06         19.66        12.78 o                         
 -10   8   3        781.90        788.08        36.40 o                         
  -9   8   3        334.44        336.22        20.72 o                         
  -8   8   3        478.48        427.32        41.88 o                         
  -7   8   3        261.71        310.76        34.23 o                         
  -6   8   3        545.24        576.42        39.96 o                         
  -5   8   3       1621.01       1510.88        67.88 o                         
  -4   8   3       5891.51       6065.14        97.83 o                         
  -3   8   3       1521.93       1571.87        32.42 o                         
  -2   8   3        755.51        724.16        21.78 o                         
  -1   8   3        872.51        943.83        35.17 o                         
   0   8   3        272.32        287.34        23.80 o                         
   1   8   3       1790.53       1730.99        51.40 o                         
   2   8   3        272.26        286.81        21.47 o                         
   3   8   3          0.52          9.65         7.93 o                         
   4   8   3       2200.20       2505.84       189.68 o                         
   5   8   3        757.93        809.13       117.08 o                         
   6   8   3       2502.03       2722.51       219.76 o                         
   7   8   3          9.40         17.92         9.90 o                         
   8   8   3        171.16        166.06        18.20 o                         
   9   8   3        305.93        293.31        36.58 o                         
  10   8   3         57.50         13.10        14.68 o                         
  11   8   3          2.00         -9.65        13.95 o                         
  12   8   3          9.53        -53.25        53.25 o                         
  13   8   3        274.38        317.81       102.77 o                         
  14   8   3        115.59        210.98        92.77 o                         
 -15   9   3         29.22         43.74        57.16 o                         
 -14   9   3          0.81         63.50        64.72 o                         
 -13   9   3        202.94        222.90        50.24 o                         
 -12   9   3          3.35         19.24        22.85 o                         
 -11   9   3          0.70         -4.40        41.02 o                         
 -10   9   3        374.76        390.41        52.45 o                         
  -9   9   3        718.19        624.88        67.28 o                         
  -8   9   3        192.44        311.05        46.55 o                         
  -7   9   3       1574.50       1505.75       120.43 o                         
  -6   9   3       2558.25       2469.57        83.27 o                         
  -5   9   3         26.27         33.15        11.64 o                         
  -4   9   3          3.70         23.26        12.69 o                         
  -3   9   3       4833.78       4519.31        72.93 o                         
  -2   9   3        210.10        221.42        18.89 o                         
  -1   9   3       1133.17       1189.18        43.60 o                         
   0   9   3        213.74        204.76        22.39 o                         
   1   9   3         23.22         19.31         9.82 o                         
   2   9   3          0.68          6.10         5.58 o                         
   3   9   3        512.59        526.49        51.23 o                         
   4   9   3         20.77         40.03        12.04 o                         
   5   9   3        232.51        247.70        29.88 o                         
   6   9   3          0.42          1.95        13.52 o                         
   7   9   3         26.59         -2.03        21.34 o                         
   8   9   3          0.06         -7.06        16.78 o                         
   9   9   3         14.00         43.90        31.79 o                         
  10   9   3        214.93        342.61       105.45 o                         
  11   9   3        177.91        218.14        83.17 o                         
  12   9   3         59.27        158.54       102.12 o                         
  13   9   3          1.67         11.79        52.12 o                         
  14   9   3         52.42         70.81        74.07 o                         
 -15  10   3         57.85         59.35        59.51 o                         
 -14  10   3          0.02         48.38        66.18 o                         
 -13  10   3         10.84        -10.77        24.88 o                         
 -12  10   3         24.83         32.25        43.62 o                         
 -11  10   3        225.91        185.29        39.12 o                         
 -10  10   3        184.26        178.65        39.98 o                         
  -9  10   3       1234.40       1186.53        93.50 o                         
  -8  10   3        128.76        175.32        35.12 o                         
  -7  10   3        173.93        189.74        27.84 o                         
  -6  10   3        278.90        318.20        47.54 o                         
  -5  10   3       1441.50       1349.23        65.23 o                         
  -4  10   3        396.19        391.36        33.03 o                         
  -3  10   3        490.31        525.36        28.42 o                         
  -2  10   3          2.44         13.03         8.40 o                         
  -1  10   3        510.82        482.32        26.46 o                         
   0  10   3        142.39        141.65        19.30 o                         
   1  10   3        507.71        458.87        27.17 o                         
   2  10   3       2159.21       2199.08        38.74 o                         
   3  10   3        255.21        260.29        18.21 o                         
   4  10   3          1.87          8.53        11.17 o                         
   5  10   3         33.22         37.73        14.43 o                         
   6  10   3          5.62        -14.52        14.52 o                         
   7  10   3         40.11         79.23        22.57 o                         
   8  10   3        111.90        123.79        35.24 o                         
   9  10   3        471.14        479.12       112.36 o                         
  10  10   3          4.74         26.50        48.13 o                         
  11  10   3        117.71         41.46        44.80 o                         
  12  10   3         70.90        229.60        98.70 o                         
  13  10   3         22.95        118.54        88.13 o                         
 -14  11   3         15.09        166.35        96.59 o                         
 -13  11   3         59.78         91.14        58.05 o                         
 -12  11   3         26.66          7.62        24.24 o                         
 -11  11   3         87.90        141.21        38.69 o                         
 -10  11   3         22.00        -11.50        20.95 o                         
  -9  11   3          7.98         22.61        15.35 o                         
  -8  11   3        424.78        425.48        53.30 o                         
  -7  11   3        100.16         89.16        25.29 o                         
  -6  11   3        231.82        178.72        23.61 o                         
  -5  11   3         24.61         43.55        12.50 o                         
  -4  11   3        436.97        356.35        24.12 o                         
  -3  11   3        152.92        144.15        15.55 o                         
  -2  11   3         31.02         27.20        12.87 o                         
  -1  11   3        327.19        318.87        22.26 o                         
   0  11   3        106.28        105.02        15.26 o                         
   1  11   3       1299.53       1233.92        44.72 o                         
   2  11   3         97.44        133.57        23.24 o                         
   3  11   3         66.58         67.28        12.14 o                         
   4  11   3         13.03         16.48         8.16 o                         
   5  11   3        340.25        351.16        32.19 o                         
   6  11   3         23.94         20.75        14.48 o                         
   7  11   3        153.22        186.86        32.50 o                         
   8  11   3          5.25          5.53        50.25 o                         
   9  11   3          0.04         32.60        47.24 o                         
  10  11   3          5.97        -23.58        43.50 o                         
  11  11   3        167.72        144.80        74.96 o                         
  12  11   3        173.72        227.89        89.03 o                         
 -13  12   3         65.37        147.89        74.47 o                         
 -12  12   3         16.86         65.12        53.58 o                         
 -11  12   3        125.01        139.76        59.27 o                         
 -10  12   3        676.97        679.20       114.56 o                         
  -9  12   3          0.08         -3.07        16.50 o                         
  -8  12   3         64.89        103.74        29.72 o                         
  -7  12   3        114.59        157.10        34.67 o                         
  -6  12   3         33.56         60.58        13.42 o                         
  -5  12   3        145.65        149.09        18.15 o                         
  -4  12   3        448.47        433.02        32.65 o                         
  -3  12   3         90.82        104.47        13.89 o                         
  -2  12   3       1205.84       1149.51        45.33 o                         
  -1  12   3        148.76        146.88        16.01 o                         
   0  12   3          0.96         -7.68        13.13 o                         
   1  12   3         13.10         26.22         8.96 o                         
   2  12   3        125.81        123.01        29.50 o                         
   3  12   3          0.09         10.77        15.71 o                         
   4  12   3       1633.81       1572.66        92.18 o                         
   5  12   3        750.50        823.36        87.48 o                         
   6  12   3         38.23         47.54        50.29 o                         
   7  12   3          4.30         12.96        29.48 o                         
   8  12   3         50.00         62.32        49.31 o                         
   9  12   3        163.18        319.93       100.65 o                         
  10  12   3         20.71         73.34        55.77 o                         
  11  12   3        162.33         88.70        62.28 o                         
  12  12   3         53.69        100.33        78.54 o                         
 -13  13   3        358.91        485.30       128.78 o                         
 -12  13   3         48.98        171.79        89.11 o                         
 -11  13   3         10.92         20.16        33.74 o                         
 -10  13   3         95.07        203.42        86.75 o                         
  -9  13   3         51.97         59.43        44.15 o                         
  -8  13   3       1613.68       1715.02       164.68 o                         
  -7  13   3          7.32         40.57        17.11 o                         
  -6  13   3       1531.35       1520.93        86.17 o                         
  -5  13   3          8.43         35.60        56.19 o                         
  -4  13   3        364.27        328.82        35.21 o                         
  -3  13   3        334.39        311.88        45.80 o                         
  -2  13   3        172.30        224.60        26.93 o                         
  -1  13   3         35.80         40.24        16.02 o                         
   0  13   3        958.77        944.81        55.26 o                         
   1  13   3        123.03        145.55        19.48 o                         
   2  13   3        595.52        600.14        82.41 o                         
   3  13   3        388.66        460.44        57.64 o                         
   4  13   3        250.20        273.35        44.23 o                         
   5  13   3         12.17         90.69        39.18 o                         
   6  13   3          9.52          8.71        62.73 o                         
   7  13   3        145.38        325.76       174.88 o                         
   8  13   3          7.79         72.83        38.72 o                         
   9  13   3         10.16          7.99        31.04 o                         
  10  13   3        326.22        240.09        93.09 o                         
  11  13   3         75.70         92.69        78.62 o                         
 -12  14   3         16.14         62.52        54.23 o                         
 -11  14   3         18.15        -34.39        34.39 o                         
 -10  14   3        118.35         81.38        38.46 o                         
  -9  14   3         39.61         72.44        65.37 o                         
  -8  14   3         13.15         23.50        46.83 o                         
  -7  14   3        683.78        576.85       127.36 o                         
  -6  14   3         33.99         42.03        37.40 o                         
  -5  14   3        381.97        387.38        66.70 o                         
  -4  14   3       1066.98       1054.64        72.24 o                         
  -3  14   3          6.04          7.15        23.07 o                         
  -2  14   3       1217.61       1107.90        92.42 o                         
  -1  14   3        728.94        707.82        49.46 o                         
   0  14   3        177.72        239.61        60.77 o                         
   1  14   3        783.70        937.50       107.85 o                         
   2  14   3        157.36        144.19        60.81 o                         
   3  14   3         38.21         52.79        30.20 o                         
   4  14   3         47.91         93.07        38.86 o                         
   5  14   3          0.65         -5.89        19.86 o                         
   6  14   3        153.88        135.15        39.31 o                         
   7  14   3         14.76         39.56        32.24 o                         
   8  14   3        178.30        180.24        54.91 o                         
   9  14   3         43.69        131.92        53.82 o                         
  10  14   3         12.15          8.37        76.47 o                         
  11  14   3          2.12         83.34        67.16 o                         
 -11  15   3          8.90         30.33        55.45 o                         
 -10  15   3          0.11         59.19        49.19 o                         
  -9  15   3         57.99         72.12        54.96 o                         
  -8  15   3         91.84         35.91        36.87 o                         
  -7  15   3         16.85          1.19        46.71 o                         
  -6  15   3        404.60        516.95        81.67 o                         
  -5  15   3        566.96        501.63        78.28 o                         
  -4  15   3          0.06         28.19        25.30 o                         
  -3  15   3        814.01        916.71       210.78 o                         
  -2  15   3        454.67        509.31        80.81 o                         
  -1  15   3        643.49        651.14        92.64 o                         
   0  15   3        381.95        367.86        71.76 o                         
   1  15   3         55.87        409.15       695.26 o                         
   2  15   3        223.24        210.69        41.01 o                         
   3  15   3        144.16        256.95        48.56 o                         
   4  15   3          0.46         66.64        43.31 o                         
   5  15   3        134.71        208.68        58.14 o                         
   6  15   3         29.73         42.94       113.70 o                         
   7  15   3        177.45        173.66        78.29 o                         
   8  15   3          1.50         62.44        56.75 o                         
   9  15   3         53.59          0.49        44.55 o                         
  10  15   3          0.70         92.28        65.69 o                         
 -10  16   3         18.00         34.15        56.67 o                         
  -9  16   3         40.27         76.59        58.38 o                         
  -8  16   3          0.26         78.25       103.70 o                         
  -7  16   3         88.57         99.35        61.95 o                         
  -6  16   3          6.29         87.56        59.68 o                         
  -5  16   3         78.27         57.97        63.34 o                         
  -4  16   3        127.55        124.72        60.08 o                         
  -3  16   3         53.55          5.85        61.59 o                         
  -2  16   3         15.57        -32.02        32.02 o                         
  -1  16   3        272.33        273.26       107.69 o                         
   0  16   3        147.56        161.83        45.66 o                         
   1  16   3        555.08        592.53        95.31 o                         
   2  16   3        156.69        156.32        72.12 o                         
   3  16   3         17.96        112.12        59.43 o                         
   4  16   3          2.01         -6.10        35.04 o                         
   5  16   3         17.36         -5.85        33.01 o                         
   6  16   3         37.20         39.73        51.83 o                         
   7  16   3         69.72         79.52        51.75 o                         
   8  16   3         41.97         64.12        46.01 o                         
  -5  17   3        116.37        192.53        78.54 o                         
  -4  17   3         44.65        -62.12        62.12 o                         
  -3  17   3        151.47         53.99        47.89 o                         
  -2  17   3        167.86        165.81        57.95 o                         
  -1  17   3         24.08         -6.13        37.00 o                         
   0  17   3        346.29        255.49        69.20 o                         
   1  17   3         16.28         59.03        48.66 o                         
   2  17   3         59.86        101.65        56.18 o                         
   3  17   3        108.21         86.75        61.30 o                         
   4  17   3         15.15         13.98        36.02 o                         
   5  17   3          0.68        106.83        70.16 o                         
   6  17   3         31.42        223.66        95.29 o                         
   7  17   3         27.42         -7.72        59.35 o                         
  -2  18   3         68.70         26.18        47.24 o                         
  -1  18   3         91.97        159.19        78.38 o                         
   0  18   3         34.16         32.52        44.23 o                         
   1  18   3          8.03         56.10        56.02 o                         
   2  18   3        266.20        260.17       100.49 o                         
   3  18   3        159.69         72.68        63.25 o                         
   4  18   3          5.18        113.34        77.81 o                         
 -18   0   4        112.39        144.96        86.91 o                         
 -16   0   4         14.05         63.34        61.47 o                         
 -14   0   4       2447.03       2551.61       240.01 o                         
 -12   0   4      12138.83      11627.94       309.74 o                         
 -10   0   4        655.83        600.97        60.44 o                         
  -8   0   4       1822.86       1971.38       100.49 o                         
  -6   0   4        185.55        104.10        23.14 o                         
  -4   0   4        336.18        344.48        43.82 o                         
  -2   0   4      12304.83      12283.83       233.91 o                         
   0   0   4      15717.57      16192.45       270.84 o                         
   2   0   4       4125.60       3728.48       108.48 o                         
   4   0   4        886.55        926.28        62.70 o                         
   6   0   4        316.71        284.37        74.35 o                         
   8   0   4       7557.86       7130.24       176.36 o                         
  10   0   4       1338.38       1017.34       137.40 o                         
  12   0   4       1466.77       1395.57       177.89 o                         
  14   0   4       1237.47       1173.61       175.45 o                         
  16   0   4        351.63        337.08       106.99 o                         
 -20   1   4         83.19         43.17        47.72 o                         
 -19   1   4          3.05         31.99        43.38 o                         
 -18   1   4        128.27         95.79        43.88 o                         
 -17   1   4         54.85         53.77        45.85 o                         
 -16   1   4         69.41         71.19        36.06 o                         
 -15   1   4          8.80         15.52        33.21 o                         
 -14   1   4        476.25        508.51        77.21 o                         
 -13   1   4        468.82        566.65        95.29 o                         
 -12   1   4        843.47        923.08        73.30 o                         
 -11   1   4        247.18        224.54        39.83 o                         
 -10   1   4       4727.01       4728.76       128.76 o                         
  -9   1   4          8.29         38.95        13.81 o                         
  -8   1   4      17548.52      17719.28       323.40 o                         
  -7   1   4       1039.54       1050.03        48.44 o                         
  -6   1   4       4294.25       4652.91        98.66 o                         
  -5   1   4        654.92        656.93        29.83 o                         
  -4   1   4        183.34        229.92        18.38 o                         
  -3   1   4       5642.53       5800.17       145.47 o                         
  -2   1   4      13239.94      11938.39       231.92 o                         
  -1   1   4        205.01        223.56        14.35 o                         
   0   1   4       6458.50       6638.00        91.85 o                         
   1   1   4        693.17        725.72        31.15 o                         
   2   1   4      10979.02      10946.30       149.74 o                         
   3   1   4        254.93        294.11        27.54 o                         
   4   1   4        108.59        107.30        32.88 o                         
   5   1   4        951.01        823.39        51.92 o                         
   6   1   4       3281.10       3284.06       105.02 o                         
   7   1   4        887.39        980.74        57.20 o                         
   8   1   4       1015.01        987.20        52.14 o                         
   9   1   4          5.76         13.17        13.93 o                         
  10   1   4       1511.95       1541.42       117.75 o                         
  11   1   4         42.26         65.70        34.50 o                         
  12   1   4       1651.88       1511.95       128.68 o                         
  13   1   4          6.69         28.78        39.11 o                         
  14   1   4        252.48        441.00        80.44 o                         
  15   1   4        102.69        132.05        50.62 o                         
  16   1   4        535.52        597.28       186.59 o                         
  17   1   4          7.99         16.65        41.34 o                         
  18   1   4        274.49        373.34       114.72 o                         
 -20   2   4         62.99         84.47        74.55 o                         
 -19   2   4        108.25        214.91        66.96 o                         
 -18   2   4         62.93         54.61        35.13 o                         
 -17   2   4         41.76         96.01        44.11 o                         
 -16   2   4         24.75         41.31       108.78 o                         
 -15   2   4        132.18        151.24        45.23 o                         
 -14   2   4        810.52        860.27        98.85 o                         
 -13   2   4        379.94        360.96        48.60 o                         
 -12   2   4        816.71        822.94        76.22 o                         
 -11   2   4        300.38        332.20        68.29 o                         
 -10   2   4       1603.48       1647.34        69.81 o                         
  -9   2   4        564.30        517.45        34.72 o                         
  -8   2   4         68.81         42.59        11.72 o                         
  -7   2   4       2680.60       2728.16        77.66 o                         
  -6   2   4       2682.62       2628.60        72.31 o                         
  -5   2   4        929.14        966.95        33.00 o                         
  -4   2   4       2972.25       3242.51        64.17 o                         
  -3   2   4       1994.36       2161.25        48.16 o                         
  -2   2   4        771.58        839.17        22.99 o                         
  -1   2   4          2.58          0.06         7.71 o                         
   0   2   4      10447.12       9914.24        94.34 o                         
   1   2   4         73.72         54.62         8.67 o                         
   2   2   4       5030.28       5039.26        87.31 o                         
   3   2   4       1915.01       2019.69        77.01 o                         
   4   2   4        294.39        272.15        33.75 o                         
   5   2   4        340.11        419.60        37.26 o                         
   6   2   4        128.03        162.82        20.24 o                         
   7   2   4       1133.96       1207.58        62.53 o                         
   8   2   4        583.21        544.58        38.48 o                         
   9   2   4          0.09         -1.28        13.21 o                         
  10   2   4        588.71        528.63        68.98 o                         
  11   2   4         16.23          4.56        22.10 o                         
  12   2   4       1046.60       1205.00       116.61 o                         
  13   2   4          4.59         13.13        30.14 o                         
  14   2   4        716.65        730.13       103.62 o                         
  15   2   4         10.40        145.82        93.46 o                         
  16   2   4        184.04        216.81        58.63 o                         
  17   2   4         25.60         92.71        50.40 o                         
 -19   3   4         26.05        -58.05        58.05 o                         
 -18   3   4        163.37        213.20        65.39 o                         
 -17   3   4         57.35         62.29        35.23 o                         
 -16   3   4         16.93         68.72       107.40 o                         
 -15   3   4        181.59        161.95        46.47 o                         
 -14   3   4        100.66         92.79        33.03 o                         
 -13   3   4        155.45         72.65        23.52 o                         
 -12   3   4        764.72        776.12        66.37 o                         
 -11   3   4       1793.08       1654.60       148.13 o                         
 -10   3   4       2641.73       2452.94       144.23 o                         
  -9   3   4        400.15        464.78        29.86 o                         
  -8   3   4        635.00        617.59        35.83 o                         
  -7   3   4         67.12         53.43        17.66 o                         
  -6   3   4         28.15         63.54        12.32 o                         
  -5   3   4       5471.31       6138.39        81.61 o                         
  -4   3   4      11987.61      11784.67       122.66 o                         
  -3   3   4       3567.14       3793.59        55.37 o                         
  -2   3   4        620.81        646.04        21.26 o                         
  -1   3   4        198.40        189.34         9.86 o                         
   0   3   4        964.17        936.81        23.88 o                         
   1   3   4       1376.06       1470.94        36.00 o                         
   2   3   4        814.22        802.26        35.03 o                         
   3   3   4        112.98         86.58        13.71 o                         
   4   3   4         34.65         36.29        10.99 o                         
   5   3   4       2759.11       2922.19        75.86 o                         
   6   3   4        903.29        893.37        45.20 o                         
   7   3   4        118.26        125.67        22.39 o                         
   8   3   4         17.41         19.63        14.07 o                         
   9   3   4        861.01        877.72        63.58 o                         
  10   3   4       2301.26       2091.82       134.85 o                         
  11   3   4         55.72         58.87        22.90 o                         
  12   3   4         40.07         57.27        43.17 o                         
  13   3   4         11.39         68.26        36.31 o                         
  14   3   4        317.48        329.58        65.89 o                         
  15   3   4          8.71         54.99       153.58 o                         
  16   3   4        555.57        504.13        92.59 o                         
  17   3   4          0.47        121.71        80.65 o                         
 -18   4   4         60.32        110.38        85.69 o                         
 -17   4   4          0.18        -16.33        60.08 o                         
 -16   4   4         17.16         -4.19        25.46 o                         
 -15   4   4         46.81         89.56        40.49 o                         
 -14   4   4          2.50         46.29        43.53 o                         
 -13   4   4        249.44        294.69        44.83 o                         
 -12   4   4        709.44        678.99        65.24 o                         
 -11   4   4        463.22        500.18        83.66 o                         
 -10   4   4         64.34         39.40        28.13 o                         
  -9   4   4        192.60        165.30        20.48 o                         
  -8   4   4         57.89         40.22        10.82 o                         
  -7   4   4        237.63        208.05        27.41 o                         
  -6   4   4       4385.57       4457.81        73.22 o                         
  -5   4   4        326.19        318.35        19.22 o                         
  -4   4   4        637.40        659.87        29.27 o                         
  -3   4   4        169.01        181.23        18.35 o                         
  -2   4   4       1525.31       1579.00        35.50 o                         
  -1   4   4       2328.55       2298.16        37.36 o                         
   0   4   4        296.79        342.56        19.74 o                         
   1   4   4        307.38        329.47        18.88 o                         
   2   4   4        215.95        260.67        34.65 o                         
   3   4   4       4166.13       4391.83        69.25 o                         
   4   4   4        302.74        310.00        20.91 o                         
   5   4   4         16.44         30.84         9.11 o                         
   6   4   4          2.15          9.63        10.41 o                         
   7   4   4        298.34        315.82        26.42 o                         
   8   4   4        526.88        443.51        52.74 o                         
   9   4   4         45.37         67.38        21.70 o                         
  10   4   4        407.38        350.49        42.09 o                         
  11   4   4        918.70        878.54        90.18 o                         
  12   4   4       1051.29       1057.46       105.92 o                         
  13   4   4        504.41        391.23        82.44 o                         
  14   4   4       2028.67       2156.67       166.26 o                         
  15   4   4        141.33        136.91        43.69 o                         
  16   4   4         17.34         80.99        55.90 o                         
 -18   5   4         16.45        159.52        93.17 o                         
 -17   5   4         47.17         94.61        75.49 o                         
 -16   5   4        117.24        162.11        55.04 o                         
 -15   5   4          4.01         -3.87        37.36 o                         
 -14   5   4        251.47        226.37        38.99 o                         
 -13   5   4         34.64         23.23        17.46 o                         
 -12   5   4        309.15        260.68        57.48 o                         
 -11   5   4        260.63        245.85        39.42 o                         
 -10   5   4       2249.06       2380.39       198.99 o                         
  -9   5   4       1145.05       1077.89        75.73 o                         
  -8   5   4       2762.91       2679.44        70.21 o                         
  -7   5   4        234.00        258.47        21.24 o                         
  -6   5   4        332.02        341.67        21.13 o                         
  -5   5   4         64.62         96.40        11.64 o                         
  -4   5   4       8354.13       8647.92       123.67 o                         
  -3   5   4        897.85        849.99        34.84 o                         
  -2   5   4       2661.80       2720.43        51.54 o                         
  -1   5   4          0.29          0.39         6.90 o                         
   0   5   4       2496.08       2911.48        77.36 o                         
   1   5   4        248.99        300.99        22.33 o                         
   2   5   4        203.28        145.83        16.25 o                         
   3   5   4       2811.76       2927.35        52.94 o                         
   4   5   4       1031.37        978.06        34.45 o                         
   5   5   4        111.35        130.98        14.98 o                         
   6   5   4        723.69        694.82        33.34 o                         
   7   5   4         92.07         81.24        17.12 o                         
   8   5   4         39.56         52.99        18.84 o                         
   9   5   4         64.34         69.25        28.85 o                         
  10   5   4       2067.55       2109.07       137.13 o                         
  11   5   4        665.35        624.05        77.08 o                         
  12   5   4        521.52        541.10        74.57 o                         
  13   5   4          0.24         28.58        26.20 o                         
  14   5   4          6.99         40.47        32.42 o                         
  15   5   4          0.03        -16.49        26.18 o                         
 -17   6   4        176.47        122.44        75.29 o                         
 -16   6   4          0.04        -18.93        23.74 o                         
 -15   6   4        137.40         89.10        44.23 o                         
 -14   6   4        213.96        276.91        45.15 o                         
 -13   6   4         11.33         14.08        16.09 o                         
 -12   6   4        454.46        488.65        50.85 o                         
 -11   6   4         49.57         23.84        14.31 o                         
 -10   6   4          9.40          2.75        15.81 o                         
  -9   6   4         16.61         24.73        14.97 o                         
  -8   6   4        172.00        173.13        20.78 o                         
  -7   6   4         47.36         47.98         9.98 o                         
  -6   6   4       2862.20       2826.36        59.60 o                         
  -5   6   4          0.33         -0.91         5.84 o                         
  -4   6   4       4184.62       4216.26        62.60 o                         
  -3   6   4        118.70        165.38        14.22 o                         
  -2   6   4        344.65        342.90        19.69 o                         
  -1   6   4       2481.91       2496.37        44.43 o                         
   0   6   4         74.96         94.18        12.73 o                         
   1   6   4        332.25        397.96        26.00 o                         
   2   6   4        297.51        406.68        27.14 o                         
   3   6   4         23.48         22.27         6.25 o                         
   4   6   4        111.51        111.64        11.09 o                         
   5   6   4        404.18        422.59        23.58 o                         
   6   6   4       1353.67       1370.22        50.67 o                         
   7   6   4        997.54        948.48        45.80 o                         
   8   6   4       3941.70       3693.12       149.99 o                         
   9   6   4         19.18         36.20        13.36 o                         
  10   6   4        162.08        150.15        47.62 o                         
  11   6   4          4.52        -11.31        27.97 o                         
  12   6   4       1021.72       1299.34       112.37 o                         
  13   6   4        420.59        351.97        65.90 o                         
  14   6   4       1461.57       1452.48       215.29 o                         
  15   6   4         30.61         68.05        75.69 o                         
 -17   7   4         10.68        102.28        68.05 o                         
 -16   7   4         22.99         98.46        69.43 o                         
 -15   7   4        694.88        775.74        95.02 o                         
 -14   7   4        600.91        610.46        61.56 o                         
 -13   7   4        246.32        299.28        42.43 o                         
 -12   7   4         23.60         50.15        14.68 o                         
 -11   7   4        322.24        395.53        32.94 o                         
 -10   7   4       1085.01       1142.90        53.02 o                         
  -9   7   4       1263.14       1242.76        66.99 o                         
  -8   7   4       2219.97       2235.90        69.19 o                         
  -7   7   4        947.07        913.55        35.78 o                         
  -6   7   4        185.22        153.48        14.52 o                         
  -5   7   4        810.58        745.57        29.29 o                         
  -4   7   4       2861.43       2918.71        52.17 o                         
  -3   7   4       1092.03       1065.35        33.63 o                         
  -2   7   4       1256.49       1299.73        39.37 o                         
  -1   7   4        306.23        280.37        16.81 o                         
   0   7   4          0.97         12.35         8.70 o                         
   1   7   4       1236.72       1336.67        47.92 o                         
   2   7   4        877.16        972.65        45.57 o                         
   3   7   4       1124.91       1075.15        44.72 o                         
   4   7   4         42.16         23.77        11.40 o                         
   5   7   4       2696.39       2641.64        56.54 o                         
   6   7   4       1347.16       1282.18        45.96 o                         
   7   7   4        227.36        274.15        28.50 o                         
   8   7   4        111.23         85.64        16.82 o                         
   9   7   4          0.78          3.61        15.56 o                         
  10   7   4        867.98        894.50        61.68 o                         
  11   7   4        643.72        748.05        79.13 o                         
  12   7   4        420.51        468.70        65.10 o                         
  13   7   4         23.86        -37.07        56.02 o                         
  14   7   4         16.47          4.88        41.87 o                         
 -16   8   4         63.09        132.85        86.51 o                         
 -15   8   4         10.19          3.51        45.12 o                         
 -14   8   4          6.12        -18.94        22.00 o                         
 -13   8   4         49.01         70.85        23.06 o                         
 -12   8   4          0.27         37.23        20.56 o                         
 -11   8   4         15.64         14.84         9.63 o                         
 -10   8   4         49.52         36.93        13.53 o                         
  -9   8   4          6.35          0.40        10.14 o                         
  -8   8   4         89.74        113.61        13.18 o                         
  -7   8   4        487.44        500.62        28.92 o                         
  -6   8   4        867.79        974.22        36.24 o                         
  -5   8   4        102.13        109.82        13.59 o                         
  -4   8   4         17.10         31.00         8.74 o                         
  -3   8   4        181.55        179.27        11.33 o                         
  -2   8   4       1161.09       1060.96        39.14 o                         
  -1   8   4        607.96        525.44        32.08 o                         
   0   8   4        364.17        335.97        26.75 o                         
   1   8   4       1020.08        899.74        43.55 o                         
   2   8   4        319.16        231.78        21.08 o                         
   3   8   4       2703.41       2758.48        70.61 o                         
   4   8   4        626.58        566.27        40.64 o                         
   5   8   4        597.04        524.37        60.61 o                         
   6   8   4        484.88        502.93        38.47 o                         
   7   8   4        806.02        930.04        51.18 o                         
   8   8   4        723.73        664.04        42.68 o                         
   9   8   4        928.35       1014.48        74.04 o                         
  10   8   4        150.91         82.07        47.77 o                         
  11   8   4        174.40        248.74        43.28 o                         
  12   8   4        553.79        607.82       141.96 o                         
  13   8   4          2.09        -43.74        43.74 o                         
  14   8   4        235.41        400.01       136.67 o                         
 -15   9   4        116.07        115.86        74.23 o                         
 -14   9   4          0.04        -22.14        28.01 o                         
 -13   9   4         63.41        101.19        36.14 o                         
 -12   9   4        134.23        148.07        41.95 o                         
 -11   9   4         27.41         10.64        16.79 o                         
 -10   9   4        670.19        616.63       131.71 o                         
  -9   9   4        510.04        485.57       133.78 o                         
  -8   9   4        110.08        170.82        29.40 o                         
  -7   9   4        270.38        285.36        34.97 o                         
  -6   9   4         79.12         76.40        18.92 o                         
  -5   9   4        169.21        182.16        17.26 o                         
  -4   9   4       1034.14       1007.56        29.37 o                         
  -3   9   4       1290.87       1322.48        33.60 o                         
  -2   9   4        781.31        831.15        32.96 o                         
  -1   9   4          2.03         15.68         5.76 o                         
   0   9   4       2816.87       2672.81        72.49 o                         
   1   9   4        438.89        446.87        29.68 o                         
   2   9   4       2067.65       1979.05        60.67 o                         
   3   9   4       2480.77       2323.86        61.87 o                         
   4   9   4        229.25        259.48        48.42 o                         
   5   9   4        975.58        973.20       132.93 o                         
   6   9   4        266.14        275.05        73.25 o                         
   7   9   4          1.34          5.01        17.20 o                         
   8   9   4        216.57        335.62        93.58 o                         
   9   9   4       1165.33       1205.16        71.26 o                         
  10   9   4         51.30         20.89        40.65 o                         
  11   9   4        223.01        260.41        89.84 o                         
  12   9   4         61.40         47.16        32.20 o                         
  13   9   4         21.20         68.13        72.93 o                         
 -15  10   4         32.95        145.13        70.08 o                         
 -14  10   4         12.24         50.00        37.64 o                         
 -13  10   4        255.82        246.66        51.24 o                         
 -12  10   4         13.74         24.82        23.31 o                         
 -11  10   4        185.36        134.71        38.02 o                         
 -10  10   4          9.54         17.04        20.63 o                         
  -9  10   4        675.87        686.81        70.54 o                         
  -8  10   4         19.53         38.58        18.13 o                         
  -7  10   4        774.98        797.40        56.67 o                         
  -6  10   4        712.10        744.84        53.21 o                         
  -5  10   4          5.60         18.41        12.28 o                         
  -4  10   4        328.63        312.72        19.81 o                         
  -3  10   4        897.21        883.26        39.03 o                         
  -2  10   4       1406.44       1363.41        50.51 o                         
  -1  10   4        165.95        152.72        12.42 o                         
   0  10   4        893.04        897.79        48.39 o                         
   1  10   4          8.40          0.34        11.39 o                         
   2  10   4       1892.77       1863.28        58.19 o                         
   3  10   4          8.64         13.34         9.60 o                         
   4  10   4         51.04          8.38        53.74 o                         
   5  10   4        103.59        106.58        23.84 o                         
   6  10   4          4.35          1.24        13.29 o                         
   7  10   4       1524.26       1313.05        81.19 o                         
   8  10   4        605.64        883.52       148.70 o                         
   9  10   4        311.80        388.30       106.51 o                         
  10  10   4        123.44        149.11        79.68 o                         
  11  10   4         13.60         41.30        51.71 o                         
  12  10   4         68.93        152.44        88.05 o                         
  13  10   4        119.12        262.28       109.03 o                         
 -14  11   4          1.07         -3.90        74.47 o                         
 -13  11   4          0.18         25.05        80.04 o                         
 -12  11   4        156.40        173.49        41.82 o                         
 -11  11   4        133.42        100.25        33.17 o                         
 -10  11   4        395.32        461.17        61.83 o                         
  -9  11   4        522.05        557.70        66.13 o                         
  -8  11   4         10.42         30.86        19.09 o                         
  -7  11   4        190.62        201.38        29.23 o                         
  -6  11   4        346.35        332.70        33.14 o                         
  -5  11   4        103.88        113.59        15.83 o                         
  -4  11   4        625.50        620.85        30.17 o                         
  -3  11   4        173.45        183.44        17.39 o                         
  -2  11   4         13.83         11.07         9.25 o                         
  -1  11   4        106.26         86.17        14.63 o                         
   0  11   4        508.37        455.47        30.98 o                         
   1  11   4         67.52         68.50         8.52 o                         
   2  11   4        126.30         92.18        12.28 o                         
   3  11   4       1542.41       1509.25        52.86 o                         
   4  11   4        446.05        396.38        25.87 o                         
   5  11   4         66.35         85.49        18.03 o                         
   6  11   4       1338.50       1226.94       100.88 o                         
   7  11   4        399.84        391.39        68.36 o                         
   8  11   4         79.28        115.04        78.21 o                         
   9  11   4       1188.96       1210.11       181.14 o                         
  10  11   4        191.95        209.03        95.45 o                         
  11  11   4        194.85        189.19        89.43 o                         
  12  11   4        174.46        122.20        73.34 o                         
 -14  12   4          1.41         51.79        67.97 o                         
 -13  12   4         71.83        177.40        86.99 o                         
 -12  12   4        258.82        241.55        91.95 o                         
 -11  12   4        436.19        451.49        65.88 o                         
 -10  12   4        184.77        243.97        99.23 o                         
  -9  12   4         25.56         52.38        23.73 o                         
  -8  12   4         18.10         47.66        38.62 o                         
  -7  12   4        450.07        408.35        97.85 o                         
  -6  12   4        260.05        281.04        27.80 o                         
  -5  12   4        438.61        442.81        27.97 o                         
  -4  12   4        504.00        490.57        39.19 o                         
  -3  12   4          0.04         11.73        10.27 o                         
  -2  12   4         23.27         29.12        19.59 o                         
  -1  12   4        340.52        332.31        27.96 o                         
   0  12   4         42.88         32.58        11.83 o                         
   1  12   4        681.29        636.31        33.91 o                         
   2  12   4          5.48         16.38        21.91 o                         
   3  12   4          2.67         30.18         8.63 o                         
   4  12   4          2.09         51.18        31.15 o                         
   5  12   4         80.49        114.50        33.21 o                         
   6  12   4         17.91         28.33        35.58 o                         
   7  12   4        870.62        876.01       101.23 o                         
   8  12   4        700.90        855.20       104.88 o                         
   9  12   4        424.62        343.91        98.78 o                         
  10  12   4        118.00         -2.20        48.05 o                         
  11  12   4          2.10         32.60        70.98 o                         
 -13  13   4        341.68        526.60       137.16 o                         
 -12  13   4         62.41         97.64        74.88 o                         
 -11  13   4         98.44        175.78        83.99 o                         
 -10  13   4          9.26         61.79        49.68 o                         
  -9  13   4          2.86        -15.37        31.71 o                         
  -8  13   4        220.90        256.04        44.23 o                         
  -7  13   4        316.55        306.22        48.34 o                         
  -6  13   4         14.88         28.93        15.37 o                         
  -5  13   4        266.57        239.58        37.74 o                         
  -4  13   4          1.51         10.64        16.79 o                         
  -3  13   4        488.18        467.27        35.51 o                         
  -2  13   4         16.37          7.17        23.95 o                         
  -1  13   4        499.83        467.80        40.49 o                         
   0  13   4        272.23        252.51        46.85 o                         
   1  13   4        364.11        347.23        30.59 o                         
   2  13   4          5.44        -11.67        18.36 o                         
   3  13   4        605.96        577.90        65.12 o                         
   4  13   4        287.12        312.51        46.73 o                         
   5  13   4        750.47        638.66        80.47 o                         
   6  13   4        678.38        745.66        91.34 o                         
   7  13   4          3.36         29.11        34.43 o                         
   8  13   4         74.06        105.21        43.17 o                         
   9  13   4        243.00        216.18        59.54 o                         
  10  13   4        171.08        161.74        56.28 o                         
  11  13   4        172.79        319.28       111.06 o                         
 -12  14   4         13.18         71.14        75.94 o                         
 -11  14   4        203.37        151.22        82.12 o                         
 -10  14   4          7.36        -10.16        34.47 o                         
  -9  14   4         87.61         73.42        56.02 o                         
  -8  14   4         26.76         67.89        54.64 o                         
  -7  14   4        147.35         97.09       171.71 o                         
  -6  14   4         45.54        155.38        65.04 o                         
  -5  14   4         25.57         64.87        22.56 o                         
  -4  14   4        178.86        159.29        39.63 o                         
  -3  14   4          0.53         47.06        23.98 o                         
  -2  14   4        284.05        337.12        47.99 o                         
  -1  14   4        131.21         93.08        28.29 o                         
   0  14   4         37.55         32.13        29.15 o                         
   1  14   4       1548.98       1513.55       101.36 o                         
   2  14   4          0.47         71.81        32.08 o                         
   3  14   4        146.08        175.15        41.35 o                         
   4  14   4        497.12        467.75        90.33 o                         
   5  14   4        191.64        128.75        33.19 o                         
   6  14   4         85.30         91.31        35.83 o                         
   7  14   4       1050.31        927.71       106.91 o                         
   8  14   4         47.49         23.80        69.43 o                         
   9  14   4        124.34         62.24        58.58 o                         
  10  14   4          4.62          1.13        37.16 o                         
  11  14   4          1.95          2.28        44.80 o                         
 -11  15   4          1.22         88.05        61.14 o                         
 -10  15   4        177.47        153.01        67.40 o                         
  -9  15   4        113.93         72.52        43.01 o                         
  -8  15   4        140.15        132.18        69.76 o                         
  -7  15   4         14.28         -0.26        85.08 o                         
  -6  15   4        227.12        334.27        64.37 o                         
  -5  15   4        131.37         39.40        47.77 o                         
  -4  15   4         73.43         99.18        34.94 o                         
  -3  15   4         45.96         19.02        24.25 o                         
  -2  15   4        220.63        219.25        58.07 o                         
  -1  15   4        202.62        154.27        63.82 o                         
   0  15   4        317.47        400.47        77.69 o                         
   1  15   4          5.08         27.68        30.07 o                         
   2  15   4        481.68        617.76        68.83 o                         
   3  15   4        158.21        166.67        46.00 o                         
   4  15   4          0.74         15.26        78.09 o                         
   5  15   4        143.49        130.79        42.38 o                         
   6  15   4        402.80        413.37        58.35 o                         
   7  15   4          4.93        105.12        62.44 o                         
   8  15   4        139.77         37.72        55.61 o                         
   9  15   4        111.95        126.02        75.94 o                         
 -10  16   4          3.61        -21.46        63.09 o                         
  -9  16   4         14.89        -48.46        48.46 o                         
  -8  16   4         46.73         85.21        67.16 o                         
  -7  16   4        146.40        151.06        79.27 o                         
  -6  16   4         23.22        150.00        77.32 o                         
  -5  16   4         25.40          3.50        40.33 o                         
  -4  16   4         30.22        224.15        76.10 o                         
  -3  16   4        167.18         39.59        40.57 o                         
  -2  16   4        726.72        736.64       101.17 o                         
  -1  16   4         60.37         25.48        30.99 o                         
   0  16   4         54.41         59.80        69.47 o                         
   1  16   4         40.13         37.59        44.64 o                         
   2  16   4         83.30        169.60       102.16 o                         
   3  16   4         51.89         47.07        41.95 o                         
   4  16   4        435.03        377.08       106.51 o                         
   5  16   4        480.33        422.29       111.95 o                         
   6  16   4          7.17         30.24        25.75 o                         
   7  16   4         74.86         40.29        55.37 o                         
   8  16   4         19.55         47.50        37.58 o                         
  -4  17   4          8.61         55.29        68.29 o                         
  -3  17   4         30.69        -36.83        55.12 o                         
  -2  17   4          1.80         32.79        34.60 o                         
  -1  17   4          2.47         29.45        26.13 o                         
   0  17   4         53.70        165.99        72.97 o                         
   1  17   4         67.82         68.09        38.17 o                         
   2  17   4         42.47        121.30        51.43 o                         
   3  17   4        126.45        160.33        73.74 o                         
   4  17   4        142.97        203.34        78.46 o                         
   5  17   4          0.50         11.46        58.05 o                         
   6  17   4         53.32          8.86        51.79 o                         
  -2  18   4         10.73        -50.81        61.14 o                         
  -1  18   4          0.00        -16.83        51.06 o                         
   0  18   4         21.78        166.83        81.79 o                         
   1  18   4         12.12         -3.09        49.68 o                         
   2  18   4         37.85         38.05        46.02 o                         
   3  18   4         23.10         49.19        48.62 o                         
 -19   0   5        793.63        566.28       134.48 o                         
 -17   0   5        430.37        616.60       134.56 o                         
 -15   0   5          4.11        -13.58        41.06 o                         
 -13   0   5       1806.40       1983.55       179.11 o                         
 -11   0   5         29.46         84.85        40.08 o                         
  -9   0   5        103.20         92.36        27.55 o                         
  -7   0   5        703.76        732.73        61.22 o                         
  -5   0   5        148.06        254.56        42.11 o                         
  -3   0   5       2181.74       2276.97       112.85 o                         
  -1   0   5      23134.22      22696.38       151.55 o                         
   1   0   5      11412.84      11094.94       191.81 o                         
   3   0   5        954.56       1088.00        68.51 o                         
   5   0   5       9075.83       9344.21       226.52 o                         
   7   0   5      10009.59       9334.12       319.60 o                         
   9   0   5       2362.90       2462.99       201.47 o                         
  11   0   5        105.40        122.52        53.58 o                         
  13   0   5        560.63        935.72       153.66 o                         
  15   0   5        134.37         73.50        62.03 o                         
  17   0   5        150.93        286.19       113.09 o                         
 -20   1   5          4.81         -3.58        50.98 o                         
 -19   1   5         59.58         76.26        48.46 o                         
 -18   1   5         15.42        -44.10        46.24 o                         
 -17   1   5        334.66        302.59        66.00 o                         
 -16   1   5        387.36        251.00        56.81 o                         
 -15   1   5        630.16        647.14       131.26 o                         
 -14   1   5          0.88         -3.78        18.83 o                         
 -13   1   5        724.33        767.57        79.91 o                         
 -12   1   5        211.90        266.65        48.67 o                         
 -11   1   5       7782.58       7810.94       168.85 o                         
 -10   1   5        427.31        426.14        31.08 o                         
  -9   1   5       4867.51       4693.16       116.93 o                         
  -8   1   5         39.65         29.02        12.79 o                         
  -7   1   5         56.59         47.17        13.40 o                         
  -6   1   5       4241.37       4494.22        97.49 o                         
  -5   1   5       4120.72       4742.27       101.90 o                         
  -4   1   5       3725.16       3843.77        75.17 o                         
  -3   1   5       1907.19       1953.89       129.83 o                         
  -2   1   5       5745.58       5979.33       192.86 o                         
  -1   1   5      14163.14      14357.98       103.87 o                         
   0   1   5        241.09        235.57        14.33 o                         
   1   1   5        402.67        392.31        25.55 o                         
   2   1   5         50.99         61.12        14.70 o                         
   3   1   5       7711.64       7117.81       140.33 o                         
   4   1   5        293.13        288.46        31.62 o                         
   5   1   5       1641.80       1375.52        70.13 o                         
   6   1   5          2.59         29.31        15.98 o                         
   7   1   5        444.51        430.66        45.17 o                         
   8   1   5        382.30        423.35        42.23 o                         
   9   1   5        111.84        138.40        31.66 o                         
  10   1   5        254.94        224.98        87.44 o                         
  11   1   5        459.01        520.43       122.12 o                         
  12   1   5        100.15         96.45        37.17 o                         
  13   1   5          8.12         13.87        23.51 o                         
  14   1   5          6.14         46.00        41.51 o                         
  15   1   5         19.41         14.59        34.37 o                         
  16   1   5          0.03        356.45       426.03 o                         
  17   1   5         20.96         -1.79        42.03 o                         
 -20   2   5         11.46        -14.88        54.39 o                         
 -19   2   5        715.85        837.82       117.23 o                         
 -18   2   5          1.92          8.89        37.07 o                         
 -17   2   5        113.50        169.11        55.42 o                         
 -16   2   5         64.88         76.56        32.88 o                         
 -15   2   5        237.56        249.04        70.98 o                         
 -14   2   5         45.32         21.83        29.39 o                         
 -13   2   5       1589.11       1551.99       158.54 o                         
 -12   2   5       1105.30        943.71        86.24 o                         
 -11   2   5         94.54         91.25        21.29 o                         
 -10   2   5         20.19         23.36         9.97 o                         
  -9   2   5       1620.30       1475.42        58.54 o                         
  -8   2   5          0.26         18.91        11.91 o                         
  -7   2   5       8299.11       8761.52       180.64 o                         
  -6   2   5       4938.79       5230.28        83.27 o                         
  -5   2   5          2.33         -0.76         7.33 o                         
  -4   2   5        798.71        856.53        35.79 o                         
  -3   2   5         13.59         24.87         7.16 o                         
  -2   2   5       6847.36       7383.32       137.21 o                         
  -1   2   5       5144.34       5193.73        64.16 o                         
   0   2   5       2700.30       2872.71        45.39 o                         
   1   2   5       4948.74       4895.77        81.09 o                         
   2   2   5       2052.79       2111.54        61.63 o                         
   3   2   5         62.70         75.29        16.47 o                         
   4   2   5       3577.30       3587.64       104.90 o                         
   5   2   5       8761.03       8477.39       209.40 o                         
   6   2   5        173.39         85.12        19.60 o                         
   7   2   5       4308.58       4210.32       103.19 o                         
   8   2   5        297.69        220.78        27.95 o                         
   9   2   5        317.82        292.02        36.07 o                         
  10   2   5        421.08        431.24        66.26 o                         
  11   2   5        999.03        964.24       101.71 o                         
  12   2   5        137.69        175.79        47.93 o                         
  13   2   5        379.35        483.56        77.36 o                         
  14   2   5         10.19         41.95        38.77 o                         
  15   2   5         78.50        109.74        54.48 o                         
  16   2   5          0.05        100.76        50.31 o                         
  17   2   5         21.34        -88.70        88.70 o                         
 -19   3   5         23.58         50.73        65.61 o                         
 -18   3   5         13.37         53.39        51.87 o                         
 -17   3   5        532.79        561.30        93.75 o                         
 -16   3   5         49.96         17.13        28.37 o                         
 -15   3   5        464.69        502.08        62.06 o                         
 -14   3   5        153.16        159.18        35.25 o                         
 -13   3   5        537.07        514.98        67.51 o                         
 -12   3   5         16.71         56.59        44.23 o                         
 -11   3   5       5808.71       5829.10       271.55 o                         
 -10   3   5        573.80        530.99        37.93 o                         
  -9   3   5        745.44        759.07        38.29 o                         
  -8   3   5       1455.98       1533.00        51.64 o                         
  -7   3   5       2877.53       3077.94        67.15 o                         
  -6   3   5        294.48        393.40        22.97 o                         
  -5   3   5       8643.37       9057.92       120.58 o                         
  -4   3   5       3051.59       3292.39        72.14 o                         
  -3   3   5       2204.99       2496.63        47.05 o                         
  -2   3   5       1166.59       1106.65        27.84 o                         
  -1   3   5        946.16        997.92        22.97 o                         
   0   3   5        434.73        471.28        18.92 o                         
   1   3   5        932.70        969.32        34.35 o                         
   2   3   5          4.70         -5.29         9.45 o                         
   3   3   5        886.25        880.63        50.28 o                         
   4   3   5       1023.13       1040.80        49.40 o                         
   5   3   5        867.64        825.04        53.06 o                         
   6   3   5         18.78         12.23        10.22 o                         
   7   3   5       1650.04       1467.54        73.33 o                         
   8   3   5         10.30         26.08        11.57 o                         
   9   3   5       1137.62       1146.21        63.75 o                         
  10   3   5        538.37        471.17        66.42 o                         
  11   3   5         34.04         59.09        24.36 o                         
  12   3   5          3.42         64.72        31.62 o                         
  13   3   5         48.35        112.78        46.14 o                         
  14   3   5        303.77        271.65        60.24 o                         
  15   3   5        288.34        360.09        74.52 o                         
  16   3   5         41.26         62.55        40.91 o                         
 -18   4   5          0.41         48.04        89.68 o                         
 -17   4   5        198.57        201.39        61.39 o                         
 -16   4   5          5.82          2.30        29.20 o                         
 -15   4   5        142.24        132.76        35.77 o                         
 -14   4   5        182.37        229.59        45.80 o                         
 -13   4   5       1587.89       1406.24       119.78 o                         
 -12   4   5         89.47         85.53        35.61 o                         
 -11   4   5        444.49        462.61        81.47 o                         
 -10   4   5         89.84        119.33        24.78 o                         
  -9   4   5       3725.15       3868.60        87.15 o                         
  -8   4   5        328.71        313.80        23.24 o                         
  -7   4   5        124.09        102.73        12.46 o                         
  -6   4   5        214.68        244.42        18.63 o                         
  -5   4   5         29.07         18.00        11.57 o                         
  -4   4   5       1105.79       1334.06        37.99 o                         
  -3   4   5        288.57        247.10        15.67 o                         
  -2   4   5       4543.06       4848.76        72.42 o                         
  -1   4   5       2669.04       2928.35        57.87 o                         
   0   4   5       2377.82       2500.41        42.66 o                         
   1   4   5        873.18        830.18        31.09 o                         
   2   4   5         96.71        108.98        14.75 o                         
   3   4   5        319.21        325.23        26.81 o                         
   4   4   5        191.92        160.62        19.76 o                         
   5   4   5       1454.35       1403.75        50.00 o                         
   6   4   5        270.05        232.80        22.41 o                         
   7   4   5       1851.53       1757.08        85.26 o                         
   8   4   5         94.94        123.71        20.52 o                         
   9   4   5          5.71         13.45        18.45 o                         
  10   4   5        177.13        139.22        37.59 o                         
  11   4   5        751.83        671.92        83.37 o                         
  12   4   5        388.12        344.37        63.67 o                         
  13   4   5        645.68        600.37        85.07 o                         
  14   4   5         18.54         73.88        42.52 o                         
  15   4   5         18.41          7.70        26.26 o                         
 -18   5   5         71.88        -15.20        48.21 o                         
 -17   5   5        791.28        975.69       115.65 o                         
 -16   5   5        103.78         74.80        39.07 o                         
 -15   5   5        566.28        605.42        81.63 o                         
 -14   5   5        191.01        238.85        42.77 o                         
 -13   5   5          0.26         -0.77        17.84 o                         
 -12   5   5         21.00         23.90        23.33 o                         
 -11   5   5        394.56        435.54        76.83 o                         
 -10   5   5         22.86         20.33        13.29 o                         
  -9   5   5        350.12        331.48        28.39 o                         
  -8   5   5          8.94          6.70         8.48 o                         
  -7   5   5        373.55        383.04        26.48 o                         
  -6   5   5        790.79        766.32        30.06 o                         
  -5   5   5        538.75        574.36        28.27 o                         
  -4   5   5         27.63         20.08         6.35 o                         
  -3   5   5         73.10         62.68         8.90 o                         
  -2   5   5        310.48        331.08        14.05 o                         
  -1   5   5       1445.78       1385.91        37.60 o                         
   0   5   5        395.71        400.28        28.42 o                         
   1   5   5       1233.28       1288.12        41.32 o                         
   2   5   5       1624.88       1713.16        38.17 o                         
   3   5   5      16000.90      15141.80       134.13 o                         
   4   5   5         89.26         82.60        11.76 o                         
   5   5   5       1569.82       1574.39        49.14 o                         
   6   5   5        330.87        347.35        28.28 o                         
   7   5   5        143.26        183.28        23.47 o                         
   8   5   5         58.64         38.54        18.29 o                         
   9   5   5       1087.47       1129.52        61.43 o                         
  10   5   5         28.53          2.52        15.16 o                         
  11   5   5        127.92        173.73        45.74 o                         
  12   5   5          0.59          7.14        32.06 o                         
  13   5   5        124.63        154.84        48.61 o                         
  14   5   5         31.90        126.33        55.03 o                         
  15   5   5         98.20        179.68       111.47 o                         
 -17   6   5        767.77        725.79       164.88 o                         
 -16   6   5         79.11         98.80        44.19 o                         
 -15   6   5        442.55        434.11        57.27 o                         
 -14   6   5        109.17        120.69        31.12 o                         
 -13   6   5       2018.49       1970.37       116.34 o                         
 -12   6   5         34.72         95.51        27.56 o                         
 -11   6   5        900.45        868.72       108.13 o                         
 -10   6   5          2.95          8.55        15.07 o                         
  -9   6   5          0.07         13.62        10.49 o                         
  -8   6   5       2912.38       2837.16        70.51 o                         
  -7   6   5         43.23         36.14         9.58 o                         
  -6   6   5       4628.02       4785.65        81.73 o                         
  -5   6   5       2356.71       2364.56        55.21 o                         
  -4   6   5       1527.75       1521.88        47.80 o                         
  -3   6   5        390.31        372.84        34.44 o                         
  -2   6   5       1511.15       1539.39        39.52 o                         
  -1   6   5          0.21          9.51         7.33 o                         
   0   6   5        210.44        214.40        18.68 o                         
   1   6   5       1733.24       1505.92        52.74 o                         
   2   6   5        990.99        993.65        40.55 o                         
   3   6   5       3696.42       3819.64        64.75 o                         
   4   6   5        502.85        520.85        25.09 o                         
   5   6   5       2547.51       2448.58        61.32 o                         
   6   6   5        134.42        140.51        17.96 o                         
   7   6   5       1363.33       1395.17        57.80 o                         
   8   6   5        603.13        614.43        51.65 o                         
   9   6   5        188.47        212.47        31.69 o                         
  10   6   5        504.12        502.82        49.87 o                         
  11   6   5        510.63        544.59        98.01 o                         
  12   6   5        458.86        423.16        68.94 o                         
  13   6   5        226.00        234.96        82.93 o                         
  14   6   5        141.89        441.56       142.20 o                         
 -17   7   5        305.35        217.16        93.66 o                         
 -16   7   5        170.21        131.96        46.92 o                         
 -15   7   5        177.34        237.36        55.75 o                         
 -14   7   5        125.56        176.26        33.29 o                         
 -13   7   5         13.10         44.32        50.90 o                         
 -12   7   5        415.48        470.54        48.99 o                         
 -11   7   5        739.14        792.43        51.78 o                         
 -10   7   5       1091.66       1133.48        71.47 o                         
  -9   7   5        397.46        381.99        35.67 o                         
  -8   7   5       4405.63       4194.03        83.94 o                         
  -7   7   5         59.70         72.32        12.27 o                         
  -6   7   5        115.67        106.08        13.68 o                         
  -5   7   5        512.21        544.01        26.90 o                         
  -4   7   5       4162.28       4187.79        80.94 o                         
  -3   7   5        843.72        812.68        35.25 o                         
  -2   7   5       2313.75       2168.02        55.42 o                         
  -1   7   5        528.09        528.28        32.33 o                         
   0   7   5       1382.94       1464.86        50.19 o                         
   1   7   5        299.06        320.33        27.58 o                         
   2   7   5        151.59        126.66        18.26 o                         
   3   7   5       2405.56       2330.88        72.08 o                         
   4   7   5        863.34        957.62        33.16 o                         
   5   7   5        433.06        426.73        25.72 o                         
   6   7   5       1806.97       1835.35        72.02 o                         
   7   7   5         26.68         23.95        10.77 o                         
   8   7   5        315.19        378.74        36.91 o                         
   9   7   5         45.78         78.67        23.97 o                         
  10   7   5        257.43        297.58        37.98 o                         
  11   7   5        829.32        927.07        90.61 o                         
  12   7   5          8.34          4.64        31.84 o                         
  13   7   5         57.03        201.88        97.56 o                         
  14   7   5         37.67         99.35        77.24 o                         
 -16   8   5         74.84         98.82        63.58 o                         
 -15   8   5        578.65        657.41        88.95 o                         
 -14   8   5        956.45       1061.76       110.08 o                         
 -13   8   5       1235.20       1365.62        84.92 o                         
 -12   8   5        404.15        368.89        65.69 o                         
 -11   8   5        242.96        259.67        27.25 o                         
 -10   8   5         31.31         37.76        15.51 o                         
  -9   8   5       3098.05       3264.96       110.57 o                         
  -8   8   5       1043.06       1046.90        48.70 o                         
  -7   8   5        163.16        166.15        16.12 o                         
  -6   8   5       4933.79       4745.80        80.90 o                         
  -5   8   5        119.95        150.51        16.41 o                         
  -4   8   5       2111.96       2147.71        46.99 o                         
  -3   8   5       5184.96       5014.16        90.92 o                         
  -2   8   5        203.54        255.11        20.51 o                         
  -1   8   5        149.97        171.04        20.63 o                         
   0   8   5       1643.27       1762.23        73.83 o                         
   1   8   5         40.34         57.80        16.48 o                         
   2   8   5       1329.81       1245.29        51.92 o                         
   3   8   5          3.36         22.25        12.14 o                         
   4   8   5         23.49         21.31        11.62 o                         
   5   8   5        247.89        257.73        35.80 o                         
   6   8   5        672.54        647.86        32.18 o                         
   7   8   5        177.15        186.87        23.79 o                         
   8   8   5          7.62          8.91        10.80 o                         
   9   8   5          0.53          4.25        18.91 o                         
  10   8   5        412.56        455.47        56.50 o                         
  11   8   5        571.81        702.13       144.64 o                         
  12   8   5        362.42        302.12        95.37 o                         
  13   8   5        304.02        283.10        99.35 o                         
 -16   9   5        105.39        193.66        99.07 o                         
 -15   9   5         82.11         87.34        56.87 o                         
 -14   9   5         30.94         45.03        28.25 o                         
 -13   9   5        590.65        548.10        76.82 o                         
 -12   9   5        592.55        593.17       119.31 o                         
 -11   9   5       2102.72       2029.09        95.03 o                         
 -10   9   5        289.63        361.87        31.59 o                         
  -9   9   5        621.29        676.46        32.84 o                         
  -8   9   5       1239.69       1188.62        49.91 o                         
  -7   9   5        518.09        539.41        33.82 o                         
  -6   9   5          2.21         11.52         7.08 o                         
  -5   9   5        937.98        893.17        34.55 o                         
  -4   9   5       2913.96       3004.77        57.70 o                         
  -3   9   5       1005.90       1022.14        31.35 o                         
  -2   9   5        159.80        165.08        15.77 o                         
  -1   9   5        389.05        365.52        28.06 o                         
   0   9   5         74.26         72.63        14.66 o                         
   1   9   5         61.65         46.02        10.51 o                         
   2   9   5        401.66        440.47        31.77 o                         
   3   9   5          7.46          8.75        13.58 o                         
   4   9   5        143.66        146.39        23.93 o                         
   5   9   5        285.93        369.40        32.64 o                         
   6   9   5          4.70         17.72        37.32 o                         
   7   9   5        668.51        720.18       130.49 o                         
   8   9   5        239.38        304.26        63.29 o                         
   9   9   5       1150.47       1316.30       186.18 o                         
  10   9   5         22.24         27.97        35.77 o                         
  11   9   5         79.15        148.62        77.89 o                         
  12   9   5          0.24         56.67        46.10 o                         
  13   9   5         88.21        339.03       122.60 o                         
 -15  10   5        241.71        224.26        56.65 o                         
 -14  10   5        193.24        138.31        62.12 o                         
 -13  10   5        517.16        627.59        95.21 o                         
 -12  10   5         38.23         -2.69        33.21 o                         
 -11  10   5         15.32         26.74        23.34 o                         
 -10  10   5         16.45         66.46        31.24 o                         
  -9  10   5        543.51        599.24       108.86 o                         
  -8  10   5        661.58        660.13        69.58 o                         
  -7  10   5        361.50        406.18        47.30 o                         
  -6  10   5          2.76         14.54         7.75 o                         
  -5  10   5        348.22        340.41        22.44 o                         
  -4  10   5          1.67          4.73         6.54 o                         
  -3  10   5        117.00        111.49        10.77 o                         
  -2  10   5        615.91        637.45        26.95 o                         
  -1  10   5        358.06        319.87        30.67 o                         
   0  10   5        629.62        676.91        43.69 o                         
   1  10   5        366.56        405.27        31.20 o                         
   2  10   5         28.90         57.02        12.58 o                         
   3  10   5        183.45        170.05        17.22 o                         
   4  10   5        110.36         94.53        13.77 o                         
   5  10   5        153.26        148.93        40.78 o                         
   6  10   5        311.79        376.58        66.05 o                         
   7  10   5        379.31        360.87        58.28 o                         
   8  10   5         30.37         84.47        57.64 o                         
   9  10   5         43.26         -8.62        48.38 o                         
  10  10   5         76.14        119.03        73.34 o                         
  11  10   5        176.50        304.89       107.24 o                         
  12  10   5        128.71        321.07       113.74 o                         
 -14  11   5          0.95         -8.01        24.85 o                         
 -13  11   5          1.91        -55.77        55.77 o                         
 -12  11   5          2.43         18.87        36.99 o                         
 -11  11   5       1559.47       1472.25       145.70 o                         
 -10  11   5        706.29        659.70        74.89 o                         
  -9  11   5         89.12         75.17        29.94 o                         
  -8  11   5         99.98        112.86        32.77 o                         
  -7  11   5        111.24        132.30        32.70 o                         
  -6  11   5        439.47        530.16        46.56 o                         
  -5  11   5        142.07        135.92        18.64 o                         
  -4  11   5        245.27        252.88        31.93 o                         
  -3  11   5        184.32        204.64        20.51 o                         
  -2  11   5       1057.98       1060.45        25.25 o                         
  -1  11   5       1099.27       1131.41        43.60 o                         
   0  11   5        122.35        100.88        21.31 o                         
   1  11   5        298.23        269.26        29.21 o                         
   2  11   5        942.86        914.06        44.28 o                         
   3  11   5         78.65        146.22        33.75 o                         
   4  11   5        109.63        110.60        38.73 o                         
   5  11   5        849.75        967.15       103.61 o                         
   6  11   5         40.34         51.50        22.63 o                         
   7  11   5         82.14         99.02        39.18 o                         
   8  11   5         44.38         66.83        54.39 o                         
   9  11   5        325.07        227.16        85.61 o                         
  10  11   5        182.79        247.32        92.44 o                         
  11  11   5         51.20         18.70        50.41 o                         
  12  11   5        123.87        221.88        91.95 o                         
 -14  12   5        347.69         84.72        71.87 o                         
 -13  12   5        427.16        473.43       129.27 o                         
 -12  12   5        559.42        534.21        75.59 o                         
 -11  12   5         72.96         59.36        32.14 o                         
 -10  12   5         19.64         30.03        23.57 o                         
  -9  12   5          2.57          6.11        21.06 o                         
  -8  12   5        246.97        300.13        50.34 o                         
  -7  12   5         10.02         89.92        31.72 o                         
  -6  12   5        587.83        625.18        37.24 o                         
  -5  12   5         65.33         82.48        25.64 o                         
  -4  12   5        278.49        241.10        23.02 o                         
  -3  12   5         68.88         60.47        12.78 o                         
  -2  12   5        160.71        167.89        21.63 o                         
  -1  12   5          0.06         -9.91         9.91 o                         
   0  12   5        494.81        490.16        33.64 o                         
   1  12   5        527.64        594.95        24.69 o                         
   2  12   5        947.05        974.00        32.58 o                         
   3  12   5        677.02        662.60        56.63 o                         
   4  12   5         73.57         64.05        27.28 o                         
   5  12   5         49.66         44.42        97.16 o                         
   6  12   5          5.35        128.39        47.36 o                         
   7  12   5        598.85        744.73        97.85 o                         
   8  12   5         52.71         29.01        39.96 o                         
   9  12   5         22.81         31.99        34.81 o                         
  10  12   5         36.51        -41.38        59.92 o                         
  11  12   5          8.53        131.22        88.54 o                         
 -13  13   5        122.15        114.47        66.75 o                         
 -12  13   5         25.64        108.46        62.77 o                         
 -11  13   5        221.74        237.32        82.12 o                         
 -10  13   5        824.41        764.82       138.30 o                         
  -9  13   5         75.69         53.60        21.96 o                         
  -8  13   5        154.48        114.04        33.01 o                         
  -7  13   5         98.86        134.58        50.73 o                         
  -6  13   5          0.04          8.06        18.40 o                         
  -5  13   5        438.13        499.00        54.04 o                         
  -4  13   5        851.60        870.65       114.76 o                         
  -3  13   5        249.90        278.33        41.06 o                         
  -2  13   5        927.16        997.72        59.29 o                         
  -1  13   5        434.77        424.07        40.08 o                         
   0  13   5        151.70        112.55        21.13 o                         
   1  13   5        700.42        745.65        72.81 o                         
   2  13   5        412.06        431.77        54.83 o                         
   3  13   5        547.73        509.81        62.04 o                         
   4  13   5          5.30          2.70        15.00 o                         
   5  13   5        157.79        198.27        48.26 o                         
   6  13   5          0.60         33.95        39.53 o                         
   7  13   5         52.48        202.83        59.09 o                         
   8  13   5        348.28        465.51        80.00 o                         
   9  13   5          0.26         13.96        71.42 o                         
  10  13   5        102.70        196.38       103.42 o                         
  11  13   5          4.01         32.44        69.60 o                         
 -12  14   5        774.89        806.12       156.75 o                         
 -11  14   5        114.57         -4.07        45.12 o                         
 -10  14   5         60.63         35.94        39.27 o                         
  -9  14   5        909.73        946.29       154.39 o                         
  -8  14   5        485.84        554.65       114.23 o                         
  -7  14   5         32.67         42.43        35.54 o                         
  -6  14   5       1025.01       1081.74        80.25 o                         
  -5  14   5         25.94         31.08        20.86 o                         
  -4  14   5        125.46        120.14        35.84 o                         
  -3  14   5        372.54        434.07        57.47 o                         
  -2  14   5         57.69         59.34        20.28 o                         
  -1  14   5        331.56        430.51        53.60 o                         
   0  14   5         92.00         82.84        32.96 o                         
   1  14   5         29.16         54.62        25.85 o                         
   2  14   5         62.44         22.88        20.53 o                         
   3  14   5         11.72        -19.15        19.55 o                         
   4  14   5        196.09        175.86        38.40 o                         
   5  14   5          0.11         27.53        38.32 o                         
   6  14   5         91.53        113.63        44.40 o                         
   7  14   5          9.29         80.47        46.12 o                         
   8  14   5         78.04         33.03        37.56 o                         
   9  14   5         14.97         84.15        47.60 o                         
  10  14   5         20.31         -7.40        43.74 o                         
 -11  15   5        173.13        206.83        87.48 o                         
 -10  15   5          0.55        -31.30        34.31 o                         
  -9  15   5          0.02        -22.90        44.07 o                         
  -8  15   5          3.68         -4.58        48.78 o                         
  -7  15   5        504.31        562.85        84.48 o                         
  -6  15   5         27.36         26.49        35.77 o                         
  -5  15   5        280.09        390.00        84.07 o                         
  -4  15   5        792.25        807.51        90.66 o                         
  -3  15   5        171.86        193.97       100.65 o                         
  -2  15   5        253.39        189.48        54.19 o                         
  -1  15   5        164.26        239.24        56.69 o                         
   0  15   5          0.66        -22.04        24.02 o                         
   1  15   5         68.82         46.47        33.82 o                         
   2  15   5          0.10         19.43        26.98 o                         
   3  15   5         52.97         59.04        35.57 o                         
   4  15   5          0.47         19.38        24.71 o                         
   5  15   5        119.29         35.28        29.28 o                         
   6  15   5          7.29         -7.60        25.94 o                         
   7  15   5          9.37         50.30        64.35 o                         
   8  15   5         32.81        206.43        88.78 o                         
   9  15   5         56.85         95.86        59.11 o                         
 -10  16   5          3.23         95.77        65.69 o                         
  -9  16   5        426.35        441.56       106.67 o                         
  -7  16   5        157.55         84.23        62.03 o                         
  -6  16   5        254.97        363.59       114.07 o                         
  -5  16   5        141.93        241.71        95.69 o                         
  -4  16   5         42.68         65.94        71.63 o                         
  -3  16   5        391.47        363.42       108.05 o                         
  -2  16   5        307.75        265.43        67.29 o                         
  -1  16   5        104.10        195.19        56.40 o                         
   0  16   5        288.28        254.47        62.84 o                         
   1  16   5          9.92         28.24        30.70 o                         
   2  16   5         24.32         65.99        37.24 o                         
   3  16   5         46.05         90.65        58.86 o                         
   4  16   5         10.66         24.39        46.51 o                         
   5  16   5         77.55        118.95        64.31 o                         
   6  16   5          3.40         70.92        54.64 o                         
   7  16   5         20.95         47.26        31.81 o                         
   8  16   5          3.28        128.38        80.98 o                         
  -2  17   5         82.62         70.85        44.00 o                         
  -1  17   5          7.16        -37.73        37.73 o                         
   0  17   5         34.22         73.01        58.70 o                         
   1  17   5        209.55        158.70        67.97 o                         
   2  17   5         48.08        126.51        70.49 o                         
   3  17   5         54.07         58.70        51.14 o                         
   4  17   5          3.31        -22.28        37.97 o                         
   5  17   5          0.32         63.58        54.80 o                         
  -1  18   5         17.21         78.78        64.96 o                         
   0  18   5         79.99        155.45        73.25 o                         
   1  18   5        106.23        109.76        67.73 o                         
 -20   0   6         17.78         66.10        65.53 o                         
 -18   0   6        442.35        595.54       140.41 o                         
 -16   0   6        132.97        145.13        74.96 o                         
 -14   0   6        477.71        460.34        90.73 o                         
 -12   0   6        546.56        483.94       141.51 o                         
 -10   0   6        571.73        509.91        48.20 o                         
  -8   0   6         14.89         18.39        16.76 o                         
  -6   0   6       3582.84       3957.91       176.10 o                         
  -4   0   6        846.66       1132.06        89.27 o                         
  -2   0   6      14746.66      15411.61       154.99 o                         
   0   0   6       1542.89       1857.80        57.80 o                         
   2   0   6       2613.72       2615.76       150.09 o                         
   4   0   6       4436.76       4221.07       151.26 o                         
   6   0   6        218.59        240.01        44.25 o                         
   8   0   6        575.81        650.75       103.74 o                         
  10   0   6        276.68        276.19        76.75 o                         
  12   0   6       2527.59       2163.72       225.13 o                         
  14   0   6         12.10        -25.94        51.63 o                         
  16   0   6        136.27        338.79       108.70 o                         
 -20   1   6         20.73         88.38        79.60 o                         
 -19   1   6         49.49         51.07        36.11 o                         
 -18   1   6          0.44          1.76        88.21 o                         
 -17   1   6         74.71        140.41        47.78 o                         
 -16   1   6          0.20        -17.56        28.39 o                         
 -15   1   6        733.72        644.54        69.45 o                         
 -14   1   6         61.96         42.28        56.02 o                         
 -13   1   6        264.16        298.81        65.94 o                         
 -12   1   6       1349.74       1304.01        74.13 o                         
 -11   1   6        322.16        334.96        36.65 o                         
 -10   1   6        583.36        578.09        35.79 o                         
  -9   1   6          8.20          8.63        12.59 o                         
  -8   1   6        216.09        218.95        24.62 o                         
  -7   1   6        693.34        711.19        41.90 o                         
  -6   1   6       1969.34       2016.80        73.89 o                         
  -5   1   6        252.36        244.27        22.53 o                         
  -4   1   6        889.48        976.93        58.77 o                         
  -3   1   6        280.92        283.66        25.42 o                         
  -2   1   6       1138.05       1093.33        33.56 o                         
  -1   1   6       2568.70       2478.98        43.81 o                         
   0   1   6        143.69        193.97        12.35 o                         
   1   1   6       1157.04       1108.59        43.77 o                         
   2   1   6       8535.05       9068.65       134.65 o                         
   3   1   6         72.13         65.44        18.91 o                         
   4   1   6        465.75        441.28        40.54 o                         
   5   1   6       3539.74       3447.78       101.92 o                         
   6   1   6        381.60        357.94        45.86 o                         
   7   1   6        294.42        341.63        36.08 o                         
   8   1   6       2907.94       2825.68       124.28 o                         
   9   1   6         68.16        111.73        39.14 o                         
  10   1   6         38.86         25.86        24.15 o                         
  11   1   6         29.07         84.77        41.17 o                         
  12   1   6        912.83        877.78       103.89 o                         
  13   1   6         98.68        152.27        68.58 o                         
  14   1   6       1026.31       1092.90       122.43 o                         
  15   1   6         11.41         49.77        33.96 o                         
  16   1   6        170.87        305.74       157.40 o                         
  17   1   6         58.03          3.50        52.85 o                         
 -20   2   6        159.00        235.37       106.18 o                         
 -19   2   6          1.07         55.28        58.09 o                         
 -18   2   6         17.66         28.36        44.28 o                         
 -17   2   6          9.44         66.56        44.07 o                         
 -16   2   6          0.02        -19.94        26.79 o                         
 -15   2   6        240.29        184.64        41.80 o                         
 -14   2   6        125.21        127.08        58.29 o                         
 -13   2   6        532.06        587.78        71.08 o                         
 -12   2   6        131.51        109.01        32.64 o                         
 -11   2   6        284.36        358.47        38.17 o                         
 -10   2   6       2096.64       1943.00        71.71 o                         
  -9   2   6       1916.73       1967.75        62.20 o                         
  -8   2   6        265.72        277.07        25.64 o                         
  -7   2   6       1822.03       1776.64        53.33 o                         
  -6   2   6        118.93        108.90        17.16 o                         
  -5   2   6         32.24         22.21         8.09 o                         
  -4   2   6       1026.42        987.66        46.15 o                         
  -3   2   6       5230.98       5260.63       109.42 o                         
  -2   2   6        161.57        134.13        12.05 o                         
  -1   2   6          8.94         -3.37         6.05 o                         
   0   2   6       1503.54       1675.64        40.34 o                         
   1   2   6        365.31        317.39        23.00 o                         
   2   2   6        132.09        129.35        18.09 o                         
   3   2   6       1421.16       1414.44        57.39 o                         
   4   2   6        462.68        470.26        41.39 o                         
   5   2   6        798.96        768.10        62.81 o                         
   6   2   6       1136.75       1113.89        61.49 o                         
   7   2   6         38.08         60.64        22.10 o                         
   8   2   6         88.67         99.28        20.14 o                         
   9   2   6        205.81        187.85        41.48 o                         
  10   2   6       1145.92       1211.46       109.50 o                         
  11   2   6         45.78         94.61        45.53 o                         
  12   2   6        663.37        539.97       114.31 o                         
  13   2   6          0.36        -24.34        35.03 o                         
  14   2   6          0.31        -22.61        36.26 o                         
  15   2   6         74.74         30.19        38.82 o                         
  16   2   6        349.21        473.31        89.93 o                         
  17   2   6         39.83         67.16        63.01 o                         
 -19   3   6         98.74         43.09        64.64 o                         
 -18   3   6         23.21        140.64        56.44 o                         
 -17   3   6        197.23        230.04        62.41 o                         
 -16   3   6         12.46         70.59        33.90 o                         
 -15   3   6        119.21         89.81        30.45 o                         
 -14   3   6        153.36        111.39        40.00 o                         
 -13   3   6        192.12        516.68        96.67 o                         
 -12   3   6         27.82         30.55        29.68 o                         
 -11   3   6         71.21         63.92        19.54 o                         
 -10   3   6          9.87         -4.10        11.91 o                         
  -9   3   6        537.13        571.19        34.09 o                         
  -8   3   6        747.93        692.00        35.38 o                         
  -7   3   6          0.50          7.99         8.59 o                         
  -6   3   6       2005.43       2063.13        63.91 o                         
  -5   3   6          1.45         14.31        11.07 o                         
  -4   3   6       3577.83       3802.74        77.89 o                         
  -3   3   6       1609.10       1728.40        40.34 o                         
  -2   3   6         18.61         27.86         7.06 o                         
  -1   3   6        293.28        279.82        18.79 o                         
   0   3   6       1681.56       1631.60        38.50 o                         
   1   3   6       1043.59       1171.20        40.15 o                         
   2   3   6        282.87        299.20        28.06 o                         
   3   3   6         68.47         85.50        16.32 o                         
   4   3   6       1105.03       1066.84        53.21 o                         
   5   3   6         18.02         61.94        15.26 o                         
   6   3   6       1732.21       1531.96        72.27 o                         
   7   3   6        691.07        660.33        45.31 o                         
   8   3   6        543.98        501.66        42.86 o                         
   9   3   6         88.50         95.91        22.17 o                         
  10   3   6        104.20         98.16        36.30 o                         
  11   3   6         55.36         57.01        52.97 o                         
  12   3   6        784.56        651.30        88.12 o                         
  13   3   6         17.43         -8.97        25.72 o                         
  14   3   6        679.32        676.77        97.72 o                         
  15   3   6          6.03        105.27        49.43 o                         
  16   3   6          3.15        -20.65        36.02 o                         
 -18   4   6          4.40          8.10        56.89 o                         
 -17   4   6         56.31        131.98        47.08 o                         
 -16   4   6         57.90         22.98        27.24 o                         
 -15   4   6        724.26        778.99        78.86 o                         
 -14   4   6        554.42        493.66        68.52 o                         
 -13   4   6        602.76        700.67       108.05 o                         
 -12   4   6       1595.32       1468.33       144.39 o                         
 -11   4   6        354.10        345.10        42.95 o                         
 -10   4   6       1122.30       1017.38        59.19 o                         
  -9   4   6         56.15        103.92        17.22 o                         
  -8   4   6        490.53        441.87        28.36 o                         
  -7   4   6        107.42        131.64        16.04 o                         
  -6   4   6        320.32        360.05        27.24 o                         
  -5   4   6        552.21        566.47        32.83 o                         
  -4   4   6        194.26        199.96        15.53 o                         
  -3   4   6        562.31        563.07        24.51 o                         
  -2   4   6        271.30        275.43        16.40 o                         
  -1   4   6        417.21        515.67        20.11 o                         
   0   4   6        467.88        536.26        22.21 o                         
   1   4   6       1595.28       1703.01        46.63 o                         
   2   4   6       1944.48       2085.37        62.21 o                         
   3   4   6        640.49        605.76        38.91 o                         
   4   4   6       2054.52       2032.91        73.02 o                         
   5   4   6          3.23         13.67        15.91 o                         
   6   4   6         15.09         20.87         9.62 o                         
   7   4   6         47.08         44.35        17.85 o                         
   8   4   6        439.62        395.85        36.77 o                         
   9   4   6       1107.18       1135.27        65.45 o                         
  10   4   6       2300.69       2150.78       142.33 o                         
  11   4   6         90.54        107.55        40.34 o                         
  12   4   6        153.98        217.95        52.12 o                         
  13   4   6        166.41        222.59        54.25 o                         
  14   4   6         13.65         44.72        28.49 o                         
  15   4   6          2.85         29.96        30.85 o                         
 -18   5   6          0.18        -10.65        37.48 o                         
 -17   5   6         80.79         61.39        27.83 o                         
 -16   5   6         21.94          7.56        25.60 o                         
 -15   5   6        177.80        152.54        37.63 o                         
 -14   5   6         26.57         92.17        44.20 o                         
 -13   5   6         19.72          5.28        24.31 o                         
 -12   5   6        351.42        365.96        88.25 o                         
 -11   5   6        235.89        259.30        40.17 o                         
 -10   5   6        418.34        434.69        46.87 o                         
  -9   5   6          0.41         -5.11         9.92 o                         
  -8   5   6         91.18         99.74        14.72 o                         
  -7   5   6        446.63        415.47        26.75 o                         
  -6   5   6         72.80        109.32        14.99 o                         
  -5   5   6        206.22        238.19        20.14 o                         
  -4   5   6       5093.17       5570.01        82.37 o                         
  -3   5   6       1438.89       1504.67        42.37 o                         
  -2   5   6        205.82        261.43        14.35 o                         
  -1   5   6       5349.98       5932.39       152.31 o                         
   0   5   6       2006.55       2116.85        46.43 o                         
   1   5   6       1745.66       1707.51        46.03 o                         
   2   5   6        198.38        253.99        22.94 o                         
   3   5   6        527.15        524.61        33.12 o                         
   4   5   6         16.19         23.92         8.84 o                         
   5   5   6        183.62        189.03        18.90 o                         
   6   5   6       1967.88       1867.61        68.39 o                         
   7   5   6        668.78        699.38        56.42 o                         
   8   5   6       2912.25       2882.60        95.61 o                         
   9   5   6        386.74        391.71        38.45 o                         
  10   5   6       1111.07       1138.92       103.75 o                         
  11   5   6          0.29         28.37        24.39 o                         
  12   5   6         59.06        114.61        40.03 o                         
  13   5   6         83.07         64.66        38.92 o                         
  14   5   6        560.56        724.22       100.88 o                         
 -17   6   6         51.39         25.63        59.27 o                         
 -16   6   6         66.28        135.96        38.25 o                         
 -15   6   6        480.26        531.89        60.67 o                         
 -14   6   6        410.56        475.84        69.89 o                         
 -13   6   6        169.79        171.24        28.89 o                         
 -12   6   6         91.54         90.55        28.33 o                         
 -11   6   6        183.37        203.01        56.75 o                         
 -10   6   6        795.92        821.23        51.08 o                         
  -9   6   6         95.14        107.79        17.39 o                         
  -8   6   6       2504.18       2552.86        67.43 o                         
  -7   6   6          0.98         17.02         8.94 o                         
  -6   6   6        291.39        296.29        19.99 o                         
  -5   6   6         21.84         33.84         7.98 o                         
  -4   6   6         68.18         90.68        14.95 o                         
  -3   6   6        296.14        236.55        17.79 o                         
  -2   6   6        861.89        897.36        32.09 o                         
  -1   6   6        136.31         95.66        11.08 o                         
   0   6   6        548.01        572.02        31.62 o                         
   1   6   6         96.17        139.69        15.01 o                         
   2   6   6       1001.59        994.77        29.19 o                         
   3   6   6        108.18        120.64        12.16 o                         
   4   6   6       1647.54       1585.45        46.19 o                         
   5   6   6         91.63         98.93        14.92 o                         
   6   6   6       1237.27       1241.57        53.07 o                         
   7   6   6         19.74         28.04        12.59 o                         
   8   6   6         96.97         76.77        22.57 o                         
   9   6   6         68.53        102.52        20.94 o                         
  10   6   6        282.70        341.76        59.17 o                         
  11   6   6        136.87        115.96        61.18 o                         
  12   6   6       1420.92       1476.23       126.94 o                         
  13   6   6         30.01         22.43        25.00 o                         
  14   6   6          5.66        246.19       114.39 o                         
 -17   7   6        221.09        321.29        67.96 o                         
 -16   7   6         53.94        109.74       125.04 o                         
 -15   7   6        500.76        477.71        59.87 o                         
 -14   7   6        242.36        198.06        45.93 o                         
 -13   7   6          0.03         14.18        20.71 o                         
 -12   7   6         83.85        100.17        42.03 o                         
 -11   7   6         53.98         23.65        23.17 o                         
 -10   7   6          1.31          7.18        10.39 o                         
  -9   7   6        173.86        199.65        21.41 o                         
  -8   7   6        100.60         77.76        12.98 o                         
  -7   7   6        249.87        249.15        21.34 o                         
  -6   7   6         53.12         47.27        11.06 o                         
  -5   7   6        996.43        951.51        45.14 o                         
  -4   7   6         77.15         85.19        16.41 o                         
  -3   7   6        124.03        145.94        30.50 o                         
  -2   7   6        880.96        973.65        41.53 o                         
  -1   7   6        651.97        681.76        37.93 o                         
   0   7   6       1466.76       1507.73        58.71 o                         
   1   7   6       2223.89       2137.15        69.74 o                         
   2   7   6        233.11        264.24        23.98 o                         
   3   7   6       2598.11       2548.88        71.96 o                         
   4   7   6        940.96       1011.84        44.80 o                         
   5   7   6          0.30          7.79         9.27 o                         
   6   7   6       3053.50       3116.24        89.59 o                         
   7   7   6         95.80        107.27        17.01 o                         
   8   7   6       1409.68       1403.10        77.79 o                         
   9   7   6         91.92        123.58        26.36 o                         
  10   7   6        454.61        392.64        60.24 o                         
  11   7   6         56.34         76.45        30.71 o                         
  12   7   6        119.39        225.05        91.30 o                         
  13   7   6          2.15         -6.75        61.22 o                         
 -17   8   6         20.11         33.09        38.86 o                         
 -16   8   6          0.61         48.18        34.74 o                         
 -15   8   6        383.65        484.63        78.80 o                         
 -14   8   6          4.14         22.75        58.01 o                         
 -13   8   6        566.25        651.52        60.63 o                         
 -12   8   6         82.51         91.29        25.57 o                         
 -11   8   6        366.19        416.93        47.06 o                         
 -10   8   6         11.31         15.00        44.23 o                         
  -9   8   6        239.71        214.17        24.55 o                         
  -8   8   6        218.45        276.45        23.60 o                         
  -7   8   6        330.43        277.97        21.78 o                         
  -6   8   6          8.90          8.51         9.11 o                         
  -5   8   6         28.74         26.62         7.41 o                         
  -4   8   6       1443.71       1452.84        56.75 o                         
  -3   8   6       3031.25       3034.27        65.44 o                         
  -2   8   6        953.31        949.26        40.40 o                         
  -1   8   6        258.98        229.67        24.95 o                         
   0   8   6        131.55         99.62        19.67 o                         
   1   8   6         56.96         68.98        14.07 o                         
   2   8   6        228.28        267.70        36.48 o                         
   3   8   6        174.13        168.30        23.80 o                         
   4   8   6        145.80        123.11        23.89 o                         
   5   8   6         59.85         91.37        18.43 o                         
   6   8   6         14.01         35.68        15.14 o                         
   7   8   6       1141.82       1311.35        52.79 o                         
   8   8   6          1.16          7.34        17.54 o                         
   9   8   6          1.17          6.40        19.96 o                         
  10   8   6        158.84        235.66        74.51 o                         
  11   8   6         67.06         90.98        65.21 o                         
  12   8   6         14.33         51.87        52.44 o                         
  13   8   6         11.96          6.75        43.42 o                         
 -17   9   6        167.08         84.15        48.94 o                         
 -16   9   6         28.71         57.13        37.63 o                         
 -15   9   6        161.07        158.42        48.54 o                         
 -14   9   6         49.72        110.93        67.64 o                         
 -13   9   6        237.51        305.93        59.35 o                         
 -12   9   6         68.38        139.40        43.86 o                         
 -11   9   6         83.53        124.68        23.72 o                         
 -10   9   6          0.06          0.92        22.40 o                         
  -9   9   6        421.80        457.63        43.93 o                         
  -8   9   6        612.77        631.03        33.15 o                         
  -7   9   6         13.30         14.14         9.10 o                         
  -6   9   6         23.54         35.38        10.97 o                         
  -5   9   6       1299.38       1284.79        39.35 o                         
  -4   9   6        186.37        182.46        16.03 o                         
  -3   9   6         50.86         58.98        10.84 o                         
  -2   9   6       1657.04       1536.01        53.83 o                         
  -1   9   6        553.28        586.81        44.61 o                         
   0   9   6        452.61        398.83        31.08 o                         
   1   9   6       1538.61       1481.89        54.80 o                         
   2   9   6        811.19        636.81        40.42 o                         
   3   9   6       1121.24       1075.19        63.50 o                         
   4   9   6        124.26        108.84        22.72 o                         
   5   9   6         47.54         62.78        19.13 o                         
   6   9   6         98.87        108.82        37.81 o                         
   7   9   6        332.97        418.56        44.14 o                         
   8   9   6        145.96         99.24        25.22 o                         
   9   9   6         45.90        -35.69        38.54 o                         
  10   9   6          3.49         79.51        67.81 o                         
  11   9   6          1.10         52.44        50.65 o                         
  12   9   6         68.75        112.85        74.64 o                         
 -16  10   6         27.54        112.60        60.41 o                         
 -15  10   6        158.99        165.08        52.41 o                         
 -14  10   6          0.09         50.97        39.08 o                         
 -13  10   6         24.12         -3.21        41.59 o                         
 -12  10   6         83.40         69.90        36.58 o                         
 -11  10   6         46.95         17.91        17.36 o                         
 -10  10   6          7.60         38.15        33.46 o                         
  -9  10   6         98.86         88.52        20.65 o                         
  -8  10   6        764.91        800.09        42.99 o                         
  -7  10   6        739.44        703.01        34.68 o                         
  -6  10   6        119.46        171.46        20.16 o                         
  -5  10   6       1309.31       1256.60        42.03 o                         
  -4  10   6        581.73        496.38        25.09 o                         
  -3  10   6         35.57         57.42        10.84 o                         
  -2  10   6        281.37        276.49        26.16 o                         
  -1  10   6        143.73        164.13        25.41 o                         
   0  10   6        609.06        551.34        37.09 o                         
   1  10   6        592.22        554.52        34.50 o                         
   2  10   6        116.95        121.23        17.79 o                         
   3  10   6       2286.11       2337.14       107.91 o                         
   4  10   6         20.16         26.87        14.80 o                         
   5  10   6        383.54        416.70        41.38 o                         
   6  10   6        302.67        325.63        64.10 o                         
   7  10   6         28.16         42.85        59.03 o                         
   8  10   6         13.89         13.66        41.55 o                         
   9  10   6        396.88        607.33       133.01 o                         
  10  10   6         90.28        126.43        69.51 o                         
  11  10   6          1.04          5.77        52.36 o                         
  12  10   6          2.51        129.35        71.95 o                         
 -14  11   6          2.13         46.39        42.71 o                         
 -13  11   6        153.92        191.99        46.72 o                         
 -12  11   6         64.90        110.36        41.35 o                         
 -11  11   6       1388.55       1401.69       114.63 o                         
 -10  11   6          1.75         10.71        44.27 o                         
  -9  11   6         43.46         59.97        29.13 o                         
  -8  11   6         97.60         85.69        39.59 o                         
  -7  11   6         46.62         35.95        16.53 o                         
  -6  11   6         78.07         83.43        15.38 o                         
  -5  11   6         80.71         73.29        12.70 o                         
  -4  11   6         12.64         16.53         7.75 o                         
  -3  11   6        260.14        249.80        15.80 o                         
  -2  11   6          0.00         23.17        13.98 o                         
  -1  11   6        399.41        350.94        35.26 o                         
   0  11   6         75.71         39.24        14.43 o                         
   1  11   6        849.94        953.66        61.97 o                         
   2  11   6       1329.83       1209.50        55.15 o                         
   3  11   6        353.41        352.16        30.96 o                         
   4  11   6        446.40        374.26        66.59 o                         
   5  11   6        102.46        121.74        40.94 o                         
   6  11   6          0.13         43.15        46.75 o                         
   7  11   6        704.38        689.00        94.56 o                         
   8  11   6        377.40        482.98       117.81 o                         
   9  11   6        151.43        167.16        80.98 o                         
  10  11   6         21.04        116.34        78.29 o                         
  11  11   6          9.80         50.81        58.13 o                         
 -14  12   6        244.50        276.92       103.09 o                         
 -13  12   6        294.85        322.12       114.07 o                         
 -12  12   6        327.41        281.42        56.47 o                         
 -11  12   6         88.10         85.93        61.95 o                         
 -10  12   6         74.54         63.64        32.56 o                         
  -9  12   6         15.73         -1.14        27.20 o                         
  -8  12   6        134.10        127.16        35.32 o                         
  -7  12   6        208.70        194.35        43.11 o                         
  -6  12   6         39.92         18.00        29.73 o                         
  -5  12   6        128.53         84.20        22.57 o                         
  -4  12   6        198.13        229.43        40.39 o                         
  -3  12   6         40.34         24.42        13.51 o                         
  -2  12   6        153.70        176.05        12.92 o                         
  -1  12   6        237.10        255.71        17.94 o                         
   0  12   6        199.97        173.41        25.81 o                         
   1  12   6        179.08        125.05        34.40 o                         
   2  12   6          0.96         29.12        18.97 o                         
   3  12   6        271.38        211.87        38.06 o                         
   4  12   6        550.48        571.63        76.54 o                         
   5  12   6       1027.74       1230.04       116.12 o                         
   6  12   6        410.69        445.32       103.46 o                         
   7  12   6         26.82         58.90        31.59 o                         
   8  12   6        113.87        143.02        57.48 o                         
   9  12   6         71.98        122.68        75.04 o                         
  10  12   6         82.51        266.07        72.97 o                         
 -13  13   6          0.27         77.89        68.38 o                         
 -12  13   6        186.80         66.34        52.12 o                         
 -11  13   6         73.54         40.33        48.29 o                         
 -10  13   6        163.44        182.54        42.93 o                         
  -9  13   6        481.23        460.32        63.63 o                         
  -8  13   6         15.56         14.30        45.61 o                         
  -7  13   6        605.16        612.94        79.07 o                         
  -6  13   6          1.23         -8.32        23.58 o                         
  -5  13   6        357.47        342.17        60.11 o                         
  -4  13   6          7.69          9.14        49.27 o                         
  -3  13   6        329.89        291.62        42.50 o                         
  -2  13   6         40.06         18.06        12.76 o                         
  -1  13   6         24.01          2.96        11.74 o                         
   0  13   6          0.56        -11.41        15.50 o                         
   1  13   6       1313.23       1384.08        96.73 o                         
   2  13   6          0.20         19.06        33.39 o                         
   3  13   6        615.52        655.66        81.16 o                         
   4  13   6        590.78        493.77        60.15 o                         
   5  13   6          0.94         20.71        25.04 o                         
   6  13   6         64.45         20.57        29.54 o                         
   7  13   6         97.97        180.31        52.95 o                         
   8  13   6         58.28         77.02        55.00 o                         
   9  13   6         52.61         48.32        52.44 o                         
  10  13   6         22.94         35.28        61.67 o                         
  11  13   6          0.32        -37.64        55.53 o                         
 -12  14   6          4.56         28.29        54.07 o                         
 -11  14   6         35.34         52.85        52.36 o                         
 -10  14   6         60.94         98.38        50.49 o                         
  -9  14   6          0.31        -25.12        37.32 o                         
  -8  14   6        172.72        178.97        49.03 o                         
  -7  14   6          0.03          1.15        19.65 o                         
  -6  14   6        165.81        131.94        43.46 o                         
  -5  14   6         29.33         51.21        22.02 o                         
  -4  14   6          0.31        -17.09        45.77 o                         
  -3  14   6        354.19        390.06        50.40 o                         
  -2  14   6         41.96         23.88        16.63 o                         
  -1  14   6        550.23        611.24        61.13 o                         
   0  14   6        175.70        206.19        40.25 o                         
   1  14   6          1.87          7.52        28.60 o                         
   2  14   6         61.75         97.37        31.23 o                         
   3  14   6        215.70         73.22        44.76 o                         
   4  14   6          0.87        -18.76        26.30 o                         
   5  14   6        475.76        563.38        67.11 o                         
   6  14   6         63.89         16.94        59.35 o                         
   7  14   6          1.36         46.79        40.39 o                         
   8  14   6          0.90         59.99        51.09 o                         
   9  14   6          1.46         16.45        29.96 o                         
  10  14   6         25.24        120.65        83.25 o                         
 -11  15   6         50.36         57.32        39.68 o                         
 -10  15   6         44.95         93.09        68.21 o                         
  -9  15   6        122.71          5.48        41.91 o                         
  -8  15   6         53.19         57.73        33.48 o                         
  -7  15   6          3.73         49.30        29.43 o                         
  -6  15   6          0.02        -22.85        23.06 o                         
  -5  15   6         50.83        131.50        42.64 o                         
  -4  15   6         98.21        -61.22        72.20 o                         
  -3  15   6          1.97         71.06        62.77 o                         
  -2  15   6        572.99        712.04        97.61 o                         
  -1  15   6         79.76         37.20        77.16 o                         
   0  15   6        354.46        356.59        70.96 o                         
   1  15   6        386.27        411.97        71.93 o                         
   2  15   6          1.69         -1.68        36.78 o                         
   3  15   6          5.84         12.68        25.59 o                         
   4  15   6        250.93        160.89        89.60 o                         
   5  15   6         54.88        204.61        44.64 o                         
   6  15   6          8.91         17.47        32.72 o                         
   7  15   6        434.38        431.53        72.85 o                         
   8  15   6         57.15         66.77        47.42 o                         
 -10  16   6         80.07         17.89        52.28 o                         
  -6  16   6         91.75        110.41        79.60 o                         
  -5  16   6         48.67        114.64        75.21 o                         
  -4  16   6         11.36         15.94        57.73 o                         
  -3  16   6          0.54        -15.37        44.72 o                         
  -2  16   6         29.56         47.76        37.33 o                         
  -1  16   6         10.89         46.07        36.61 o                         
   0  16   6        109.15        203.58        62.69 o                         
   1  16   6         90.11        148.21        49.78 o                         
   2  16   6        198.20        168.36        56.97 o                         
   3  16   6        263.98        192.69        74.31 o                         
   4  16   6          0.35         32.28        55.61 o                         
   5  16   6         17.05         46.59        65.61 o                         
   6  16   6         42.28         91.89        46.33 o                         
  -2  17   6        142.95        265.05        88.62 o                         
  -1  17   6         10.02         28.21        38.86 o                         
   0  17   6         47.81        101.79        57.24 o                         
   1  17   6         57.08          5.12        35.29 o                         
   2  17   6        162.40        234.40        92.04 o                         
 -19   0   7         33.13        432.13       152.93 o                         
 -17   0   7        935.94        949.78       168.30 o                         
 -15   0   7       1398.98       1598.01       178.30 o                         
 -13   0   7        605.24        745.52        85.79 o                         
 -11   0   7          5.19         12.09        16.27 o                         
  -9   0   7        557.96        506.95        57.09 o                         
  -7   0   7        614.25        660.18        79.43 o                         
  -5   0   7        862.83       1113.45        95.77 o                         
  -3   0   7      12045.31      12517.66       311.23 o                         
  -1   0   7        447.02        384.36        24.14 o                         
   1   0   7         81.70         61.22        25.43 o                         
   3   0   7      13177.77      12249.90       259.18 o                         
   5   0   7       6317.18       6093.67       423.34 o                         
   7   0   7        787.26        630.10        98.78 o                         
   9   0   7        111.72        117.73        57.32 o                         
  11   0   7          4.73        -30.98        42.93 o                         
  13   0   7        101.05        135.45        75.53 o                         
  15   0   7         38.82         86.10        61.79 o                         
 -20   1   7        139.47        222.45       106.51 o                         
 -19   1   7        799.32        899.38       125.28 o                         
 -18   1   7          0.26         23.30        72.73 o                         
 -17   1   7        111.54         92.36       123.17 o                         
 -16   1   7         39.37         20.21        30.61 o                         
 -15   1   7        979.14        916.43        97.66 o                         
 -14   1   7         43.17         50.88        23.51 o                         
 -13   1   7       1280.95       1192.49        74.00 o                         
 -12   1   7        160.87        171.85        28.69 o                         
 -11   1   7       1032.37       1005.26        61.73 o                         
 -10   1   7        487.70        530.49        43.22 o                         
  -9   1   7        221.37        232.11        24.81 o                         
  -8   1   7          5.98          5.75        18.01 o                         
  -7   1   7        991.55        902.04        65.46 o                         
  -6   1   7       1015.81       1121.01        56.94 o                         
  -5   1   7       3277.63       3300.17        95.66 o                         
  -4   1   7       2885.19       3139.57       109.53 o                         
  -3   1   7        238.27        217.88        35.90 o                         
  -2   1   7        523.93        507.60        20.34 o                         
  -1   1   7      23528.74      23520.86       164.36 o                         
   0   1   7        223.52        222.17        15.24 o                         
   1   1   7      21139.62      20857.69       171.90 o                         
   2   1   7        219.26        196.36        22.51 o                         
   3   1   7       3692.61       3465.30       111.87 o                         
   4   1   7        401.33        454.29        42.34 o                         
   5   1   7       3349.73       3172.14       102.93 o                         
   6   1   7        370.28        343.46        36.93 o                         
   7   1   7       2332.97       2259.61       109.79 o                         
   8   1   7          1.95         54.19        33.81 o                         
   9   1   7        207.35        226.82        54.51 o                         
  10   1   7        233.42        200.27        47.31 o                         
  11   1   7        219.56        162.24        47.43 o                         
  12   1   7         95.92        174.13        72.73 o                         
  13   1   7         51.45        108.19        68.86 o                         
  14   1   7         96.70        123.83        55.77 o                         
  15   1   7         33.12         39.99        50.77 o                         
  16   1   7         15.05        -33.98        52.85 o                         
 -20   2   7         80.91        105.04        76.02 o                         
 -19   2   7        119.36        102.63        52.73 o                         
 -18   2   7          0.17        -26.56        34.95 o                         
 -17   2   7       1342.24       1270.58       107.25 o                         
 -16   2   7        211.38        209.78        45.14 o                         
 -15   2   7        793.18        880.43       134.56 o                         
 -14   2   7        178.50        187.18        46.12 o                         
 -13   2   7          5.78         19.56        18.61 o                         
 -12   2   7       1272.66       1322.95        74.06 o                         
 -11   2   7       1558.51       1643.53        78.22 o                         
 -10   2   7          7.15         26.94        13.65 o                         
  -9   2   7        126.87        155.54        19.08 o                         
  -8   2   7        125.74         65.76        14.84 o                         
  -7   2   7       4133.64       4121.12       114.21 o                         
  -6   2   7        339.86        481.25        33.53 o                         
  -5   2   7        782.76        971.39        51.75 o                         
  -4   2   7        970.56       1024.71        50.80 o                         
  -3   2   7       4406.58       4733.34       107.97 o                         
  -2   2   7        692.80        705.51        35.54 o                         
  -1   2   7       3904.56       3954.79        78.93 o                         
   0   2   7        868.99       1019.23        35.61 o                         
   1   2   7       3595.86       3433.24        70.72 o                         
   2   2   7        330.09        261.81        26.42 o                         
   3   2   7       6225.16       5944.81       123.99 o                         
   4   2   7       1101.16       1029.06        54.26 o                         
   5   2   7       6739.01       6360.43       145.87 o                         
   6   2   7        924.04        954.78        76.28 o                         
   7   2   7        426.78        461.96        51.91 o                         
   8   2   7        323.28        373.99        56.87 o                         
   9   2   7       1344.87       1365.32       113.68 o                         
  10   2   7          0.89          0.75        27.20 o                         
  11   2   7         93.35        111.00        42.93 o                         
  12   2   7          6.63        -11.36        22.30 o                         
  13   2   7          0.06         26.40        39.88 o                         
  14   2   7          3.48         34.90        32.61 o                         
  15   2   7         16.88         92.17        50.12 o                         
  16   2   7         53.49        180.98        84.88 o                         
 -19   3   7        921.97        899.13       124.84 o                         
 -18   3   7          0.96          2.50        41.97 o                         
 -17   3   7         39.57        112.63        38.19 o                         
 -16   3   7          0.45         13.17        29.30 o                         
 -15   3   7       1272.78       1283.45       158.22 o                         
 -14   3   7          0.27        115.78        54.23 o                         
 -13   3   7       1653.36       1679.36        88.15 o                         
 -12   3   7          9.16         33.12        20.35 o                         
 -11   3   7        694.37        690.24        51.56 o                         
 -10   3   7        407.27        356.03        29.68 o                         
  -9   3   7       1314.64       1366.11        59.42 o                         
  -8   3   7         54.66         58.20        13.48 o                         
  -7   3   7        449.43        470.53        33.65 o                         
  -6   3   7         94.73         89.67        15.67 o                         
  -5   3   7        728.62        850.49        40.51 o                         
  -4   3   7       5306.91       5684.72       116.89 o                         
  -3   3   7         18.94         29.66        16.77 o                         
  -2   3   7        353.85        384.12        21.83 o                         
  -1   3   7       3863.86       4073.59        76.45 o                         
   0   3   7        120.38        150.54        14.46 o                         
   1   3   7       4946.33       4889.24        85.03 o                         
   2   3   7       1432.30       1362.12        52.69 o                         
   3   3   7        121.63        149.33        21.76 o                         
   4   3   7        358.84        360.50        32.97 o                         
   5   3   7       5125.23       4826.23       112.90 o                         
   6   3   7        100.84        115.76        21.76 o                         
   7   3   7       4733.23       4612.19       153.60 o                         
   8   3   7        279.49        234.29        31.77 o                         
   9   3   7        344.43        358.98        56.96 o                         
  10   3   7        102.42        158.64        44.18 o                         
  11   3   7        175.49        226.51        54.56 o                         
  12   3   7         90.70        101.06        38.20 o                         
  13   3   7        132.46        186.63        50.63 o                         
  14   3   7          0.36        -26.33        36.77 o                         
  15   3   7         65.81         59.20       114.96 o                         
  16   3   7         66.49        128.13        66.02 o                         
 -19   4   7         28.66         36.99        38.70 o                         
 -18   4   7        106.53        188.17        57.71 o                         
 -17   4   7       1053.04       1096.55        98.77 o                         
 -16   4   7         36.97         19.47        21.96 o                         
 -15   4   7        702.35        791.65       131.06 o                         
 -14   4   7        192.58        288.38        76.42 o                         
 -13   4   7        621.15        608.87        63.64 o                         
 -12   4   7          1.91         21.61        14.78 o                         
 -11   4   7        586.23        619.35        42.89 o                         
 -10   4   7       1174.62       1143.31        54.60 o                         
  -9   4   7          1.09          7.56         9.77 o                         
  -8   4   7        800.20        823.46        44.30 o                         
  -7   4   7       1396.64       1414.03        57.48 o                         
  -6   4   7        510.63        520.64        34.10 o                         
  -5   4   7        560.60        604.55        34.09 o                         
  -4   4   7        111.73        100.61        12.27 o                         
  -3   4   7       3708.18       3772.67        82.83 o                         
  -2   4   7        508.22        564.91        25.58 o                         
  -1   4   7        117.08         67.95         7.18 o                         
   0   4   7       3669.57       3958.63        77.74 o                         
   1   4   7        341.72        280.57        20.67 o                         
   2   4   7        136.79        169.22        20.32 o                         
   3   4   7       4548.25       4480.06       109.54 o                         
   4   4   7       1073.87       1054.60        55.93 o                         
   5   4   7       2204.71       2000.81        80.79 o                         
   6   4   7        410.22        394.38        62.62 o                         
   7   4   7       1973.93       2001.05        80.53 o                         
   8   4   7        375.02        406.85        40.01 o                         
   9   4   7       2377.31       2273.12       167.81 o                         
  10   4   7         12.63         24.31        33.51 o                         
  11   4   7        251.77        312.90        61.42 o                         
  12   4   7         29.42         21.51        40.98 o                         
  13   4   7          0.20         37.29        38.55 o                         
  14   4   7        169.52        169.33        54.91 o                         
  15   4   7         75.18         50.90        56.91 o                         
 -18   5   7         53.80        176.75       100.25 o                         
 -17   5   7        303.21        234.80        50.42 o                         
 -16   5   7        295.34        292.03        51.12 o                         
 -15   5   7        453.71        529.43        63.55 o                         
 -14   5   7         85.82         85.45        54.15 o                         
 -13   5   7         82.57         84.88        29.57 o                         
 -12   5   7         92.86        167.89        26.44 o                         
 -11   5   7        748.47        734.37        51.58 o                         
 -10   5   7        162.41        218.14        28.52 o                         
  -9   5   7       1482.39       1462.42        61.45 o                         
  -8   5   7        974.62        994.13        42.89 o                         
  -7   5   7        319.00        380.69        26.02 o                         
  -6   5   7       4239.37       4203.97        84.30 o                         
  -5   5   7        648.21        526.66        27.85 o                         
  -4   5   7        207.72        271.29        19.83 o                         
  -3   5   7        227.08        148.70        14.34 o                         
  -2   5   7       1304.80       1441.52        49.26 o                         
  -1   5   7       1795.43       1698.69        43.43 o                         
   0   5   7       1340.86       1231.39        49.24 o                         
   1   5   7       7113.96       7272.10       102.88 o                         
   2   5   7        257.73        280.16        23.35 o                         
   3   5   7        563.49        556.25        36.31 o                         
   4   5   7        119.56        154.40        21.72 o                         
   5   5   7       2958.53       2937.38       123.15 o                         
   6   5   7        159.00        191.80        24.13 o                         
   7   5   7       2438.35       2423.71       108.25 o                         
   8   5   7         52.23         42.62        11.62 o                         
   9   5   7         21.94         38.68        15.78 o                         
  10   5   7         42.68         26.97        32.89 o                         
  11   5   7        317.51        260.85        81.87 o                         
  12   5   7        291.63        226.33        55.84 o                         
  13   5   7         41.99         35.14        56.38 o                         
  14   5   7          0.08         -1.21        36.94 o                         
 -18   6   7          1.43        -14.47        42.44 o                         
 -17   6   7        501.07        441.93        79.88 o                         
 -16   6   7         69.65        100.93        31.53 o                         
 -15   6   7        480.88        700.70        71.52 o                         
 -14   6   7         12.18        -32.93        38.70 o                         
 -13   6   7        108.26        182.48        39.05 o                         
 -12   6   7          0.53          7.03        14.24 o                         
 -11   6   7        113.75         87.77        23.98 o                         
 -10   6   7        765.62        701.84        58.43 o                         
  -9   6   7          2.03         23.44        11.00 o                         
  -8   6   7        680.72        685.81        33.75 o                         
  -7   6   7       2880.52       2791.41        64.68 o                         
  -6   6   7          0.71          9.04         8.42 o                         
  -5   6   7        634.94        656.49        31.47 o                         
  -4   6   7          5.23         12.49         6.05 o                         
  -3   6   7       7007.76       6765.84       100.81 o                         
  -2   6   7          2.61         28.85         7.72 o                         
  -1   6   7       5696.02       5541.97        86.39 o                         
   0   6   7        986.85       1008.80        34.93 o                         
   1   6   7          2.20          2.01         4.68 o                         
   2   6   7         10.54         13.65         9.49 o                         
   3   6   7       8759.19       8710.11       143.69 o                         
   4   6   7        139.52        174.49        21.50 o                         
   5   6   7         88.35         71.82        13.86 o                         
   6   6   7         39.83         57.55        15.27 o                         
   7   6   7        123.16        148.04        30.97 o                         
   8   6   7         10.99         44.43        20.32 o                         
   9   6   7        722.39        731.98        51.75 o                         
  10   6   7        248.90        282.94        55.27 o                         
  11   6   7        153.47        130.67        44.02 o                         
  12   6   7         99.63        144.89        50.86 o                         
  13   6   7         15.59         53.50        59.19 o                         
 -18   7   7          9.25         77.48        56.10 o                         
 -17   7   7         60.17        154.79        53.44 o                         
 -16   7   7          4.36          9.58        30.81 o                         
 -15   7   7        245.11        324.34        49.04 o                         
 -14   7   7        848.87        861.51        75.79 o                         
 -13   7   7        193.48        290.41        70.49 o                         
 -12   7   7        867.18        775.39       110.65 o                         
 -11   7   7         88.31         92.31        25.11 o                         
 -10   7   7         97.00         95.80        18.92 o                         
  -9   7   7        968.40        954.81        45.17 o                         
  -8   7   7        533.88        570.58        35.20 o                         
  -7   7   7         46.01         65.18        12.67 o                         
  -6   7   7       1429.83       1496.51        59.90 o                         
  -5   7   7        816.48        767.37        37.09 o                         
  -4   7   7        927.01        867.97        43.78 o                         
  -3   7   7        188.98        149.63        18.99 o                         
  -2   7   7        235.72        200.28        21.40 o                         
  -1   7   7        881.99        787.22        43.24 o                         
   0   7   7         41.44         29.57         9.40 o                         
   1   7   7        905.02        729.97        39.63 o                         
   2   7   7         33.07         38.74        14.36 o                         
   3   7   7       1436.09       1452.81        35.80 o                         
   4   7   7         56.92         66.44        19.25 o                         
   5   7   7       1600.28       1565.48        54.93 o                         
   6   7   7        447.84        543.65        35.97 o                         
   7   7   7       1169.65       1271.32        57.96 o                         
   8   7   7        439.00        453.32        48.71 o                         
   9   7   7          3.54          9.55        24.12 o                         
  10   7   7          8.52        -14.32        17.05 o                         
  11   7   7        156.85        195.83        47.72 o                         
  12   7   7        145.71        301.55       111.06 o                         
  13   7   7         26.27          8.46        44.96 o                         
 -18   8   7         62.12         16.18        43.74 o                         
 -17   8   7        389.56        378.47        97.97 o                         
 -16   8   7        456.34        437.05        81.87 o                         
 -15   8   7        429.42        521.23        79.76 o                         
 -14   8   7        291.92        247.44        54.92 o                         
 -13   8   7        131.91        217.25        40.53 o                         
 -12   8   7          4.39         -8.86        27.32 o                         
 -11   8   7       1721.84       2056.74       177.69 o                         
 -10   8   7         11.63         13.25        18.73 o                         
  -9   8   7          0.72         -2.38         8.92 o                         
  -8   8   7       3614.54       3440.03        81.43 o                         
  -7   8   7        509.23        449.64        28.91 o                         
  -6   8   7        412.29        392.15        28.98 o                         
  -5   8   7        298.00        307.04        23.82 o                         
  -4   8   7        153.04        157.58        19.06 o                         
  -3   8   7       2814.95       2720.53        79.46 o                         
  -2   8   7        153.54        146.24        18.81 o                         
  -1   8   7        434.91        432.64        34.14 o                         
   0   8   7         96.73         76.30        16.36 o                         
   1   8   7        648.38        663.18        42.07 o                         
   2   8   7         28.34         28.55         8.93 o                         
   3   8   7        623.57        642.46        53.59 o                         
   4   8   7       1531.80       1469.37        64.62 o                         
   5   8   7        361.05        384.84        23.54 o                         
   6   8   7         78.68         85.23        14.42 o                         
   7   8   7        336.15        377.11        31.01 o                         
   8   8   7        118.04        109.98        31.27 o                         
   9   8   7       1119.53       1456.02       190.86 o                         
  10   8   7        573.98        626.49        95.25 o                         
  11   8   7        139.58        140.57        77.48 o                         
  12   8   7        303.80        393.67       130.65 o                         
 -17   9   7        117.57         58.05        43.90 o                         
 -16   9   7          0.17         -7.71        42.32 o                         
 -15   9   7        290.22        304.80        66.13 o                         
 -14   9   7        366.75        342.59        67.18 o                         
 -13   9   7        877.87        775.89        89.44 o                         
 -12   9   7         47.01         57.75        24.95 o                         
 -11   9   7         26.80         35.77        40.33 o                         
 -10   9   7          3.45         -0.51        12.06 o                         
  -9   9   7       1825.09       2013.65        75.80 o                         
  -8   9   7        797.34        777.31        38.92 o                         
  -7   9   7       1066.41       1072.09        44.32 o                         
  -6   9   7        165.42        133.04        15.73 o                         
  -5   9   7        562.49        512.07        30.05 o                         
  -4   9   7        166.23        206.13        20.98 o                         
  -3   9   7         92.85        134.73        22.47 o                         
  -2   9   7         64.74         71.35        16.53 o                         
  -1   9   7        773.48        806.61        43.67 o                         
   0   9   7        330.96        316.81        36.17 o                         
   1   9   7       1291.35       1230.94        51.65 o                         
   2   9   7         17.69         21.30        12.26 o                         
   3   9   7       1243.87       1204.76        71.72 o                         
   4   9   7         29.83         15.84        15.29 o                         
   5   9   7       1297.30       1238.94        92.78 o                         
   6   9   7        376.54        418.93        46.63 o                         
   7   9   7        775.31        718.62        65.95 o                         
   8   9   7          8.72        -11.32        27.72 o                         
   9   9   7         84.34        143.26        75.61 o                         
  10   9   7         25.65         71.79        67.32 o                         
  11   9   7         56.14        101.71        72.44 o                         
  12   9   7        244.35        370.09       133.74 o                         
 -16  10   7         63.71         70.25        50.16 o                         
 -15  10   7        250.76        231.60        57.84 o                         
 -14  10   7        154.05        151.62        44.01 o                         
 -13  10   7         10.13         24.63        32.28 o                         
 -12  10   7         95.69         88.08        36.25 o                         
 -11  10   7       1140.29       1323.21       141.14 o                         
 -10  10   7        372.46        451.48        83.01 o                         
  -9  10   7        167.77        278.06        66.59 o                         
  -8  10   7          9.42         39.50        12.04 o                         
  -7  10   7        810.95        820.16        38.33 o                         
  -6  10   7        352.81        358.69        25.14 o                         
  -5  10   7         63.31         54.94        11.68 o                         
  -4  10   7        120.21        125.87        16.90 o                         
  -3  10   7        813.29        775.15        49.04 o                         
  -2  10   7        712.74        715.92        47.05 o                         
  -1  10   7         33.08         41.03        13.65 o                         
   0  10   7          3.77          3.09         9.92 o                         
   1  10   7        462.62        411.19        31.19 o                         
   2  10   7        102.65        102.34        19.64 o                         
   3  10   7        175.42        204.28        33.68 o                         
   4  10   7        609.14        615.63        51.21 o                         
   5  10   7        525.65        532.75        78.51 o                         
   6  10   7          1.60        103.90        44.68 o                         
   7  10   7        426.71        462.36        80.66 o                         
   8  10   7        316.45        220.49        84.72 o                         
   9  10   7        507.44        668.07       141.22 o                         
  10  10   7        534.39        834.98       164.88 o                         
  11  10   7         11.01        158.62        86.02 o                         
 -15  11   7         89.47         44.07        37.89 o                         
 -14  11   7         65.32         52.71        70.90 o                         
 -13  11   7        508.43        605.05       133.54 o                         
 -12  11   7         69.86         73.28        30.91 o                         
 -11  11   7        357.30        339.30        57.03 o                         
 -10  11   7        138.86        163.14        43.80 o                         
  -9  11   7          1.52          4.80        20.08 o                         
  -8  11   7        694.41        599.53        95.29 o                         
  -7  11   7          0.37         22.35        10.90 o                         
  -6  11   7        968.88        871.50        31.23 o                         
  -5  11   7        979.79       1015.50        38.85 o                         
  -4  11   7         10.20         10.35         8.18 o                         
  -3  11   7        170.85        203.36        25.54 o                         
  -2  11   7       1434.65       1451.93        62.49 o                         
  -1  11   7        629.52        645.17        42.15 o                         
   0  11   7        878.80        802.46        47.40 o                         
   1  11   7        274.93        302.65        33.27 o                         
   2  11   7        111.79         96.77        19.16 o                         
   3  11   7         79.32         84.66        99.72 o                         
   4  11   7         84.34         73.10        31.91 o                         
   5  11   7         36.47         40.62        31.59 o                         
   6  11   7         22.02         70.06        43.12 o                         
   7  11   7        229.45        295.79        66.98 o                         
   8  11   7          3.13         35.18        49.39 o                         
   9  11   7        191.12        193.79        75.65 o                         
  10  11   7        253.94        541.32       143.50 o                         
 -14  12   7         96.43        250.41        97.24 o                         
 -13  12   7         38.14         12.48        21.69 o                         
 -12  12   7          4.24         83.79        61.14 o                         
 -11  12   7        162.72        177.70        44.13 o                         
 -10  12   7        951.72       1134.90       204.92 o                         
  -9  12   7         15.00         32.71        22.45 o                         
  -8  12   7        329.89        332.53        72.85 o                         
  -7  12   7        392.84        398.01        60.86 o                         
  -6  12   7         18.06         30.56        81.87 o                         
  -5  12   7        205.64        272.74        24.98 o                         
  -4  12   7        548.53        621.41        39.10 o                         
  -3  12   7       1049.46       1157.61        42.23 o                         
  -2  12   7        163.34        187.23        20.44 o                         
  -1  12   7       1493.19       1492.01        65.76 o                         
   0  12   7          0.00        -10.54        12.53 o                         
   1  12   7         24.99         82.53        27.20 o                         
   2  12   7         28.24         -7.22        16.03 o                         
   3  12   7        359.11        485.25        66.97 o                         
   4  12   7          5.27         54.03        30.69 o                         
   5  12   7         60.63         37.25        37.03 o                         
   6  12   7          3.26         18.80        27.60 o                         
   7  12   7        131.43        261.56        64.47 o                         
   8  12   7        228.07        239.72       100.04 o                         
   9  12   7         25.30        107.72        52.05 o                         
  10  12   7        173.41        253.78        76.17 o                         
  11  12   7         68.57         94.31        80.33 o                         
 -13  13   7         24.66         38.54        50.90 o                         
 -12  13   7        630.69        598.07       131.71 o                         
 -11  13   7         11.32         42.55        28.75 o                         
 -10  13   7          1.78         90.49        38.58 o                         
  -9  13   7        593.68        471.10        67.36 o                         
  -8  13   7         72.92        105.05        35.89 o                         
  -7  13   7          4.26         26.91        24.28 o                         
  -6  13   7        509.33        466.22        59.55 o                         
  -5  13   7        904.14       1053.69       168.87 o                         
  -4  13   7         15.45         63.37        24.50 o                         
  -3  13   7        296.69        370.75        55.12 o                         
  -2  13   7          0.88         12.85        27.06 o                         
  -1  13   7          6.43        -19.52        21.68 o                         
   0  13   7          1.43         14.80        17.97 o                         
   1  13   7        528.43        543.56        61.82 o                         
   2  13   7          3.31         30.17        26.15 o                         
   3  13   7        116.37         46.16        25.04 o                         
   4  13   7          2.83         55.53        28.34 o                         
   5  13   7        110.60        166.35        48.60 o                         
   6  13   7         65.50         64.01        36.24 o                         
   7  13   7         33.56         67.31        42.97 o                         
   8  13   7        159.38        382.44        98.01 o                         
   9  13   7         70.15        142.40        55.48 o                         
  10  13   7         63.40         91.79        71.14 o                         
 -12  14   7          1.04        -21.22        40.25 o                         
 -11  14   7        298.41        182.36        74.07 o                         
 -10  14   7        422.73        364.73       100.33 o                         
  -9  14   7         36.70         -0.29        24.98 o                         
  -8  14   7        304.42        356.31        50.24 o                         
  -7  14   7         74.55        180.05        39.37 o                         
  -6  14   7        172.49        231.70        41.29 o                         
  -5  14   7        242.12        282.74        44.48 o                         
  -4  14   7         69.78         86.89        36.70 o                         
  -3  14   7         85.25         57.29        26.37 o                         
  -2  14   7          0.32         20.33        31.07 o                         
  -1  14   7         15.96         45.43        29.80 o                         
   0  14   7         17.08         28.36        20.39 o                         
   1  14   7         13.20         55.55        34.22 o                         
   2  14   7        444.42        480.53        61.56 o                         
   3  14   7         19.60         32.77        23.41 o                         
   4  14   7         35.32        102.04        38.69 o                         
   5  14   7         79.69        117.35        40.31 o                         
   6  14   7        161.29        122.25        42.05 o                         
   7  14   7        349.67        443.49        84.51 o                         
   8  14   7         64.45        155.51        58.70 o                         
   9  14   7        167.30        187.32        86.34 o                         
 -11  15   7         59.04        184.96        85.37 o                         
 -10  15   7         52.03         43.33        45.53 o                         
  -9  15   7        460.13        241.14        77.08 o                         
  -8  15   7        132.98        144.92        47.78 o                         
  -7  15   7        103.93        186.78        55.30 o                         
  -6  15   7        421.33        447.22        74.27 o                         
  -5  15   7          3.09         36.45        29.97 o                         
  -4  15   7         63.01        126.51        77.24 o                         
  -3  15   7        118.89         48.38        47.16 o                         
  -2  15   7        155.99        147.90        46.91 o                         
  -1  15   7         17.02         17.58        55.00 o                         
   0  15   7        106.88        128.86        42.32 o                         
   1  15   7         24.86        122.72        45.04 o                         
   2  15   7         75.10         94.29        36.78 o                         
   3  15   7         24.54          4.65        33.21 o                         
   4  15   7         11.00         24.59        58.62 o                         
   5  15   7        310.32        283.56        62.02 o                         
   6  15   7         85.48         98.66        77.72 o                         
   7  15   7          7.07         37.36        35.37 o                         
  -5  16   7        122.65        203.09        77.97 o                         
  -4  16   7        220.19        144.39        80.90 o                         
  -3  16   7          1.85         51.95        64.64 o                         
  -2  16   7         45.22         71.74        36.18 o                         
  -1  16   7         83.28         21.02        67.20 o                         
   0  16   7         79.58         56.44        51.79 o                         
   1  16   7          1.15         78.08       122.81 o                         
   2  16   7          8.86          4.36        58.58 o                         
 -20   0   8        425.47        604.41       153.50 o                         
 -18   0   8          0.01         29.59        39.68 o                         
 -16   0   8         31.57        113.26        55.20 o                         
 -14   0   8        568.29        595.27        77.86 o                         
 -12   0   8        206.11        129.56        32.70 o                         
 -10   0   8       6080.82       5774.88       201.97 o                         
  -8   0   8        432.37        476.59        52.15 o                         
  -6   0   8        220.14        164.64        45.94 o                         
  -4   0   8       1210.82       1370.61       113.26 o                         
  -2   0   8        593.32        422.68        30.19 o                         
   0   0   8       1006.79        913.37        50.70 o                         
   2   0   8        747.71        746.30        57.86 o                         
   4   0   8        122.51        169.43        37.56 o                         
   6   0   8       2105.58       2280.55       186.43 o                         
   8   0   8         28.80         73.58        56.18 o                         
  10   0   8        130.23        117.40        47.72 o                         
  12   0   8         54.09         36.91        65.37 o                         
  14   0   8          1.58        116.59        79.19 o                         
 -20   1   8         38.01         15.53        62.85 o                         
 -19   1   8          1.35        -19.67        29.05 o                         
 -18   1   8        192.06        131.32        55.84 o                         
 -17   1   8        125.86        119.49        37.76 o                         
 -16   1   8         29.64         33.26        34.22 o                         
 -15   1   8        150.41        228.57        49.76 o                         
 -14   1   8         87.51         46.87        22.60 o                         
 -13   1   8         81.12         67.60        23.48 o                         
 -12   1   8       1495.41       1581.59        81.01 o                         
 -11   1   8         44.64         38.13        14.52 o                         
 -10   1   8          1.03          4.69        14.85 o                         
  -9   1   8        333.20        300.53        30.11 o                         
  -8   1   8         35.69         97.36        19.90 o                         
  -7   1   8        590.27        531.84        52.17 o                         
  -6   1   8       1775.40       1829.81       116.26 o                         
  -5   1   8       1431.41       1468.44        82.70 o                         
  -4   1   8          0.37          5.44        17.20 o                         
  -3   1   8        451.38        462.97        25.21 o                         
  -2   1   8       2717.69       3041.14        76.09 o                         
  -1   1   8       1086.49       1026.45        37.55 o                         
   0   1   8       1598.28       2017.16        48.32 o                         
   1   1   8        576.41        555.56        26.39 o                         
   2   1   8         46.65         13.73         9.91 o                         
   3   1   8       1391.68       1391.22        62.69 o                         
   4   1   8       1412.44       1492.34        70.80 o                         
   5   1   8        174.05        219.77        30.51 o                         
   6   1   8         20.30          6.20        16.47 o                         
   7   1   8         20.20         34.13        19.03 o                         
   8   1   8         54.79         57.06        26.71 o                         
   9   1   8         47.57         60.18        33.55 o                         
  10   1   8        431.57        550.68        90.53 o                         
  11   1   8        325.14        328.21        63.89 o                         
  12   1   8        206.53        181.38        56.85 o                         
  13   1   8         67.75         77.22        49.39 o                         
  14   1   8        125.26        310.36       132.20 o                         
  15   1   8          0.48         70.38        44.31 o                         
 -20   2   8         60.97         60.08        70.33 o                         
 -19   2   8          1.64         -5.27        36.63 o                         
 -18   2   8         40.97         92.21        40.27 o                         
 -17   2   8        233.40        340.66        59.95 o                         
 -16   2   8         15.17         16.67        31.63 o                         
 -15   2   8         33.83         78.65        33.94 o                         
 -14   2   8        218.08        260.40        40.45 o                         
 -13   2   8         54.25         72.82        26.08 o                         
 -12   2   8       1233.11       1181.14        70.39 o                         
 -11   2   8        436.95        443.93        42.93 o                         
 -10   2   8       1091.71       1024.80        53.72 o                         
  -9   2   8         10.26          3.77         9.94 o                         
  -8   2   8         65.34         82.17        17.09 o                         
  -7   2   8         10.22         21.29        16.85 o                         
  -6   2   8       1255.12       1263.99        78.37 o                         
  -5   2   8       1760.06       1810.28        87.77 o                         
  -4   2   8       4209.77       4169.99       173.63 o                         
  -3   2   8        359.15        329.56        21.54 o                         
  -2   2   8        184.52        195.57        20.54 o                         
  -1   2   8       1469.55       1332.48        49.08 o                         
   0   2   8        404.30        420.46        19.10 o                         
   1   2   8       1439.73       1557.93        50.69 o                         
   2   2   8       1424.90       1306.09        53.73 o                         
   3   2   8         61.82         57.64        15.02 o                         
   4   2   8         17.03          5.86         9.31 o                         
   5   2   8       1203.49       1180.70        64.34 o                         
   6   2   8       1604.55       1504.28        89.80 o                         
   7   2   8        232.47        319.90        55.48 o                         
   8   2   8        185.38        147.87        42.88 o                         
   9   2   8        227.32        212.17        48.19 o                         
  10   2   8         94.36         93.29        34.30 o                         
  11   2   8         41.93         32.72        30.17 o                         
  12   2   8        287.90        289.85        63.92 o                         
  13   2   8         62.82         59.11        27.72 o                         
  14   2   8        117.63         95.09        34.96 o                         
  15   2   8          1.67         -4.07        46.18 o                         
  16   2   8         45.90        -21.71        46.10 o                         
 -20   3   8         13.39         32.68        55.94 o                         
 -19   3   8         22.09         -2.14        41.26 o                         
 -18   3   8          5.58         -7.88        27.29 o                         
 -17   3   8        134.91        185.50        44.63 o                         
 -16   3   8          4.34         58.05        45.53 o                         
 -15   3   8        186.39        202.28        77.48 o                         
 -14   3   8          0.11          4.86        19.97 o                         
 -13   3   8        253.67        312.57        40.12 o                         
 -12   3   8         12.79         -7.19        14.72 o                         
 -11   3   8         68.73         56.32        15.28 o                         
 -10   3   8         69.59         46.04        13.06 o                         
  -9   3   8         24.25         26.05        12.55 o                         
  -8   3   8        984.55        971.58        60.36 o                         
  -7   3   8        274.78        275.75        32.01 o                         
  -6   3   8        638.95        818.40        62.51 o                         
  -5   3   8        353.89        350.27        32.23 o                         
  -4   3   8       2635.64       2789.18        58.90 o                         
  -3   3   8        167.46        151.85        15.15 o                         
  -2   3   8       2759.05       2581.85        67.03 o                         
  -1   3   8         50.50         83.10        15.55 o                         
   0   3   8       2091.08       1943.89        50.41 o                         
   1   3   8         92.08        109.34        14.94 o                         
   2   3   8        133.15        139.79        20.58 o                         
   3   3   8        311.09        329.31        33.32 o                         
   4   3   8        118.09        102.45        19.85 o                         
   5   3   8        302.63        319.95        34.57 o                         
   6   3   8        321.89        302.03        40.38 o                         
   7   3   8        384.63        458.32        51.24 o                         
   8   3   8        789.42        836.23        88.35 o                         
   9   3   8        390.39        357.82        62.85 o                         
  10   3   8        345.29        399.02        67.43 o                         
  11   3   8        157.74        161.17        42.85 o                         
  12   3   8         14.05        -22.92        25.76 o                         
  13   3   8         60.85         45.11        31.39 o                         
  14   3   8         20.49         86.54        46.29 o                         
  15   3   8         40.41        139.68        74.07 o                         
 -19   4   8        171.91        329.44       100.57 o                         
 -18   4   8         24.64         90.60        41.16 o                         
 -17   4   8        295.34        352.23        59.79 o                         
 -16   4   8         12.85         63.34        35.12 o                         
 -15   4   8        398.28        312.94        84.64 o                         
 -14   4   8          4.59         74.18        29.65 o                         
 -13   4   8        151.84        213.79        33.98 o                         
 -12   4   8        323.07        312.32        32.73 o                         
 -11   4   8        520.83        538.15        40.72 o                         
 -10   4   8       1188.37       1039.08        53.74 o                         
  -9   4   8       1234.89       1347.94        53.64 o                         
  -8   4   8        351.10        357.56        36.93 o                         
  -7   4   8        806.57        743.21        51.21 o                         
  -6   4   8        411.66        412.26        56.47 o                         
  -5   4   8         10.38          9.85         6.57 o                         
  -4   4   8        738.05        759.20        30.75 o                         
  -3   4   8         16.04         18.50        11.88 o                         
  -2   4   8        721.40        649.30        41.53 o                         
  -1   4   8       7750.81       8082.85       143.43 o                         
   0   4   8          3.31         10.80         9.68 o                         
   1   4   8       3323.68       3303.70        77.86 o                         
   2   4   8        804.96        855.57        45.22 o                         
   3   4   8         58.89         54.24        14.04 o                         
   4   4   8         24.74         32.48        14.17 o                         
   5   4   8         64.00          7.12        17.43 o                         
   6   4   8       1052.17       1056.78        73.28 o                         
   7   4   8        320.01        384.27        38.06 o                         
   8   4   8          0.89         18.80        16.89 o                         
   9   4   8          7.77         76.66        51.46 o                         
  10   4   8        301.96        296.51        59.03 o                         
  11   4   8        265.34        222.68        56.05 o                         
  12   4   8         37.08         67.31        49.68 o                         
  13   4   8         27.91          0.88        38.50 o                         
  14   4   8        232.86        262.83        63.42 o                         
 -18   5   8          8.07        117.32        36.36 o                         
 -17   5   8         29.22         15.19        28.44 o                         
 -16   5   8          9.48        -13.29        21.99 o                         
 -15   5   8        207.44        267.41        76.67 o                         
 -14   5   8        289.85        245.54        67.56 o                         
 -13   5   8        222.39        257.61        62.29 o                         
 -12   5   8        129.07        112.87        24.10 o                         
 -11   5   8        338.77        337.57        33.42 o                         
 -10   5   8        464.39        502.89        37.48 o                         
  -9   5   8         60.51         69.63        16.08 o                         
  -8   5   8         16.31         13.79        12.87 o                         
  -7   5   8       1699.13       1774.75       121.67 o                         
  -6   5   8          0.11         10.49         8.76 o                         
  -5   5   8          1.72          3.73         7.09 o                         
  -4   5   8       3648.28       3656.47        70.67 o                         
  -3   5   8        154.38        187.72        18.51 o                         
  -2   5   8          5.33          7.82        13.47 o                         
  -1   5   8        247.01        223.01        21.35 o                         
   0   5   8         30.63         28.55        10.95 o                         
   1   5   8        185.38        164.91        15.84 o                         
   2   5   8          0.32          3.25        10.01 o                         
   3   5   8       1151.99       1051.36        48.99 o                         
   4   5   8        769.44        802.30        58.46 o                         
   5   5   8       3803.03       3544.97       126.19 o                         
   6   5   8       2483.32       2450.53       108.82 o                         
   7   5   8        175.36        177.01        25.50 o                         
   8   5   8        411.66        374.78        39.38 o                         
   9   5   8        167.94        136.68        67.12 o                         
  10   5   8        149.32        145.14        43.20 o                         
  11   5   8        117.65         62.88        86.47 o                         
  12   5   8         16.68        108.17        47.43 o                         
  13   5   8          0.24         71.34        46.75 o                         
 -18   6   8          0.62        -34.96        34.96 o                         
 -17   6   8        297.76        312.90        83.42 o                         
 -16   6   8        204.40        215.09        54.20 o                         
 -15   6   8        578.66        681.48       117.89 o                         
 -14   6   8         92.21        183.34        64.39 o                         
 -13   6   8         73.65         65.84        20.65 o                         
 -12   6   8        136.04        176.07        27.23 o                         
 -11   6   8       1128.16       1078.80        62.97 o                         
 -10   6   8       1045.23       1000.50        73.43 o                         
  -9   6   8         93.93        108.43        19.18 o                         
  -8   6   8       1658.52       1689.42        62.53 o                         
  -7   6   8        812.46        854.93        41.89 o                         
  -6   6   8        733.69        740.38        40.13 o                         
  -5   6   8        952.08        898.45        36.72 o                         
  -4   6   8       1688.86       1870.96        60.10 o                         
  -3   6   8          9.57          5.55         6.25 o                         
  -2   6   8        626.24        559.95        30.94 o                         
  -1   6   8       1239.37       1301.65        40.59 o                         
   0   6   8        855.76        814.02        29.87 o                         
   1   6   8       1280.10       1232.13        40.17 o                         
   2   6   8       1103.64       1081.35        42.03 o                         
   3   6   8        126.67        100.80        19.66 o                         
   4   6   8       2520.02       2573.30        98.57 o                         
   5   6   8          1.70        -13.27        21.91 o                         
   6   6   8        373.52        353.92        32.14 o                         
   7   6   8        461.12        502.76        51.38 o                         
   8   6   8          1.60         -2.56        10.50 o                         
   9   6   8        790.40        865.39        95.21 o                         
  10   6   8         24.93        153.53        89.68 o                         
  11   6   8        181.97        169.34        43.50 o                         
  12   6   8         82.20        105.63        42.83 o                         
  13   6   8        214.33        212.04        86.26 o                         
 -18   7   8          2.50         21.22        55.77 o                         
 -17   7   8          0.06         51.13        56.22 o                         
 -16   7   8         10.78         90.43        41.90 o                         
 -15   7   8          3.34         10.73        23.77 o                         
 -14   7   8          1.76         76.51        43.58 o                         
 -13   7   8        270.12        277.65        75.12 o                         
 -12   7   8        221.42        221.55        30.89 o                         
 -11   7   8         64.10         94.43        32.11 o                         
 -10   7   8        451.42        437.76        41.24 o                         
  -9   7   8         18.93         35.80        21.73 o                         
  -8   7   8        678.10        675.93        37.85 o                         
  -7   7   8       1177.56       1084.85        41.65 o                         
  -6   7   8        188.32        173.05        17.93 o                         
  -5   7   8       1053.78        983.31        36.05 o                         
  -4   7   8         55.45         51.40         9.42 o                         
  -3   7   8        923.74        893.24        41.21 o                         
  -2   7   8        197.13        220.00        17.54 o                         
  -1   7   8        836.35        835.28        49.63 o                         
   0   7   8        244.71        291.68        16.89 o                         
   1   7   8        738.09        650.78        42.34 o                         
   2   7   8          1.04         11.34         8.93 o                         
   3   7   8        392.31        373.33        25.53 o                         
   4   7   8        924.59        918.31        39.67 o                         
   5   7   8        150.39        154.62        18.37 o                         
   6   7   8         14.35         25.27        12.38 o                         
   7   7   8       1063.30       1149.90        72.98 o                         
   8   7   8        370.39        350.49        43.67 o                         
   9   7   8        525.36        594.99        75.33 o                         
  10   7   8         13.37          3.16        31.06 o                         
  11   7   8         84.30        168.10        52.33 o                         
  12   7   8         19.08        192.28        98.38 o                         
 -18   8   8         45.21         99.51        59.92 o                         
 -17   8   8        806.01        859.45       140.41 o                         
 -16   8   8         53.79         89.49        44.72 o                         
 -15   8   8        226.51        242.10        59.71 o                         
 -14   8   8          1.31          2.76        36.51 o                         
 -13   8   8         53.24         55.61        26.59 o                         
 -12   8   8          2.93         29.86        23.40 o                         
 -11   8   8         13.14         10.68        21.64 o                         
 -10   8   8        306.46        223.53        37.11 o                         
  -9   8   8         19.86         42.27        14.51 o                         
  -8   8   8         14.37         26.35        12.05 o                         
  -7   8   8        180.51        222.34        21.64 o                         
  -6   8   8          2.57          1.51        10.37 o                         
  -5   8   8       1626.66       1537.24        61.29 o                         
  -4   8   8         46.21         74.49        21.25 o                         
  -3   8   8        814.89        863.30        53.94 o                         
  -2   8   8        269.73        288.44        26.33 o                         
  -1   8   8         10.79         -4.53        11.93 o                         
   0   8   8         14.79         25.61        10.45 o                         
   1   8   8        424.11        374.80        33.86 o                         
   2   8   8         14.50         51.29        13.89 o                         
   3   8   8       1586.71       1377.63        80.98 o                         
   4   8   8        278.52        299.60        36.83 o                         
   5   8   8         30.50         53.81        11.40 o                         
   6   8   8         52.68         47.94        12.88 o                         
   7   8   8         38.11         70.18        21.74 o                         
   8   8   8          2.79         19.26        30.77 o                         
   9   8   8         28.06        100.89        38.97 o                         
  10   8   8         74.30        115.78        78.95 o                         
  11   8   8         26.32         43.50        84.15 o                         
  12   8   8         98.54        369.12       119.43 o                         
 -17   9   8          2.07         29.76        49.76 o                         
 -16   9   8          0.09        -18.95        30.57 o                         
 -15   9   8        316.78        378.16       109.52 o                         
 -14   9   8          0.01         28.29        34.20 o                         
 -13   9   8        252.21        327.16        78.46 o                         
 -12   9   8          0.09         53.90        43.17 o                         
 -11   9   8        862.50        993.76       102.46 o                         
 -10   9   8       1162.92       1085.63        60.04 o                         
  -9   9   8         57.74         26.80        18.61 o                         
  -8   9   8         66.10         77.44        15.18 o                         
  -7   9   8         49.22         68.41        12.70 o                         
  -6   9   8         36.24         30.10        10.38 o                         
  -5   9   8        474.92        477.39        23.39 o                         
  -4   9   8        339.71        380.89        42.18 o                         
  -3   9   8        704.68        689.05        55.94 o                         
  -2   9   8       1450.15       1363.89        57.56 o                         
  -1   9   8        514.80        491.72        35.78 o                         
   0   9   8        533.96        539.73        38.09 o                         
   1   9   8         12.42         14.64        13.43 o                         
   2   9   8         42.97         70.71        32.76 o                         
   3   9   8        352.82        428.86        34.71 o                         
   4   9   8        325.17        421.48        47.29 o                         
   5   9   8         22.92         62.79        20.94 o                         
   6   9   8        192.80        107.97        29.05 o                         
   7   9   8         35.96         62.76        34.05 o                         
   8   9   8        176.01        166.75        88.70 o                         
   9   9   8        122.20         58.78        77.56 o                         
  10   9   8        207.60        300.41       104.47 o                         
  11   9   8          0.01         13.66        40.25 o                         
 -17  10   8        274.51        204.88        68.05 o                         
 -16  10   8         58.99        147.32        64.55 o                         
 -15  10   8        318.35        373.62        72.99 o                         
 -14  10   8         55.04         98.29        64.80 o                         
 -13  10   8          1.40        -21.65        28.74 o                         
 -12  10   8         16.66          4.39        26.02 o                         
 -11  10   8        940.45       1160.44       143.50 o                         
 -10  10   8         24.21         68.59        22.48 o                         
  -9  10   8        214.48        194.30        31.66 o                         
  -8  10   8          0.33          6.45         8.00 o                         
  -7  10   8        253.22        232.64        21.80 o                         
  -6  10   8          0.14        -11.38        11.38 o                         
  -5  10   8          8.31         30.37        11.97 o                         
  -4  10   8         28.16         31.67        25.71 o                         
  -3  10   8         13.05         14.15        10.92 o                         
  -2  10   8         43.51         13.73        11.02 o                         
  -1  10   8        925.13        970.31        51.11 o                         
   0  10   8        270.07        265.55        35.06 o                         
   1  10   8       1958.99       1914.32        74.17 o                         
   2  10   8        137.15        168.93        24.07 o                         
   3  10   8        489.01        530.93        51.65 o                         
   4  10   8        262.78        231.32        24.08 o                         
   5  10   8         25.77         31.56        28.62 o                         
   6  10   8         10.01        -11.76        27.93 o                         
   7  10   8        204.64        308.90       111.99 o                         
   8  10   8        142.67        204.03        62.40 o                         
   9  10   8        194.86        241.06       104.72 o                         
  10  10   8          3.74         95.45        69.60 o                         
  11  10   8         92.80        198.30       102.12 o                         
 -15  11   8        431.48        345.38        92.60 o                         
 -14  11   8          0.54         49.60        30.84 o                         
 -13  11   8        254.87         82.79        28.29 o                         
 -12  11   8         53.64        126.18        41.30 o                         
 -11  11   8         30.85         63.25        47.07 o                         
 -10  11   8         25.48         57.81        40.73 o                         
  -9  11   8        145.47        134.74        35.06 o                         
  -8  11   8         61.14         68.58        19.20 o                         
  -7  11   8        580.98        572.74        42.17 o                         
  -6  11   8         60.62         73.04        15.25 o                         
  -5  11   8        677.67        594.13        51.92 o                         
  -4  11   8        318.29        419.26        54.32 o                         
  -3  11   8        332.03        401.27        38.01 o                         
  -2  11   8         11.19         11.44        12.04 o                         
  -1  11   8       1167.83       1137.02        57.31 o                         
   0  11   8        267.00        295.09        34.10 o                         
   1  11   8         65.37         61.79        20.18 o                         
   2  11   8         95.80        133.94        22.22 o                         
   3  11   8         49.80         78.50        37.61 o                         
   4  11   8         58.65         75.12        30.14 o                         
   5  11   8        902.66        940.84       107.34 o                         
   6  11   8         51.64        115.99        45.06 o                         
   7  11   8          0.06         -0.74        29.03 o                         
   8  11   8          9.86         30.05        36.06 o                         
   9  11   8         11.58        108.80       101.55 o                         
  10  11   8          7.56        124.61       135.65 o                         
 -14  12   8        188.68        206.02        98.46 o                         
 -13  12   8          2.54         14.81        21.04 o                         
 -12  12   8          0.73         29.85        40.65 o                         
 -11  12   8          2.66         49.60        73.78 o                         
 -10  12   8          1.61         56.02        45.61 o                         
  -9  12   8         25.45         38.13        31.71 o                         
  -8  12   8         90.92        171.71        58.38 o                         
  -7  12   8        101.49        115.20        19.93 o                         
  -6  12   8        106.41        118.44        21.30 o                         
  -5  12   8        176.60        186.27        22.70 o                         
  -4  12   8        440.54        430.91        34.02 o                         
  -3  12   8        315.19        354.98        46.99 o                         
  -2  12   8          3.48          7.80        11.58 o                         
  -1  12   8          1.78          7.60        18.18 o                         
   0  12   8        567.78        551.65        65.31 o                         
   1  12   8       1016.58        979.96        80.00 o                         
   2  12   8          0.26         28.10        26.59 o                         
   3  12   8        674.78        648.98        66.65 o                         
   4  12   8        359.69        371.66        68.50 o                         
   5  12   8         19.33          3.79        35.57 o                         
   6  12   8        103.65        128.26        85.25 o                         
   7  12   8        160.13        158.76        57.95 o                         
   8  12   8        288.72        418.96        84.48 o                         
   9  12   8          1.41        -20.80        42.52 o                         
  10  12   8         73.26        113.17        84.47 o                         
 -13  13   8         96.88         29.76        37.64 o                         
 -12  13   8         11.30          1.87        41.55 o                         
 -11  13   8          5.71          1.55        48.50 o                         
 -10  13   8         13.65         -2.24        27.62 o                         
  -9  13   8        104.82        124.78        39.44 o                         
  -8  13   8        169.61        240.84        51.35 o                         
  -7  13   8          7.89          6.06        36.34 o                         
  -6  13   8          9.14         15.99        27.52 o                         
  -5  13   8         15.24        -27.89        34.39 o                         
  -4  13   8         33.21         89.52        55.20 o                         
  -3  13   8        342.31        336.99        80.98 o                         
  -2  13   8         86.13         59.06        23.41 o                         
  -1  13   8        781.86        885.65        74.36 o                         
   0  13   8          7.03         17.66        30.56 o                         
   1  13   8        868.10        956.79        81.60 o                         
   2  13   8         51.06         30.06        21.14 o                         
   3  13   8        112.01        197.06        45.80 o                         
   4  13   8          1.94         14.84        18.44 o                         
   5  13   8         76.09         94.79        46.67 o                         
   6  13   8         61.47        132.21        49.58 o                         
   7  13   8         27.75         64.09        47.85 o                         
   8  13   8          2.23         43.52        93.82 o                         
   9  13   8         44.76        102.85        68.70 o                         
 -12  14   8         53.16         46.18        54.31 o                         
 -11  14   8          2.00         -9.68        41.87 o                         
 -10  14   8         25.33        117.16        64.55 o                         
  -9  14   8         21.29         62.58        29.23 o                         
  -8  14   8        113.38        115.18        30.47 o                         
  -7  14   8         21.27         84.25        29.39 o                         
  -6  14   8          7.79         65.17        29.03 o                         
  -5  14   8        355.32        348.27        63.78 o                         
  -4  14   8          0.35         69.35        66.02 o                         
  -3  14   8        148.18        227.32        86.26 o                         
  -2  14   8        132.95        116.40        48.29 o                         
  -1  14   8          0.01         34.70        21.71 o                         
   0  14   8        329.33        264.05        47.55 o                         
   1  14   8        204.47        286.00        47.80 o                         
   2  14   8         88.06         89.01        30.16 o                         
   3  14   8          1.16         45.09        27.87 o                         
   4  14   8         14.29          7.56        22.92 o                         
   5  14   8         23.85         36.58        23.65 o                         
   6  14   8          0.59         15.40        35.85 o                         
   7  14   8          4.17         61.31        70.77 o                         
   8  14   8         11.31         92.40        76.22 o                         
 -11  15   8         34.83        -13.17        39.51 o                         
 -10  15   8          0.21        137.73        81.55 o                         
  -9  15   8         38.57         92.12        59.60 o                         
  -8  15   8          9.87          1.06        30.89 o                         
  -7  15   8          6.25         63.83        37.16 o                         
  -6  15   8        231.45        251.56        45.19 o                         
  -5  15   8          0.02          5.84        28.98 o                         
  -4  15   8         61.80         30.33        53.01 o                         
  -3  15   8        278.45        326.43       112.44 o                         
  -2  15   8        142.97        195.57        52.96 o                         
  -1  15   8        436.33        507.49        87.28 o                         
   0  15   8         32.96         16.43        38.78 o                         
   1  15   8         55.79         38.92        27.55 o                         
   2  15   8         21.52         45.77        35.38 o                         
   3  15   8        119.84        272.04        87.56 o                         
   4  15   8          7.00        142.36        75.12 o                         
   5  15   8        255.58        256.75        85.37 o                         
   6  15   8         16.45         77.91        41.45 o                         
   7  15   8         50.52        141.65        48.84 o                         
  -4  16   8         26.14         65.21        69.76 o                         
  -3  16   8         34.94         58.21        68.21 o                         
  -2  16   8        141.22        223.58        97.89 o                         
  -1  16   8        189.77        150.57        89.03 o                         
   0  16   8          3.79        127.97        85.21 o                         
 -19   0   9        290.76        340.25       113.99 o                         
 -17   0   9        686.50        731.89       139.35 o                         
 -15   0   9         50.76         61.50        74.35 o                         
 -13   0   9          2.91         59.09        34.30 o                         
 -11   0   9       2418.48       2135.69       129.94 o                         
  -9   0   9        152.02        213.61        47.07 o                         
  -7   0   9        941.29        869.17        69.36 o                         
  -5   0   9      15128.13      15156.68       387.08 o                         
  -3   0   9        379.84        401.11        31.81 o                         
  -1   0   9         89.42         84.80        24.37 o                         
   1   0   9       4422.69       4009.50       111.54 o                         
   3   0   9        111.30        312.00        51.24 o                         
   5   0   9       1859.68       1495.73       154.96 o                         
   7   0   9        112.36        223.66        71.87 o                         
   9   0   9        306.09        254.07        88.78 o                         
  11   0   9        179.68        141.55        68.05 o                         
  13   0   9        575.13        442.53       117.48 o                         
  15   0   9        129.50         78.29        75.21 o                         
 -20   1   9          6.14        126.10        88.30 o                         
 -19   1   9          3.93         44.43        88.13 o                         
 -18   1   9          3.85         24.89        25.16 o                         
 -17   1   9        778.97       1015.86       111.01 o                         
 -16   1   9        128.74         93.14        69.35 o                         
 -15   1   9        332.87        400.90        48.31 o                         
 -14   1   9        143.56        185.44        34.85 o                         
 -13   1   9        407.72        312.55        38.42 o                         
 -12   1   9        111.53        105.87        24.09 o                         
 -11   1   9        151.10        178.86        28.95 o                         
 -10   1   9         79.27        117.12        21.99 o                         
  -9   1   9       1668.27       1618.27        64.37 o                         
  -8   1   9          8.78          7.75        11.76 o                         
  -7   1   9        243.34        266.66        32.36 o                         
  -6   1   9        107.40        108.23        22.28 o                         
  -5   1   9       1824.70       1897.56        80.05 o                         
  -4   1   9        637.33        591.85        38.85 o                         
  -3   1   9       9463.46       9048.39        96.53 o                         
  -2   1   9          0.08         20.31         9.20 o                         
  -1   1   9       5829.56       5729.58       100.02 o                         
   0   1   9       1569.63       1757.72        48.04 o                         
   1   1   9       1141.10       1044.17        37.83 o                         
   2   1   9         32.37         46.57        11.91 o                         
   3   1   9       1068.45        927.92        49.76 o                         
   4   1   9        162.81        125.53        27.23 o                         
   5   1   9       2513.44       2206.63       107.90 o                         
   6   1   9        972.55       1056.76       183.46 o                         
   7   1   9         19.80          6.59        25.79 o                         
   8   1   9          9.61          6.65        27.71 o                         
   9   1   9        485.38        402.77        65.66 o                         
  10   1   9         11.89         38.51        38.90 o                         
  11   1   9         93.88         56.50        40.65 o                         
  12   1   9          3.37         89.92        43.46 o                         
  13   1   9         56.51         97.23        44.68 o                         
  14   1   9         46.40        114.90        52.84 o                         
  15   1   9        140.31        119.35        61.38 o                         
 -20   2   9         15.52        118.78        76.75 o                         
 -19   2   9        595.44        590.17       103.71 o                         
 -18   2   9         12.03         27.55        26.90 o                         
 -17   2   9        229.33        201.88        76.51 o                         
 -16   2   9         40.54         53.52        32.36 o                         
 -15   2   9        123.08        170.82        33.92 o                         
 -14   2   9         27.26         24.69        18.82 o                         
 -13   2   9        482.74        523.14        49.76 o                         
 -12   2   9        850.40        839.55        61.19 o                         
 -11   2   9        837.92        832.88        58.16 o                         
 -10   2   9         24.64         54.28        17.29 o                         
  -9   2   9          0.01         13.75        13.70 o                         
  -8   2   9       1018.00        991.98        49.07 o                         
  -7   2   9       2478.71       2571.57        97.37 o                         
  -6   2   9          0.10         -0.94        15.99 o                         
  -5   2   9       5662.17       5591.68       162.42 o                         
  -4   2   9         25.05         46.74        20.04 o                         
  -3   2   9        434.79        486.74        33.68 o                         
  -2   2   9       1239.86       1312.72        54.72 o                         
  -1   2   9      12450.67      12382.10       156.73 o                         
   0   2   9          8.61          2.35         5.79 o                         
   1   2   9       3728.18       3460.35        80.01 o                         
   2   2   9        454.32        461.96        34.28 o                         
   3   2   9        481.42        457.83        35.89 o                         
   4   2   9        227.72        324.63        35.45 o                         
   5   2   9       2814.33       2701.10       101.11 o                         
   6   2   9        543.41        533.17        67.63 o                         
   7   2   9       1825.26       1867.41       129.48 o                         
   8   2   9         43.38         46.22        29.10 o                         
   9   2   9          0.93         40.37        28.42 o                         
  10   2   9          2.49         23.73        37.97 o                         
  11   2   9         10.14         46.77        59.55 o                         
  12   2   9          0.11         54.77        75.00 o                         
  13   2   9        152.34        204.42        60.55 o                         
  14   2   9          2.64         14.97        29.27 o                         
  15   2   9        167.29        191.88        90.17 o                         
 -20   3   9          3.91         67.24        55.45 o                         
 -19   3   9         34.18         81.95        65.69 o                         
 -18   3   9         57.80         80.29        33.29 o                         
 -17   3   9        613.83        798.40       146.75 o                         
 -16   3   9        116.28         27.89        34.80 o                         
 -15   3   9        247.74        276.35        41.26 o                         
 -14   3   9          0.05         40.63        22.17 o                         
 -13   3   9         50.36         67.59        21.71 o                         
 -12   3   9        328.06        296.05        37.22 o                         
 -11   3   9          1.74         -3.68        12.90 o                         
 -10   3   9          4.84         11.45        11.33 o                         
  -9   3   9        120.48        111.11        19.05 o                         
  -8   3   9         49.20         40.67        13.22 o                         
  -7   3   9          2.01        -10.36        11.43 o                         
  -6   3   9        682.24        760.38        64.64 o                         
  -5   3   9       5098.09       5094.68       151.86 o                         
  -4   3   9         59.72         38.94        15.47 o                         
  -3   3   9       5308.63       5093.60       137.38 o                         
  -2   3   9       2349.14       2297.95        67.04 o                         
  -1   3   9       1042.25       1043.60        47.69 o                         
   0   3   9         14.86         19.24         6.11 o                         
   1   3   9       4453.12       4314.42        89.69 o                         
   2   3   9         54.15         40.85        11.39 o                         
   3   3   9      10641.32       9960.47       151.72 o                         
   4   3   9         84.13         94.79        21.75 o                         
   5   3   9       4535.23       4195.18       127.29 o                         
   6   3   9       1319.69       1156.39        80.74 o                         
   7   3   9         17.06         50.32        25.74 o                         
   8   3   9       1154.45       1203.21       108.22 o                         
   9   3   9        442.82        517.62        76.01 o                         
  10   3   9         40.23        119.27        48.15 o                         
  11   3   9          0.25          3.74        56.75 o                         
  12   3   9         48.47         72.97        35.22 o                         
  13   3   9         29.92         25.66        47.60 o                         
  14   3   9         19.10         83.42        61.55 o                         
  15   3   9        436.89        313.99        94.31 o                         
 -19   4   9        554.86        446.52       116.83 o                         
 -18   4   9         15.88        -34.13        34.13 o                         
 -17   4   9         56.66         52.93        44.88 o                         
 -16   4   9         80.69        106.26        54.72 o                         
 -15   4   9        559.16        616.82        68.94 o                         
 -14   4   9        214.72        156.84        30.83 o                         
 -13   4   9        246.75        258.54        37.07 o                         
 -12   4   9        816.53        824.41        61.06 o                         
 -11   4   9          4.67         29.34        13.76 o                         
 -10   4   9         69.51         67.35        18.02 o                         
  -9   4   9        195.96        208.42        33.75 o                         
  -8   4   9         49.23         49.04        16.28 o                         
  -7   4   9          1.96          9.13        10.58 o                         
  -6   4   9       1651.17       1654.28        91.59 o                         
  -5   4   9       3157.84       2874.02        69.50 o                         
  -4   4   9          0.25         -0.13         8.94 o                         
  -3   4   9         43.12         75.40        14.86 o                         
  -2   4   9        488.70        480.73        39.23 o                         
  -1   4   9       5488.62       5258.17       110.45 o                         
   0   4   9        218.73        263.19        22.42 o                         
   1   4   9       5006.58       4716.01        96.01 o                         
   2   4   9          6.75          4.76         9.08 o                         
   3   4   9        145.59        108.06        19.53 o                         
   4   4   9        140.92        199.05        31.14 o                         
   5   4   9       2971.14       2885.21       120.77 o                         
   6   4   9        226.70        229.93        38.06 o                         
   7   4   9        885.77        732.38        82.16 o                         
   8   4   9         14.74         17.83        58.82 o                         
   9   4   9        107.00        151.65        43.70 o                         
  10   4   9        268.34        258.10        57.53 o                         
  11   4   9         24.72         33.28        69.31 o                         
  12   4   9        133.72        168.32        54.60 o                         
  13   4   9        189.34        198.04        60.21 o                         
  14   4   9        263.84        219.84        84.15 o                         
 -18   5   9        120.03        214.84        48.05 o                         
 -17   5   9        249.85        302.62        51.71 o                         
 -16   5   9          8.90         -2.60        34.23 o                         
 -15   5   9         14.97         49.35        36.26 o                         
 -14   5   9         54.80         82.09        32.65 o                         
 -13   5   9        347.19        414.99        45.65 o                         
 -12   5   9         74.19         51.78        14.31 o                         
 -11   5   9        141.60         99.26        18.08 o                         
 -10   5   9       2296.26       2180.36        79.69 o                         
  -9   5   9        994.32        936.36        46.30 o                         
  -8   5   9        145.55        109.85        20.14 o                         
  -7   5   9        503.67        447.15        33.94 o                         
  -6   5   9          0.52         17.64        10.29 o                         
  -5   5   9        918.24        888.68        37.69 o                         
  -4   5   9       1371.42       1410.95        50.29 o                         
  -3   5   9       3447.30       3423.28        82.06 o                         
  -2   5   9         17.34         10.55        11.50 o                         
  -1   5   9       1670.84       1672.16        57.42 o                         
   0   5   9       2735.40       2642.96        73.76 o                         
   1   5   9       3888.29       3727.10        74.03 o                         
   2   5   9        319.36        257.04        24.05 o                         
   3   5   9       8277.94       7793.36       148.80 o                         
   4   5   9         96.47        139.86        25.21 o                         
   5   5   9        921.60        886.79        66.76 o                         
   6   5   9          2.23         -2.82        13.72 o                         
   7   5   9         34.75         48.76        20.49 o                         
   8   5   9         19.41          9.37        15.67 o                         
   9   5   9         77.20         57.72        25.92 o                         
  10   5   9        901.87        769.45        93.04 o                         
  11   5   9        625.49        574.81        85.34 o                         
  12   5   9         61.97         71.55        43.19 o                         
  13   5   9        121.63        172.10        53.21 o                         
 -18   6   9         20.02         62.03        51.46 o                         
 -17   6   9          7.66         24.30        38.91 o                         
 -16   6   9          2.09          2.60        49.68 o                         
 -15   6   9        219.29        174.15        65.77 o                         
 -14   6   9        405.36        335.18        50.75 o                         
 -13   6   9        101.55        151.70        35.27 o                         
 -12   6   9         67.11         61.60        22.14 o                         
 -11   6   9        129.25        128.64        22.16 o                         
 -10   6   9        142.03        138.93        23.25 o                         
  -9   6   9       1173.53       1144.20        47.28 o                         
  -8   6   9        105.38        109.74        17.94 o                         
  -7   6   9       1744.73       1590.14        64.43 o                         
  -6   6   9        156.05        174.30        20.96 o                         
  -5   6   9       3570.20       3485.25        98.77 o                         
  -4   6   9         56.03         55.56        10.30 o                         
  -3   6   9        307.24        272.24        22.56 o                         
  -2   6   9        427.95        444.90        28.18 o                         
  -1   6   9       1417.20       1317.30        39.14 o                         
   0   6   9        257.66        273.09        18.39 o                         
   1   6   9       1953.15       1819.94        51.54 o                         
   2   6   9        686.41        707.37        40.94 o                         
   3   6   9         62.80         43.63        15.83 o                         
   4   6   9        285.00        314.42        35.76 o                         
   5   6   9         83.17         53.57        16.59 o                         
   6   6   9          7.56         -6.52        14.08 o                         
   7   6   9         68.38         40.23        18.74 o                         
   8   6   9          5.92         -4.94        17.97 o                         
   9   6   9          4.42         -7.83        23.12 o                         
  10   6   9          5.35         59.61        29.12 o                         
  11   6   9        133.12         57.00        43.78 o                         
  12   6   9         60.03         65.77        34.22 o                         
 -18   7   9         20.53        153.74        75.69 o                         
 -17   7   9        107.26        201.85        62.01 o                         
 -16   7   9        464.25        559.69       115.94 o                         
 -15   7   9         14.57         46.02        49.51 o                         
 -14   7   9        456.89        577.98       109.03 o                         
 -13   7   9        225.61        234.68        42.51 o                         
 -12   7   9         17.89         32.58        16.63 o                         
 -11   7   9          1.05          5.12        17.18 o                         
 -10   7   9         23.84         20.71        12.93 o                         
  -9   7   9        449.56        424.75        35.16 o                         
  -8   7   9       1021.53       1004.35        47.25 o                         
  -7   7   9        300.11        307.02        29.90 o                         
  -6   7   9         95.11         80.59        16.39 o                         
  -5   7   9          3.87          2.94        12.36 o                         
  -4   7   9          5.30          5.89         9.26 o                         
  -3   7   9       2315.30       2474.30        69.07 o                         
  -2   7   9         95.43         92.15        13.58 o                         
  -1   7   9       1718.38       1726.67        45.38 o                         
   0   7   9        327.85        313.90        19.08 o                         
   1   7   9        501.94        590.38        30.08 o                         
   2   7   9         50.40         50.14        11.50 o                         
   3   7   9       5358.84       5225.01       112.26 o                         
   4   7   9        893.23        905.58        42.71 o                         
   5   7   9         29.65         59.78        14.00 o                         
   6   7   9        583.47        637.98        43.44 o                         
   7   7   9          8.02         32.80        20.46 o                         
   8   7   9        289.15        256.59        50.86 o                         
   9   7   9         83.23         75.74        64.19 o                         
  10   7   9         88.07        557.32       659.21 o                         
  11   7   9        446.20        527.25       135.69 o                         
  12   7   9        132.19        152.93        85.21 o                         
 -18   8   9         22.91        110.90        66.67 o                         
 -17   8   9          2.50         66.99        54.55 o                         
 -16   8   9        146.66         69.78        76.10 o                         
 -15   8   9        316.19        436.52        98.62 o                         
 -14   8   9         72.25         56.67        25.20 o                         
 -13   8   9        390.84        367.09        50.08 o                         
 -12   8   9        228.08        247.93        40.52 o                         
 -11   8   9        147.80        148.72        27.37 o                         
 -10   8   9        561.42        598.57        48.84 o                         
  -9   8   9         36.22         54.04        18.89 o                         
  -8   8   9        772.71        679.09        43.75 o                         
  -7   8   9         99.01         61.55        27.14 o                         
  -6   8   9        270.47        284.03        75.12 o                         
  -5   8   9       1866.11       1871.37        57.59 o                         
  -4   8   9          1.05          8.94         9.77 o                         
  -3   8   9         26.71         41.41        10.98 o                         
  -2   8   9         61.61         49.28        13.95 o                         
  -1   8   9       3554.40       3360.93        87.26 o                         
   0   8   9        691.93        642.81        37.90 o                         
   1   8   9       1902.53       1978.62        71.87 o                         
   2   8   9       2098.00       2005.46        68.84 o                         
   3   8   9          3.57         22.85        13.96 o                         
   4   8   9        101.87         98.43        14.17 o                         
   5   8   9        634.64        682.77        38.43 o                         
   6   8   9          4.65          5.86        13.96 o                         
   7   8   9         76.64         93.77        38.74 o                         
   8   8   9        698.91        788.36        90.82 o                         
   9   8   9         57.36         94.43        35.05 o                         
  10   8   9        207.84        275.86       103.09 o                         
  11   8   9         29.70        146.10        77.08 o                         
 -17   9   9         98.38        116.83        61.22 o                         
 -16   9   9        285.97        347.65        90.33 o                         
 -15   9   9        145.18         81.36        63.05 o                         
 -14   9   9        132.44        170.74        65.86 o                         
 -13   9   9         43.57        148.05        56.02 o                         
 -12   9   9         82.33         62.86        24.46 o                         
 -11   9   9       1471.83       1567.96        96.55 o                         
 -10   9   9        290.35        281.77        41.29 o                         
  -9   9   9        219.55        183.77        33.83 o                         
  -8   9   9        546.88        529.35        39.51 o                         
  -7   9   9        229.29        229.84        25.59 o                         
  -6   9   9          4.47          4.15        17.97 o                         
  -5   9   9        381.76        461.21        62.40 o                         
  -4   9   9        319.79        338.05        34.87 o                         
  -3   9   9       4668.85       4360.53       176.30 o                         
  -2   9   9        551.11        566.71        38.08 o                         
  -1   9   9         35.46         41.00        13.37 o                         
   0   9   9        126.37        120.96        21.46 o                         
   1   9   9       1728.31       1668.75        68.73 o                         
   2   9   9        265.28        270.33        48.86 o                         
   3   9   9        508.72        554.70        38.49 o                         
   4   9   9        513.46        395.76        61.14 o                         
   5   9   9        283.98        263.60        60.71 o                         
   6   9   9         12.36         27.44        36.69 o                         
   7   9   9        359.34        483.78        54.95 o                         
   8   9   9          0.05         46.05        55.12 o                         
   9   9   9        290.74        407.41       126.51 o                         
  10   9   9        288.60        429.52       133.34 o                         
 -17  10   9         37.64         39.59        60.33 o                         
 -16  10   9         10.03         70.57        54.39 o                         
 -15  10   9         72.71        130.94        48.50 o                         
 -14  10   9        183.94        200.32        52.75 o                         
 -13  10   9        179.39        210.82        61.38 o                         
 -12  10   9         37.47        126.91        53.90 o                         
 -11  10   9         15.03         17.64        21.83 o                         
 -10  10   9          5.16         23.26        20.16 o                         
  -9  10   9          0.37         16.99        16.80 o                         
  -8  10   9        140.94        145.84        21.73 o                         
  -7  10   9          4.42          8.00        11.49 o                         
  -6  10   9       1089.81       1011.77        54.34 o                         
  -5  10   9        403.10        445.77        58.89 o                         
  -4  10   9        326.26        357.95        42.31 o                         
  -3  10   9        141.38        120.81        24.18 o                         
  -2  10   9        153.82        147.45        22.53 o                         
  -1  10   9       3045.57       2928.51        99.12 o                         
   0  10   9        123.91         98.97        19.23 o                         
   1  10   9        630.94        600.95        42.65 o                         
   2  10   9         22.29         13.71        19.88 o                         
   3  10   9         37.57         28.96        29.71 o                         
   4  10   9         12.81        -15.65        22.48 o                         
   5  10   9        536.50        460.77        81.63 o                         
   6  10   9       1079.85        965.15       114.81 o                         
   7  10   9         25.89         91.80        41.77 o                         
   8  10   9        425.24        594.20        93.52 o                         
   9  10   9        187.99        191.26        59.00 o                         
  10  10   9         24.55        -48.95        48.95 o                         
 -16  11   9         78.90        143.50        70.25 o                         
 -15  11   9          2.49          5.53        30.24 o                         
 -14  11   9         77.54         24.73        54.96 o                         
 -13  11   9        146.02        180.18        50.97 o                         
 -12  11   9        249.23        306.11        82.69 o                         
 -11  11   9         13.96         42.03        40.00 o                         
 -10  11   9       1331.97       1413.86        88.46 o                         
  -9  11   9         29.95         18.47        15.74 o                         
  -8  11   9        165.43        189.60        36.73 o                         
  -7  11   9        301.44        342.92        37.92 o                         
  -6  11   9         41.54         20.89        12.41 o                         
  -5  11   9         95.76        134.53        27.97 o                         
  -4  11   9       1061.45       1143.17        76.05 o                         
  -3  11   9        994.44        989.33        62.04 o                         
  -2  11   9         81.80         89.85        30.34 o                         
  -1  11   9        641.34        732.11        51.23 o                         
   0  11   9        430.37        459.42        42.84 o                         
   1  11   9         42.33         65.37        18.01 o                         
   2  11   9         65.11         73.69        24.20 o                         
   3  11   9         54.68         46.25        24.65 o                         
   4  11   9          8.74         18.81        32.55 o                         
   5  11   9         81.85         77.57        33.55 o                         
   6  11   9         20.89         10.03        32.65 o                         
   7  11   9        940.97       1131.02       130.25 o                         
   8  11   9        441.99        464.41        90.01 o                         
   9  11   9          1.59        155.65       225.98 o                         
  10  11   9        256.36        405.78       140.00 o                         
 -14  12   9         59.83         71.06        43.98 o                         
 -13  12   9          4.24         56.95        50.94 o                         
 -12  12   9        504.68        549.50       194.60 o                         
 -11  12   9        239.03        261.23        68.29 o                         
 -10  12   9          6.36         21.38        49.35 o                         
  -9  12   9        345.90        392.86        69.15 o                         
  -8  12   9        239.17        266.52        33.47 o                         
  -7  12   9         23.17         41.88        34.82 o                         
  -6  12   9        533.83        515.77        47.90 o                         
  -5  12   9       1477.42       1508.73        67.89 o                         
  -4  12   9         30.16          6.11        12.96 o                         
  -3  12   9        561.06        546.59        74.35 o                         
  -2  12   9        218.04        188.42        33.31 o                         
  -1  12   9         63.61        131.36        32.87 o                         
   0  12   9         28.87         46.79        22.35 o                         
   1  12   9        524.39        554.60        80.84 o                         
   2  12   9        184.08        209.41        40.54 o                         
   3  12   9         38.52         49.02        20.11 o                         
   4  12   9        107.58         61.76        40.50 o                         
   5  12   9        101.50         96.75        41.64 o                         
   6  12   9        189.98        183.97        57.54 o                         
   7  12   9         36.04        112.75       103.21 o                         
   8  12   9        322.30        317.17        74.18 o                         
   9  12   9        527.27        582.94       143.50 o                         
 -13  13   9        214.38        183.50       107.81 o                         
 -12  13   9         21.31         65.72        34.97 o                         
 -11  13   9         68.02         68.89        38.59 o                         
 -10  13   9         83.94        179.13        46.89 o                         
  -9  13   9        125.93        209.22        77.60 o                         
  -8  13   9        159.18        168.66        46.09 o                         
  -7  13   9        235.93        346.85        70.25 o                         
  -6  13   9        211.51        256.82        54.03 o                         
  -5  13   9          5.69         19.51        46.42 o                         
  -4  13   9         49.26         70.53        27.88 o                         
  -3  13   9         23.10         91.20        48.05 o                         
  -2  13   9          8.28         -1.59        19.06 o                         
  -1  13   9        795.32        665.05        63.29 o                         
   0  13   9         70.93         63.76        16.64 o                         
   1  13   9         93.56         99.62        32.06 o                         
   2  13   9          1.83         23.80        28.37 o                         
   3  13   9         13.30         -0.39        57.97 o                         
   4  13   9        136.75        220.74        47.77 o                         
   5  13   9        262.68        163.64        38.14 o                         
   6  13   9        178.40        109.77        48.66 o                         
   7  13   9        267.84        297.20        72.41 o                         
   8  13   9         34.84         27.43        51.06 o                         
 -12  14   9        224.61        218.71        90.57 o                         
 -11  14   9         29.62         91.71        63.74 o                         
 -10  14   9         67.05         87.37        30.76 o                         
  -9  14   9         17.17         51.24        22.70 o                         
  -8  14   9         16.86         16.37        28.37 o                         
  -7  14   9         11.65         87.41        42.13 o                         
  -6  14   9         51.14         18.18        75.45 o                         
  -5  14   9         81.51         29.59        40.00 o                         
  -4  14   9        124.97        121.22        67.89 o                         
  -3  14   9         35.31         18.94        43.17 o                         
  -2  14   9         27.14         29.30        22.92 o                         
  -1  14   9        133.59        143.91        36.41 o                         
   0  14   9        201.98        231.02        42.02 o                         
   1  14   9        261.06        204.87        43.10 o                         
   2  14   9        141.87        200.98        79.92 o                         
   3  14   9         68.29        259.52        87.48 o                         
   4  14   9         36.21         83.34        56.67 o                         
   5  14   9        500.86        595.99        94.78 o                         
   6  14   9         57.91         51.93        41.75 o                         
   7  14   9         16.40          7.49        42.77 o                         
 -11  15   9        123.93         67.08        65.21 o                         
 -10  15   9        174.95        136.91        58.29 o                         
  -9  15   9        127.04        182.04        78.13 o                         
  -8  15   9        158.38         94.23        55.37 o                         
  -7  15   9          2.76         -2.25        35.24 o                         
  -6  15   9         82.37        196.10        50.10 o                         
  -5  15   9          2.83         85.77        59.51 o                         
  -4  15   9         44.70         81.30        46.18 o                         
  -3  15   9         86.69        154.07        83.74 o                         
  -2  15   9          1.42         33.74        51.79 o                         
  -1  15   9        112.52         15.94        39.51 o                         
   0  15   9        261.42        355.05       111.39 o                         
   1  15   9         13.12        193.18       112.20 o                         
   2  15   9          0.51         11.87        39.76 o                         
   3  15   9        378.64        541.07       129.60 o                         
   4  15   9         68.81        197.08        89.84 o                         
   5  15   9         86.06        135.61        71.22 o                         
   6  15   9         33.65        459.44       504.85 o                         
 -18   0  10        181.20        274.40        93.09 o                         
 -16   0  10        145.23        191.07        54.04 o                         
 -14   0  10         32.67         15.60        23.92 o                         
 -12   0  10       2175.84       2368.12       145.10 o                         
 -10   0  10       2480.22       2516.00       186.59 o                         
  -8   0  10        808.77        766.52        69.55 o                         
  -6   0  10       3191.09       3431.88       199.27 o                         
  -4   0  10         49.07         42.28        13.71 o                         
  -2   0  10        458.63        531.16        57.33 o                         
   0   0  10       1042.25       1169.31        59.26 o                         
   2   0  10       1764.80       1773.22        73.31 o                         
   4   0  10       1361.38       1183.28       136.67 o                         
   6   0  10       2103.39       2096.48       196.59 o                         
   8   0  10        338.79        246.67        75.86 o                         
  10   0  10          7.78        -12.76        44.47 o                         
  12   0  10          0.53         21.22        36.51 o                         
  14   0  10          8.92        -27.40        50.90 o                         
 -20   1  10          1.10         28.37        59.35 o                         
 -19   1  10         63.57        156.48        71.14 o                         
 -18   1  10          4.84         24.18        82.24 o                         
 -17   1  10          0.07         81.70        44.79 o                         
 -16   1  10        445.85        562.99        60.40 o                         
 -15   1  10        374.24        287.42        43.82 o                         
 -14   1  10        122.58        129.74        30.04 o                         
 -13   1  10        245.07        293.83        38.87 o                         
 -12   1  10         11.87         21.11        26.54 o                         
 -11   1  10        134.71        135.19        25.58 o                         
 -10   1  10       1609.94       1696.76        92.25 o                         
  -9   1  10        318.12        329.60        39.37 o                         
  -8   1  10        566.29        571.59        43.68 o                         
  -7   1  10        927.12        949.06        54.54 o                         
  -6   1  10        868.46       1021.72        63.59 o                         
  -5   1  10          6.87         30.38        18.23 o                         
  -4   1  10       1164.33       1204.75        39.61 o                         
  -3   1  10       1405.43       1391.96        43.21 o                         
  -2   1  10       2772.85       2971.04        77.04 o                         
  -1   1  10        181.31        198.38        25.58 o                         
   0   1  10        894.26       1075.42        37.65 o                         
   1   1  10         32.48         18.95         8.49 o                         
   2   1  10         79.43         88.20        12.44 o                         
   3   1  10         24.72         23.95        15.63 o                         
   4   1  10        163.84        138.36        43.98 o                         
   5   1  10        671.19        630.02        57.65 o                         
   6   1  10       1426.09       1215.01       105.07 o                         
   7   1  10         20.15         77.39        34.72 o                         
   8   1  10         81.32        133.87        44.21 o                         
   9   1  10        334.32        384.47        72.52 o                         
  10   1  10        164.49        240.45        58.47 o                         
  11   1  10          1.88         20.39        37.60 o                         
  12   1  10         10.95         10.15        29.11 o                         
  13   1  10          2.64          5.59        34.48 o                         
  14   1  10         23.34         28.98        40.44 o                         
 -20   2  10         10.49        -31.71        70.98 o                         
 -19   2  10         85.11        111.48        73.25 o                         
 -18   2  10          0.07          9.43        46.75 o                         
 -17   2  10          0.04         13.66        28.48 o                         
 -16   2  10          9.18         61.61        29.10 o                         
 -15   2  10        154.62        136.65        27.34 o                         
 -14   2  10        244.03        214.14        33.99 o                         
 -13   2  10         21.78         57.59        20.68 o                         
 -12   2  10        601.92        595.98        54.02 o                         
 -11   2  10         14.50         29.30        19.85 o                         
 -10   2  10         92.56        139.34        26.60 o                         
  -9   2  10         13.13         19.09        22.18 o                         
  -8   2  10       2667.13       2727.65       107.25 o                         
  -7   2  10        281.18        266.94        34.00 o                         
  -6   2  10       6626.98       6652.66       160.98 o                         
  -5   2  10        904.22        965.19        59.93 o                         
  -4   2  10        145.83        186.51        20.45 o                         
  -3   2  10       2425.59       2619.86        94.64 o                         
  -2   2  10        277.86        227.59        25.91 o                         
  -1   2  10        385.57        366.57        28.89 o                         
   0   2  10        350.76        309.48        19.79 o                         
   1   2  10          3.97         22.43        12.66 o                         
   2   2  10        313.76        368.17        27.54 o                         
   3   2  10        615.71        643.40        43.24 o                         
   4   2  10        793.10        781.78        54.80 o                         
   5   2  10         54.39         65.24        22.58 o                         
   6   2  10       3105.09       2996.28       164.83 o                         
   7   2  10         17.46         11.49        37.97 o                         
   8   2  10        243.30        275.58        70.61 o                         
   9   2  10         10.14         20.65        83.42 o                         
  10   2  10         28.84         24.62        29.95 o                         
  11   2  10         12.75         77.24        44.75 o                         
  12   2  10         25.48        -22.74        32.28 o                         
  13   2  10          4.10        -49.24        49.24 o                         
  14   2  10          2.28         29.27        35.37 o                         
 -20   3  10          4.24        109.19        84.31 o                         
 -19   3  10          0.01         -3.25        38.13 o                         
 -18   3  10         81.08        116.83        61.06 o                         
 -17   3  10         76.59         60.65        55.29 o                         
 -16   3  10        105.65         78.43        32.82 o                         
 -15   3  10         87.46         97.39        27.15 o                         
 -14   3  10         44.58         55.28        22.82 o                         
 -13   3  10         27.90         41.84        29.00 o                         
 -12   3  10        540.57        519.14        49.58 o                         
 -11   3  10          2.68         -5.15        15.13 o                         
 -10   3  10       1606.64       1496.03        68.29 o                         
  -9   3  10         35.86         57.79        16.23 o                         
  -8   3  10        406.07        360.38        38.80 o                         
  -7   3  10         28.39         36.18        13.38 o                         
  -6   3  10       1726.84       1694.79        69.92 o                         
  -5   3  10        452.06        557.77        40.05 o                         
  -4   3  10       5097.35       5124.58        94.86 o                         
  -3   3  10        275.04        344.37        22.99 o                         
  -2   3  10       2645.37       2690.19        79.38 o                         
  -1   3  10         35.70         28.82        10.28 o                         
   0   3  10          9.98         11.67         7.62 o                         
   1   3  10        360.68        360.56        26.45 o                         
   2   3  10         63.45         40.29        12.32 o                         
   3   3  10         27.42         22.52        13.22 o                         
   4   3  10          4.54          3.02        14.68 o                         
   5   3  10         14.33          0.50        21.24 o                         
   6   3  10         44.16         27.09        50.90 o                         
   7   3  10        131.74         98.75        69.43 o                         
   8   3  10        436.60        368.00        62.09 o                         
   9   3  10        291.17        232.62        66.59 o                         
  10   3  10         30.57         23.88        31.42 o                         
  11   3  10         24.18        -24.39        26.61 o                         
  12   3  10         23.01         31.43        83.62 o                         
  13   3  10         31.62         43.85        58.62 o                         
  14   3  10         29.33          8.29        36.42 o                         
 -19   4  10          0.03        -16.10        54.07 o                         
 -18   4  10         76.57        103.58        65.94 o                         
 -17   4  10          0.52         13.90        33.66 o                         
 -16   4  10          0.24          7.56        28.94 o                         
 -15   4  10        243.25        305.48        42.72 o                         
 -14   4  10        155.36         92.46        26.11 o                         
 -13   4  10        222.41        238.45        36.45 o                         
 -12   4  10       1253.94       1361.73        79.06 o                         
 -11   4  10        146.03        153.25        29.90 o                         
 -10   4  10          0.55          0.57        11.96 o                         
  -9   4  10        387.03        387.92        42.89 o                         
  -8   4  10       1041.93       1100.91        68.31 o                         
  -7   4  10        121.92        167.90        28.13 o                         
  -6   4  10       3207.06       3227.55        74.95 o                         
  -5   4  10        122.08        149.14        16.39 o                         
  -4   4  10       2208.61       2239.78        67.81 o                         
  -3   4  10       1584.70       1454.55        54.84 o                         
  -2   4  10         12.58          3.41        13.39 o                         
  -1   4  10        456.29        398.01        33.02 o                         
   0   4  10        554.31        571.21        31.95 o                         
   1   4  10        279.33        290.38        24.14 o                         
   2   4  10         30.24         31.43        14.18 o                         
   3   4  10          7.17          1.24        11.30 o                         
   4   4  10        251.78        218.46        30.90 o                         
   5   4  10       1870.48       1668.89        96.59 o                         
   6   4  10        186.27        181.96        45.10 o                         
   7   4  10          1.33         28.23        29.03 o                         
   8   4  10          6.89         11.63        25.86 o                         
   9   4  10        512.99        472.23        74.51 o                         
  10   4  10        239.08        231.27        95.65 o                         
  11   4  10         61.73         37.55        32.49 o                         
  12   4  10        152.94        185.23        52.62 o                         
  13   4  10          6.55         31.30        57.16 o                         
 -18   5  10          1.15         13.07        38.74 o                         
 -17   5  10        185.06        173.99        71.38 o                         
 -16   5  10        651.35        776.36       130.33 o                         
 -15   5  10        697.90        669.59        73.14 o                         
 -14   5  10         33.32         55.37        22.26 o                         
 -13   5  10         97.52         99.91        29.70 o                         
 -12   5  10        262.20        244.15        44.84 o                         
 -11   5  10         74.81         59.50        18.16 o                         
 -10   5  10        561.46        548.95        41.84 o                         
  -9   5  10        308.44        361.94        40.09 o                         
  -8   5  10        547.63        510.69        40.70 o                         
  -7   5  10        263.50        332.09        57.19 o                         
  -6   5  10         48.60         39.36         9.99 o                         
  -5   5  10         82.42        108.69        19.96 o                         
  -4   5  10          0.32          8.17         9.84 o                         
  -3   5  10        245.76        285.69        24.83 o                         
  -2   5  10          3.84         14.76         8.62 o                         
  -1   5  10        834.17        825.33        47.17 o                         
   0   5  10        363.48        357.95        29.49 o                         
   1   5  10       1097.46        966.71        46.51 o                         
   2   5  10         95.42        107.15        18.34 o                         
   3   5  10        961.01        935.87        93.61 o                         
   4   5  10        806.53        780.51        57.73 o                         
   5   5  10         69.64         42.29        43.29 o                         
   6   5  10         85.58         68.56        31.17 o                         
   7   5  10        144.16        100.34        28.84 o                         
   8   5  10        143.89        106.37        39.96 o                         
   9   5  10          2.65         48.59        54.23 o                         
  10   5  10          7.28         26.21        27.73 o                         
  11   5  10        119.89        226.34        62.56 o                         
  12   5  10          0.57         53.49        40.86 o                         
 -18   6  10        158.49        262.20        93.66 o                         
 -17   6  10         40.86        113.74        62.68 o                         
 -16   6  10          4.99        113.82        63.99 o                         
 -15   6  10         20.51         19.99        26.79 o                         
 -14   6  10        101.60        146.49        35.24 o                         
 -13   6  10         43.76         15.91        23.77 o                         
 -12   6  10        436.09        464.42        47.92 o                         
 -11   6  10         20.25         13.41        13.41 o                         
 -10   6  10       2312.70       2210.94        82.53 o                         
  -9   6  10         24.45         42.89        14.94 o
[truncated: 271,027 more chars]
