# Supplementary material for: Covalency between the uranyl ion and di­thio­phosphinate by sulfur K-edge X-ray absorption spectroscopy and density functional theory
Source: J Synchrotron Radiat. 2022 Jan 1;29(Pt 1):11–20. doi: 10.1107/S160057752101198X (PMC8733989; doi:10.1107/S160057752101198X)
Supplement: Supplementary file 3 [file s-29-00011-IIsup3.hkl]

data_II
#20190524zhangyusheng-1     
#  [PPh4][S2P(o-CF3C6H4)2]
                                  
_shelx_title ' 20190524zhangyusheng-1_a.res in P-1'                             
_shelx_refln_list_code          4                                               
_shelx_F_calc_maximum      184.92                                               
_exptl_crystal_F_000       744.00                                               
_reflns_d_resolution_high  0.7985                                               
                                                                                
loop_                                                                           
 _space_group_symop_operation_xyz                                               
 'x, y, z'                                                                      
 '-x, -y, -z'                                                                   
                                                                                
_cell_length_a     8.7782                                                       
_cell_length_b    13.2640                                                       
_cell_length_c    15.3166                                                       
_cell_angle_alpha  87.778                                                       
_cell_angle_beta   88.384                                                       
_cell_angle_gamma  75.173                                                       
                                                                                
_shelx_F_squared_multiplier     1.000                                           
                                                                                
loop_                                                                           
 _refln_index_h                                                                 
 _refln_index_k                                                                 
 _refln_index_l                                                                 
 _refln_F_squared_calc                                                          
 _refln_F_squared_meas                                                          
 _refln_F_squared_sigma                                                         
 _refln_observed_status                                                         
   1   0   0         78.30        148.28         4.36 o                         
   2   0   0       1121.07        998.81        38.91 o                         
   3   0   0        628.80        721.25        18.14 o                         
   4   0   0        125.25        115.24        11.49 o                         
   5   0   0       1614.13       1553.38        38.79 o                         
   6   0   0        180.09        225.71        20.70 o                         
   7   0   0        387.60        384.64        17.13 o                         
   8   0   0        331.58        335.15        22.70 o                         
   9   0   0          5.67          8.53         5.98 o                         
  10   0   0        839.78        863.00        24.81 o                         
 -10   1   0        200.97        202.00        14.91 o                         
  -9   1   0         13.50         12.74         5.75 o                         
  -8   1   0        289.54        304.64        19.07 o                         
  -7   1   0        221.42        207.34        12.50 o                         
  -6   1   0        566.63        514.85        24.04 o                         
  -5   1   0       1375.90       1274.41        51.35 o                         
  -4   1   0       5870.27       5875.66       105.14 o                         
  -3   1   0       2010.16       1784.38        37.00 o                         
  -2   1   0      11772.72      10531.56       299.67 o                         
  -1   1   0        955.38        874.37        17.12 o                         
   0   1   0         24.00          7.29         0.99 o                         
   1   1   0       1746.80       2022.34        48.53 o                         
   2   1   0      13558.92      12940.18       208.36 o                         
   3   1   0         38.55         44.78         3.72 o                         
   4   1   0        278.94        333.07        12.38 o                         
   5   1   0          5.31         -0.22         1.84 o                         
   6   1   0         72.43         64.32        11.00 o                         
   7   1   0        943.96        913.73        35.71 o                         
   8   1   0        263.53        267.48        16.98 o                         
   9   1   0         88.33         96.86        14.05 o                         
  10   1   0          0.13          0.06         2.73 o                         
  -9   2   0          4.91         12.48         5.28 o                         
  -8   2   0          0.31          0.56         2.69 o                         
  -7   2   0       1454.89       1363.19        43.19 o                         
  -6   2   0        287.89        283.11        14.19 o                         
  -5   2   0       2833.15       2563.46        84.82 o                         
  -4   2   0       1872.67       1867.30        41.06 o                         
  -3   2   0       3347.22       3346.49        49.46 o                         
  -2   2   0         80.56        114.05         5.55 o                         
  -1   2   0         19.37         37.92         2.67 o                         
   0   2   0       8448.42       7351.05       166.73 o                         
   1   2   0       1086.05       1001.91        27.55 o                         
   2   2   0        229.63        241.15        10.88 o                         
   3   2   0         65.82         90.39         5.56 o                         
   4   2   0       4783.68       4944.62        89.28 o                         
   5   2   0        477.14        433.66        16.43 o                         
   6   2   0        666.74        618.59        35.38 o                         
   7   2   0          2.96          0.67         2.83 o                         
   8   2   0        162.08        168.24        10.52 o                         
   9   2   0         10.02         -0.61         4.18 o                         
  10   2   0        422.91        434.15        24.73 o                         
  -9   3   0        237.00        257.03        19.74 o                         
  -8   3   0        241.09        240.35        15.11 o                         
  -7   3   0        411.41        389.09        21.17 o                         
  -6   3   0        577.39        529.27        20.24 o                         
  -5   3   0        265.22        241.56        21.19 o                         
  -4   3   0          1.35          6.50         4.15 o                         
  -3   3   0       2727.30       2613.18        51.38 o                         
  -2   3   0        314.85        309.89        10.55 o                         
  -1   3   0       9228.70       8546.59       139.77 o                         
   0   3   0      20419.33      17624.14       395.84 o                         
   1   3   0       1715.42       1837.34        34.07 o                         
   2   3   0       2882.07       3183.49        79.68 o                         
   3   3   0         94.06         66.06         6.50 o                         
   4   3   0       1154.90       1371.09        32.85 o                         
   5   3   0          1.06          4.47         2.25 o                         
   6   3   0        155.81        181.59        18.46 o                         
   7   3   0        444.48        424.25        18.13 o                         
   8   3   0        558.89        523.99        19.42 o                         
   9   3   0        603.65        621.82        20.24 o                         
  10   3   0          0.67          5.49         3.57 o                         
  -9   4   0         49.18         60.38         8.50 o                         
  -8   4   0        152.60        158.87        13.64 o                         
  -7   4   0         97.69         91.44        16.62 o                         
  -6   4   0         20.74         18.92         5.33 o                         
  -5   4   0       1717.53       1572.50        46.93 o                         
  -4   4   0       1324.29       1380.07        54.40 o                         
  -3   4   0       1926.94       1734.72        38.32 o                         
  -2   4   0         28.48         40.30         6.04 o                         
  -1   4   0        118.14        112.52         5.99 o                         
   0   4   0        555.56        531.42        19.33 o                         
   1   4   0       7965.89       7981.15       132.12 o                         
   2   4   0       1040.89       1178.54        36.52 o                         
   3   4   0       1214.79       1298.04        41.10 o                         
   4   4   0       1521.64       1592.98        50.39 o                         
   5   4   0        712.96        625.54        24.03 o                         
   6   4   0          1.91          3.30         2.79 o                         
   7   4   0        588.64        607.90        20.36 o                         
   8   4   0         19.09         21.93         3.77 o                         
   9   4   0        274.36        265.07        26.59 o                         
  10   4   0         70.94         66.99         9.55 o                         
  -8   5   0        108.26        120.29        15.01 o                         
  -7   5   0        135.88        133.28        11.80 o                         
  -6   5   0        203.04        181.58        14.59 o                         
  -5   5   0        559.39        466.28        24.22 o                         
  -4   5   0         77.73         90.13        12.51 o                         
  -3   5   0        124.21        106.53         7.47 o                         
  -2   5   0         15.59         19.46         3.04 o                         
  -1   5   0        330.31        386.98        17.50 o                         
   0   5   0        211.74        177.42         5.70 o                         
   1   5   0         57.82         78.18         8.32 o                         
   2   5   0       2754.35       3176.73        84.44 o                         
   3   5   0        416.82        519.20        23.37 o                         
   4   5   0        277.19        324.31        18.95 o                         
   5   5   0        366.94        392.81        22.76 o                         
   6   5   0        990.57        982.58        31.74 o                         
   7   5   0         59.02         49.32         4.81 o                         
   8   5   0          6.86          5.80         3.26 o                         
   9   5   0          1.98         -2.23         3.13 o                         
  10   5   0        106.40        104.35        11.49 o                         
  -8   6   0        423.95        442.39        26.47 o                         
  -7   6   0         52.37         52.37         7.66 o                         
  -6   6   0        146.25        122.33        12.11 o                         
  -5   6   0        197.38        152.87        14.04 o                         
  -4   6   0        234.18        245.62        16.69 o                         
  -3   6   0         19.33         26.09         6.79 o                         
  -2   6   0        498.12        527.91        24.09 o                         
  -1   6   0       1379.78       1578.09        49.23 o                         
   0   6   0        629.85        730.31        28.36 o                         
   1   6   0        418.28        470.18        15.54 o                         
   2   6   0       3315.71       3750.96       100.32 o                         
   3   6   0          0.70         13.03         3.95 o                         
   4   6   0       3358.27       3386.88        95.87 o                         
   5   6   0        228.09        238.44        13.92 o                         
   6   6   0        286.35        275.95        10.18 o                         
   7   6   0         56.21         38.53         6.28 o                         
   8   6   0        235.04        245.27        12.94 o                         
   9   6   0         50.00         56.12         7.74 o                         
  10   6   0         65.69         60.94         5.79 o                         
  -8   7   0         33.17         38.72         6.65 o                         
  -7   7   0         19.08         15.87         8.17 o                         
  -6   7   0          9.83         18.77         5.15 o                         
  -5   7   0        108.46        107.37        17.30 o                         
  -4   7   0         33.77         32.71         9.43 o                         
  -3   7   0         10.03         18.95         8.45 o                         
  -2   7   0        717.45        829.46        34.72 o                         
  -1   7   0        795.28        920.03        36.34 o                         
   0   7   0         37.89         56.69         7.69 o                         
   1   7   0        150.83        126.35        11.90 o                         
   2   7   0        239.61        314.04        19.56 o                         
   3   7   0       1165.44       1141.91        43.89 o                         
   4   7   0          0.77         -1.13         2.55 o                         
   5   7   0          0.39         -2.67         3.05 o                         
   6   7   0        813.22        784.28        23.34 o                         
   7   7   0         37.68         37.72        14.15 o                         
   8   7   0          0.68         -3.54         5.49 o                         
   9   7   0         66.28         50.41         6.76 o                         
  10   7   0          3.66          6.48         2.55 o                         
  -7   8   0         91.82         93.48         7.67 o                         
  -6   8   0          3.66          6.60         3.64 o                         
  -5   8   0        443.33        401.32        33.87 o                         
  -4   8   0        245.24        216.51        25.43 o                         
  -3   8   0        490.87        472.99        36.78 o                         
  -2   8   0          2.29          2.64         3.92 o                         
  -1   8   0        452.23        515.43        27.60 o                         
   0   8   0         19.90         30.13         6.56 o                         
   1   8   0       1692.48       1836.51        62.47 o                         
   2   8   0         14.74         19.68         5.83 o                         
   3   8   0       1039.90       1094.16        45.43 o                         
   4   8   0       1836.20       1899.47        67.17 o                         
   5   8   0        415.37        434.28        16.85 o                         
   6   8   0        897.29        834.34        22.38 o                         
   7   8   0        241.57        239.57        16.18 o                         
   8   8   0         32.94         37.75         6.54 o                         
   9   8   0          2.20          2.99         5.28 o                         
  10   8   0          2.54         -0.53         1.84 o                         
  -7   9   0          0.27          5.37         3.80 o                         
  -6   9   0          3.30          1.81         4.77 o                         
  -5   9   0        104.44        110.82        11.12 o                         
  -4   9   0         70.01         60.06        14.69 o                         
  -3   9   0        609.90        609.21        43.28 o                         
  -2   9   0        738.63        810.35        31.36 o                         
  -1   9   0         39.36         47.09         6.89 o                         
   0   9   0         18.75         18.08         6.41 o                         
   1   9   0         81.24         87.20        11.67 o                         
   2   9   0       2383.83       2706.82        87.14 o                         
   3   9   0       1623.95       1539.48        60.17 o                         
   4   9   0         41.21         54.19         6.08 o                         
   5   9   0        107.05         98.84         8.32 o                         
   6   9   0        475.14        468.32        24.51 o                         
   7   9   0        337.98        355.49        19.92 o                         
   8   9   0         76.12         78.76         8.85 o                         
   9   9   0         34.49         31.15         4.69 o                         
  10   9   0         24.19         26.99         4.64 o                         
  -6  10   0        189.80        188.77        10.74 o                         
  -5  10   0         17.36         14.65         6.65 o                         
  -4  10   0          3.65          6.68         6.18 o                         
  -3  10   0          9.58          8.88         7.37 o                         
  -2  10   0         65.89         51.61        13.56 o                         
  -1  10   0        266.20        273.04        14.18 o                         
   0  10   0        708.09        709.03        28.47 o                         
   1  10   0       1342.13       1411.96        47.61 o                         
   2  10   0         12.82         16.95         3.84 o                         
   3  10   0         12.98         21.85         5.38 o                         
   4  10   0        131.60        131.41         9.58 o                         
   5  10   0         24.80         19.55         4.26 o                         
   6  10   0          0.23         -2.34         3.59 o                         
   7  10   0        717.04        732.00        29.17 o                         
   8  10   0        442.18        414.92        19.75 o                         
   9  10   0        151.96        170.62        10.33 o                         
  -5  11   0          1.33         -0.78         2.30 o                         
  -4  11   0         72.01         62.41        12.42 o                         
  -3  11   0        294.78        291.02        28.77 o                         
  -2  11   0        279.60        284.61        29.35 o                         
  -1  11   0         26.52         26.21        11.23 o                         
   0  11   0        193.89        242.81        24.64 o                         
   1  11   0         14.81          7.10         4.15 o                         
   2  11   0          1.31          0.08         3.61 o                         
   3  11   0         12.64          8.62         3.10 o                         
   4  11   0         70.33         94.18        10.52 o                         
   5  11   0         19.18         17.12         4.96 o                         
   6  11   0         81.60        108.80        10.97 o                         
   7  11   0        449.99        467.85        24.47 o                         
   8  11   0        815.65        806.07        27.23 o                         
   9  11   0         89.89         65.46        10.55 o                         
  -5  12   0        135.69        125.89        11.41 o                         
  -4  12   0         48.71         55.47         6.63 o                         
  -3  12   0         31.84         22.09         7.69 o                         
  -2  12   0        630.80        673.24        44.85 o                         
  -1  12   0        200.97        180.78        23.69 o                         
   0  12   0         17.97         24.22         5.76 o                         
   1  12   0         36.67         77.33        14.86 o                         
   2  12   0        112.00        149.38        13.03 o                         
   3  12   0         57.95         60.16         8.34 o                         
   4  12   0        764.57        845.98        56.79 o                         
   5  12   0        509.46        543.06        25.36 o                         
   6  12   0        274.17        255.00        16.32 o                         
   7  12   0         94.39         94.78         9.33 o                         
   8  12   0         78.39         89.70         7.71 o                         
   9  12   0        217.00        200.25        12.74 o                         
  -4  13   0         74.83         66.50        10.22 o                         
  -3  13   0         15.03          9.00         4.44 o                         
  -2  13   0        200.33        202.49        21.68 o                         
  -1  13   0          2.62          6.91         7.31 o                         
   0  13   0        244.62        273.59        24.57 o                         
   1  13   0         91.74        122.58        12.13 o                         
   2  13   0        310.60        404.25        31.67 o                         
   3  13   0       1000.64        993.73        35.28 o                         
   4  13   0        374.55        394.38        20.89 o                         
   5  13   0          0.11          4.57         3.70 o                         
   6  13   0        653.15        660.17        25.58 o                         
   7  13   0        309.12        317.57        15.32 o                         
   8  13   0        319.18        289.62        15.51 o                         
  -3  14   0        100.02        101.42         6.94 o                         
  -2  14   0          0.03         -0.49         4.41 o                         
  -1  14   0        349.88        381.79        28.97 o                         
   0  14   0         13.99         10.28         6.76 o                         
   1  14   0         77.24         80.40        12.86 o                         
   2  14   0        411.98        426.19        21.98 o                         
   3  14   0          3.76          3.48         4.21 o                         
   4  14   0       1254.95       1343.70        57.82 o                         
   5  14   0        177.06        197.62        12.91 o                         
   6  14   0         30.27         41.26         5.58 o                         
   7  14   0          1.72         -1.75         2.19 o                         
   8  14   0         20.17         22.44         4.12 o                         
  -1  15   0         48.82         65.37         9.69 o                         
   0  15   0         20.87         20.00         6.85 o                         
   1  15   0        214.94        236.78        14.32 o                         
   2  15   0         75.85         79.88        11.58 o                         
   3  15   0        724.92        773.70        27.62 o                         
   4  15   0         26.98         16.52         5.40 o                         
   5  15   0        260.11        250.99        18.20 o                         
   6  15   0         19.35         13.87         4.27 o                         
   0  16   0        132.17        130.65        11.38 o                         
   1  16   0        279.09        335.72        21.48 o                         
   2  16   0         12.82          6.27         3.72 o                         
   3  16   0          4.82          1.64         2.26 o                         
   4  16   0        195.21        156.34        13.53 o                         
   5  16   0         10.49         13.24         4.24 o                         
  -5 -16   1         25.91         19.62         5.02 o                         
  -4 -16   1        141.22        149.40        13.24 o                         
  -3 -16   1         39.58         42.62         5.42 o                         
  -2 -16   1        513.66        550.65        36.65 o                         
  -1 -16   1          5.52          0.73         3.28 o                         
  -6 -15   1         88.69         72.28         7.75 o                         
  -5 -15   1         46.70         52.65         7.98 o                         
  -4 -15   1         55.52         60.61         9.35 o                         
  -3 -15   1          2.94         12.42         4.38 o                         
  -2 -15   1        230.72        260.48        21.71 o                         
  -1 -15   1        199.11        194.70        19.49 o                         
   0 -15   1        159.03        194.80        18.17 o                         
   1 -15   1        148.45        144.58        13.76 o                         
  -8 -14   1          5.21          5.57         2.03 o                         
  -7 -14   1         53.41         56.92        10.54 o                         
  -6 -14   1        209.72        180.07        14.47 o                         
  -5 -14   1          0.01         -2.12         2.90 o                         
  -4 -14   1        141.82        153.72        16.98 o                         
  -3 -14   1        165.11        160.31        18.00 o                         
  -2 -14   1        535.51        598.94        26.34 o                         
  -1 -14   1          8.23         15.73         6.56 o                         
   0 -14   1        129.34        130.14        11.67 o                         
   1 -14   1          3.98         -2.03         5.49 o                         
   2 -14   1        138.36        149.63        15.18 o                         
   3 -14   1        122.87        114.37         7.26 o                         
  -8 -13   1         77.18         82.32         9.06 o                         
  -7 -13   1         35.37         40.93         5.48 o                         
  -6 -13   1        339.58        330.04        17.06 o                         
  -5 -13   1        664.10        687.41        27.09 o                         
  -4 -13   1         48.19         53.88         7.44 o                         
  -3 -13   1       1021.23       1120.26        37.40 o                         
  -2 -13   1         48.76         60.14        11.84 o                         
  -1 -13   1         63.34         68.50         9.04 o                         
   0 -13   1         84.17         82.54        10.45 o                         
   1 -13   1         13.69         16.89         8.80 o                         
   2 -13   1          8.28         29.78         9.17 o                         
   3 -13   1         75.67         76.66        11.64 o                         
   4 -13   1          8.01          8.39         2.81 o                         
  -9 -12   1        257.45        246.32        14.40 o                         
  -8 -12   1         21.52         16.80         8.10 o                         
  -7 -12   1        740.47        763.21        45.51 o                         
  -6 -12   1         96.03        108.34        10.47 o                         
  -5 -12   1        261.08        310.99        18.50 o                         
  -4 -12   1        371.49        379.81        20.69 o                         
  -3 -12   1          1.98          1.20         3.44 o                         
  -2 -12   1        108.61        122.91        13.35 o                         
  -1 -12   1          9.24          8.19         7.17 o                         
   0 -12   1         22.28         20.38         8.10 o                         
   1 -12   1        319.70        394.83        23.04 o                         
   2 -12   1        128.33        144.52        19.74 o                         
   3 -12   1        373.54        367.16        29.49 o                         
   4 -12   1          1.43         -0.21         2.79 o                         
   5 -12   1          0.13         -0.44         3.02 o                         
  -9 -11   1        225.16        241.85        16.43 o                         
  -8 -11   1         17.97         30.24         5.01 o                         
  -7 -11   1         36.65         34.12         6.40 o                         
  -6 -11   1         10.89          6.92         3.30 o                         
  -5 -11   1         35.49         25.32         5.47 o                         
  -4 -11   1        322.75        338.51        19.54 o                         
  -3 -11   1        208.30        249.59        13.40 o                         
  -2 -11   1         24.50         26.98         4.37 o                         
  -1 -11   1        146.53        141.06        13.87 o                         
   0 -11   1        185.63        204.93        25.53 o                         
   1 -11   1        237.91        282.91        20.49 o                         
   2 -11   1         60.29         84.15        16.78 o                         
   3 -11   1        689.16        703.34        45.25 o                         
   4 -11   1          6.15          4.21         4.93 o                         
   5 -11   1         28.89         25.66         4.83 o                         
  -9 -10   1         22.01         25.24         4.12 o                         
  -8 -10   1          0.13          3.18         3.14 o                         
  -7 -10   1        748.40        758.01        29.31 o                         
  -6 -10   1        430.47        409.79        23.90 o                         
  -5 -10   1        166.71        160.96        13.36 o                         
  -4 -10   1        247.73        245.86        15.21 o                         
  -3 -10   1       1477.59       1661.76        38.52 o                         
  -2 -10   1        656.24        671.61        25.51 o                         
  -1 -10   1          1.59         -2.64         2.64 o                         
   0 -10   1         40.59         37.05         6.17 o                         
   1 -10   1         38.71         42.37         6.83 o                         
   2 -10   1          1.76          7.69         5.72 o                         
   3 -10   1        223.64        233.84        26.07 o                         
   4 -10   1          0.60         -0.52         5.25 o                         
   5 -10   1          1.37          0.10         2.93 o                         
   6 -10   1         28.79         25.83         4.19 o                         
 -10  -9   1        104.46         87.49         8.10 o                         
  -9  -9   1         23.78         17.51         3.81 o                         
  -8  -9   1         76.29         71.47         8.30 o                         
  -7  -9   1          6.04          9.49         3.65 o                         
  -6  -9   1        206.91        200.13        27.30 o                         
  -5  -9   1          3.33          4.57         3.07 o                         
  -4  -9   1        270.49        305.24        14.14 o                         
  -3  -9   1          2.20          4.70         3.83 o                         
  -2  -9   1          1.34          0.12         3.28 o                         
  -1  -9   1       1192.31       1191.86        49.35 o                         
   0  -9   1       1268.67       1447.30        56.49 o                         
   1  -9   1        110.58        100.74         8.13 o                         
   2  -9   1          7.24         23.52         5.98 o                         
   3  -9   1        329.23        296.59        29.40 o                         
   4  -9   1        149.51        132.25        19.83 o                         
   5  -9   1        164.29        155.34        13.14 o                         
   6  -9   1        207.56        204.34        18.04 o                         
   7  -9   1          9.05          5.52         3.05 o                         
 -10  -8   1         84.74         85.77         8.59 o                         
  -9  -8   1        106.48         99.70         8.69 o                         
  -8  -8   1          8.09          1.69         3.31 o                         
  -7  -8   1         87.97         84.20         9.73 o                         
  -6  -8   1       1027.86        996.49        24.80 o                         
  -5  -8   1         21.03         17.24         4.04 o                         
  -4  -8   1        360.82        361.73        24.79 o                         
  -3  -8   1          6.55         19.01         5.40 o                         
  -2  -8   1        927.46        932.83        40.23 o                         
  -1  -8   1        998.56       1182.66        46.09 o                         
   0  -8   1         23.28         40.81         7.72 o                         
   1  -8   1        389.77        454.85        26.47 o                         
   2  -8   1       2194.10       2257.77        56.89 o                         
   3  -8   1         32.11         27.81         8.88 o                         
   4  -8   1        675.10        673.59        44.99 o                         
   5  -8   1          0.39          9.14         7.58 o                         
   6  -8   1          2.41          5.83         3.52 o                         
   7  -8   1          0.35          2.39         4.54 o                         
 -10  -7   1         10.57         10.91         3.98 o                         
  -9  -7   1         84.15         84.43         8.36 o                         
  -8  -7   1        171.08        167.88        26.91 o                         
  -7  -7   1        268.81        216.59        15.15 o                         
  -6  -7   1         78.65         90.27         6.62 o                         
  -5  -7   1        550.75        530.29        30.22 o                         
  -4  -7   1        212.53        213.49        17.47 o                         
  -3  -7   1        104.05         89.78        10.68 o                         
  -2  -7   1       1767.34       1899.33        61.36 o                         
  -1  -7   1        450.33        484.72        24.61 o                         
   0  -7   1         22.14         12.42         4.53 o                         
   1  -7   1       1227.93       1288.02        32.56 o                         
   2  -7   1          6.56          8.85         4.12 o                         
   3  -7   1          9.05          8.42         6.15 o                         
   4  -7   1        341.75        338.13        30.36 o                         
   5  -7   1         19.69         16.14         6.79 o                         
   6  -7   1        441.69        460.46        23.35 o                         
   7  -7   1         52.46         64.95         7.59 o                         
 -10  -6   1         10.50         21.77         4.96 o                         
  -9  -6   1        153.89        167.48        11.96 o                         
  -8  -6   1          9.45          9.37         4.28 o                         
  -7  -6   1        261.75        278.54        14.42 o                         
  -6  -6   1         19.79         17.71         3.38 o                         
  -5  -6   1       1794.79       1677.76        44.44 o                         
  -4  -6   1         77.16         75.50         9.90 o                         
  -3  -6   1        592.86        605.23        28.07 o                         
  -2  -6   1       1348.77       1498.27        49.23 o                         
  -1  -6   1         83.63        103.22         9.75 o                         
   0  -6   1        652.11        615.38        18.34 o                         
   1  -6   1         14.73         18.05         4.06 o                         
   2  -6   1        180.91        155.07         9.22 o                         
   3  -6   1        137.23        100.72        12.97 o                         
   4  -6   1        104.15         74.99         9.51 o                         
   5  -6   1        414.31        402.65        23.05 o                         
   6  -6   1          7.55         -3.68         4.40 o                         
   7  -6   1        280.62        273.26        16.56 o                         
   8  -6   1          1.27          3.06         2.55 o                         
 -10  -5   1        154.81        130.15         8.34 o                         
  -9  -5   1          3.35          5.39         2.82 o                         
  -8  -5   1          6.46          2.73         3.05 o                         
  -7  -5   1        270.52        296.54        12.84 o                         
  -6  -5   1        429.27        389.97        13.77 o                         
  -5  -5   1         81.44         71.76        16.92 o                         
  -4  -5   1        494.32        492.99        25.11 o                         
  -3  -5   1         14.83         14.66         4.15 o                         
  -2  -5   1         14.19          4.64         2.70 o                         
  -1  -5   1       8627.47       8711.15       206.35 o                         
   0  -5   1       6315.33       6976.90       120.24 o                         
   1  -5   1       1980.60       2085.74        54.96 o                         
   2  -5   1        380.53        375.23        13.67 o                         
   3  -5   1        204.50        183.07        16.49 o                         
   4  -5   1        331.10        246.61        21.36 o                         
   5  -5   1         27.82         32.10         6.45 o                         
   6  -5   1        286.08        247.15        17.11 o                         
   7  -5   1        414.50        380.28        20.56 o                         
   8  -5   1         16.28         14.60         3.93 o                         
 -10  -4   1        316.78        307.87        14.76 o                         
  -9  -4   1         78.24         70.43         7.98 o                         
  -8  -4   1        115.37        130.26         9.76 o                         
  -7  -4   1         38.72         35.68         5.28 o                         
  -6  -4   1         19.94         27.23         4.87 o                         
  -5  -4   1       1619.90       1669.95        63.28 o                         
  -4  -4   1         10.54         23.22         3.72 o                         
  -3  -4   1       3589.94       3749.66        97.82 o                         
  -2  -4   1       3456.42       3610.97        92.48 o                         
  -1  -4   1       5019.96       5023.17       122.14 o                         
   0  -4   1        169.33        157.67         9.29 o                         
   1  -4   1       1578.14       1521.98        31.48 o                         
   2  -4   1         88.73        106.12         6.07 o                         
   3  -4   1       5109.98       5323.56       119.71 o                         
   4  -4   1        453.72        461.03        28.42 o                         
   5  -4   1       1759.34       1511.16        45.83 o                         
   6  -4   1        706.40        630.94        23.07 o                         
   7  -4   1        409.07        429.26        22.23 o                         
   8  -4   1        230.84        232.06        14.34 o                         
   9  -4   1         75.75         74.19         9.06 o                         
 -10  -3   1         14.12          2.82         3.34 o                         
  -9  -3   1          0.71          0.38         2.51 o                         
  -8  -3   1        322.14        321.46        18.77 o                         
  -7  -3   1        365.19        412.88        22.08 o                         
  -6  -3   1        782.42        689.38        24.37 o                         
  -5  -3   1       2594.68       2470.89        67.92 o                         
  -4  -3   1       1314.72       1185.53        29.93 o                         
  -3  -3   1        374.56        416.30        18.75 o                         
  -2  -3   1       1072.74       1239.55        37.04 o                         
  -1  -3   1      11827.93      11296.23       258.02 o                         
   0  -3   1        957.33       1041.10        29.55 o                         
   1  -3   1        444.81        356.59        10.19 o                         
   2  -3   1       1750.29       1675.31        42.89 o                         
   3  -3   1       4755.54       4909.71        70.64 o                         
   4  -3   1       2494.60       2348.86        76.54 o                         
   5  -3   1       1974.51       2011.28        74.34 o                         
   6  -3   1       1276.93       1173.38        32.15 o                         
   7  -3   1          3.67         -3.73         3.73 o                         
   8  -3   1          0.09         -1.73         3.37 o                         
   9  -3   1        328.57        339.87        21.83 o                         
 -10  -2   1        619.66        614.90        28.94 o                         
  -9  -2   1        239.01        252.11        12.37 o                         
  -8  -2   1        912.69        892.16        49.52 o                         
  -7  -2   1        397.47        382.30        21.12 o                         
  -6  -2   1        691.95        684.76        38.65 o                         
  -5  -2   1         59.52         62.99         6.08 o                         
  -4  -2   1        808.13        725.50        20.89 o                         
  -3  -2   1       3718.97       3658.91        83.93 o                         
  -2  -2   1      14508.38      14426.17       327.51 o                         
  -1  -2   1       2472.99       2548.86        62.70 o                         
   0  -2   1         15.80         26.89         2.03 o                         
   1  -2   1       3028.09       2676.00        52.44 o                         
   2  -2   1       3837.77       3317.63        57.93 o                         
   3  -2   1        141.59         97.81         4.29 o                         
   4  -2   1        146.10        134.39        13.56 o                         
   5  -2   1        452.04        487.62        30.25 o                         
   6  -2   1        226.41        199.40        11.89 o                         
   7  -2   1         28.57         24.81         5.99 o                         
   8  -2   1         16.35          9.91         3.32 o                         
   9  -2   1        222.66        245.22        13.22 o                         
  10  -2   1          0.04         -1.51         2.50 o                         
 -10  -1   1        203.66        223.03        11.69 o                         
  -9  -1   1        363.59        379.23        18.19 o                         
  -8  -1   1         21.71         15.01         7.46 o                         
  -7  -1   1        194.24        180.30        14.38 o                         
  -6  -1   1        666.51        596.12        33.79 o                         
  -5  -1   1        122.91        109.19         7.82 o                         
  -4  -1   1        525.07        542.69        24.82 o                         
  -3  -1   1        358.47        376.93        12.19 o                         
  -2  -1   1        145.95        198.08         4.88 o                         
  -1  -1   1        717.94        827.35        23.13 o                         
   0  -1   1         91.07        150.56         4.37 o                         
   1  -1   1       1387.52       1542.50        26.88 o                         
   2  -1   1       2517.27       2594.23        37.27 o                         
   3  -1   1          1.78          4.78         2.77 o                         
   4  -1   1       2219.55       2048.90        42.59 o                         
   5  -1   1        102.20         82.03        11.73 o                         
   6  -1   1        515.91        436.22        17.54 o                         
   7  -1   1        157.79        139.77        11.22 o                         
   8  -1   1        108.10        109.30        10.77 o                         
   9  -1   1        152.37        157.89        10.98 o                         
  10  -1   1        124.68        127.17        11.67 o                         
 -10   0   1        219.80        211.82        16.59 o                         
  -9   0   1         13.20          0.61         4.03 o                         
  -8   0   1        266.89        239.76        24.50 o                         
  -7   0   1        276.31        268.21        17.75 o                         
  -6   0   1         89.58         89.37        12.60 o                         
  -5   0   1        186.05        159.83        10.43 o                         
  -4   0   1       1254.35       1252.93        35.96 o                         
  -3   0   1       2346.32       2207.27        49.62 o                         
  -2   0   1       1221.55       1225.78        24.68 o                         
  -1   0   1       9088.51       8262.68       132.20 o                         
   1   0   1        307.22        433.60        14.83 o                         
   2   0   1       4401.50       4324.29        72.94 o                         
   3   0   1       4013.12       3956.42        69.90 o                         
   4   0   1         13.39          6.79         2.18 o                         
   5   0   1          0.05          2.55         3.22 o                         
   6   0   1         15.15         20.70         7.02 o                         
   7   0   1        984.42        926.53        34.66 o                         
   8   0   1          1.03          0.86         3.09 o                         
   9   0   1          0.46          3.43         2.84 o                         
  10   0   1         19.97         21.54         6.10 o                         
 -10   1   1        113.81        138.40        11.96 o                         
  -9   1   1        129.05        129.31        15.94 o                         
  -8   1   1        576.78        598.44        39.39 o                         
  -7   1   1        133.45        128.47        12.43 o                         
  -6   1   1        502.62        450.72        22.30 o                         
  -5   1   1         89.88        103.52         8.34 o                         
  -4   1   1        976.68        996.03        27.16 o                         
  -3   1   1        821.99        832.81        35.72 o                         
  -2   1   1        927.01        869.64        19.95 o                         
  -1   1   1      10968.90       9999.70       160.48 o                         
   0   1   1       1373.30       1206.23        30.36 o                         
   1   1   1      21716.06      20200.63       317.19 o                         
   2   1   1       1892.89       2069.65        37.82 o                         
   3   1   1       1802.60       1748.40        34.90 o                         
   4   1   1        632.28        545.05        16.18 o                         
   5   1   1        695.88        728.77        35.82 o                         
   6   1   1         21.50         21.68         5.98 o                         
   7   1   1       2621.17       2529.08        52.97 o                         
   8   1   1        224.54        225.72        31.58 o                         
   9   1   1        314.19        336.09        17.36 o                         
  10   1   1          9.19          2.76         3.77 o                         
  -9   2   1          4.19          5.92         6.65 o                         
  -8   2   1        349.34        310.61        27.60 o                         
  -7   2   1        186.46        161.36        20.70 o                         
  -6   2   1          3.24          1.25         4.93 o                         
  -5   2   1        853.62        862.84        40.75 o                         
  -4   2   1        214.85        225.23        17.01 o                         
  -3   2   1       1628.07       1564.09        34.42 o                         
  -2   2   1         41.48         57.64         4.16 o                         
  -1   2   1       8239.77       7288.90       119.39 o                         
   0   2   1        120.88         83.48         5.05 o                         
   1   2   1        395.78        358.33        12.34 o                         
   2   2   1       3413.92       3916.47        93.32 o                         
   3   2   1        169.38        163.29         7.43 o                         
   4   2   1        196.97        189.68         9.01 o                         
   5   2   1       2127.79       2098.19        45.83 o                         
   6   2   1        777.23        750.11        40.29 o                         
   7   2   1        116.43         90.05         8.04 o                         
   8   2   1          3.92          5.67         4.25 o                         
   9   2   1          7.34          5.79         3.66 o                         
  10   2   1         31.93         46.76         8.50 o                         
  -9   3   1         66.17         78.98        11.26 o                         
  -8   3   1        438.34        447.71        32.83 o                         
  -7   3   1        416.02        443.93        34.83 o                         
  -6   3   1        481.01        416.61        17.52 o                         
  -5   3   1         11.09         14.72         5.78 o                         
  -4   3   1       3270.81       3339.57       159.78 o                         
  -3   3   1        198.81        183.70         9.19 o                         
  -2   3   1         83.53         52.31         7.50 o                         
  -1   3   1        687.01        731.67        17.42 o                         
   0   3   1      16073.72      14324.08       323.76 o                         
   1   3   1        286.24        320.28        12.83 o                         
   2   3   1        473.08        506.25        18.37 o                         
   3   3   1         96.41        103.04         7.81 o                         
   4   3   1       4357.51       4383.15        81.75 o                         
   5   3   1         54.50         76.19         6.46 o                         
   6   3   1         33.27         38.87         9.17 o                         
   7   3   1         32.05         32.39         4.36 o                         
   8   3   1         49.26         50.93         6.17 o                         
   9   3   1          8.87          7.52         5.81 o                         
  10   3   1         78.63         79.50        10.74 o                         
  -9   4   1         31.43         31.20         6.94 o                         
  -8   4   1        323.00        348.81        27.58 o                         
  -7   4   1         19.78         18.61         7.43 o                         
  -6   4   1         87.82         81.94         7.97 o                         
  -5   4   1        210.45        184.30        14.27 o                         
  -4   4   1       1134.03       1162.40        68.05 o                         
  -3   4   1         54.27         59.61         8.08 o                         
  -2   4   1         81.16         85.61         5.80 o                         
  -1   4   1       3063.61       3151.38        57.95 o                         
   0   4   1       6923.48       7063.97       166.18 o                         
   1   4   1          1.15          1.39         1.51 o                         
   2   4   1       1697.79       1847.43        51.52 o                         
   3   4   1       6054.28       6660.04       160.28 o                         
   4   4   1         12.05         27.18         4.11 o                         
   5   4   1        402.45        374.88        16.02 o                         
   6   4   1        225.35        235.03        22.32 o                         
   7   4   1         41.16         34.26         4.60 o                         
   8   4   1         46.01         44.68         4.83 o                         
   9   4   1          0.02          3.52         3.74 o                         
  10   4   1         47.75         38.32         7.26 o                         
  -9   5   1        106.71        103.86         9.87 o                         
  -8   5   1         25.55         26.44         6.88 o                         
  -7   5   1        179.54        184.84        21.74 o                         
  -6   5   1         37.63         43.36         7.16 o                         
  -5   5   1        101.29         80.54        13.76 o                         
  -4   5   1        313.83        289.45        22.93 o                         
  -3   5   1        324.94        276.41        15.88 o                         
  -2   5   1         16.60         11.44         2.51 o                         
  -1   5   1       2255.02       2068.38        58.58 o                         
   0   5   1        312.29        288.61        14.69 o                         
   1   5   1         18.88         21.31         3.89 o                         
   2   5   1       2868.31       3123.38        82.99 o                         
   3   5   1        450.80        545.41        23.54 o                         
   4   5   1       1943.36       2005.04        60.67 o                         
   5   5   1          1.64         16.33        21.12 o                         
   6   5   1         89.78         99.47        14.75 o                         
   7   5   1         40.23         29.40         3.61 o                         
   8   5   1         17.96         19.72         4.17 o                         
   9   5   1        126.25        133.86         8.68 o                         
  10   5   1        150.20        105.71        12.13 o                         
  -8   6   1         20.45         27.37         7.29 o                         
  -7   6   1         16.83         24.06         8.24 o                         
  -6   6   1          2.52          6.06         3.01 o                         
  -5   6   1         89.95         76.63        14.66 o                         
  -4   6   1          0.09          0.75         2.90 o                         
  -3   6   1         25.66         34.77         6.33 o                         
  -2   6   1        133.42        166.32        12.92 o                         
  -1   6   1        463.89        502.65        22.99 o                         
   0   6   1       2854.80       3319.98        88.73 o                         
   1   6   1        276.51        385.21        19.39 o                         
   2   6   1       2664.60       3129.59        86.35 o                         
   3   6   1        169.64        178.86        13.50 o                         
   4   6   1          7.96          3.48         3.13 o                         
   5   6   1        430.24        395.97        18.14 o                         
   6   6   1        382.12        370.06        14.03 o                         
   7   6   1        245.56        280.55        12.66 o                         
   8   6   1         58.60         57.88         6.40 o                         
   9   6   1        337.34        383.26        18.44 o                         
  10   6   1          0.54         -3.11         3.11 o                         
  -8   7   1         32.16         27.49         5.98 o                         
  -7   7   1         21.87         22.52         7.69 o                         
  -6   7   1        104.26         83.24         9.42 o                         
  -5   7   1        132.08        149.49        20.87 o                         
  -4   7   1          0.71          0.70         6.65 o                         
  -3   7   1        438.40        356.85        30.39 o                         
  -2   7   1          3.27         12.42         3.86 o                         
  -1   7   1       2249.00       2567.78        76.05 o                         
   0   7   1        118.91        134.36        11.84 o                         
   1   7   1        409.61        418.34        15.86 o                         
   2   7   1        474.56        567.15        27.52 o                         
   3   7   1       1639.93       1811.00        59.74 o                         
   4   7   1         19.41          2.29         2.73 o                         
   5   7   1       1405.01       1249.97        48.91 o                         
   6   7   1         77.86         72.14         5.37 o                         
   7   7   1        318.52        274.35        14.25 o                         
   8   7   1         11.67         13.25         5.28 o                         
   9   7   1        306.06        263.53        19.72 o                         
  10   7   1        195.99        173.17        14.80 o                         
  -7   8   1        112.30        120.08        14.31 o                         
  -6   8   1        200.69        215.45        14.50 o                         
  -5   8   1         89.09         63.89        14.22 o                         
  -4   8   1          5.00         -1.19         6.88 o                         
  -3   8   1          5.78         -1.31         7.00 o                         
  -2   8   1        850.69        945.32        99.42 o                         
  -1   8   1        685.99        735.59        34.43 o                         
   0   8   1         15.94         13.47         4.76 o                         
   1   8   1        522.71        698.47        33.26 o                         
   2   8   1        445.42        476.21        26.79 o                         
   3   8   1        636.23        678.85        33.67 o                         
   4   8   1         11.21         21.36         5.78 o                         
   5   8   1         13.78         12.84         2.95 o                         
   6   8   1         17.82         12.84         3.02 o                         
   7   8   1         56.19         60.01         8.14 o                         
   8   8   1        289.04        323.72        36.52 o                         
   9   8   1         71.67         52.92         6.85 o                         
  10   8   1         89.90         95.35        10.10 o                         
  -7   9   1         50.82         54.42         7.72 o                         
  -6   9   1        143.26        127.52        13.27 o                         
  -5   9   1          0.30         -0.08         3.97 o                         
  -4   9   1        277.08        234.22        25.80 o                         
  -3   9   1          0.10          2.41         6.65 o                         
  -2   9   1       3317.72       3455.24       122.03 o                         
  -1   9   1         50.89         54.65         6.97 o                         
   0   9   1        648.94        732.02        25.96 o                         
   1   9   1        291.45        394.18        25.75 o                         
   2   9   1        332.81        328.32        23.45 o                         
   3   9   1        919.54        984.70        44.85 o                         
   4   9   1        310.68        346.03        15.58 o                         
   5   9   1        363.45        330.80        15.17 o                         
   6   9   1        202.93        207.61        15.27 o                         
   7   9   1         55.05         62.28         8.57 o                         
   8   9   1        508.56        524.57        23.50 o                         
   9   9   1          1.39          1.98         2.59 o                         
  10   9   1        250.93        225.83        14.22 o                         
  -6  10   1          3.80         -3.13         3.63 o                         
  -5  10   1        243.74        220.23        14.32 o                         
  -4  10   1        490.24        509.59        37.68 o                         
  -3  10   1         55.80         29.93         9.75 o                         
  -2  10   1        610.72        625.55        44.44 o                         
  -1  10   1         36.84         44.37         7.36 o                         
   0  10   1        119.81        130.46        11.71 o                         
   1  10   1        705.56        736.53        23.25 o                         
   2  10   1       1722.34       1752.02        58.45 o                         
   3  10   1        368.17        427.73        17.34 o                         
   4  10   1         66.68         60.62         6.65 o                         
   5  10   1       1350.27       1429.58        36.18 o                         
   6  10   1        166.43        163.69        14.01 o                         
   7  10   1         81.76         84.29         9.84 o                         
   8  10   1          0.90         -5.43         9.49 o                         
   9  10   1         44.93         45.86         5.67 o                         
  -5  11   1        260.51        268.55        19.72 o                         
  -4  11   1          4.14         -6.24         6.24 o                         
  -3  11   1         29.35         28.97         9.84 o                         
  -2  11   1        200.20        199.04        24.35 o                         
  -1  11   1          1.16          1.57         6.36 o                         
   0  11   1        140.24        134.74        18.58 o                         
   1  11   1        203.06        206.79        15.31 o                         
   2  11   1        529.39        571.89        20.98 o                         
   3  11   1       1023.28       1089.88        30.69 o                         
   4  11   1        122.95        136.86        12.74 o                         
   5  11   1        105.08        105.44        17.30 o                         
   6  11   1         37.07         27.84         6.17 o                         
   7  11   1        261.28        280.47        18.39 o                         
   8  11   1       1153.97       1236.56        35.78 o                         
   9  11   1         72.13         85.95         6.65 o                         
  -5  12   1         35.40         31.70         6.18 o                         
  -4  12   1        109.16        111.99         9.23 o                         
  -3  12   1        259.22        247.83        24.38 o                         
  -2  12   1        153.49        168.50        21.83 o                         
  -1  12   1        150.73        170.68        23.34 o                         
   0  12   1          8.05          9.11         4.25 o                         
   1  12   1        294.75        326.40        29.00 o                         
   2  12   1        477.08        450.00        34.37 o                         
   3  12   1         75.21         65.36         8.90 o                         
   4  12   1          5.53          8.25         4.59 o                         
   5  12   1        149.58        160.55        13.46 o                         
   6  12   1        710.78        767.84        32.89 o                         
   7  12   1        859.38        891.26        30.44 o                         
   8  12   1         82.75         65.42         7.92 o                         
   9  12   1         13.60         15.26         2.83 o                         
  -4  13   1          7.55          9.72         4.06 o                         
  -3  13   1         27.71         14.02         5.63 o                         
  -2  13   1        238.80        245.19        23.89 o                         
  -1  13   1          2.14         12.31         6.76 o                         
   0  13   1         14.28         16.95         6.79 o                         
   1  13   1         73.33         92.59        10.60 o                         
   2  13   1          2.91          5.49         6.94 o                         
   3  13   1       2524.51       2911.08       103.22 o                         
   4  13   1        923.41       1004.13        37.33 o                         
   5  13   1        812.64        863.67        31.75 o                         
   6  13   1          0.44          3.30         2.70 o                         
   7  13   1          0.32          5.53         2.95 o                         
   8  13   1         72.79         73.45         6.19 o                         
  -3  14   1         34.49         46.88         7.69 o                         
  -2  14   1          0.19          5.08         5.52 o                         
  -1  14   1        189.95        170.18        19.19 o                         
   0  14   1        518.82        565.15        37.94 o                         
   1  14   1        300.75        289.06        18.66 o                         
   2  14   1        119.20        149.52        17.91 o                         
   3  14   1        289.69        321.27        26.73 o                         
   4  14   1        144.36        116.89        15.82 o                         
   5  14   1        410.50        402.15        19.10 o                         
   6  14   1        147.88        141.76        10.09 o                         
   7  14   1          0.45          3.18         2.93 o                         
  -1  15   1          0.66          6.41         4.62 o                         
   0  15   1        416.59        427.68        28.27 o                         
   1  15   1          0.03         -6.68         6.68 o                         
   2  15   1        130.94        150.16        11.69 o                         
   3  15   1        410.23        381.90        18.49 o                         
   4  15   1          4.51          8.21         4.73 o                         
   5  15   1         89.33        112.36        12.34 o                         
   6  15   1         53.21         56.11         7.87 o                         
   0  16   1         53.36         45.17         7.14 o                         
   1  16   1          8.78         12.13         4.27 o                         
   2  16   1        278.65        272.44        20.03 o                         
   3  16   1         17.67         15.09         3.55 o                         
   4  16   1        115.62        106.50        10.88 o                         
   5  16   1        116.34        105.16         6.86 o                         
  -5 -16   2          0.20          0.20         2.67 o                         
  -4 -16   2         31.86         28.16         5.92 o                         
  -3 -16   2          0.66          5.02         2.86 o                         
  -2 -16   2        144.51        122.50        11.80 o                         
  -1 -16   2        147.99        134.02        11.87 o                         
  -5 -15   2        469.27        426.92        21.42 o                         
  -4 -15   2          2.94         10.71         5.05 o                         
  -3 -15   2        995.14       1050.79        48.36 o                         
  -2 -15   2         11.90         11.41         5.20 o                         
  -1 -15   2         38.66         41.49         6.11 o                         
   0 -15   2         19.34         17.62         6.56 o                         
   1 -15   2          0.01         -4.09         4.09 o                         
  -7 -14   2        543.88        550.52        25.28 o                         
  -6 -14   2        140.64        147.10         9.38 o                         
  -5 -14   2          1.23          4.61         2.51 o                         
  -4 -14   2        152.24        168.64        17.07 o                         
  -3 -14   2         66.28         65.54        11.15 o                         
  -2 -14   2        298.07        279.47        25.66 o                         
  -1 -14   2        116.47        118.17        15.91 o                         
   0 -14   2         42.38         37.66        17.24 o                         
   1 -14   2          1.30          6.39         5.25 o                         
   2 -14   2         29.91         31.58         7.34 o                         
   3 -14   2         16.01         16.55         4.30 o                         
  -8 -13   2         59.53         57.41         7.49 o                         
  -7 -13   2         18.80         20.52         5.69 o                         
  -6 -13   2        153.52        178.45        11.92 o                         
  -5 -13   2        485.13        487.50        21.76 o                         
  -4 -13   2         32.18         38.83         6.56 o                         
  -3 -13   2         69.90         73.78         8.66 o                         
  -2 -13   2          6.75          8.59         6.62 o                         
  -1 -13   2         88.55         99.97        16.14 o                         
   0 -13   2         33.40         30.93         6.53 o                         
   1 -13   2        113.59        121.31        21.16 o                         
   2 -13   2         91.84         85.63        13.38 o                         
   3 -13   2         15.18          9.99         4.88 o                         
   4 -13   2         25.54         30.57         5.60 o                         
  -9 -12   2          6.67          9.09         3.19 o                         
  -8 -12   2         37.48         34.51         4.92 o                         
  -7 -12   2         62.53         64.41         7.43 o                         
  -6 -12   2        255.89        237.23        14.93 o                         
  -5 -12   2        121.35        114.38        12.99 o                         
  -4 -12   2        115.35        130.14        11.80 o                         
  -3 -12   2        200.18        236.78        15.97 o                         
  -2 -12   2        104.07         95.19        19.20 o                         
  -1 -12   2        158.86        148.38        18.87 o                         
   0 -12   2         34.92         36.98        10.48 o                         
   1 -12   2         10.58          7.49         3.95 o                         
   2 -12   2          0.37          4.80         3.57 o                         
   3 -12   2          4.89         10.39         6.41 o                         
   4 -12   2        369.86        348.04        21.52 o                         
   5 -12   2          2.91         -2.21         3.08 o                         
  -9 -11   2         26.81         27.58         5.57 o                         
  -8 -11   2        452.39        485.73        27.81 o                         
  -7 -11   2         31.62         29.65         5.42 o                         
  -6 -11   2        387.61        418.60        21.06 o                         
  -5 -11   2         81.29         87.36        11.61 o                         
  -4 -11   2        102.57         89.08         9.64 o                         
  -3 -11   2        255.18        267.05        16.81 o                         
  -2 -11   2         53.76         63.69         6.88 o                         
  -1 -11   2         27.73         30.35         6.13 o                         
   0 -11   2        406.96        434.70        23.83 o                         
   1 -11   2          8.59         12.52         5.66 o                         
   2 -11   2        902.33        903.78        36.54 o                         
   3 -11   2         32.58         27.17         9.29 o                         
   4 -11   2        324.42        284.46        24.82 o                         
   5 -11   2         40.84         38.71         5.20 o                         
  -9 -10   2         34.54         36.28         6.88 o                         
  -8 -10   2        293.58        317.93        16.17 o                         
  -7 -10   2          0.12          0.32         3.35 o                         
  -6 -10   2         53.65         64.44         8.66 o                         
  -5 -10   2        118.38        114.38        11.09 o                         
  -4 -10   2        601.18        623.72        21.68 o                         
  -3 -10   2        334.71        367.47        15.84 o                         
  -2 -10   2         99.04        103.23        11.91 o                         
  -1 -10   2         76.81         91.71         7.68 o                         
   0 -10   2        277.32        282.28        22.12 o                         
   1 -10   2          2.40         13.70         7.69 o                         
   2 -10   2          5.53          2.71         4.27 o                         
   3 -10   2         51.74         77.73        15.30 o                         
   4 -10   2          0.85         -3.16         5.34 o                         
   5 -10   2        262.66        238.97        14.99 o                         
   6 -10   2         13.39         14.50         3.39 o                         
 -10  -9   2         16.35         13.73         3.74 o                         
  -9  -9   2        195.43        192.74        16.37 o                         
  -8  -9   2          7.27          3.17         2.78 o                         
  -7  -9   2        101.33        109.53        10.84 o                         
  -6  -9   2        184.78        203.40        14.75 o                         
  -5  -9   2       3565.70       3590.43        66.09 o                         
  -4  -9   2        183.00        171.70        10.49 o                         
  -3  -9   2          1.68         -1.25         3.22 o                         
  -2  -9   2         10.59         14.37         5.78 o                         
  -1  -9   2       1201.02       1291.92        52.57 o                         
   0  -9   2        165.30        200.78        18.20 o                         
   1  -9   2        707.49        731.95        25.64 o                         
   2  -9   2         60.95         57.87         7.11 o                         
   3  -9   2        186.01        176.23        15.20 o                         
   4  -9   2        817.49        778.87        48.10 o                         
   5  -9   2         93.35        104.46        10.84 o                         
   6  -9   2        150.01        170.44        12.28 o                         
   7  -9   2         81.63         69.40         7.55 o                         
 -10  -8   2         37.38         53.87         6.94 o                         
  -9  -8   2        116.69        114.89        13.03 o                         
  -8  -8   2         34.58         29.34         5.72 o                         
  -7  -8   2         42.68         43.70         6.81 o                         
  -6  -8   2        308.34        302.70        14.43 o                         
  -5  -8   2         83.20         81.96         7.25 o                         
  -4  -8   2        227.37        204.38        18.69 o                         
  -3  -8   2        232.54        254.24        20.09 o                         
  -2  -8   2        420.91        477.28        27.34 o                         
  -1  -8   2        296.30        370.70        23.19 o                         
   0  -8   2        110.36        134.04        13.53 o                         
   1  -8   2        171.75        209.78        17.36 o                         
   2  -8   2        431.37        427.85        33.06 o                         
   3  -8   2        165.51        158.44        14.16 o                         
   4  -8   2        890.34        898.43        52.25 o                         
   5  -8   2        238.07        236.89        24.99 o                         
   6  -8   2         27.78         33.79         9.43 o                         
   7  -8   2        107.11        109.39         8.19 o                         
 -10  -7   2         17.37         11.99         3.98 o                         
  -9  -7   2         88.65         82.38        11.26 o                         
  -8  -7   2         23.22         21.26        11.29 o                         
  -7  -7   2        222.44        195.76        14.23 o                         
  -6  -7   2        315.63        322.97        15.16 o                         
  -5  -7   2         69.38         72.41         7.80 o                         
  -4  -7   2        572.29        572.58        31.09 o                         
  -3  -7   2        383.29        401.58        23.98 o                         
  -2  -7   2       4556.76       5251.75       138.72 o                         
  -1  -7   2       4643.62       5139.68       134.80 o                         
   0  -7   2        931.30       1010.50        39.36 o                         
   1  -7   2       1686.90       1599.89        54.66 o                         
   2  -7   2        967.82       1035.76        40.99 o                         
   3  -7   2       1800.23       1727.23        73.76 o                         
   4  -7   2          0.98          5.46         6.53 o                         
   5  -7   2         96.44         86.91        15.59 o                         
   6  -7   2         23.90         23.05         9.94 o                         
   7  -7   2          0.44          3.83         3.41 o                         
   8  -7   2        130.17        141.42        10.80 o                         
 -10  -6   2         59.61         51.81         7.17 o                         
  -9  -6   2         25.35         25.34         7.29 o                         
  -8  -6   2         57.36         50.49         7.26 o                         
  -7  -6   2         53.69         40.04         6.40 o                         
  -6  -6   2        220.33        232.25        10.54 o                         
  -5  -6   2          2.84          4.86         2.30 o                         
  -4  -6   2        579.55        665.32        32.07 o                         
  -3  -6   2       1467.65       1431.56        50.13 o                         
  -2  -6   2        725.47        767.20        31.76 o                         
  -1  -6   2       5840.88       5961.11       149.63 o                         
   0  -6   2       6494.80       7125.93       136.60 o                         
   1  -6   2       1009.82       1161.47        40.90 o                         
   2  -6   2        228.68        241.11        12.18 o                         
   3  -6   2          0.56          3.22         2.71 o                         
   4  -6   2         82.17         89.27        10.19 o                         
   5  -6   2        444.65        408.24        23.24 o                         
   6  -6   2          0.18          3.37         3.39 o                         
   7  -6   2          3.27          4.07         3.17 o                         
   8  -6   2        175.86        211.49        15.96 o                         
 -10  -5   2         30.27         24.61         5.40 o                         
  -9  -5   2         89.32         85.69         8.40 o                         
  -8  -5   2         30.33         16.73         3.88 o                         
  -7  -5   2          9.09         10.96         5.09 o                         
  -6  -5   2        364.35        323.99        12.39 o                         
  -5  -5   2       1686.81       1628.17        42.54 o                         
  -4  -5   2       4066.63       3986.95       109.69 o                         
  -3  -5   2        572.69        583.38        26.62 o                         
  -2  -5   2       3772.03       3985.03       104.26 o                         
  -1  -5   2         48.15         73.64         7.60 o                         
   0  -5   2         38.16         26.79         3.38 o                         
   1  -5   2       2042.49       1906.72        83.35 o                         
   2  -5   2         31.84         51.85         4.73 o                         
   3  -5   2        106.21         91.83        12.73 o                         
   4  -5   2         19.38         29.06         8.07 o                         
   5  -5   2         12.28         16.87         5.98 o                         
   6  -5   2        726.48        564.13        32.52 o                         
   7  -5   2         27.11         26.61         6.04 o                         
   8  -5   2        125.26        111.42         9.11 o                         
 -10  -4   2          0.74          0.87         2.44 o                         
  -9  -4   2          0.20         -1.23         3.13 o                         
  -8  -4   2         62.64         78.80         7.67 o                         
  -7  -4   2       1562.23       1543.36        49.08 o                         
  -6  -4   2       2300.54       2303.25        58.99 o                         
  -5  -4   2       1202.72       1125.35        32.22 o                         
  -4  -4   2        736.09        789.91        18.27 o                         
  -3  -4   2        138.52        170.97        12.54 o                         
  -2  -4   2        371.74        374.30        17.88 o                         
  -1  -4   2       7450.14       6998.55       166.67 o                         
   0  -4   2       2407.06       2323.58        61.86 o                         
   1  -4   2        258.45        314.84        10.82 o                         
   2  -4   2          4.93          5.08         8.20 o                         
   3  -4   2          4.46          3.20         2.09 o                         
   4  -4   2        166.90        146.70        15.59 o                         
   5  -4   2       2143.79       2022.93        58.21 o                         
   6  -4   2        120.09         92.34         9.14 o                         
   7  -4   2        154.84        138.96        12.34 o                         
   8  -4   2        381.78        334.85        17.12 o                         
   9  -4   2         17.67         21.94         4.59 o                         
 -10  -3   2         33.39         31.64         6.01 o                         
  -9  -3   2        775.00        822.72        23.87 o                         
  -8  -3   2        580.94        522.75        24.88 o                         
  -7  -3   2        628.00        591.33        39.27 o                         
  -6  -3   2        241.58        221.98        13.14 o                         
  -5  -3   2         79.48         73.51         6.86 o                         
  -4  -3   2      17092.17      16851.47       277.56 o                         
  -3  -3   2        175.31        228.03        13.79 o                         
  -2  -3   2         65.68         64.26         6.44 o                         
  -1  -3   2       1875.75       2059.21        54.60 o                         
   0  -3   2       1509.50       1504.81        29.27 o                         
   1  -3   2       2862.82       2525.88        45.95 o                         
   2  -3   2       2766.17       2536.31        65.24 o                         
   3  -3   2       2148.14       2002.89        43.25 o                         
   4  -3   2         13.26         16.43         5.75 o                         
   5  -3   2        115.77         94.83        13.53 o                         
   6  -3   2       1808.69       1716.57        40.93 o                         
   7  -3   2         37.06         38.89        16.10 o                         
   8  -3   2        244.50        239.64        19.62 o                         
   9  -3   2         59.45         51.93         7.95 o                         
 -10  -2   2        316.40        346.93        18.49 o                         
  -9  -2   2          0.18          0.33         2.26 o                         
  -8  -2   2         19.47         18.81         8.10 o                         
  -7  -2   2         51.28         31.99         9.81 o                         
  -6  -2   2        142.57        133.60         9.94 o                         
  -5  -2   2       1711.18       1604.55        38.86 o                         
  -4  -2   2       2881.27       2802.14        56.00 o                         
  -3  -2   2        738.67        715.77        14.27 o                         
  -2  -2   2      19095.73      18286.97       414.35 o                         
  -1  -2   2       2926.51       2713.81        67.52 o                         
   0  -2   2       1544.79       1475.93        46.43 o                         
   1  -2   2       2256.60       2091.26        39.75 o                         
   2  -2   2        754.15        662.81        16.78 o                         
   3  -2   2       2024.13       1796.59        38.40 o                         
   4  -2   2       1299.60       1312.26        50.68 o                         
   5  -2   2        707.77        642.97        36.08 o                         
   6  -2   2         94.25         78.52         7.66 o                         
   7  -2   2        290.37        249.24        16.56 o                         
   8  -2   2         75.87         75.38         8.74 o                         
   9  -2   2         62.05         68.25         6.84 o                         
  10  -2   2        107.87        120.05        10.48 o                         
 -10  -1   2         44.85         33.82         7.23 o                         
  -9  -1   2        747.31        809.50        28.55 o                         
  -8  -1   2         35.70         53.44        11.90 o                         
  -7  -1   2       1798.44       1741.16        74.92 o                         
  -6  -1   2          5.06          5.10         2.67 o                         
  -5  -1   2         51.54         42.28         5.04 o                         
  -4  -1   2       6579.87       6546.54       114.75 o                         
  -3  -1   2       1130.14       1105.99        25.29 o                         
  -2  -1   2         17.20         10.98         2.18 o                         
  -1  -1   2         93.13         55.70         3.24 o                         
   0  -1   2       9520.31       8286.85       131.94 o                         
   1  -1   2       3520.82       3684.44        50.32 o                         
   2  -1   2       3134.57       3174.13        57.22 o                         
   3  -1   2         53.70         50.71         6.72 o                         
   4  -1   2          6.92          5.60         3.80 o                         
   5  -1   2        591.19        624.16        34.45 o                         
   6  -1   2        262.38        229.69        12.49 o                         
   7  -1   2        503.05        523.16        24.62 o                         
   8  -1   2          1.81         -2.88         3.25 o                         
   9  -1   2        190.45        206.36        12.50 o                         
  10  -1   2         10.39         14.11         4.30 o                         
 -10   0   2          7.82         16.66         5.40 o                         
  -9   0   2          9.61          7.87         3.58 o                         
  -8   0   2        678.98        654.78        41.97 o                         
  -7   0   2         81.36         72.36        14.25 o                         
  -6   0   2         29.09         34.76         6.08 o                         
  -5   0   2        476.39        436.62        18.27 o                         
  -4   0   2         55.67         88.47         7.11 o                         
  -3   0   2       6329.58       6347.54       108.44 o                         
  -2   0   2      10341.50       9977.39       291.49 o                         
  -1   0   2        130.99        147.67         4.37 o                         
   0   0   2      11029.91       9925.17       128.87 o                         
   1   0   2       3574.48       3145.35        76.80 o                         
   2   0   2      15460.57      13608.40       313.08 o                         
   3   0   2        144.07        182.52        13.24 o                         
   4   0   2        119.74        130.39        12.95 o                         
   5   0   2          6.29          5.28         3.69 o                         
   6   0   2          3.84         -3.19         4.53 o                         
   7   0   2        279.11        264.59        14.19 o                         
   8   0   2          9.57         17.59         5.12 o                         
   9   0   2          7.03          6.63         3.13 o                         
  10   0   2        308.27        346.26        21.42 o                         
 -10   1   2         58.39         75.03         9.03 o                         
  -9   1   2         92.78        113.32        14.92 o                         
  -8   1   2          4.38          3.77         5.08 o                         
  -7   1   2        159.47        158.25        20.64 o                         
  -6   1   2        366.98        349.91        19.22 o                         
  -5   1   2        154.05        144.48        10.13 o                         
  -4   1   2       1946.61       1952.27        48.30 o                         
  -3   1   2       1017.45       1027.34        25.52 o                         
  -2   1   2       2055.06       1978.89       105.31 o                         
  -1   1   2         70.11         36.99         3.28 o                         
   0   1   2        863.90        909.08        17.61 o                         
   1   1   2       2043.84       1906.55        45.43 o                         
   2   1   2       4018.97       4240.26       116.89 o                         
   3   1   2        274.86        323.70         9.86 o                         
   4   1   2         82.07         87.96         5.13 o                         
   5   1   2         73.03         71.52        11.00 o                         
   6   1   2       1901.64       1817.27        70.82 o                         
   7   1   2        135.99        152.48        10.72 o                         
   8   1   2          0.62          3.86         3.36 o                         
   9   1   2        126.53        128.64        10.56 o                         
  10   1   2          0.41         -1.51         2.79 o                         
 -10   2   2          0.03          5.40         3.13 o                         
  -9   2   2         14.09          5.63         4.62 o                         
  -8   2   2        243.12        251.49        24.88 o                         
  -7   2   2        149.44        148.15        19.71 o                         
  -6   2   2        660.34        621.34        26.90 o                         
  -5   2   2        512.75        521.92        51.96 o                         
  -4   2   2        428.97        470.24        20.54 o                         
  -3   2   2        304.40        255.00        10.99 o                         
  -2   2   2         26.00         18.26         2.52 o                         
  -1   2   2       1172.66       1009.92        21.40 o                         
   0   2   2        459.64        508.92        17.27 o                         
   1   2   2       1134.07       1285.88        33.99 o                         
   2   2   2       2147.88       2222.13        54.98 o                         
   3   2   2          8.65          7.19         5.46 o                         
   4   2   2       1683.44       1894.32        39.81 o                         
   5   2   2          6.35          1.02         2.50 o                         
   6   2   2       1666.32       1716.05        68.44 o                         
   7   2   2         27.83         31.49         4.26 o                         
   8   2   2        579.48        615.32        26.81 o                         
   9   2   2         16.17         17.77         5.41 o                         
  10   2   2        187.36        173.06        15.73 o                         
  -9   3   2         11.53          6.91         4.41 o                         
  -8   3   2          1.44         -0.15         4.62 o                         
  -7   3   2        236.58        220.86        24.50 o                         
  -6   3   2         45.85         32.62         8.29 o                         
  -5   3   2        135.62        135.55        15.09 o                         
  -4   3   2        380.61        305.53        14.02 o                         
  -3   3   2         23.82         26.92         3.88 o                         
  -2   3   2       1353.35       1516.01        32.73 o                         
  -1   3   2        192.52        240.76         8.78 o                         
   0   3   2        461.95        360.80        14.69 o                         
   1   3   2       1579.99       1554.43        41.97 o                         
   2   3   2       4867.96       4819.64        81.40 o                         
   3   3   2         48.26         71.67         6.15 o                         
   4   3   2          8.04          5.13         1.88 o                         
   5   3   2         21.08         14.63         5.83 o                         
   6   3   2       1209.59       1141.21        53.73 o                         
   7   3   2        616.40        638.69        18.91 o                         
   8   3   2        197.85        229.24        15.90 o                         
   9   3   2        218.62        203.79        14.16 o                         
  10   3   2        256.44        286.52        13.44 o                         
  -9   4   2         10.45          8.97         4.47 o                         
  -8   4   2         24.82         19.74         7.02 o                         
  -7   4   2        108.12        122.90        18.64 o                         
  -6   4   2         23.95         31.84        10.68 o                         
  -5   4   2         51.30         44.72         5.59 o                         
  -4   4   2         35.34         55.69         7.74 o                         
  -3   4   2       1386.06       1618.61        61.75 o                         
  -2   4   2        611.83        609.47        18.24 o                         
  -1   4   2       3825.54       3794.21        96.83 o                         
   0   4   2       2880.77       3074.12        78.78 o                         
   1   4   2          3.13          5.92         2.21 o                         
   2   4   2        151.44        130.60         6.35 o                         
   3   4   2       3346.73       3597.64        91.58 o                         
   4   4   2        118.02        115.31         7.72 o                         
   5   4   2        735.08        671.09        22.19 o                         
   6   4   2         10.69         10.86         5.60 o                         
   7   4   2       1137.97       1148.23        37.80 o                         
   8   4   2        158.48        184.58        11.88 o                         
   9   4   2        724.99        787.21        29.73 o                         
  10   4   2         17.48          8.70        10.12 o                         
  -9   5   2         93.89         99.59         9.90 o                         
  -8   5   2         57.72         48.82         9.90 o                         
  -7   5   2         16.69         17.01         8.91 o                         
  -6   5   2         74.39         80.06        15.73 o                         
  -5   5   2        535.66        468.64        18.07 o                         
  -4   5   2        704.11        862.16        63.66 o                         
  -3   5   2       1696.61       1702.21        74.19 o                         
  -2   5   2       1855.92       1955.93        59.19 o                         
  -1   5   2       1879.83       1860.14        55.12 o                         
   0   5   2        269.27        286.06        15.06 o                         
   1   5   2        417.13        399.14        18.20 o                         
   2   5   2        175.74        165.26         8.06 o                         
   3   5   2        159.70        154.54        11.18 o                         
   4   5   2        192.41        240.72        15.09 o                         
   5   5   2         42.08         19.54         3.86 o                         
   6   5   2         20.61         17.56         4.48 o                         
   7   5   2        498.81        492.33        22.02 o                         
   8   5   2         75.85         80.63         7.73 o                         
   9   5   2          0.08          0.50         5.20 o                         
  10   5   2          8.95          7.11         4.96 o                         
  -8   6   2        102.71         95.12        12.31 o                         
  -7   6   2         21.76         22.03         8.36 o                         
  -6   6   2        787.02        715.27        46.67 o                         
  -5   6   2          3.41         -0.84         8.27 o                         
  -4   6   2        241.43        287.54        28.04 o                         
  -3   6   2         32.51         37.47         6.71 o                         
  -2   6   2        152.08        186.09        14.19 o                         
  -1   6   2       2849.90       3036.76        84.35 o                         
   0   6   2        135.77        114.54        10.01 o                         
   1   6   2       2060.14       2469.38        70.42 o                         
   2   6   2       1501.36       1684.35        42.13 o                         
   3   6   2       1586.72       1810.19        56.49 o                         
   4   6   2       1848.34       1804.44        57.56 o                         
   5   6   2       1213.60       1255.88        36.11 o                         
   6   6   2        120.89        117.99         8.15 o                         
   7   6   2        619.65        628.94        19.77 o                         
   8   6   2          9.36          4.38         3.56 o                         
   9   6   2        206.64        216.76        14.45 o                         
  10   6   2          3.44          4.15         4.47 o                         
  -8   7   2        105.42        112.62        11.38 o                         
  -7   7   2          7.76          5.25         5.78 o                         
  -6   7   2         59.52         44.90        11.73 o                         
  -5   7   2        166.55        149.37        21.60 o                         
  -4   7   2        459.00        412.15        34.40 o                         
  -3   7   2        119.73        149.55        11.46 o                         
  -2   7   2         57.41         55.59         8.39 o                         
  -1   7   2         26.83         87.40         9.78 o                         
   0   7   2       1715.49       1829.98        58.49 o                         
   1   7   2        222.44        239.18        16.37 o                         
   2   7   2        143.00        171.98        14.08 o                         
   3   7   2        298.22        368.38        21.68 o                         
   4   7   2         84.17         58.72         8.65 o                         
   5   7   2        325.45        278.37        19.65 o                         
   6   7   2        545.77        557.75        18.13 o                         
   7   7   2        721.94        711.21        23.99 o                         
   8   7   2        102.94        105.91        10.69 o                         
   9   7   2          0.50          1.37         2.66 o                         
  10   7   2        111.32        106.85        11.70 o                         
  -7   8   2         52.30         46.44         8.80 o                         
  -6   8   2         14.14         14.69         7.95 o                         
  -5   8   2          3.39          0.73         5.72 o                         
  -4   8   2          6.11         -0.75         7.34 o                         
  -3   8   2        469.39        465.73        36.37 o                         
  -2   8   2         20.08         30.82        10.48 o                         
  -1   8   2        932.77        991.69        41.51 o                         
   0   8   2         13.86         12.89         4.41 o                         
   1   8   2         75.29         91.23        10.74 o                         
   2   8   2       1002.76       1070.79        43.89 o                         
   3   8   2         10.81         11.20         4.59 o                         
   4   8   2       1444.63       1575.80        57.91 o                         
   5   8   2        183.64        157.08         9.78 o                         
   6   8   2        163.42        141.35        10.73 o                         
   7   8   2        432.99        459.00        27.36 o                         
   8   8   2         16.37         11.44         3.91 o                         
   9   8   2         21.35          6.81         8.59 o                         
  10   8   2          3.47          3.98         3.37 o                         
  -7   9   2          4.29         -0.06         2.73 o                         
  -6   9   2         57.26         57.76        10.77 o                         
  -5   9   2        141.97        121.20        16.36 o                         
  -4   9   2        297.30        293.28        29.20 o                         
  -3   9   2        204.16        195.81        24.03 o                         
  -2   9   2          7.52         15.32         8.01 o                         
  -1   9   2         78.68         97.17         9.61 o                         
   0   9   2       1510.98       1603.31        60.06 o                         
   1   9   2        754.01        825.32        27.87 o                         
   2   9   2        320.64        364.78        24.90 o                         
   3   9   2        153.95        143.45        15.41 o                         
   4   9   2         95.25         84.26         7.28 o                         
   5   9   2        145.36        147.37         9.86 o                         
   6   9   2        143.08        136.45        12.48 o                         
   7   9   2        538.03        536.23        42.35 o                         
   8   9   2          2.66          7.86         5.67 o                         
   9   9   2        883.62        911.22        28.15 o                         
  10   9   2         87.45         78.81         8.74 o                         
  -6  10   2        103.74        110.16        12.83 o                         
  -5  10   2          8.47         11.19         3.82 o                         
  -4  10   2        159.62        147.28        19.77 o                         
  -3  10   2        166.33        165.10        21.89 o                         
  -2  10   2       1235.07       1433.39        71.35 o                         
  -1  10   2       1850.72       2142.85        46.13 o                         
   0  10   2          0.66         -2.42         3.90 o                         
   1  10   2       1084.14       1150.42        60.64 o                         
   2  10   2        624.87        653.29        21.82 o                         
   3  10   2          7.52          3.96         2.76 o                         
   4  10   2        207.86        211.39        12.22 o                         
   5  10   2        958.24        982.95        28.82 o                         
   6  10   2          0.09          2.71         3.65 o                         
   7  10   2        338.89        350.84        21.86 o                         
   8  10   2        549.57        542.39        24.25 o                         
   9  10   2       1365.01       1355.49        34.85 o                         
  -5  11   2         97.38         77.09        11.93 o                         
  -4  11   2        457.59        447.24        32.89 o                         
  -3  11   2         50.41         55.35        13.82 o                         
  -2  11   2         55.22         58.55        14.98 o                         
  -1  11   2        201.91        209.40        25.22 o                         
   0  11   2        390.90        439.11        33.79 o                         
   1  11   2          7.92          7.67         3.76 o                         
   2  11   2         86.02         81.21         7.65 o                         
   3  11   2          3.04          4.88         2.85 o                         
   4  11   2        458.84        424.96        22.66 o                         
   5  11   2        179.60        201.12        26.09 o                         
   6  11   2        732.94        752.05        30.72 o                         
   7  11   2        697.48        708.58        40.06 o                         
   8  11   2          7.63          6.89         3.64 o                         
   9  11   2         69.72         68.13         9.01 o                         
  -5  12   2         53.01         43.57         6.88 o                         
  -4  12   2        129.74        118.94         9.18 o                         
  -3  12   2          0.56          4.03         5.11 o                         
  -2  12   2         56.69         47.60        12.89 o                         
  -1  12   2        328.94        366.61        33.38 o                         
   0  12   2         20.26         32.22        10.33 o                         
   1  12   2         56.71         53.18        12.19 o                         
   2  12   2       1452.60       1611.03        70.97 o                         
   3  12   2          8.31          1.54         4.22 o                         
   4  12   2        173.46        182.92        14.48 o                         
   5  12   2        130.83        115.70        11.59 o                         
   6  12   2         28.03         42.96         7.40 o                         
   7  12   2         88.84        104.40         9.72 o                         
   8  12   2        110.21        109.72         8.60 o                         
   9  12   2        838.34        789.73        30.22 o                         
  -4  13   2         22.92         14.08         4.82 o                         
  -3  13   2        126.29        122.09        10.13 o                         
  -2  13   2          1.34          5.63         5.95 o                         
  -1  13   2         28.06         40.23        11.52 o                         
   0  13   2        902.30       1055.18        58.55 o                         
   1  13   2        128.26        139.85        18.34 o                         
   2  13   2         76.96        110.42        16.66 o                         
   3  13   2         51.15         51.67        12.74 o                         
   4  13   2         44.29         51.07         7.75 o                         
   5  13   2        134.75        154.05        12.69 o                         
   6  13   2        324.04        343.68        18.07 o                         
   7  13   2        284.03        269.93        14.24 o                         
   8  13   2        130.65        114.54         7.57 o                         
  -3  14   2         98.83         97.47        10.45 o                         
  -2  14   2         12.06         11.35         5.22 o                         
  -1  14   2        250.20        284.98        24.70 o                         
   0  14   2        131.71        125.19        17.21 o                         
   1  14   2        147.18        167.28        20.84 o                         
   2  14   2        628.39        758.23        42.47 o                         
   3  14   2         23.34         22.15         6.76 o                         
   4  14   2        642.90        623.49        37.13 o                         
   5  14   2         53.09         50.27        10.30 o                         
   6  14   2         13.45         17.07         3.87 o                         
   7  14   2          3.10          0.55         2.73 o                         
  -1  15   2          0.90         -3.89         3.89 o                         
   0  15   2        141.71        168.41        17.04 o                         
   1  15   2        106.45        111.55        15.12 o                         
   2  15   2         11.57         15.65         6.76 o                         
   3  15   2         30.69         39.91         5.94 o                         
   4  15   2         34.30         30.65         7.05 o                         
   5  15   2         18.59         17.47         5.14 o                         
   6  15   2          0.88         -0.78         2.70 o                         
   0  16   2          3.79         -1.73         2.19 o                         
   1  16   2        187.34        191.89        15.67 o                         
   2  16   2          0.78          6.97         4.18 o                         
   3  16   2         71.25         66.04         6.18 o                         
   4  16   2         52.97         57.82         4.57 o                         
   5  16   2        150.05        177.27        12.54 o                         
  -4 -16   3         32.09         37.69         4.72 o                         
  -3 -16   3         33.69         24.92         6.26 o                         
  -2 -16   3         84.14         81.79         6.51 o                         
  -6 -15   3        259.13        219.91        15.96 o                         
  -5 -15   3         22.36         11.47         4.47 o                         
  -4 -15   3         10.75         17.42         6.12 o                         
  -3 -15   3        231.65        229.25        20.43 o                         
  -2 -15   3        109.13        120.55        10.38 o                         
  -1 -15   3        543.01        516.13        21.03 o                         
   0 -15   3         13.42         10.07         3.31 o                         
  -7 -14   3         63.07         59.85         7.43 o                         
  -6 -14   3        524.36        547.64        26.99 o                         
  -5 -14   3         93.92         78.75        10.19 o                         
  -4 -14   3        408.66        456.99        27.05 o                         
  -3 -14   3        218.94        214.02        14.39 o                         
  -2 -14   3        270.95        283.10        25.78 o                         
  -1 -14   3         26.92         38.36        12.84 o                         
   0 -14   3        171.29        148.77        12.08 o                         
   1 -14   3         34.40         44.88         5.97 o                         
   2 -14   3        119.55        108.12        11.35 o                         
   3 -14   3        106.96         96.14         8.74 o                         
  -8 -13   3        319.36        344.55        18.14 o                         
  -7 -13   3          5.20          3.74         3.16 o                         
  -6 -13   3        430.41        424.63        26.36 o                         
  -5 -13   3        576.24        620.78        23.95 o                         
  -4 -13   3         45.17         43.09         6.00 o                         
  -3 -13   3        133.83        137.62        15.72 o                         
  -2 -13   3          1.12         -1.50         3.68 o                         
  -1 -13   3          0.15          5.02         4.56 o                         
   0 -13   3        151.22        136.61        13.03 o                         
   1 -13   3          4.83         -1.29         3.78 o                         
   2 -13   3         14.70          6.24         4.88 o                         
   3 -13   3          4.70          4.59         4.21 o                         
   4 -13   3         32.97         30.77         5.28 o                         
  -9 -12   3        276.97        256.54        13.96 o                         
  -8 -12   3         34.63         29.86         5.28 o                         
  -7 -12   3        261.05        251.39        14.50 o                         
  -6 -12   3          0.13         -1.56         3.41 o                         
  -5 -12   3        686.36        694.17        38.03 o                         
  -4 -12   3        213.25        214.64        14.51 o                         
  -3 -12   3         76.33         81.13         9.17 o                         
  -2 -12   3          0.03          4.52         4.57 o                         
  -1 -12   3          4.50          0.60         4.35 o                         
   0 -12   3         20.35         36.49        10.51 o                         
   1 -12   3        207.83        199.62        16.21 o                         
   2 -12   3        112.27         89.05        10.18 o                         
   3 -12   3        312.86        312.70        24.67 o                         
   4 -12   3          0.45          0.71         2.39 o                         
   5 -12   3         14.84         13.50         3.69 o                         
  -9 -11   3        193.79        203.64        16.79 o                         
  -8 -11   3          0.40          4.44         4.53 o                         
  -7 -11   3        788.59        887.58        42.87 o                         
  -6 -11   3        133.13        130.39        15.67 o                         
  -5 -11   3        995.31       1048.24        37.16 o                         
  -4 -11   3         34.30         38.28         5.55 o                         
  -3 -11   3         42.07         43.72        10.14 o                         
  -2 -11   3        428.61        423.65        20.87 o                         
  -1 -11   3         15.01         19.42         6.91 o                         
   0 -11   3        273.96        216.68        24.35 o                         
   1 -11   3          6.69          6.02         4.57 o                         
   2 -11   3          0.54          4.80         3.86 o                         
   3 -11   3         51.52         54.55         8.23 o                         
   4 -11   3         58.51         71.46        11.70 o                         
   5 -11   3         43.70         39.80         7.37 o                         
  -9 -10   3         12.45         11.99         4.30 o                         
  -8 -10   3         19.22         23.92         6.79 o                         
  -7 -10   3         10.23         41.28         9.69 o                         
  -6 -10   3        292.51        357.67        27.55 o                         
  -5 -10   3        195.38        193.81        14.03 o                         
  -4 -10   3        255.46        250.04        19.16 o                         
  -3 -10   3        323.38        377.31        14.03 o                         
  -2 -10   3         17.10         28.31         4.45 o                         
  -1 -10   3        107.90        110.47        11.55 o                         
   0 -10   3        511.87        512.46        19.99 o                         
   1 -10   3         82.37         50.55         8.75 o                         
   2 -10   3         16.04         23.61         7.04 o                         
   3 -10   3        162.75        152.68        13.71 o                         
   4 -10   3        121.82        124.29        16.75 o                         
   5 -10   3        502.30        542.12        31.76 o                         
   6 -10   3         53.92         42.93         6.94 o                         
 -10  -9   3          0.51          2.55         2.55 o                         
  -9  -9   3        197.46        232.94        17.68 o                         
  -8  -9   3        116.87         70.71        11.52 o                         
  -7  -9   3        349.37        321.21        25.69 o                         
  -6  -9   3         43.88         44.64         9.38 o                         
  -5  -9   3       1509.57       1539.36        36.86 o                         
  -4  -9   3        271.40        294.96        13.89 o                         
  -3  -9   3        483.20        488.92        21.30 o                         
  -2  -9   3        424.18        439.35        28.45 o                         
  -1  -9   3        345.22        407.36        27.05 o                         
   0  -9   3         55.75         73.96         8.28 o                         
   1  -9   3        818.27        731.04        43.69 o                         
   2  -9   3         10.05          4.87         3.10 o                         
   3  -9   3       1055.37       1058.50        39.62 o                         
   4  -9   3        394.86        360.66        30.83 o                         
   5  -9   3          4.14          5.71         4.32 o                         
   6  -9   3         29.42         44.41         8.48 o                         
   7  -9   3         44.06         40.23         5.98 o                         
 -10  -8   3        242.82        258.22        15.38 o                         
  -9  -8   3        118.28        121.01        13.24 o                         
  -8  -8   3        249.37        278.60        22.81 o                         
  -7  -8   3         21.66         27.49         7.58 o                         
  -6  -8   3          3.01          9.65         4.18 o                         
  -5  -8   3        743.68        764.81        37.75 o                         
  -4  -8   3        607.41        633.82        35.53 o                         
  -3  -8   3        538.47        549.47        31.41 o                         
  -2  -8   3        116.11         98.11        12.22 o                         
  -1  -8   3        356.20        421.76        25.63 o                         
   0  -8   3       1551.72       1604.27        58.23 o                         
   1  -8   3       1352.57       1452.90        54.25 o                         
   2  -8   3       3655.85       3613.32       103.84 o                         
   3  -8   3        126.49        115.47        14.73 o                         
   4  -8   3         10.27         10.10         4.72 o                         
   5  -8   3        158.56        169.47        13.92 o                         
   6  -8   3         31.98         31.61         5.60 o                         
   7  -8   3        306.95        332.82        20.99 o                         
 -10  -7   3         63.38         61.91         7.75 o                         
  -9  -7   3          4.11          9.64         4.82 o                         
  -8  -7   3         22.10         24.88         7.55 o                         
  -7  -7   3        117.53        122.46        15.88 o                         
  -6  -7   3        936.25        922.11        32.27 o                         
  -5  -7   3         20.53         20.10         3.92 o                         
  -4  -7   3       1422.71       1324.28        53.21 o                         
  -3  -7   3        337.00        284.61        20.41 o                         
  -2  -7   3        364.84        329.10        21.39 o                         
  -1  -7   3       1710.13       1737.04        58.58 o                         
   0  -7   3       2411.81       2282.59        71.38 o                         
   1  -7   3        237.06        240.89        17.24 o                         
   2  -7   3        756.25        759.19        40.49 o                         
   3  -7   3        773.70        796.68        34.80 o                         
   4  -7   3        654.12        626.02        23.10 o                         
   5  -7   3          7.83         10.39         8.07 o                         
   6  -7   3         21.59         26.07         8.04 o                         
   7  -7   3        104.35        126.15        14.31 o                         
   8  -7   3        113.18        112.57         9.84 o                         
 -10  -6   3        206.10        189.40        14.02 o                         
  -9  -6   3        107.40        112.16        13.53 o                         
  -8  -6   3        105.84        115.73        15.44 o                         
  -7  -6   3        256.54        247.74        22.73 o                         
  -6  -6   3          1.56          0.83         2.90 o                         
  -5  -6   3       5419.98       5395.03       106.58 o                         
  -4  -6   3        486.38        441.32        26.27 o                         
  -3  -6   3       1185.87       1245.62        46.82 o                         
  -2  -6   3        195.06        268.55        17.79 o                         
  -1  -6   3       2632.21       2916.91        83.07 o                         
   0  -6   3       4843.86       4958.28        88.95 o                         
   1  -6   3       2766.70       2813.55        79.91 o                         
   2  -6   3       1332.29       1287.20        28.09 o                         
   3  -6   3        231.38        231.87        14.12 o                         
   4  -6   3          6.73          3.45         4.53 o                         
   5  -6   3       1073.48        958.66        51.49 o                         
   6  -6   3        285.78        235.40        16.33 o                         
   7  -6   3        372.11        351.16        25.89 o                         
   8  -6   3          5.37          2.00         2.87 o                         
 -10  -5   3          7.83          7.90         3.86 o                         
  -9  -5   3         50.17         67.69        10.68 o                         
  -8  -5   3        258.27        279.29        23.86 o                         
  -7  -5   3        494.54        434.53        28.71 o                         
  -6  -5   3        200.49        173.97        11.54 o                         
  -5  -5   3       1275.24       1291.76        52.33 o                         
  -4  -5   3          0.33          2.96         2.21 o                         
  -3  -5   3       1023.37       1098.74        41.25 o                         
  -2  -5   3         85.11         53.61         7.20 o                         
  -1  -5   3       6081.04       6238.14       154.07 o                         
   0  -5   3         62.81         39.98         5.15 o                         
   1  -5   3         34.94         30.11         3.81 o                         
   2  -5   3        456.89        464.21        13.74 o                         
   3  -5   3         51.93         41.61         7.87 o                         
   4  -5   3         87.13         82.70        12.68 o                         
   5  -5   3         46.11         49.68         5.65 o                         
   6  -5   3         74.29         70.00         9.02 o                         
   7  -5   3        284.29        297.26        17.44 o                         
   8  -5   3        185.98        191.75        17.24 o                         
 -10  -4   3        380.03        384.37        20.84 o                         
  -9  -4   3         58.98         62.90        10.54 o                         
  -8  -4   3        626.55        618.23        27.36 o                         
  -7  -4   3         30.29         42.36         7.17 o                         
  -6  -4   3        259.01        261.46        17.47 o                         
  -5  -4   3       1166.42       1043.58        30.89 o                         
  -4  -4   3         68.36         55.49         5.78 o                         
  -3  -4   3       5385.53       5183.22       132.83 o                         
  -2  -4   3       1279.69       1321.93        42.61 o                         
  -1  -4   3       2526.42       2532.60        68.59 o                         
   0  -4   3        123.01        115.92         6.66 o                         
   1  -4   3          0.26          3.74         1.77 o                         
   2  -4   3        185.79        158.24         6.71 o                         
   3  -4   3         46.00         28.62         4.43 o                         
   4  -4   3        228.62        269.54        22.06 o                         
   5  -4   3        865.50        816.37        25.19 o                         
   6  -4   3          0.90          8.37         5.17 o                         
   7  -4   3       1270.25       1201.80        39.19 o                         
   8  -4   3         25.78         33.96         8.21 o                         
   9  -4   3          0.73         -1.65         2.93 o                         
 -10  -3   3         66.03         50.97         7.37 o                         
  -9  -3   3        277.10        316.29        22.09 o                         
  -8  -3   3        327.37        420.31        33.18 o                         
  -7  -3   3        739.51        720.44        44.24 o                         
  -6  -3   3        134.29         91.54         9.15 o                         
  -5  -3   3       4963.63       4947.03        94.26 o                         
  -4  -3   3          8.21          1.65         1.80 o                         
  -3  -3   3        288.68        316.36        11.55 o                         
  -2  -3   3        307.21        234.36        13.38 o                         
  -1  -3   3        696.70        674.27        47.07 o                         
   0  -3   3        607.11        573.85        14.32 o                         
   1  -3   3        680.50        638.92        13.52 o                         
   2  -3   3       1816.53       1789.61        29.82 o                         
   3  -3   3       3377.56       3419.96        67.64 o                         
   4  -3   3       1250.02       1221.76        50.59 o                         
   5  -3   3        854.20        783.67        29.49 o                         
   6  -3   3         95.05         84.03         8.15 o                         
   7  -3   3         15.55          5.85         3.28 o                         
   8  -3   3         19.01         24.24         6.85 o                         
   9  -3   3        239.14        243.85        17.42 o                         
 -10  -2   3        664.61        670.22        27.89 o                         
  -9  -2   3        292.58        266.60        23.00 o                         
  -8  -2   3        506.81        524.16        37.39 o                         
  -7  -2   3        103.47        143.83        19.22 o                         
  -6  -2   3          0.58         -3.57         9.24 o                         
  -5  -2   3          4.87          9.04         2.83 o                         
  -4  -2   3        777.78        696.76        20.66 o                         
  -3  -2   3       4405.47       4229.12        75.95 o                         
  -2  -2   3       1269.45       1124.32        24.73 o                         
  -1  -2   3      10151.84       9868.76       161.19 o                         
   0  -2   3      12083.15      10858.82       174.27 o                         
   1  -2   3        641.88        558.86        11.23 o                         
   2  -2   3        451.08        482.51        10.10 o                         
   3  -2   3          6.10          8.36         3.89 o                         
   4  -2   3          7.71          1.74         3.19 o                         
   5  -2   3        898.22        939.07        46.12 o                         
   6  -2   3        146.84        152.31        12.93 o                         
   7  -2   3          1.43          3.31         3.68 o                         
   8  -2   3         66.86         61.88        11.12 o                         
   9  -2   3          3.81          4.88         3.72 o                         
  10  -2   3         27.72         33.99         5.86 o                         
 -10  -1   3        243.07        250.08        14.19 o                         
  -9  -1   3        135.89        141.15        11.32 o                         
  -8  -1   3         97.15         87.75        15.53 o                         
  -7  -1   3          2.33          9.52         7.60 o                         
  -6  -1   3        144.13        165.77        13.47 o                         
  -5  -1   3         83.04        105.61        10.38 o                         
  -4  -1   3         10.28          5.98         2.30 o                         
  -3  -1   3       2722.55       2629.77        50.00 o                         
  -2  -1   3        548.93        562.97        13.85 o                         
  -1  -1   3        209.85        238.88         8.66 o                         
   0  -1   3        663.15        594.89        15.89 o                         
   1  -1   3      11321.66      10996.46       145.56 o                         
   2  -1   3       5072.73       5028.98       125.08 o                         
   3  -1   3        158.63        123.91        11.29 o                         
   4  -1   3         31.87         43.66         8.10 o                         
   5  -1   3        124.10        120.37        14.89 o                         
   6  -1   3        647.30        609.34        26.38 o                         
   7  -1   3         29.68         21.26         4.03 o                         
   8  -1   3        101.20         79.68        13.06 o                         
   9  -1   3        133.69        141.21        14.83 o                         
  10  -1   3         29.61         33.99         6.27 o                         
 -10   0   3         11.63         18.34         5.40 o                         
  -9   0   3         26.84         27.17         7.66 o                         
  -8   0   3        302.10        343.07        29.81 o                         
  -7   0   3        702.88        751.35        46.30 o                         
  -6   0   3         86.20         88.77         7.39 o                         
  -5   0   3       1372.21       1291.53        92.96 o                         
  -4   0   3         30.15         37.34         4.32 o                         
  -3   0   3        630.87        692.97        18.43 o                         
  -2   0   3       2972.70       2814.29        50.00 o                         
  -1   0   3        169.29        174.25         9.03 o                         
   0   0   3        311.23        276.17        15.96 o                         
   1   0   3       1792.53       1893.63        33.29 o                         
   2   0   3       5759.18       5020.59       124.35 o                         
   3   0   3        327.70        385.44        20.61 o                         
   4   0   3        602.59        557.25        29.11 o                         
   5   0   3         57.59         78.63        11.64 o                         
   6   0   3         43.51         44.72         9.75 o                         
   7   0   3        172.46        139.64         9.72 o                         
   8   0   3        446.51        449.77        31.46 o                         
   9   0   3          6.02          8.88         5.02 o                         
  10   0   3         26.72         23.97         3.57 o                         
 -10   1   3          0.01         -1.54         2.64 o                         
  -9   1   3        130.13        153.14        16.95 o                         
  -8   1   3         11.69         14.63         7.40 o                         
  -7   1   3        106.02         95.29        16.31 o                         
  -6   1   3        466.85        449.93        46.09 o                         
  -5   1   3        555.79        556.37        37.65 o                         
  -4   1   3       1347.03       1389.78        45.21 o                         
  -3   1   3       1710.16       1764.14        66.27 o                         
  -2   1   3        268.30        278.85         9.61 o                         
  -1   1   3      34195.76      29023.70       652.72 o                         
   0   1   3         56.70         76.77         3.99 o                         
   1   1   3       1655.62       1525.55        38.29 o                         
   2   1   3          0.45          2.54         0.80 o                         
   3   1   3        109.96        102.61        11.09 o                         
   4   1   3         64.87         72.31         9.93 o                         
   5   1   3         94.05         80.40        11.55 o                         
   6   1   3        634.59        627.96        38.23 o                         
   7   1   3        701.57        689.45        22.74 o                         
   8   1   3         54.28         49.17         6.73 o                         
   9   1   3        185.82        219.24        19.68 o                         
  10   1   3         50.33         43.00         4.90 o                         
 -10   2   3         87.89         92.59         8.68 o                         
  -9   2   3         29.75         29.64         7.75 o                         
  -8   2   3         19.35         14.08         7.78 o                         
  -7   2   3        167.30        168.93        21.57 o                         
  -6   2   3          3.82         -0.34         2.94 o                         
  -5   2   3       2605.05       2748.72       195.41 o                         
  -4   2   3        741.36        829.70        25.27 o                         
  -3   2   3       2875.57       2812.54        73.38 o                         
  -2   2   3        240.57        265.47        10.03 o                         
  -1   2   3       1871.75       2191.04        60.49 o                         
   0   2   3        358.79        378.27        15.24 o                         
   1   2   3       1011.86       1123.79        31.06 o                         
   2   2   3       1208.62       1227.57        32.29 o                         
   3   2   3       6872.52       7041.15       144.96 o                         
   4   2   3        187.11        216.10        17.47 o                         
   5   2   3        732.50        739.60        38.29 o                         
   6   2   3        248.45        204.58        20.90 o                         
   7   2   3       1991.08       2040.98        44.80 o                         
   8   2   3          2.84         -1.88         3.76 o                         
   9   2   3         71.14         71.55        11.67 o                         
  10   2   3          3.84          1.24         2.34 o                         
  -9   3   3          1.07         -0.67         4.01 o                         
  -8   3   3        469.01        458.39        33.00 o                         
  -7   3   3        535.09        569.41        40.20 o                         
  -6   3   3         21.76         22.01         5.63 o                         
  -5   3   3        221.94        221.70        11.47 o                         
  -4   3   3        328.18        313.84        14.71 o                         
  -3   3   3        284.18        299.35        12.87 o                         
  -2   3   3        263.55        322.90        15.25 o                         
  -1   3   3          1.67          5.08         2.41 o                         
   0   3   3         79.02         51.52         5.34 o                         
   1   3   3        680.10        800.41        25.43 o                         
   2   3   3       1175.19       1275.37        36.43 o                         
   3   3   3       1536.09       1554.32        43.10 o                         
   4   3   3        418.28        454.00        15.09 o                         
   5   3   3         37.81         23.40         7.00 o                         
   6   3   3        730.39        718.09        41.57 o                         
   7   3   3         42.24         48.52         5.04 o                         
   8   3   3        140.36        142.16        12.38 o                         
   9   3   3         38.12         27.60         5.56 o                         
  10   3   3          8.33          8.69         2.80 o                         
  -9   4   3         36.89         38.92         7.14 o                         
  -8   4   3        174.24        158.51        18.34 o                         
  -7   4   3          9.82          6.10         5.31 o                         
  -6   4   3        436.72        415.37        34.77 o                         
  -5   4   3         13.53         11.53         3.43 o                         
  -4   4   3        149.21        135.59         9.80 o                         
  -3   4   3         58.72         55.23         5.71 o                         
  -2   4   3         66.20         46.67         6.79 o                         
  -1   4   3       1109.43       1024.78        35.21 o                         
   0   4   3       2888.70       2895.38        76.11 o                         
   1   4   3       1996.00       2095.00        57.33 o                         
   2   4   3        546.10        551.51        21.31 o                         
   3   4   3       3368.12       3689.43        93.00 o                         
   4   4   3       1127.42       1173.40        30.00 o                         
   5   4   3        272.31        294.88        24.21 o                         
   6   4   3        588.29        567.87        28.49 o                         
   7   4   3        470.79        495.44        16.78 o                         
   8   4   3        248.42        255.43        17.67 o                         
   9   4   3         16.20         19.13         5.40 o                         
  10   4   3         89.02         89.37        11.81 o                         
  -9   5   3         95.42        115.41        10.42 o                         
  -8   5   3         31.80         38.52         9.29 o                         
  -7   5   3         71.27         55.03        12.48 o                         
  -6   5   3        114.21         88.56        16.63 o                         
  -5   5   3          2.22         -1.36         3.10 o                         
  -4   5   3          3.05         -0.44         3.34 o                         
  -3   5   3        594.90        628.05        29.78 o                         
  -2   5   3        220.00        287.71        17.79 o                         
  -1   5   3        150.41        197.93        13.70 o                         
   0   5   3          8.21         17.07         3.89 o                         
   1   5   3        191.06        196.89        12.42 o                         
   2   5   3        788.27        936.49        32.89 o                         
   3   5   3        410.81        409.48        19.19 o                         
   4   5   3       1503.16       1593.82        49.87 o                         
   5   5   3         12.95         17.65         6.97 o                         
   6   5   3        294.08        294.24        12.45 o                         
   7   5   3        836.34        839.57        34.91 o                         
   8   5   3        849.16        898.09        34.85 o                         
   9   5   3         16.23         13.04         4.38 o                         
  10   5   3        160.35        180.34        16.34 o                         
  -8   6   3         32.67         28.45         6.71 o                         
  -7   6   3         30.66         23.42         9.06 o                         
  -6   6   3        351.16        311.48        30.01 o                         
  -5   6   3          3.24          1.53         2.69 o                         
  -4   6   3         49.18         42.08         8.10 o                         
  -3   6   3        163.40        141.30        13.53 o                         
  -2   6   3          4.06          5.92         2.67 o                         
  -1   6   3        508.36        495.86        24.24 o                         
   0   6   3        162.71        230.53        15.06 o                         
   1   6   3       2959.33       3092.35        84.64 o                         
   2   6   3        343.94        351.19        19.16 o                         
   3   6   3        387.68        417.46        21.31 o                         
   4   6   3       2839.43       2912.91        82.70 o                         
   5   6   3        393.17        376.62        20.19 o                         
   6   6   3       3025.68       3030.09        51.37 o                         
   7   6   3        353.15        382.40        16.86 o                         
   8   6   3         52.56         51.35         8.33 o                         
   9   6   3          2.74          4.81         4.21 o                         
  10   6   3         12.51         11.81         4.79 o                         
  -8   7   3         22.62         20.43         5.72 o                         
  -7   7   3         19.83         17.56         6.71 o                         
  -6   7   3         49.71         37.44         9.90 o                         
  -5   7   3         41.45         38.98        12.31 o                         
  -4   7   3         21.57         31.32         9.93 o                         
  -3   7   3        234.01        243.51        15.18 o                         
  -2   7   3        800.74        968.10        40.46 o                         
  -1   7   3        927.87        958.57        38.84 o                         
   0   7   3        126.92        125.28        11.81 o                         
   1   7   3       6065.74       6821.02       171.58 o                         
   2   7   3       1925.54       2140.28        47.41 o                         
   3   7   3       4376.95       4638.80       124.32 o                         
   4   7   3       1045.32       1059.27        41.71 o                         
   5   7   3        685.48        644.94        18.24 o                         
   6   7   3         15.07         14.46         3.77 o                         
   7   7   3         23.60         29.55         5.01 o                         
   8   7   3        901.37       1013.73        28.54 o                         
   9   7   3        283.02        291.75        24.53 o                         
  10   7   3         59.49         59.48         9.11 o                         
  -7   8   3         37.70         16.72         5.49 o                         
  -6   8   3         20.44         21.80         8.24 o                         
  -5   8   3         12.28         19.74         8.71 o                         
  -4   8   3         46.00         36.43        10.48 o                         
  -3   8   3        427.94        456.99        22.30 o                         
  -2   8   3        221.27        234.71        15.27 o                         
  -1   8   3       5367.71       5995.76       159.21 o                         
   0   8   3        938.33        994.02        41.57 o                         
   1   8   3        750.17        755.39        34.80 o                         
   2   8   3        764.51        834.68        48.17 o                         
   3   8   3         47.13         39.77         7.37 o                         
   4   8   3       1441.00       1519.86        56.22 o                         
   5   8   3        116.45        117.31         9.06 o                         
   6   8   3        588.95        586.07        22.30 o                         
   7   8   3        133.39        145.52        21.47 o                         
   8   8   3          2.54          3.82         4.72 o                         
   9   8   3        370.19        398.30        28.13 o                         
  10   8   3         47.36         51.78         7.92 o                         
  -7   9   3         50.52         45.43         6.79 o                         
  -6   9   3        112.93         96.40        13.67 o                         
  -5   9   3          0.81          2.32         5.22 o                         
  -4   9   3        459.08        427.01        35.70 o                         
  -3   9   3       1264.10       1267.62        66.09 o                         
  -2   9   3       3489.50       3704.20        84.73 o                         
  -1   9   3         14.72         20.05         4.64 o                         
   0   9   3       1183.65       1322.06        50.36 o                         
   1   9   3         47.71         41.92         8.36 o                         
   2   9   3        131.91        136.02        14.89 o                         
   3   9   3       2306.50       2248.81        57.73 o                         
   4   9   3         96.84         87.02         7.50 o                         
   5   9   3          5.12          2.37         2.54 o                         
   6   9   3         21.52         28.32         5.75 o                         
   7   9   3         58.23         73.64         9.02 o                         
   8   9   3        482.42        522.46        22.96 o                         
   9   9   3        129.06        112.88        13.99 o                         
  10   9   3        134.82        130.94        11.26 o                         
  -6  10   3        389.47        342.37        22.61 o                         
  -5  10   3         27.16         34.37         8.48 o                         
  -4  10   3        134.67        149.34        20.20 o                         
  -3  10   3        589.60        647.24        44.99 o                         
  -2  10   3          0.57         15.76         8.71 o                         
  -1  10   3       3683.38       3952.37        73.90 o                         
   0  10   3        114.26        123.57         9.15 o                         
   1  10   3        732.84        870.96        51.19 o                         
   2  10   3        233.90        226.95        12.39 o                         
   3  10   3          1.04          2.38         2.69 o                         
   4  10   3        435.44        452.86        21.61 o                         
   5  10   3       1009.26       1044.18        58.02 o                         
   6  10   3         96.10         85.93        10.15 o                         
   7  10   3         11.28         14.78         4.83 o                         
   8  10   3         41.91         39.53         6.21 o                         
   9  10   3        860.29        861.98        25.08 o                         
  -5  11   3          0.11         -3.89         3.89 o                         
  -4  11   3         73.80         54.72        11.61 o                         
  -3  11   3        218.14        212.56        24.41 o                         
  -2  11   3         89.44         82.90        15.88 o                         
  -1  11   3       1033.20       1213.63        65.34 o                         
   0  11   3        376.71        376.13        30.97 o                         
   1  11   3        707.61        757.36        44.82 o                         
   2  11   3          2.58          7.46         2.99 o                         
   3  11   3        312.42        285.24        19.03 o                         
   4  11   3        162.96        153.28        14.86 o                         
   5  11   3        288.68        264.19        17.60 o                         
   6  11   3        471.64        492.67        24.06 o                         
   7  11   3        174.41        200.11        14.20 o                         
   8  11   3        514.30        530.00        29.29 o                         
   9  11   3        153.60        138.43        12.92 o                         
  -5  12   3         56.64         70.62         8.68 o                         
  -4  12   3        326.09        320.77        24.24 o                         
  -3  12   3          3.13          5.81         6.24 o                         
  -2  12   3         30.67         37.71        10.71 o                         
  -1  12   3        378.56        375.20        33.85 o                         
   0  12   3         10.43         17.34         5.37 o                         
   1  12   3        113.75        141.10        18.64 o                         
   2  12   3         34.22         46.99        12.13 o                         
   3  12   3        100.08         99.61        10.84 o                         
   4  12   3        273.19        259.78        17.31 o                         
   5  12   3        143.12        152.14        13.01 o                         
   6  12   3        273.89        273.91        16.87 o                         
   7  12   3        108.16        114.20        10.03 o                         
   8  12   3         66.90         77.95         7.04 o                         
   9  12   3          6.45          6.30         3.51 o                         
  -4  13   3         15.96         18.14         5.25 o                         
  -3  13   3         32.86         51.55         9.61 o                         
  -2  13   3        118.60         97.62        14.83 o                         
  -1  13   3         21.54         10.88         8.27 o                         
   0  13   3          7.44          5.31         6.94 o                         
   1  13   3        679.85        771.90        44.79 o                         
   2  13   3        218.49        202.43        21.71 o                         
   3  13   3        473.81        513.36        35.56 o                         
   4  13   3         17.12         27.99         6.53 o                         
   5  13   3        658.24        647.26        26.81 o                         
   6  13   3         28.15         40.94         7.84 o                         
   7  13   3          8.06          5.63         2.68 o                         
   8  13   3        114.12        117.83         7.65 o                         
  -3  14   3          3.19          4.76         3.89 o                         
  -2  14   3         18.79         16.76         3.98 o                         
  -1  14   3        566.34        554.79        34.51 o                         
   0  14   3        138.19        106.96        15.62 o                         
   1  14   3        256.24        303.39        23.77 o                         
   2  14   3         47.47         41.62         9.29 o                         
   3  14   3         31.87         27.40         7.78 o                         
   4  14   3         48.65         44.93         9.93 o                         
   5  14   3          2.03          2.32         3.80 o                         
   6  14   3         36.98         40.41         8.07 o                         
   7  14   3          1.48          0.70         2.55 o                         
  -1  15   3          1.59          1.73         2.40 o                         
   0  15   3         49.70         52.39         9.58 o                         
   1  15   3        167.22        199.56        19.36 o                         
   2  15   3        113.10        106.64        14.51 o                         
   3  15   3        112.96        119.52         9.67 o                         
   4  15   3         45.68         71.93        10.74 o                         
   5  15   3         48.77         41.60         7.63 o                         
   6  15   3        102.48        105.54        10.74 o                         
   1  16   3          0.42          2.37         2.27 o                         
   2  16   3          1.66         -1.06         2.31 o                         
   3  16   3        136.37        131.88         8.32 o                         
   4  16   3          4.65          5.64         2.62 o                         
   5  16   3         30.05         19.33         4.30 o                         
  -3 -16   4          6.84          6.12         3.43 o                         
  -5 -15   4        236.81        203.71        16.72 o                         
  -4 -15   4         37.54         24.93         7.00 o                         
  -3 -15   4         71.91         68.76        10.83 o                         
  -2 -15   4        202.88        164.34        11.40 o                         
  -1 -15   4          5.66          7.48         2.97 o                         
   0 -15   4        102.24         68.13        10.23 o                         
  -7 -14   4        184.81        180.81        11.70 o                         
  -6 -14   4         13.04          3.79         3.16 o                         
  -5 -14   4         82.95         81.71         9.69 o                         
  -4 -14   4        173.57        142.23        17.27 o                         
  -3 -14   4        154.39        135.93        17.50 o                         
  -2 -14   4        201.77        189.49        20.43 o                         
  -1 -14   4         10.93          8.37         3.63 o                         
   0 -14   4        160.89        157.63        11.97 o                         
   1 -14   4        169.89        163.99        17.08 o                         
  -8 -13   4          8.72          9.35         3.16 o                         
  -7 -13   4         40.54         45.66         7.60 o                         
  -6 -13   4          3.64          8.94         4.88 o                         
  -5 -13   4         74.14         77.41        11.00 o                         
  -4 -13   4         11.20         10.45         4.50 o                         
  -3 -13   4         14.51         24.09         6.88 o                         
  -2 -13   4          7.79         11.61         6.76 o                         
  -1 -13   4         47.57         46.12        11.41 o                         
   0 -13   4         19.29         14.66         4.69 o                         
   1 -13   4        621.15        598.31        25.71 o                         
   2 -13   4          1.52          1.88         5.78 o                         
   3 -13   4         40.54         48.82         7.81 o                         
  -8 -12   4          6.53         10.63         2.90 o                         
  -7 -12   4         26.31         15.08         3.91 o                         
  -6 -12   4         47.02         41.56         6.31 o                         
  -5 -12   4         97.94         90.94         9.83 o                         
  -4 -12   4         23.65         12.52         5.73 o                         
  -3 -12   4        522.70        580.60        40.11 o                         
  -2 -12   4        135.01        151.58        17.74 o                         
  -1 -12   4        165.90        191.95        23.25 o                         
   0 -12   4          5.79          9.93         6.56 o                         
   1 -12   4        277.18        242.33        17.50 o                         
   2 -12   4         50.98         58.39         8.13 o                         
   3 -12   4         43.29         44.27         7.18 o                         
   4 -12   4          0.13         -3.72         3.72 o                         
  -9 -11   4          0.85          3.23         2.98 o                         
  -8 -11   4          7.71         10.63         3.58 o                         
  -7 -11   4          8.26         15.44         5.20 o                         
  -6 -11   4        663.80        744.04        40.03 o                         
  -5 -11   4          1.99          4.83         4.17 o                         
  -4 -11   4        927.87        931.45        34.29 o                         
  -3 -11   4        218.92        222.06        12.37 o                         
  -2 -11   4          1.05          4.27         2.53 o                         
  -1 -11   4          5.45          1.42         4.06 o                         
   0 -11   4         10.81         17.33         8.59 o                         
   1 -11   4          7.08         14.38         5.36 o                         
   2 -11   4        660.84        662.16        29.98 o                         
   3 -11   4        181.93        167.37        13.29 o                         
   4 -11   4        302.00        316.94        23.54 o                         
   5 -11   4         15.17         22.58         5.46 o                         
  -9 -10   4          5.87          3.48         3.22 o                         
  -8 -10   4        683.90        751.38        36.60 o                         
  -7 -10   4        321.42        346.49        25.86 o                         
  -6 -10   4        394.43        400.45        29.06 o                         
  -5 -10   4        264.89        283.85        24.03 o                         
  -4 -10   4         63.32         52.54         8.24 o                         
  -3 -10   4         58.64         62.81         6.16 o                         
  -2 -10   4         81.58         85.29         7.71 o                         
  -1 -10   4         91.48         87.98         7.19 o                         
   0 -10   4         94.55         80.76        15.22 o                         
   1 -10   4        129.50        111.08        15.56 o                         
   2 -10   4         12.56          3.72         4.43 o                         
   3 -10   4        517.77        511.52        25.92 o                         
   4 -10   4        350.12        364.51        19.13 o                         
   5 -10   4         93.25         91.64        12.16 o                         
   6 -10   4          5.69          4.85         2.87 o                         
 -10  -9   4         24.88         28.88         4.70 o                         
  -9  -9   4        476.79        510.61        26.97 o                         
  -8  -9   4          9.11         12.51         6.47 o                         
  -7  -9   4        111.43        109.14        14.69 o                         
  -6  -9   4        203.17        228.06        21.60 o                         
  -5  -9   4          6.85          9.09         4.45 o                         
  -4  -9   4        254.43        267.52        13.70 o                         
  -3  -9   4        554.99        583.47        20.33 o                         
  -2  -9   4         12.48         15.99         9.06 o                         
  -1  -9   4        626.98        652.43        36.23 o                         
   0  -9   4        209.04        179.58         8.80 o                         
   1  -9   4        234.69        244.26        17.76 o                         
   2  -9   4        285.97        315.10        16.77 o                         
   3  -9   4          3.57          1.70         3.72 o                         
   4  -9   4        220.26        206.66        15.20 o                         
   5  -9   4        207.36        224.35        20.84 o                         
   6  -9   4        691.94        760.85        36.08 o                         
   7  -9   4         83.74         78.69         7.90 o                         
 -10  -8   4         17.13         16.92         4.09 o                         
  -9  -8   4         62.01         65.05         9.64 o                         
  -8  -8   4        375.22        368.78        26.47 o                         
  -7  -8   4          0.59          3.45         5.14 o                         
  -6  -8   4        638.85        686.91        39.16 o                         
  -5  -8   4         12.04         16.08         4.85 o                         
  -4  -8   4       1295.98       1327.02        35.90 o                         
  -3  -8   4       2189.55       2131.28        75.18 o                         
  -2  -8   4        636.44        661.17        34.86 o                         
  -1  -8   4        203.15        235.81        19.51 o                         
   0  -8   4        245.98        183.10        16.86 o                         
   1  -8   4         25.53         16.33         4.70 o                         
   2  -8   4        684.18        700.64        24.72 o                         
   3  -8   4         15.55          4.32         5.44 o                         
   4  -8   4       1536.38       1538.31        53.48 o                         
   5  -8   4         23.40         26.48         5.83 o                         
   6  -8   4          2.32          8.65         4.59 o                         
   7  -8   4         44.46         43.98         7.40 o                         
 -10  -7   4         13.70         18.93         4.50 o                         
  -9  -7   4        290.45        294.07        21.16 o                         
  -8  -7   4         22.15         19.39         7.81 o                         
  -7  -7   4          4.03         17.36         7.46 o                         
  -6  -7   4        238.51        281.06        17.14 o                         
  -5  -7   4        181.57        207.69        23.70 o                         
  -4  -7   4        653.73        670.49        25.42 o                         
  -3  -7   4        825.50        853.59        39.65 o                         
  -2  -7   4        354.22        373.37        23.54 o                         
  -1  -7   4       1353.26       1340.42        50.54 o                         
   0  -7   4        206.32        201.24        16.40 o                         
   1  -7   4       3548.63       3533.09        75.01 o                         
   2  -7   4        438.93        404.78        29.52 o                         
   3  -7   4       1054.57        894.34        48.88 o                         
   4  -7   4         61.57         82.00         9.91 o                         
   5  -7   4          8.58          9.04         7.75 o                         
   6  -7   4         22.32         24.90         7.98 o                         
   7  -7   4         97.51        127.25        14.02 o                         
   8  -7   4         15.01         21.13         4.56 o                         
 -10  -6   4         48.97         51.99         7.23 o                         
  -9  -6   4        139.81        154.80        15.82 o                         
  -8  -6   4        258.51        278.71        23.69 o                         
  -7  -6   4         25.71         22.70         7.60 o                         
  -6  -6   4         42.13         37.71         6.58 o                         
  -5  -6   4        254.13        236.94        20.43 o                         
  -4  -6   4        846.57        820.81        26.86 o                         
  -3  -6   4       3954.00       3828.35        78.30 o                         
  -2  -6   4         28.79         25.34         6.12 o                         
  -1  -6   4        469.64        434.53        23.45 o                         
   0  -6   4         40.29         37.48         4.37 o                         
   1  -6   4        539.98        573.36        20.59 o                         
   2  -6   4          8.26          8.80         3.69 o                         
   3  -6   4        565.12        571.63        23.90 o                         
   4  -6   4        199.64        180.66        23.02 o                         
   5  -6   4        117.72        126.08        12.10 o                         
   6  -6   4        408.84        426.37        31.26 o                         
   7  -6   4        263.33        263.33        22.23 o                         
   8  -6   4         21.52         23.11         5.66 o                         
 -10  -5   4         25.62         25.60         5.28 o                         
  -9  -5   4          2.52         -1.25         4.15 o                         
  -8  -5   4         33.87         43.08        10.07 o                         
  -7  -5   4        422.50        464.00        23.60 o                         
  -6  -5   4       2511.02       2478.33        63.21 o                         
  -5  -5   4        210.07        172.24        16.81 o                         
  -4  -5   4        950.08        921.69        29.21 o                         
  -3  -5   4          2.09          1.07         2.21 o                         
  -2  -5   4       2584.63       2629.35        76.80 o                         
  -1  -5   4        853.76        852.25        32.83 o                         
   0  -5   4         34.12         45.70         4.46 o                         
   1  -5   4        825.98        861.47        30.42 o                         
   2  -5   4       2176.36       2195.16        52.83 o                         
   3  -5   4        108.55         98.41         8.79 o                         
   4  -5   4        668.44        605.82        26.33 o                         
   5  -5   4        102.32        115.04         9.31 o                         
   6  -5   4        741.30        731.62        42.64 o                         
   7  -5   4        730.17        697.48        39.77 o                         
   8  -5   4         36.59         39.85         8.04 o                         
 -10  -4   4        128.77        117.70        10.86 o                         
  -9  -4   4         33.38         37.18         8.30 o                         
  -8  -4   4        472.70        563.10        25.90 o                         
  -7  -4   4        612.89        674.24        60.36 o                         
  -6  -4   4        469.81        446.29        21.47 o                         
  -5  -4   4          1.04         -2.32         3.72 o                         
  -4  -4   4         72.58         76.59         7.31 o                         
  -3  -4   4         36.80         38.96         4.59 o                         
  -2  -4   4       1226.56       1071.98        27.53 o                         
  -1  -4   4         10.52         31.65         2.99 o                         
   0  -4   4        244.42        222.77         8.13 o                         
   1  -4   4       1091.94       1074.05        28.52 o                         
   2  -4   4        457.76        489.10        20.84 o                         
   3  -4   4        240.35        279.83        14.18 o                         
   4  -4   4         82.52        103.62        14.02 o                         
   5  -4   4         31.36         25.85         5.17 o                         
   6  -4   4        722.94        760.41        43.69 o                         
   7  -4   4        117.58        142.78        17.76 o                         
   8  -4   4        264.62        266.58        21.89 o                         
   9  -4   4          1.37          2.96         2.38 o                         
 -10  -3   4        179.09        173.64        13.24 o                         
  -9  -3   4        381.62        381.17        27.43 o                         
  -8  -3   4         21.64          6.97         5.81 o                         
  -7  -3   4         93.23        102.19        11.80 o                         
  -6  -3   4       2207.88       2260.41       139.04 o                         
  -5  -3   4        304.36        249.86        19.33 o                         
  -4  -3   4        168.98        129.02         8.19 o                         
  -3  -3   4          0.54          0.95         1.10 o                         
  -2  -3   4        254.85        239.02        10.21 o                         
  -1  -3   4       3145.24       2931.84        78.74 o                         
   0  -3   4       1453.94       1370.89        36.12 o                         
   1  -3   4        163.63        190.61         6.50 o                         
   2  -3   4        226.52        180.87         9.67 o                         
   3  -3   4         80.45        108.65        11.76 o                         
   4  -3   4        292.14        268.67        21.54 o                         
   5  -3   4        284.25        247.63        13.03 o                         
   6  -3   4       2587.84       2469.26        64.97 o                         
   7  -3   4        505.84        501.49        21.70 o                         
   8  -3   4         13.72         20.78         7.20 o                         
   9  -3   4          0.07          4.91         3.72 o                         
 -10  -2   4         37.67         34.57         5.98 o                         
  -9  -2   4          0.22          3.22         3.34 o                         
  -8  -2   4        285.77        279.47        26.65 o                         
  -7  -2   4        193.93        196.36        22.67 o                         
  -6  -2   4        176.58        173.65        12.82 o                         
  -5  -2   4       1356.76       1337.17        50.83 o                         
  -4  -2   4          0.09          6.24         9.83 o                         
  -3  -2   4         22.13         27.49         3.10 o                         
  -2  -2   4         22.51         25.91         2.54 o                         
  -1  -2   4         85.84         88.61         4.42 o                         
   0  -2   4        524.37        500.45        12.98 o                         
   1  -2   4       3585.99       3336.54        48.65 o                         
   2  -2   4      11684.16      11671.00       194.86 o                         
   3  -2   4        776.15        785.43        34.02 o                         
   4  -2   4        854.49        889.90        40.96 o                         
   5  -2   4         66.87         74.80        12.39 o                         
   6  -2   4          2.75          6.28         3.50 o                         
   7  -2   4        708.90        682.20        26.27 o                         
   8  -2   4         13.64         23.89         8.13 o                         
   9  -2   4        115.17        124.26        13.21 o                         
  10  -2   4          0.46          0.15         2.18 o                         
 -10  -1   4        145.18        130.13        10.42 o                         
  -9  -1   4        214.22        235.83        14.58 o                         
  -8  -1   4        331.34        306.49        28.30 o                         
  -7  -1   4        115.27        118.60        17.50 o                         
  -6  -1   4        233.07        241.33        12.62 o                         
  -5  -1   4        116.27        107.72        12.08 o                         
  -4  -1   4       2415.67       2428.46        53.47 o                         
  -3  -1   4       1783.96       1813.89        36.82 o                         
  -2  -1   4       1596.77       1712.13        32.14 o                         
  -1  -1   4         19.67         13.99         2.90 o                         
   0  -1   4       9871.81       9072.33       145.84 o                         
   1  -1   4       1627.71       1458.58        21.76 o                         
   2  -1   4       1963.35       1994.01        58.05 o                         
   3  -1   4        295.99        271.46        17.65 o                         
   4  -1   4        539.09        613.68        32.02 o                         
   5  -1   4         84.36         76.34        12.16 o                         
   6  -1   4         78.88         92.90        10.43 o                         
   7  -1   4        622.29        611.04        24.83 o                         
   8  -1   4         76.96         81.16        13.21 o                         
   9  -1   4        121.20        134.48        14.57 o                         
  10  -1   4          0.54          1.57         2.55 o                         
 -10   0   4          8.24          4.69         2.25 o                         
  -9   0   4         30.72         30.94         7.78 o                         
  -8   0   4        656.11        722.97        44.24 o                         
  -7   0   4        444.30        456.36        35.53 o                         
  -6   0   4         14.52          9.21         2.68 o                         
  -5   0   4       1229.29       1307.85        56.28 o                         
  -4   0   4        250.19        241.14        11.12 o                         
  -3   0   4       1094.35       1102.91        25.42 o                         
  -2   0   4       3794.58       3876.46        66.47 o                         
  -1   0   4       6935.56       6523.12       153.81 o                         
   0   0   4       1590.21       1639.72        41.57 o                         
   1   0   4       3199.40       3202.34        54.85 o                         
   2   0   4       5355.45       5292.19       131.29 o                         
   3   0   4        280.26        292.30        18.20 o                         
   4   0   4       3502.03       3823.97       110.30 o                         
   5   0   4          2.38          1.54         3.54 o                         
   6   0   4       1447.56       1388.41        43.30 o                         
   7   0   4         81.32         79.27         8.79 o                         
   8   0   4          2.59          3.13         3.12 o                         
   9   0   4          0.60          5.69         4.67 o                         
  10   0   4         27.75         29.38         4.06 o                         
 -10   1   4         17.24         13.06         3.69 o                         
  -9   1   4          5.39          4.47         4.09 o                         
  -8   1   4         13.36         19.36         7.84 o                         
  -7   1   4          5.69         -0.06         5.52 o                         
  -6   1   4       1961.41       2038.34        44.15 o                         
  -5   1   4        103.60        123.83        15.12 o                         
  -4   1   4       1416.13       1511.53        37.40 o                         
  -3   1   4         39.16         42.19         4.22 o                         
  -2   1   4          1.31          2.86         1.19 o                         
  -1   1   4        544.03        495.51        21.48 o                         
   0   1   4      18904.42      16815.53       269.60 o                         
   1   1   4       4101.70       3910.91        78.02 o                         
   2   1   4        824.83        967.88        17.18 o                         
   3   1   4         12.86          7.87         3.57 o                         
   4   1   4       3115.19       3380.87        99.71 o                         
   5   1   4       1316.40       1415.11        58.11 o                         
   6   1   4        757.58        708.25        22.42 o                         
   7   1   4        200.68        190.97        11.54 o                         
   8   1   4         35.46         30.23         5.98 o                         
   9   1   4         17.99         15.21         6.07 o                         
  10   1   4         51.60         52.70         5.53 o                         
  -9   2   4        138.37        140.40        15.53 o                         
  -8   2   4        391.71        386.32        31.06 o                         
  -7   2   4         43.22         42.49        11.61 o                         
  -6   2   4         83.51         76.85        17.49 o                         
  -5   2   4         30.27         38.63         8.74 o                         
  -4   2   4        396.82        381.46        16.24 o                         
  -3   2   4         62.88         56.71         5.38 o                         
  -2   2   4         88.29        127.95         6.76 o                         
  -1   2   4        414.53        329.36        17.01 o                         
   0   2   4      12742.79      11773.58       191.08 o                         
   1   2   4       1882.36       1858.46        48.82 o                         
   2   2   4        109.64        138.36         6.13 o                         
   3   2   4        915.04        979.84        46.63 o                         
   4   2   4         17.97          9.75         4.27 o                         
   5   2   4          2.21          0.12         4.24 o                         
   6   2   4        118.65        129.45         9.18 o                         
   7   2   4        653.34        677.53        22.98 o                         
   8   2   4        565.95        556.58        23.59 o                         
   9   2   4          3.03         -0.03         4.27 o                         
  10   2   4         80.64         75.40         6.85 o                         
  -9   3   4         75.75        103.89        12.42 o                         
  -8   3   4        312.33        302.52        26.27 o                         
  -7   3   4         54.06         79.10        15.36 o                         
  -6   3   4         79.45         87.23        11.03 o                         
  -5   3   4        557.14        531.06        18.80 o                         
  -4   3   4         19.69         17.99         3.74 o                         
  -3   3   4          1.00          0.47         1.56 o                         
  -2   3   4       6604.47       6759.75       168.91 o                         
  -1   3   4        745.57        703.55        27.84 o                         
   0   3   4        241.42        285.07        14.48 o                         
   1   3   4        364.55        463.19        19.29 o                         
   2   3   4        905.53        978.72        29.90 o                         
   3   3   4        324.52        332.52        31.16 o                         
   4   3   4       2296.14       2706.09        86.93 o                         
   5   3   4       1725.94       1902.29        72.13 o                         
   6   3   4         71.50         71.22         7.16 o                         
   7   3   4        252.10        273.89        14.34 o                         
   8   3   4        666.61        659.08        26.40 o                         
   9   3   4        217.50        209.33        14.70 o                         
  10   3   4        548.58        587.66        21.54 o                         
  -9   4   4          4.93          2.29         3.02 o                         
  -8   4   4         38.45         31.61         8.62 o                         
  -7   4   4         59.62         77.18        15.01 o                         
  -6   4   4          8.16          6.55         3.79 o                         
  -5   4   4        168.14        174.49        10.45 o                         
  -4   4   4        995.00        945.68        29.56 o                         
  -3   4   4       1494.10       1417.02        51.55 o                         
  -2   4   4        179.14        146.12        12.80 o                         
  -1   4   4        257.01        279.82        16.46 o                         
   0   4   4         12.51          7.20         2.82 o                         
   1   4   4        514.32        473.65        28.13 o                         
   2   4   4        244.95        262.31        13.56 o                         
   3   4   4        602.01        632.98        23.31 o                         
   4   4   4         75.86        101.26         6.96 o                         
   5   4   4        981.22        977.41        48.59 o                         
   6   4   4       1013.88       1061.82        29.23 o                         
   7   4   4       1935.94       1914.31        44.00 o                         
   8   4   4        286.36        274.62        18.34 o                         
   9   4   4        436.10        452.83        28.84 o                         
  10   4   4        108.43        108.69         8.31 o                         
  -9   5   4         16.75         10.83         3.45 o                         
  -8   5   4         15.43         14.54         5.83 o                         
  -7   5   4        405.76        434.88        33.29 o                         
  -6   5   4         54.40         47.40        12.31 o                         
  -5   5   4       1439.34       1441.20        44.13 o                         
  -4   5   4        509.21        570.14        24.49 o                         
  -3   5   4        438.33        435.46        25.43 o                         
  -2   5   4        165.10        138.11        12.71 o                         
  -1   5   4       1061.72       1306.55        45.11 o                         
   0   5   4       1404.12       1377.23        44.73 o                         
   1   5   4         37.06         30.04         4.93 o                         
   2   5   4        262.21        313.78        16.57 o                         
   3   5   4       2729.14       2766.03        75.50 o                         
   4   5   4       2447.55       2724.93        75.03 o                         
   5   5   4       1346.90       1410.78        62.29 o                         
   6   5   4         87.05         89.06         7.29 o                         
   7   5   4        330.10        330.16        23.31 o                         
   8   5   4        766.62        776.31        31.90 o                         
   9   5   4          7.74          5.99         3.74 o                         
  10   5   4        312.35        327.10        14.68 o                         
  -8   6   4        240.33        250.01        18.87 o                         
  -7   6   4        191.38        191.84        20.38 o                         
  -6   6   4         49.30         50.25        12.80 o                         
  -5   6   4         93.34         81.34         9.28 o                         
  -4   6   4        531.26        539.65        18.84 o                         
  -3   6   4        487.41        495.80        27.95 o                         
  -2   6   4        303.06        393.66        23.19 o                         
  -1   6   4        103.15        108.88        10.97 o                         
   0   6   4          1.86          2.99         2.76 o                         
   1   6   4       2308.84       2360.94        68.94 o                         
   2   6   4       2507.62       2784.26        78.81 o                         
   3   6   4       2262.05       2330.23        68.65 o                         
   4   6   4         51.28         85.60         9.26 o                         
   5   6   4         14.14         23.57         7.84 o                         
   6   6   4        100.29         89.06         8.54 o                         
   7   6   4        425.96        432.58        23.38 o                         
   8   6   4        578.34        591.44        34.80 o                         
   9   6   4        207.31        209.20        14.22 o                         
  10   6   4         27.78         39.77         7.87 o                         
  -8   7   4         67.37         58.78         7.75 o                         
  -7   7   4        128.23        128.70        15.67 o                         
  -6   7   4          2.19          3.54         6.97 o                         
  -5   7   4        379.27        345.28        18.71 o                         
  -4   7   4        156.07        177.15        23.22 o                         
  -3   7   4         20.05         20.37         4.82 o                         
  -2   7   4       1539.21       1543.84        56.60 o                         
  -1   7   4         15.56         15.30         5.25 o                         
   0   7   4       2036.95       2506.45        76.11 o                         
   1   7   4        154.69        213.61        15.82 o                         
   2   7   4        124.74        109.29        11.23 o                         
   3   7   4          6.57         16.46         4.47 o                         
   4   7   4        930.33       1062.17        41.54 o                         
   5   7   4       2729.21       2642.67        82.03 o                         
   6   7   4        184.05        189.96        10.46 o                         
   7   7   4        378.86        369.02        21.63 o                         
   8   7   4        689.20        721.72        30.26 o                         
   9   7   4          2.43         -2.26         5.66 o                         
  10   7   4         61.77         65.66         9.20 o                         
  -7   8   4          9.33          6.68         4.56 o                         
  -6   8   4          2.40         10.62         6.47 o                         
  -5   8   4         11.78         11.38         6.30 o                         
  -4   8   4        340.91        336.82        31.73 o                         
  -3   8   4        132.51        150.28        12.69 o                         
  -2   8   4        686.41        719.11        28.42 o                         
  -1   8   4        727.92        808.83        37.88 o                         
   0   8   4        976.57       1172.04        46.94 o                         
   1   8   4        233.80        242.17        18.55 o                         
   2   8   4       1809.50       2094.44        69.66 o                         
   3   8   4        227.72        193.46        16.52 o                         
   4   8   4        887.04        819.54        59.64 o                         
   5   8   4         97.75         87.51         9.61 o                         
   6   8   4         17.72         20.37         3.92 o                         
   7   8   4         91.58         97.75         8.61 o                         
   8   8   4          3.27          5.08         6.27 o                         
   9   8   4         38.98         57.04        10.94 o                         
  10   8   4        407.67        457.60        24.03 o                         
  -7   9   4         73.65         81.13         9.00 o                         
  -6   9   4         56.91         65.75        11.58 o                         
  -5   9   4        223.98        254.59        25.05 o                         
  -4   9   4          7.72          1.71         7.14 o                         
  -3   9   4         79.43         84.44        16.95 o                         
  -2   9   4       1417.90       1517.84        46.44 o                         
  -1   9   4        402.91        436.65        17.91 o                         
   0   9   4       1466.67       1537.40        63.48 o                         
   1   9   4        948.73        997.34        78.10 o                         
   2   9   4        396.63        365.55        13.52 o                         
   3   9   4         61.10         71.80         6.75 o                         
   4   9   4         22.11         27.19         4.45 o                         
   5   9   4       1420.15       1269.04        41.22 o                         
   6   9   4        458.10        421.56        22.27 o                         
   7   9   4         97.57        110.81        10.95 o                         
   8   9   4        205.65        243.07        14.63 o                         
   9   9   4          2.85          7.63         4.85 o                         
  10   9   4        400.13        399.96        20.61 o                         
  -6  10   4          6.75         10.74         4.96 o                         
  -5  10   4         38.47         58.92        11.55 o                         
  -4  10   4        289.98        266.70        26.41 o                         
  -3  10   4       1323.48       1439.95        70.36 o                         
  -2  10   4        350.75        397.55        35.38 o                         
  -1  10   4        253.67        283.01        15.18 o                         
   0  10   4         11.63         12.55         4.19 o                         
   1  10   4        191.45        216.60        12.09 o                         
   2  10   4        448.79        473.76        19.28 o                         
   3  10   4        130.94        136.92         9.57 o                         
   4  10   4        204.86        204.51        11.96 o                         
   5  10   4       1271.60       1231.29        41.30 o                         
   6  10   4        137.51        157.45        13.62 o                         
   7  10   4        347.67        398.78        20.62 o                         
   8  10   4        129.22        126.45        10.11 o                         
   9  10   4         78.22        111.81        12.68 o                         
  -5  11   4        332.32        336.85        23.34 o                         
  -4  11   4          8.28          2.24         4.24 o                         
  -3  11   4         97.81        117.73        18.05 o                         
  -2  11   4         24.92         17.76         9.49 o                         
  -1  11   4        218.54        255.55        28.24 o                         
   0  11   4        185.12        247.02        24.53 o                         
   1  11   4        142.36        157.93        19.36 o                         
   2  11   4         15.75         17.62         7.46 o                         
   3  11   4       1206.77       1137.80        38.87 o                         
   4  11   4        526.55        530.49        25.35 o                         
   5  11   4        331.59        310.62        19.04 o                         
   6  11   4          3.41          5.32         3.80 o                         
   7  11   4         47.58         56.61         7.69 o                         
   8  11   4          5.12          6.47         2.96 o                         
   9  11   4          1.47         -1.68         2.93 o                         
  -5  12   4          1.37         -2.12         2.12 o                         
  -4  12   4          6.36         15.18         5.75 o                         
  -3  12   4          0.77          4.48         6.05 o                         
  -2  12   4         21.96         12.68         8.39 o                         
  -1  12   4         39.45         49.03        12.16 o                         
   0  12   4         30.97         38.57         7.53 o                         
   1  12   4         85.38        108.01        16.92 o                         
   2  12   4        408.37        424.31        32.65 o                         
   3  12   4         96.35        105.31        16.52 o                         
   4  12   4        150.04        157.90        13.37 o                         
   5  12   4        168.09        149.10        12.68 o                         
   6  12   4        224.89        209.59        14.44 o                         
   7  12   4         18.14         23.29         4.52 o                         
   8  12   4          5.96          3.80         2.45 o                         
   9  12   4        153.70        186.58        12.71 o                         
  -4  13   4          8.63          8.36         3.34 o                         
  -3  13   4          0.83         -2.70         5.08 o                         
  -2  13   4        434.37        454.21        31.90 o                         
  -1  13   4          1.53         -0.87         7.02 o                         
   0  13   4        153.31        206.35        24.03 o                         
   1  13   4         82.71         81.38        10.27 o                         
   2  13   4          0.06          4.27         4.56 o                         
   3  13   4        230.49        259.47        24.67 o                         
   4  13   4         22.92         16.02         7.23 o                         
   5  13   4        363.25        402.42        20.41 o                         
   6  13   4          5.42         -0.91         3.19 o                         
   7  13   4         50.01         47.06         5.68 o                         
   8  13   4         14.85         16.89         4.82 o                         
  -2  14   4         76.08         66.95         6.76 o                         
  -1  14   4         39.40         39.16         9.06 o                         
   0  14   4         68.50         99.56        14.77 o                         
   1  14   4        171.92        169.28        20.00 o                         
   2  14   4        304.54        361.91        20.15 o                         
   3  14   4        191.46        169.11        18.66 o                         
   4  14   4         40.17         50.37         6.89 o                         
   5  14   4          5.92          5.37         4.38 o                         
   6  14   4         39.41         37.04         7.60 o                         
   7  14   4          1.34          2.24         2.41 o                         
  -1  15   4         26.37         24.34         3.92 o                         
   0  15   4        158.45        163.20        11.74 o                         
   1  15   4         56.61         67.86        11.00 o                         
   2  15   4        213.32        219.93        19.94 o                         
   3  15   4          6.17          4.48         2.39 o                         
   4  15   4         80.68        100.95        12.39 o                         
   5  15   4          0.84         -2.90         4.03 o                         
   6  15   4         87.99         93.44         9.69 o                         
   1  16   4         43.39         22.79         5.40 o                         
   2  16   4          5.61          2.38         4.91 o                         
  -5 -15   5         97.66         78.92         9.49 o                         
  -4 -15   5         23.50         25.25         6.27 o                         
  -3 -15   5         13.06         11.03         5.11 o                         
  -2 -15   5         29.58         26.71         4.47 o                         
  -1 -15   5        204.87        171.14        15.27 o                         
   0 -15   5          0.01         -1.25         2.58 o                         
  -6 -14   5          0.44         -4.28         4.28 o                         
  -5 -14   5          8.80          3.16         3.37 o                         
  -4 -14   5         45.71         48.74         9.64 o                         
  -3 -14   5        117.93        154.19        18.32 o                         
  -2 -14   5        147.35        158.95        18.29 o                         
  -1 -14   5        374.21        346.38        17.93 o                         
   0 -14   5         52.23         46.85         6.25 o                         
   1 -14   5          6.97         11.44         4.24 o                         
   2 -14   5         81.31         71.29         7.92 o                         
  -7 -13   5          4.73         -0.17         2.01 o                         
  -6 -13   5         82.10         86.84         7.56 o                         
  -5 -13   5         80.55         87.33         8.13 o                         
  -4 -13   5        720.44        728.65        34.51 o                         
  -3 -13   5         61.66         58.60        12.13 o                         
  -2 -13   5        249.25        235.32        24.90 o                         
  -1 -13   5          0.25          3.83         4.93 o                         
   0 -13   5        222.20        226.68        19.08 o                         
   1 -13   5        175.63        186.76        13.07 o                         
   2 -13   5         33.66         44.06         8.04 o                         
   3 -13   5        430.02        450.52        23.31 o                         
  -8 -12   5        149.12        130.12         8.12 o                         
  -7 -12   5          3.76          2.16         2.51 o                         
  -6 -12   5        261.11        251.77        14.90 o                         
  -5 -12   5        785.36        739.66        28.14 o                         
  -4 -12   5         46.27         47.53         6.93 o                         
  -3 -12   5        101.39         95.02        11.73 o                         
  -2 -12   5         27.26         19.44         5.47 o                         
  -1 -12   5         83.76         61.59        13.50 o                         
   0 -12   5        268.58        258.32        18.30 o                         
   1 -12   5         45.10         68.07         9.21 o                         
   2 -12   5         42.28         44.12         9.87 o                         
   3 -12   5         61.47         70.65        10.36 o                         
   4 -12   5         65.39         54.77         7.98 o                         
  -9 -11   5        233.59        247.77        19.88 o                         
  -8 -11   5          4.00          2.72         2.20 o                         
  -7 -11   5        721.96        744.18        27.53 o                         
  -6 -11   5        158.57        171.52        18.14 o                         
  -5 -11   5        107.27        108.63        11.02 o                         
  -4 -11   5       1491.74       1525.49       124.16 o                         
  -3 -11   5        510.06        573.98        25.31 o                         
  -2 -11   5        650.48        652.08        41.83 o                         
  -1 -11   5        148.79        179.78        15.32 o                         
   0 -11   5        207.23        184.32        22.64 o                         
   1 -11   5        313.47        330.34        20.87 o                         
   2 -11   5          0.41          1.22         5.12 o                         
   3 -11   5        180.14        219.82        20.84 o                         
   4 -11   5         61.77         56.18         6.64 o                         
   5 -11   5          0.46         -0.78         2.73 o                         
  -9 -10   5         51.03         48.77         5.34 o                         
  -8 -10   5         15.56         30.10         7.55 o                         
  -7 -10   5          3.43          3.63         4.38 o                         
  -6 -10   5       1001.38       1037.09        49.05 o                         
  -5 -10   5        548.22        578.50        35.06 o                         
  -4 -10   5        469.84        496.32        36.63 o                         
  -3 -10   5        465.58        458.21        17.47 o                         
  -2 -10   5         79.51         91.01         8.93 o                         
  -1 -10   5        300.13        290.85        15.66 o                         
   0 -10   5        352.24        370.46        22.80 o                         
   1 -10   5        502.24        511.37        32.06 o                         
   2 -10   5         30.29         37.15         9.87 o                         
   3 -10   5        241.82        222.78        23.28 o                         
   4 -10   5        534.19        558.81        26.75 o                         
   5 -10   5        165.53        173.52        16.25 o                         
   6 -10   5         45.07         53.58         7.31 o                         
  -9  -9   5        466.95        566.34        27.46 o                         
  -8  -9   5        446.75        482.10        28.82 o                         
  -7  -9   5        639.52        664.10        37.18 o                         
  -6  -9   5        269.96        286.43        24.06 o                         
  -5  -9   5        276.31        290.32        24.32 o                         
  -4  -9   5        799.46        733.79        26.61 o                         
  -3  -9   5        106.92        112.37         7.80 o                         
  -2  -9   5        279.08        285.73        15.24 o                         
  -1  -9   5        236.40        211.04        12.77 o                         
   0  -9   5          5.44          2.74         3.01 o                         
   1  -9   5        271.07        247.46        18.38 o                         
   2  -9   5        165.90        162.65        14.93 o                         
   3  -9   5        268.89        271.60        26.36 o                         
   4  -9   5        314.48        342.31        28.13 o                         
   5  -9   5          8.20         12.60         6.79 o                         
   6  -9   5        269.12        278.60        19.74 o                         
 -10  -8   5        234.08        270.18        14.46 o                         
  -9  -8   5        229.61        229.34        17.33 o                         
  -8  -8   5         68.19         68.10        11.09 o                         
  -7  -8   5         27.74         28.04         7.90 o                         
  -6  -8   5        356.39        350.38        27.29 o                         
  -5  -8   5        105.32        100.03        11.97 o                         
  -4  -8   5        171.18        176.09        10.69 o                         
  -3  -8   5         26.73         41.56         6.66 o                         
  -2  -8   5       1406.01       1315.61        62.47 o                         
  -1  -8   5        932.04        907.16        68.74 o                         
   0  -8   5       1281.96       1226.80        32.28 o                         
   1  -8   5         68.64         62.61         7.29 o                         
   2  -8   5        119.08        128.04        12.83 o                         
   3  -8   5         29.38         33.06        10.77 o                         
   4  -8   5         79.98         78.46        14.28 o                         
   5  -8   5        649.60        667.36        27.50 o                         
   6  -8   5          7.20          0.96         4.18 o                         
   7  -8   5         73.82         69.14         8.91 o                         
 -10  -7   5         27.42         22.52         4.56 o                         
  -9  -7   5        313.65        333.05        22.18 o                         
  -8  -7   5         83.35         62.35        11.35 o                         
  -7  -7   5        311.03        305.39        25.20 o                         
  -6  -7   5        149.73        184.49        19.27 o                         
  -5  -7   5        346.65        350.47        18.74 o                         
  -4  -7   5       1776.54       1779.20        47.63 o                         
  -3  -7   5       1001.94       1020.16        48.90 o                         
  -2  -7   5       1676.87       1496.25        85.15 o                         
  -1  -7   5          9.57          7.55         7.16 o                         
   0  -7   5         12.52         28.73         3.88 o                         
   1  -7   5       1778.65       1729.00        70.74 o                         
   2  -7   5        192.62        167.87        13.83 o                         
   3  -7   5        999.44        986.85        52.86 o                         
   4  -7   5          9.51          4.62         5.95 o                         
   5  -7   5          0.70         -3.17         3.55 o                         
   6  -7   5        205.46        226.90        21.19 o                         
   7  -7   5          1.24          1.31         3.31 o                         
 -10  -6   5         89.86         90.62         9.03 o                         
  -9  -6   5          1.21         -2.76         4.53 o                         
  -8  -6   5          4.60          7.14         5.75 o                         
  -7  -6   5        674.73        658.50        38.87 o                         
  -6  -6   5         62.92         57.07        11.99 o                         
  -5  -6   5       2253.62       2241.71        56.00 o                         
  -4  -6   5        168.38        142.68        10.70 o                         
  -3  -6   5          6.58          4.95         2.85 o                         
  -2  -6   5       1944.56       1842.56        46.39 o                         
  -1  -6   5       1362.90       1294.13        36.03 o                         
   0  -6   5         64.92         47.67         4.52 o                         
   1  -6   5        198.07        216.41        12.88 o                         
   2  -6   5        410.51        440.44        20.41 o                         
   3  -6   5        285.14        289.32        14.21 o                         
   4  -6   5         15.78         11.61         3.76 o                         
   5  -6   5        702.16        698.15        29.62 o                         
   6  -6   5         58.01         53.41        11.09 o                         
   7  -6   5          3.69          1.60         3.51 o                         
   8  -6   5         73.94        107.25        10.94 o                         
 -10  -5   5         26.69         12.25         3.95 o                         
  -9  -5   5        356.41        370.09        24.56 o                         
  -8  -5   5        104.51         75.67        12.48 o                         
  -7  -5   5        977.03       1013.32        63.92 o                         
  -6  -5   5          5.70         12.75         3.74 o                         
  -5  -5   5         34.00         40.38         8.62 o                         
  -4  -5   5       3122.48       2839.44        88.62 o                         
  -3  -5   5         42.66         68.20         6.73 o                         
  -2  -5   5         39.99         65.97         8.27 o                         
  -1  -5   5         98.06        101.30         7.88 o                         
   0  -5   5        226.29        198.58        10.26 o                         
   1  -5   5       1020.82       1040.48        22.86 o                         
   2  -5   5          4.16          4.37         2.42 o                         
   3  -5   5        141.09        142.22        11.14 o                         
   4  -5   5        311.15        286.54        17.76 o                         
   5  -5   5        138.28        126.41         9.81 o                         
   6  -5   5        910.74        837.50        45.69 o                         
   7  -5   5         40.29         40.87         8.77 o                         
   8  -5   5        421.74        434.03        25.78 o                         
 -10  -4   5        152.50        154.77        12.10 o                         
  -9  -4   5          1.42          0.52         4.47 o                         
  -8  -4   5        178.56        166.33        13.67 o                         
  -7  -4   5        108.30        107.92        16.98 o                         
  -6  -4   5          8.62         14.15         4.41 o                         
  -5  -4   5       2674.87       2540.55        84.12 o                         
  -4  -4   5        571.32        581.03        30.45 o                         
  -3  -4   5        366.23        371.25        15.30 o                         
  -2  -4   5        156.16        170.03         9.69 o                         
  -1  -4   5       2317.67       2248.15        48.82 o                         
   0  -4   5        270.33        239.36        10.91 o                         
   1  -4   5         24.52         29.82         3.03 o                         
   2  -4   5        101.45         69.64        11.96 o                         
   3  -4   5       1382.06       1448.78        55.38 o                         
   4  -4   5         33.68         20.58         6.59 o                         
   5  -4   5       1011.63        932.22        28.22 o                         
   6  -4   5         17.03         34.31         9.23 o                         
   7  -4   5        172.60        148.73        17.79 o                         
   8  -4   5          0.18         -1.57         3.37 o                         
   9  -4   5        137.97        135.58        11.12 o                         
 -10  -3   5         21.60         13.47         3.98 o                         
  -9  -3   5        589.99        677.84        25.76 o                         
  -8  -3   5         46.50         54.74        12.63 o                         
  -7  -3   5       1010.97       1142.84        58.58 o                         
  -6  -3   5         23.72         20.20         4.87 o                         
  -5  -3   5        471.53        473.71        28.33 o                         
  -4  -3   5          3.90          4.18         3.28 o                         
  -3  -3   5        270.25        320.89        19.45 o                         
  -2  -3   5        195.69        202.71        10.06 o                         
  -1  -3   5        979.58        945.14        31.82 o                         
   0  -3   5        850.65        819.36        21.95 o                         
   1  -3   5       2160.34       2071.02        34.11 o                         
   2  -3   5       1209.41       1208.27        32.13 o                         
   3  -3   5          4.95          3.28         3.51 o                         
   4  -3   5        304.84        360.48        25.80 o                         
   5  -3   5        938.13        893.80        26.89 o                         
   6  -3   5         96.93         95.24        15.04 o                         
   7  -3   5         73.93         65.92        12.31 o                         
   8  -3   5          7.22          4.56         4.01 o                         
   9  -3   5          2.09          2.76         3.37 o                         
 -10  -2   5        236.60        255.70        15.44 o                         
  -9  -2   5        549.54        560.88        23.03 o                         
  -8  -2   5         10.23         13.61         8.36 o                         
  -7  -2   5          0.10          0.73         6.27 o                         
  -6  -2   5         31.41         23.28         3.72 o                         
  -5  -2   5        641.50        670.75        34.28 o                         
  -4  -2   5       1127.74       1077.58        42.55 o                         
  -3  -2   5       2852.65       2874.13        82.38 o                         
  -2  -2   5       1631.34       1547.26        48.68 o                         
  -1  -2   5         34.65         42.74         3.37 o                         
   0  -2   5        529.96        499.63        10.01 o                         
   1  -2   5        138.95        165.30         5.67 o                         
   2  -2   5       6396.85       6443.33       160.08 o                         
   3  -2   5        130.95        113.78        11.99 o                         
   4  -2   5         25.71         37.53         8.16 o                         
   5  -2   5         25.08         25.46         4.38 o                         
   6  -2   5        217.46        219.84        16.11 o                         
   7  -2   5        189.46        191.23        20.78 o                         
   8  -2   5        189.33        195.60        12.18 o                         
   9  -2   5         10.68          9.32         4.12 o                         
 -10  -1   5         98.76        102.73         8.88 o                         
  -9  -1   5         67.16         72.35         8.80 o                         
  -8  -1   5        254.07        269.86        26.15 o                         
  -7  -1   5         42.60         26.59         8.13 o                         
  -6  -1   5        979.38        995.80        28.40 o                         
  -5  -1   5        105.51        130.36        14.19 o                         
  -4  -1   5         14.67         15.76         4.99 o                         
  -3  -1   5       1804.88       1815.03        57.56 o                         
  -2  -1   5        135.26        155.35        11.41 o                         
  -1  -1   5       3122.09       3134.29        80.81 o                         
   0  -1   5         83.53         89.92         3.53 o                         
   1  -1   5        699.61        715.59        12.73 o                         
   2  -1   5       3555.72       3731.11        98.20 o                         
   3  -1   5       7937.09       8521.14       211.34 o                         
   4  -1   5        324.34        300.60        21.97 o                         
   5  -1   5         14.05         17.82         6.24 o                         
   6  -1   5        661.94        632.67        27.85 o                         
   7  -1   5         94.30         88.62         9.19 o                         
   8  -1   5        411.67        415.36        19.01 o                         
   9  -1   5         45.64         40.96         8.62 o                         
  10  -1   5         49.90         52.10         6.97 o                         
  -9   0   5         46.31         64.61        10.88 o                         
  -8   0   5         55.02         60.67        12.74 o                         
  -7   0   5        317.10        344.20        30.86 o                         
  -6   0   5        461.15        425.84        17.56 o                         
  -5   0   5        612.90        707.81        40.35 o                         
  -4   0   5         17.11         15.27         5.83 o                         
  -3   0   5        382.49        404.66        21.71 o                         
  -2   0   5        632.35        612.69        25.17 o                         
  -1   0   5       1654.70       1722.58        49.00 o                         
   0   0   5        521.23        513.00        10.57 o                         
   1   0   5       1548.13       1591.74        37.24 o                         
   2   0   5       2007.08       1881.16        55.82 o                         
   3   0   5         51.77         66.67         9.03 o                         
   4   0   5       4471.84       4700.10       131.66 o                         
   5   0   5          2.26          0.29         4.24 o                         
   6   0   5       1723.79       1713.98        60.53 o                         
   7   0   5         83.48         83.59         8.98 o                         
   8   0   5          0.27         -2.73         2.77 o                         
   9   0   5         98.20         94.45        12.74 o                         
  10   0   5         15.41         13.85         2.99 o                         
  -9   1   5         10.28          3.22         4.15 o                         
  -8   1   5          1.65         10.01         6.44 o                         
  -7   1   5          2.97         -0.20         4.82 o                         
  -6   1   5        387.92        446.20        19.38 o                         
  -5   1   5          1.89          0.44         3.83 o                         
  -4   1   5        705.67        699.54        37.10 o                         
  -3   1   5         14.60         23.05         5.95 o                         
  -2   1   5       1374.83       1290.06        46.47 o                         
  -1   1   5          0.55          0.81         2.44 o                         
   0   1   5       3304.33       2887.61        42.60 o                         
   1   1   5       2185.79       1894.03        36.09 o                         
   2   1   5       8702.48       8792.70       420.83 o                         
   3   1   5       2394.38       2685.57        79.85 o                         
   4   1   5        954.16        997.21        43.28 o                         
   5   1   5        544.00        586.31        34.86 o                         
   6   1   5         98.29        109.09         8.52 o                         
   7   1   5       2848.29       2785.98        66.70 o                         
   8   1   5          4.29          4.61         2.92 o                         
   9   1   5        120.73        106.21        13.53 o                         
  10   1   5         10.37         11.72         2.70 o                         
  -9   2   5         30.23         37.91         7.75 o                         
  -8   2   5        103.64        108.46        11.26 o                         
  -7   2   5         13.35          5.34         4.82 o                         
  -6   2   5          9.49          7.94         3.42 o                         
  -5   2   5        348.96        353.02        15.30 o                         
  -4   2   5          3.60          4.99         4.44 o                         
  -3   2   5        223.47        275.98        20.06 o                         
  -2   2   5        122.83        189.95        14.86 o                         
  -1   2   5      14301.01      13602.74       318.16 o                         
   0   2   5       6868.71       6926.96       116.94 o                         
   1   2   5       4314.39       4494.62       108.85 o                         
   2   2   5         20.49         46.03         7.11 o                         
   3   2   5       1151.91       1329.51        49.00 o                         
   4   2   5         82.67         55.27         9.32 o                         
   5   2   5        693.42        797.39        41.83 o                         
   6   2   5        844.39        869.03        25.85 o                         
   7   2   5        565.81        548.61        24.28 o                         
   8   2   5         80.03         60.41         7.57 o                         
   9   2   5        860.43        945.32        32.33 o                         
  10   2   5         45.52         34.90         7.56 o                         
  -9   3   5         23.66         26.04         5.78 o                         
  -8   3   5         10.83          3.89         5.46 o                         
  -7   3   5         90.73         89.08        16.08 o                         
  -6   3   5          6.24         11.96         4.93 o                         
  -5   3   5        585.29        572.01        20.20 o                         
  -4   3   5        376.01        372.73        25.80 o                         
  -3   3   5       5546.53       5673.11       151.98 o                         
  -2   3   5        157.70        145.60        13.09 o                         
  -1   3   5        329.01        453.34        22.29 o                         
   0   3   5       1334.34       1424.86        44.38 o                         
   1   3   5       1329.05       1438.50        34.63 o                         
   2   3   5       2488.24       2825.86        72.25 o                         
   3   3   5        584.33        741.91        29.36 o                         
   4   3   5         55.41         77.21        11.61 o                         
   5   3   5          2.59         -1.10         3.60 o                         
   6   3   5        109.06        123.42         9.21 o                         
   7   3   5        590.86        541.90        24.31 o                         
   8   3   5        427.26        460.28        32.13 o                         
   9   3   5          0.26         -0.80         3.70 o                         
  10   3   5         12.20          7.19         2.78 o                         
  -9   4   5          5.13          4.93         2.93 o                         
  -8   4   5        264.77        277.03        23.11 o                         
  -7   4   5        355.19        349.13        30.65 o                         
  -6   4   5        662.96        692.41        29.17 o                         
  -5   4   5         54.34         50.29         6.95 o                         
  -4   4   5        840.42        823.51        40.38 o                         
  -3   4   5         52.60         71.09        10.36 o                         
  -2   4   5        210.19        202.90        15.82 o                         
  -1   4   5       2977.47       2870.47        81.77 o                         
   0   4   5        436.40        508.14        22.73 o                         
   1   4   5         41.48         25.68         2.79 o                         
   2   4   5         37.96         39.53         5.05 o                         
   3   4   5         91.13        144.41         9.58 o                         
   4   4   5       3228.44       3627.11       111.46 o                         
   5   4   5        367.89        431.86        30.91 o                         
   6   4   5        437.00        484.34        18.79 o                         
   7   4   5         61.74         65.15         8.47 o                         
   8   4   5        175.55        157.03        13.80 o                         
   9   4   5        795.24        840.73        30.55 o                         
  10   4   5         30.41         31.71         4.71 o                         
  -8   5   5        102.53        102.81        13.12 o                         
  -7   5   5          1.49         -1.77         6.18 o                         
  -6   5   5        410.85        436.80        22.23 o                         
  -5   5   5        658.45        678.70        28.52 o                         
  -4   5   5        308.13        333.50        14.69 o                         
  -3   5   5        372.41        385.24        24.96 o                         
  -2   5   5        116.68        128.27        13.00 o                         
  -1   5   5       1003.24       1132.18        42.49 o                         
   0   5   5        111.92        149.49        12.08 o                         
   1   5   5       1719.61       1799.04        54.51 o                         
   2   5   5         30.71         20.55         4.12 o                         
   3   5   5        716.20        791.53        21.20 o                         
   4   5   5          5.07          8.59         5.17 o                         
   5   5   5         25.60         19.19         8.24 o                         
   6   5   5        305.56        336.01        13.74 o                         
   7   5   5        662.64        622.65        22.43 o                         
   8   5   5        836.55        832.01        32.94 o                         
   9   5   5         10.13          4.18         3.27 o                         
  10   5   5          0.60          0.66         1.97 o                         
  -8   6   5         30.06         37.80         7.91 o                         
  -7   6   5         99.34        105.69        15.21 o                         
  -6   6   5        418.23        427.39        34.57 o                         
  -5   6   5        152.04        165.31        13.36 o                         
  -4   6   5        480.41        453.04        20.85 o                         
  -3   6   5        132.58        146.89        11.93 o                         
  -2   6   5        122.49        109.31        12.42 o                         
  -1   6   5       1835.73       2021.50        65.37 o                         
   0   6   5        278.74        287.80        18.37 o                         
   1   6   5       1026.84       1142.81        41.30 o                         
   2   6   5        539.93        452.23        22.73 o                         
   3   6   5       1943.86       2249.90        47.77 o                         
   4   6   5       2443.07       2639.88        76.19 o                         
   5   6   5          2.09          2.96         2.77 o                         
   6   6   5       1021.38       1048.66        31.25 o                         
   7   6   5         10.56          6.75         3.97 o                         
   8   6   5         50.57         58.02         8.36 o                         
   9   6   5        118.23        123.07        10.68 o                         
  10   6   5          2.83         -3.02         4.01 o                         
  -8   7   5         94.79        103.74         9.38 o                         
  -7   7   5        226.69        217.06        19.36 o                         
  -6   7   5         36.01         33.55         9.55 o                         
  -5   7   5        478.71        490.93        22.90 o                         
  -4   7   5          0.33          2.49         5.21 o                         
  -3   7   5        501.67        461.16        17.38 o                         
  -2   7   5         14.71         19.71         5.95 o                         
  -1   7   5        128.09        135.03        13.87 o                         
   0   7   5       1848.60       2003.30        65.75 o                         
   1   7   5       3727.17       4084.54       112.33 o                         
   2   7   5       1029.29       1158.68        44.00 o                         
   3   7   5         77.95         82.38         9.96 o                         
   4   7   5        319.11        353.22        21.31 o                         
   5   7   5         56.26         68.29         7.16 o                         
   6   7   5        333.51        348.70        25.84 o                         
   7   7   5        165.59        176.78        14.75 o                         
   8   7   5          5.65          8.09         3.69 o                         
   9   7   5        211.70        222.31        20.61 o                         
  10   7   5         17.10         16.49         4.99 o                         
  -7   8   5         11.65         13.96         4.50 o                         
  -6   8   5         86.93         97.62        14.28 o                         
  -5   8   5         12.97         13.56         8.21 o                         
  -4   8   5          8.86          4.41         7.66 o                         
  -3   8   5       1317.87       1381.59        43.95 o                         
  -2   8   5         83.96         85.61         9.60 o                         
  -1   8   5       1509.76       1676.36        47.13 o                         
   0   8   5        252.19        316.80        22.21 o                         
   1   8   5       1022.57       1188.87        47.55 o                         
   2   8   5        254.23        284.81        20.35 o                         
   3   8   5        125.44        139.91        14.08 o                         
   4   8   5          4.36          3.07         2.49 o                         
   5   8   5         65.68         80.47         7.92 o                         
   6   8   5         46.05         44.40         5.93 o                         
   7   8   5        415.78        413.04        31.60 o                         
   8   8   5          0.75         -2.76         4.96 o                         
   9   8   5       1106.23       1170.73        50.54 o                         
  10   8   5         91.29         75.76         8.94 o                         
  -6   9   5         62.54         46.99         9.11 o                         
  -5   9   5        173.69        205.74        22.00 o                         
  -4   9   5        117.62        159.09        21.02 o                         
  -3   9   5        651.46        659.02        45.22 o                         
  -2   9   5        255.15        283.87        18.09 o                         
  -1   9   5        331.32        375.00        16.54 o                         
   0   9   5          9.15         11.85         3.94 o                         
   1   9   5         32.59         27.14         5.33 o                         
   2   9   5         23.59         28.58         4.58 o                         
   3   9   5          1.10         -0.86         2.38 o                         
   4   9   5        311.90        303.01        14.00 o                         
   5   9   5        153.63        161.32        11.77 o                         
   6   9   5          0.95          3.12         3.42 o                         
   7   9   5          0.48         -1.64         3.21 o                         
   8   9   5         10.96          6.56         6.15 o                         
   9   9   5         91.93         93.29         7.56 o                         
  10   9   5         28.51         43.95         6.24 o                         
  -6  10   5        472.78        452.26        24.38 o                         
  -5  10   5         36.86         27.55         7.34 o                         
  -4  10   5        106.16         85.89        15.56 o                         
  -3  10   5        217.15        250.35        26.79 o                         
  -2  10   5          0.11          0.93         6.36 o                         
  -1  10   5        465.77        519.30        30.87 o                         
   0  10   5         14.18         19.53         5.05 o                         
   1  10   5        121.78        119.34        10.03 o                         
   2  10   5         30.35         22.41         5.44 o                         
   3  10   5          0.40          0.57         2.58 o                         
   4  10   5       1652.59       1500.51        60.78 o                         
   5  10   5         77.83         85.86        18.85 o                         
   6  10   5          7.43          6.25         4.00 o                         
   7  10   5        279.78        284.55        25.40 o                         
   8  10   5         97.98         94.98        13.41 o                         
   9  10   5        402.94        374.39        14.88 o                         
  -5  11   5         58.23         63.92         9.64 o                         
  -4  11   5         48.30         49.81        10.25 o                         
  -3  11   5        434.12        436.78        22.76 o                         
  -2  11   5        470.84        469.85        37.10 o                         
  -1  11   5        462.56        557.89        41.33 o                         
   0  11   5         56.54         67.67         9.65 o                         
   1  11   5        348.81        366.78        29.96 o                         
   2  11   5          6.50          2.26         5.34 o                         
   3  11   5          7.43          7.11         5.46 o                         
   4  11   5       1232.48       1250.98        41.23 o                         
   5  11   5        166.99        182.16        14.33 o                         
   6  11   5        707.83        706.65        28.58 o                         
   7  11   5          3.90          4.24         3.57 o                         
   8  11   5        126.99        133.75        14.80 o                         
   9  11   5         42.59         32.62         3.92 o                         
  -4  12   5         59.85         61.54         9.69 o                         
  -3  12   5        128.04        126.33        10.62 o                         
  -2  12   5        114.80        109.34        16.72 o                         
  -1  12   5         41.55         38.98        11.03 o                         
   0  12   5        263.59        294.49        26.69 o                         
   1  12   5        124.26        149.78        18.98 o                         
   2  12   5        163.09        195.23        20.96 o                         
   3  12   5         41.00         34.77         9.96 o                         
   4  12   5        197.79        199.50        21.74 o                         
   5  12   5         33.25         45.21         7.34 o                         
   6  12   5        146.09        162.25        12.43 o                         
   7  12   5          0.53          0.95         5.24 o                         
   8  12   5        178.83        200.57        16.25 o                         
  -3  13   5        123.07        114.97        12.92 o                         
  -2  13   5          9.50          8.44         8.37 o                         
  -1  13   5          0.43          7.43         5.52 o                         
   0  13   5         19.40         36.83        10.30 o                         
   1  13   5        107.33        125.95        23.09 o                         
   2  13   5         14.14         14.31         6.94 o                         
   3  13   5        269.62        250.67        23.34 o                         
   4  13   5         86.03         81.59         9.12 o                         
   5  13   5         21.43         21.92         7.69 o                         
   6  13   5         11.07         25.17         7.63 o                         
   7  13   5        129.65        125.08        13.38 o                         
   8  13   5         87.95         96.34         9.58 o                         
  -2  14   5          0.40          3.11         2.97 o                         
  -1  14   5        215.47        206.39        13.24 o                         
   0  14   5         19.45         16.95         6.65 o                         
   1  14   5        138.64        165.54        18.81 o                         
   2  14   5          5.32          7.16         3.86 o                         
   3  14   5        122.08        132.68        11.23 o                         
   4  14   5          0.06          0.44         3.16 o                         
   5  14   5         83.38         81.04        11.78 o                         
   6  14   5        244.40        278.19        19.97 o                         
   7  14   5         37.11         34.92         6.12 o                         
  -1  15   5         16.07         16.84         4.67 o                         
   0  15   5         60.80         42.34         5.48 o                         
   1  15   5         18.61         15.49         4.46 o                         
   2  15   5         25.20         25.67         4.92 o                         
   3  15   5          5.04          5.62         3.39 o                         
   4  15   5          1.56          6.15         2.78 o                         
   5  15   5         13.98         23.22         5.69 o                         
   6  15   5         92.00         86.56         8.91 o                         
  -4 -15   6         23.04         21.74         5.17 o                         
  -3 -15   6         20.21          9.90         4.27 o                         
  -2 -15   6         47.23         34.05         6.88 o                         
  -1 -15   6         12.22          7.17         3.34 o                         
  -5 -14   6         23.31         34.02         7.02 o                         
  -4 -14   6         48.56         27.69         7.49 o                         
  -3 -14   6        387.62        424.40        29.17 o                         
  -2 -14   6         38.18         25.50         5.33 o                         
  -1 -14   6          9.51          8.59         5.37 o                         
   0 -14   6        156.37        169.86        16.69 o                         
   1 -14   6          4.28         -0.09         2.61 o                         
  -7 -13   6          2.01          5.26         2.16 o                         
  -6 -13   6          4.43          1.46         1.72 o                         
  -5 -13   6          0.66          0.01         1.99 o                         
  -4 -13   6          5.79         11.80        11.52 o                         
  -3 -13   6         32.10         30.79         5.74 o                         
  -2 -13   6        365.90        364.43        29.96 o                         
  -1 -13   6        463.61        452.96        21.89 o                         
   0 -13   6         20.57         31.81         9.06 o                         
   1 -13   6         36.66         30.62         8.48 o                         
   2 -13   6         33.38         22.99         4.67 o                         
   3 -13   6          0.17          0.87         2.87 o                         
  -8 -12   6         12.83         11.16         2.48 o                         
  -7 -12   6        129.74        114.47         8.55 o                         
  -6 -12   6         28.82         18.26         3.84 o                         
  -5 -12   6        550.60        517.05        28.00 o                         
  -4 -12   6          1.49          2.91         3.19 o                         
  -3 -12   6        403.39        434.62        23.56 o                         
  -2 -12   6         56.75         52.35         8.61 o                         
  -1 -12   6        318.91        340.51        30.83 o                         
   0 -12   6        128.56        103.53        11.47 o                         
   1 -12   6          2.66          4.06         5.83 o                         
   2 -12   6        115.29        116.69        15.04 o                         
   3 -12   6         13.58         10.96         2.73 o                         
   4 -12   6          7.02          4.96         2.70 o                         
  -8 -11   6          0.47         -3.69         3.69 o                         
  -7 -11   6        402.79        412.62        36.50 o                         
  -6 -11   6        489.72        469.82        30.17 o                         
  -5 -11   6         52.06         65.10        15.47 o                         
  -4 -11   6        165.97        185.64        29.55 o                         
  -3 -11   6        212.95        176.16        21.39 o                         
  -2 -11   6          1.40         -4.24        10.30 o                         
  -1 -11   6         14.31         26.82         6.76 o                         
   0 -11   6         82.16         94.25        16.57 o                         
   1 -11   6          8.36          5.78         4.82 o                         
   2 -11   6        127.09        110.39        16.28 o                         
   3 -11   6        235.72        246.76        22.18 o                         
   4 -11   6        266.37        261.15        13.44 o                         
   5 -11   6          5.49          4.44         2.21 o                         
  -9 -10   6         14.48         23.73         3.48 o                         
  -8 -10   6        713.51        732.10        43.48 o                         
  -7 -10   6         53.61         65.31        10.28 o                         
  -6 -10   6          1.20          5.08         5.52 o                         
  -5 -10   6        104.52        122.50        11.84 o                         
  -4 -10   6          4.39          3.25         3.06 o                         
  -3 -10   6        994.05        886.21        51.70 o                         
  -2 -10   6          0.10         13.06         7.90 o                         
  -1 -10   6         89.58         84.65        10.65 o                         
   0 -10   6       1033.15       1006.80        38.99 o                         
   1 -10   6        436.12        441.64        35.59 o                         
   2 -10   6        351.07        317.70        29.08 o                         
   3 -10   6         26.19         24.64         7.95 o                         
   4 -10   6        131.08        130.31        10.81 o                         
   5 -10   6        247.49        282.52        19.97 o                         
   6 -10   6          5.25          7.52         3.08 o                         
  -9  -9   6         92.02         89.98         9.61 o                         
  -8  -9   6         13.24         16.72         4.96 o                         
  -7  -9   6        502.27        515.86        31.35 o                         
  -6  -9   6         28.08         28.39         8.36 o                         
  -5  -9   6          8.90         19.62         7.40 o                         
  -4  -9   6       1404.70       1422.33        57.53 o                         
  -3  -9   6        203.69        190.12        21.69 o                         
  -2  -9   6        756.47        685.63        25.05 o                         
  -1  -9   6       2061.13       1957.27        40.40 o                         
   0  -9   6        588.94        553.15        23.33 o                         
   1  -9   6        605.07        639.89        31.07 o                         
   2  -9   6       1098.47       1074.01        57.65 o                         
   3  -9   6        368.40        338.25        29.49 o                         
   4  -9   6         93.93         97.89        10.25 o                         
   5  -9   6        297.39        284.75        22.35 o                         
   6  -9   6         29.86         23.02         5.69 o                         
  -9  -8   6         32.19         33.67         6.65 o                         
  -8  -8   6        580.49        562.74        31.78 o                         
  -7  -8   6          0.21          0.26         4.15 o                         
  -6  -8   6         26.66         24.32         8.24 o                         
  -5  -8   6       2275.73       2382.97        83.22 o                         
  -4  -8   6         90.89         96.64         9.65 o                         
  -3  -8   6         49.46         49.90        10.04 o                         
  -2  -8   6          2.42          6.16         3.09 o                         
  -1  -8   6         13.31         15.90         4.18 o                         
   0  -8   6       1665.35       1721.36        42.83 o                         
   1  -8   6        233.32        221.98        13.80 o                         
   2  -8   6        518.39        481.20        25.91 o                         
   3  -8   6         50.20         55.73        12.57 o                         
   4  -8   6         67.03         89.37        14.98 o                         
   5  -8   6        144.30        134.28        11.62 o                         
   6  -8   6          4.10          2.84         3.51 o                         
   7  -8   6        181.40        196.89        14.02 o                         
 -10  -7   6        203.58        181.97        11.49 o                         
  -9  -7   6        200.36        209.19        16.46 o                         
  -8  -7   6         10.63         15.27         6.59 o                         
  -7  -7   6        231.22        263.56        23.19 o                         
  -6  -7   6         74.92         64.85        11.87 o                         
  -5  -7   6        108.57        111.51        10.67 o                         
  -4  -7   6         10.15          9.68         3.08 o                         
  -3  -7   6        195.16        166.29        12.86 o                         
  -2  -7   6       3288.47       3149.24       116.95 o                         
  -1  -7   6       2578.50       2402.42        59.79 o                         
   0  -7   6       2291.71       2238.70        43.97 o                         
   1  -7   6        921.79        877.45        25.95 o                         
   2  -7   6        136.18        157.23        13.86 o                         
   3  -7   6         17.40         12.25         6.10 o                         
   4  -7   6          6.13         10.97         5.95 o                         
   5  -7   6          5.31         13.26         4.72 o                         
   6  -7   6          3.83          1.92         3.92 o                         
   7  -7   6         76.26         83.80        10.74 o                         
 -10  -6   6        105.31        114.28         9.43 o                         
  -9  -6   6          5.47          4.41         3.89 o                         
  -8  -6   6        813.37        797.56        41.04 o                         
  -7  -6   6        263.20        295.69        25.14 o                         
  -6  -6   6         20.02         13.55         4.62 o                         
  -5  -6   6       1953.62       1958.06        51.80 o                         
  -4  -6   6       2065.73       1935.58        70.74 o                         
  -3  -6   6       2468.41       2252.00        55.13 o                         
  -2  -6   6        692.33        654.62        24.84 o                         
  -1  -6   6        801.17        731.70        26.06 o                         
   0  -6   6       1329.90       1361.56        29.99 o                         
   1  -6   6        542.34        520.12        22.18 o                         
   2  -6   6       1959.40       1991.66        65.76 o                         
   3  -6   6       1250.79       1243.90        40.83 o                         
   4  -6   6         16.47         28.52         6.14 o                         
   5  -6   6          3.06          4.25         3.61 o                         
   6  -6   6        319.48        295.61        24.73 o                         
   7  -6   6        474.44        502.07        29.64 o                         
   8  -6   6          1.49          4.35         2.18 o                         
 -10  -5   6          0.07         -0.38         2.29 o                         
  -9  -5   6        551.31        590.95        31.00 o                         
  -8  -5   6        135.70        139.82        16.49 o                         
  -7  -5   6        786.33        836.23        44.70 o                         
  -6  -5   6       4136.83       4013.52       139.41 o                         
  -5  -5   6        719.93        701.74        22.72 o                         
  -4  -5   6         85.71         92.71        12.13 o                         
  -3  -5   6        316.17        246.89        13.68 o                         
  -2  -5   6         44.49         30.15         4.86 o                         
  -1  -5   6       1358.23       1366.41        36.21 o                         
   0  -5   6         48.85         49.17         4.42 o                         
   1  -5   6         90.73         94.84        10.52 o                         
   2  -5   6        502.00        538.89        22.14 o                         
   3  -5   6       1130.38       1091.20        49.35 o                         
   4  -5   6        667.89        594.91        35.06 o                         
   5  -5   6        676.10        649.82        28.62 o                         
   6  -5   6         62.24         62.03        12.02 o                         
   7  -5   6         35.20         21.25         6.33 o                         
   8  -5   6         43.66         35.88         6.82 o                         
 -10  -4   6        220.55        257.41        15.12 o                         
  -9  -4   6        345.40        337.99        22.99 o                         
  -8  -4   6        844.73        906.97        37.53 o                         
  -7  -4   6          2.66         10.80         5.81 o                         
  -6  -4   6        435.79        468.35        27.55 o                         
  -5  -4   6        143.26        119.88        14.77 o                         
  -4  -4   6        523.49        530.66        30.22 o                         
  -3  -4   6        246.39        198.57        16.23 o                         
  -2  -4   6        287.79        224.78        19.84 o                         
  -1  -4   6        670.01        672.52        17.46 o                         
   0  -4   6        298.78        284.88        10.42 o                         
   1  -4   6        120.64        120.21         8.48 o                         
   2  -4   6       1129.92       1185.05        38.95 o                         
   3  -4   6       1427.42       1413.04        55.82 o                         
   4  -4   6         54.30         58.82         7.22 o                         
   5  -4   6          5.40          8.79         2.88 o                         
   6  -4   6          3.06         -1.63         5.81 o                         
   7  -4   6        256.12        271.40        23.92 o                         
   8  -4   6          9.90          2.61         3.60 o                         
   9  -4   6        122.80        131.46        10.28 o                         
 -10  -3   6         71.68         80.66         8.27 o                         
  -9  -3   6         18.54         17.33         5.22 o                         
  -8  -3   6         69.93         82.58        13.76 o                         
  -7  -3   6         69.05         86.62        15.04 o                         
  -6  -3   6       1478.53       1510.44        37.81 o                         
  -5  -3   6        177.53        158.72        16.63 o                         
  -4  -3   6         75.30         70.62        10.22 o                         
  -3  -3   6        906.61       1003.30        40.41 o                         
  -2  -3   6         34.58         28.33         5.66 o                         
  -1  -3   6          7.81         10.59         3.06 o                         
   0  -3   6        490.57        558.54        14.76 o                         
   1  -3   6        233.03        231.25         7.83 o                         
   2  -3   6         60.86         75.30         9.20 o                         
   3  -3   6        304.45        370.26        23.89 o                         
   4  -3   6        287.14        280.46        22.96 o                         
   5  -3   6        312.53        284.63        14.69 o                         
   6  -3   6       1640.19       1726.65        71.29 o                         
   7  -3   6        202.81        220.86        22.00 o                         
   8  -3   6         13.04         11.80         4.22 o                         
   9  -3   6          3.64          6.53         3.51 o                         
 -10  -2   6        131.81        167.16        11.58 o                         
  -9  -2   6          0.08          1.99         3.83 o                         
  -8  -2   6        355.65        402.74        31.46 o                         
  -7  -2   6         25.17         13.80         5.42 o                         
  -6  -2   6        971.90        990.84        25.17 o                         
  -5  -2   6         13.63         13.41         5.22 o                         
  -4  -2   6        504.24        463.93        26.82 o                         
  -3  -2   6        750.12        723.28        32.36 o                         
  -2  -2   6        198.28        248.47        15.94 o                         
  -1  -2   6        137.29        136.29         7.66 o                         
   0  -2   6       5204.61       5235.33        98.58 o                         
   1  -2   6          9.88         10.10         1.35 o                         
   2  -2   6       1512.83       1600.59        51.93 o                         
   3  -2   6        113.77        144.03        13.93 o                         
   4  -2   6        822.74        736.17        38.17 o                         
   5  -2   6        430.45        389.39        16.95 o                         
   6  -2   6        491.47        446.02        32.42 o                         
   7  -2   6          2.87          2.32         5.28 o                         
   8  -2   6          1.22          1.44         2.47 o                         
   9  -2   6         47.98         44.44         7.72 o                         
 -10  -1   6         51.59         52.51         6.07 o                         
  -9  -1   6        150.95        160.40        11.31 o                         
  -8  -1   6        748.41        850.45        47.60 o                         
  -7  -1   6         40.29         40.17         7.84 o                         
  -6  -1   6        115.08        125.30         8.35 o                         
  -5  -1   6        383.14        373.34        29.98 o                         
  -4  -1   6          1.95         -0.09         2.84 o                         
  -3  -1   6          1.56          1.45         2.90 o                         
  -2  -1   6          1.30         -2.18         2.73 o                         
  -1  -1   6         96.87        117.56         9.17 o                         
   0  -1   6       1030.83       1084.94        19.94 o                         
   1  -1   6        806.32        911.76        20.43 o                         
   2  -1   6       2799.67       2900.05        80.52 o                         
   3  -1   6       4105.02       4045.76       112.42 o                         
   4  -1   6         18.82         17.85         5.63 o                         
   5  -1   6        944.65        949.88        33.41 o                         
   6  -1   6         17.07         14.67         5.01 o                         
   7  -1   6         25.47         32.15         5.93 o                         
   8  -1   6         44.89         41.03         5.99 o                         
   9  -1   6         13.75         10.36         4.09 o                         
  -9   0   6        438.04        490.78        29.96 o                         
  -8   0   6          4.00          3.66         4.96 o                         
  -7   0   6        439.43        438.98        24.42 o                         
  -6   0   6       1360.31       1444.19        36.43 o                         
  -5   0   6        234.82        262.40        24.73 o                         
  -4   0   6        181.69        174.39        18.75 o                         
  -3   0   6         79.07         83.55         7.64 o                         
  -2   0   6         79.02         90.62         9.20 o                         
  -1   0   6        481.89        449.73        14.99 o                         
   0   0   6        168.92        131.65         4.31 o                         
   1   0   6       6244.11       5938.08        99.75 o                         
   2   0   6        976.44        825.52        31.46 o                         
   3   0   6        239.63        204.58        15.96 o                         
   4   0   6       1232.04       1285.68        51.93 o                         
   5   0   6        417.50        469.16        31.61 o                         
   6   0   6        794.07        824.81        48.08 o                         
   7   0   6         53.66         45.43         7.19 o                         
   8   0   6          0.44          2.61         3.44 o                         
   9   0   6         16.06         18.61         5.95 o                         
  10   0   6          0.75          0.96         1.99 o                         
  -9   1   6          1.02          8.16         4.44 o                         
  -8   1   6          8.31          5.70         4.03 o                         
  -7   1   6        141.94        120.49        18.29 o                         
  -6   1   6          3.83          0.94         2.67 o                         
  -5   1   6        151.98        168.70        11.80 o                         
  -4   1   6       1143.98       1133.34        51.84 o                         
  -3   1   6        198.27        186.50        17.50 o                         
  -2   1   6       5256.30       5354.63       142.52 o                         
  -1   1   6       1983.24       1946.41        60.58 o                         
   0   1   6       2952.70       2936.82        55.66 o                         
   1   1   6        283.75        244.86         8.79 o                         
   2   1   6         16.42         23.88         2.73 o                         
   3   1   6       1989.87       1885.95        62.15 o                         
   4   1   6        122.16         78.75        11.29 o                         
   5   1   6        717.65        762.88        41.80 o                         
   6   1   6        183.89        168.33        13.72 o                         
   7   1   6         71.01         63.59         8.46 o                         
   8   1   6        109.83        106.26         9.91 o                         
   9   1   6          4.52          3.66         3.83 o                         
  10   1   6         40.29         45.71         4.76 o                         
  -9   2   6        183.32        208.96        17.10 o                         
  -8   2   6         76.60        100.85        13.96 o                         
  -7   2   6         55.42         64.73        13.50 o                         
  -6   2   6        722.45        726.97        25.75 o                         
  -5   2   6          2.93          3.55         3.28 o                         
  -4   2   6       1521.32       1542.71        62.52 o                         
  -3   2   6         35.84         28.33         6.71 o                         
  -2   2   6       1734.64       1610.02        56.43 o                         
  -1   2   6         27.31         21.74         5.05 o                         
   0   2   6       3985.03       4029.17        73.40 o                         
   1   2   6       1456.26       1368.20        24.52 o                         
   2   2   6        321.73        311.15        10.73 o                         
   3   2   6       1034.68       1109.69        44.27 o                         
   4   2   6         40.33         32.51         7.29 o                         
   5   2   6          2.97          0.32         3.25 o                         
   6   2   6       1516.47       1528.78        36.95 o                         
   7   2   6          1.58          8.07         3.91 o                         
   8   2   6          0.00         -1.01         2.88 o                         
   9   2   6        169.31        180.06        12.64 o                         
  10   2   6        125.90        137.91         8.61 o                         
  -9   3   6         33.89         50.91         7.69 o                         
  -8   3   6        290.98        308.92        17.56 o                         
  -7   3   6        655.48        741.37        45.63 o                         
  -6   3   6        261.67        271.83        17.62 o                         
  -5   3   6         41.68         30.70         5.03 o                         
  -4   3   6         65.67         86.91        12.77 o                         
  -3   3   6          9.44          9.55         5.05 o                         
  -2   3   6       2196.39       2250.55        71.90 o                         
  -1   3   6       1693.97       1438.50        49.40 o                         
   0   3   6      12224.07      12313.61       288.79 o                         
   1   3   6          1.87          4.09         3.56 o                         
   2   3   6         25.99         36.50         3.73 o                         
   3   3   6        438.62        435.25        26.09 o                         
   4   3   6          1.14          0.81         3.48 o                         
   5   3   6        401.83        405.53        30.01 o                         
   6   3   6       1764.83       1804.18        41.25 o                         
   7   3   6        567.79        574.15        25.21 o                         
   8   3   6        882.32        890.04        31.28 o                         
   9   3   6         11.78         18.70         4.94 o                         
  10   3   6        483.12        496.29        17.68 o                         
  -9   4   6         57.19         61.25         7.26 o                         
  -8   4   6         18.17         12.63         3.86 o                         
  -7   4   6         32.69         44.93        10.77 o                         
  -6   4   6        566.09        582.57        26.42 o                         
  -5   4   6        271.45        290.16        14.47 o                         
  -4   4   6       1255.58       1207.12        31.00 o                         
  -3   4   6        794.72        807.29        39.42 o                         
  -2   4   6       1996.03       1988.00        66.70 o                         
  -1   4   6        943.46        941.86        37.97 o                         
   0   4   6        491.28        528.14        24.47 o                         
   1   4   6       1158.86       1092.12        25.38 o                         
   2   4   6        319.53        349.42        12.32 o                         
   3   4   6        142.46        177.76         7.83 o                         
   4   4   6       2089.43       2195.89        78.52 o                         
   5   4   6        553.88        510.43        34.69 o                         
   6   4   6       1941.47       2027.47        44.75 o                         
   7   4   6        449.27        467.91        18.87 o                         
   8   4   6         15.18         16.63         5.38 o                         
   9   4   6         14.70          6.10         3.45 o                         
  10   4   6          4.36          4.28         4.83 o                         
  -8   5   6        175.60        191.90        11.48 o                         
  -7   5   6        497.96        497.63        34.19 o                         
  -6   5   6        572.17        585.44        26.01 o                         
  -5   5   6        615.01        623.20        27.57 o                         
  -4   5   6        327.27        355.96        17.19 o                         
  -3   5   6          8.36         25.69         7.26 o                         
  -2   5   6          1.86         -1.68         4.85 o                         
  -1   5   6        537.07        577.25        28.91 o                         
   0   5   6        104.46        137.01        12.08 o                         
   1   5   6        247.25        218.86        14.48 o                         
   2   5   6       1664.51       1791.70        54.60 o                         
   3   5   6       1925.17       1972.37        41.47 o                         
   4   5   6        754.87        782.01        42.15 o                         
   5   5   6        319.77        323.76        14.61 o                         
   6   5   6        324.87        336.31        13.81 o                         
   7   5   6         19.64         15.81         3.67 o                         
   8   5   6        380.10        401.26        21.61 o                         
   9   5   6          1.86          4.88         3.35 o                         
  10   5   6        349.06        370.38        14.90 o                         
  -8   6   6         19.03         19.03        10.01 o                         
  -7   6   6        144.32        143.48        16.86 o                         
  -6   6   6         34.66         43.10        11.87 o                         
  -5   6   6        203.13        219.37        16.14 o                         
  -4   6   6       1053.82       1074.47        29.63 o                         
  -3   6   6         76.51         71.87         7.36 o                         
  -2   6   6         16.94         25.49         6.88 o                         
  -1   6   6        507.89        580.71        29.98 o                         
   0   6   6          7.87          7.78         3.89 o                         
   1   6   6       3165.83       3134.47        88.91 o                         
   2   6   6        439.65        426.34        22.44 o                         
   3   6   6         27.09         26.03         3.93 o                         
   4   6   6        110.50         91.99        14.19 o                         
   5   6   6         13.06         10.45         2.65 o                         
   6   6   6       1496.76       1530.80        57.20 o                         
   7   6   6        307.47        281.63        18.37 o                         
   8   6   6         15.75         10.51         3.94 o                         
   9   6   6          2.62          2.87         4.22 o                         
  10   6   6         31.46         36.46         6.47 o                         
  -7   7   6        243.72        230.21        18.93 o                         
  -6   7   6         11.72          6.01         5.43 o                         
  -5   7   6          0.33          1.49         4.15 o                         
  -4   7   6        271.80        323.99        19.16 o                         
  -3   7   6         18.89         19.26         3.46 o                         
  -2   7   6        937.82        994.55        39.08 o                         
  -1   7   6         12.61          2.47         3.40 o                         
   0   7   6       1298.26       1355.80        51.23 o                         
   1   7   6         53.17         35.35         6.68 o                         
   2   7   6       2660.40       2909.08        86.47 o                         
   3   7   6       3207.61       3415.68        69.40 o                         
   4   7   6        240.24        257.79        22.18 o                         
   5   7   6         61.43         51.59         6.41 o                         
   6   7   6          3.09          6.04         3.87 o                         
   7   7   6         38.44         35.42        17.15 o                         
   8   7   6        535.13        529.34        24.45 o                         
   9   7   6         12.30         13.82         5.72 o                         
  10   7   6         14.67         20.67         5.25 o                         
  -7   8   6          2.80          5.81         3.45 o                         
  -6   8   6        100.86         90.59        13.15 o                         
  -5   8   6         38.52         36.57        10.36 o                         
  -4   8   6        583.88        578.61        24.78 o                         
  -3   8   6          9.62          8.12         2.75 o                         
  -2   8   6         33.65         31.68         6.56 o                         
  -1   8   6       1737.35       1868.72        49.41 o                         
   0   8   6        697.63        761.31        37.53 o                         
   1   8   6        840.62        866.56        39.56 o                         
   2   8   6        352.83        387.27        24.76 o                         
   3   8   6         13.86         20.66         9.42 o                         
   4   8   6          5.97          7.53         7.34 o                         
   5   8   6          2.17          1.19         3.62 o                         
   6   8   6        146.05        155.74        13.61 o                         
   7   8   6         75.40         69.84        13.18 o                         
   8   8   6         26.24         31.44         8.65 o                         
   9   8   6        138.70        137.99        14.98 o                         
  10   8   6         28.52         18.11         4.64 o                         
  -6   9   6          5.26          5.89         3.77 o                         
  -5   9   6         17.50          9.99         5.98 o                         
  -4   9   6        301.67        322.05        29.06 o                         
  -3   9   6        509.35        521.00        26.76 o                         
  -2   9   6       1951.97       2122.95        88.79 o                         
  -1   9   6        535.24        587.60        21.30 o                         
   0   9   6          2.28          3.32         3.11 o                         
   1   9   6        377.54        422.42        34.85 o                         
   2   9   6        363.25        384.69        15.64 o                         
   3   9   6          1.96          3.13         2.70 o                         
   4   9   6        434.02        389.64        22.37 o                         
   5   9   6        187.50        170.15        14.14 o                         
   6   9   6        138.18        115.79        17.56 o                         
   7   9   6          3.42          2.06         4.15 o                         
   8   9   6        997.57       1009.78        48.33 o                         
   9   9   6          0.25          1.87         1.91 o                         
  -6  10   6        357.07        348.75        18.98 o                         
  -5  10   6         18.79         14.86         6.21 o                         
  -4  10   6        291.94        318.04        27.26 o                         
  -3  10   6        241.39        218.58        16.51 o                         
  -2  10   6        129.80        146.50        20.29 o                         
  -1  10   6        107.21         96.80        16.57 o                         
   0  10   6         12.45         13.47         5.36 o                         
   1  10   6        489.06        523.50        26.89 o                         
   2  10   6         30.80         32.92         5.99 o                         
   3  10   6          0.50          1.37         2.82 o                         
   4  10   6         44.00         34.83         6.43 o                         
   5  10   6          2.84          6.55         4.92 o                         
   6  10   6        320.66        329.44        18.75 o                         
   7  10   6         46.22         48.13        10.62 o                         
   8  10   6          5.48          3.92         3.69 o                         
   9  10   6         43.90         37.65         5.07 o                         
  -5  11   6         86.81         91.75        10.39 o                         
  -4  11   6          1.71          5.22         4.21 o                         
  -3  11   6         41.63         44.38         6.96 o                         
  -2  11   6        176.56        166.89        16.10 o                         
  -1  11   6         12.07         17.56         8.94 o                         
   0  11   6        158.93        170.45        16.88 o                         
   1  11   6        513.31        542.83        36.52 o                         
   2  11   6          1.89          0.58         4.70 o                         
   3  11   6        701.87        721.25        42.73 o                         
   4  11   6         16.13         26.68         8.74 o                         
   5  11   6       1184.23       1152.86        38.47 o                         
   6  11   6         91.61        107.01        10.30 o                         
   7  11   6         15.66          7.58         4.53 o                         
   8  11   6         12.48         14.80         5.72 o                         
   9  11   6         58.79         58.78         7.46 o                         
  -4  12   6          0.76          2.67         3.22 o                         
  -3  12   6         12.25          9.04         7.30 o                         
  -2  12   6        171.82        163.71        13.58 o                         
  -1  12   6         29.68         24.59         8.82 o                         
   0  12   6         95.00         78.34        14.31 o                         
   1  12   6          3.51          7.98         3.55 o                         
   2  12   6        183.68        176.60        20.06 o                         
   3  12   6         10.99          6.76         5.31 o                         
   4  12   6        161.31        149.52        12.54 o                         
   5  12   6        105.96        125.80        16.66 o                         
   6  12   6          4.22          3.45         4.44 o                         
   7  12   6         34.89         43.25         8.53 o                         
   8  12   6         33.97         35.56         6.73 o                         
  -3  13   6          1.56          1.13         3.60 o                         
  -2  13   6         29.74         29.17         5.25 o                         
  -1  13   6         10.64          3.75         4.03 o                         
   0  13   6         74.30         92.13        14.66 o                         
   1  13   6          7.83          6.46         3.60 o                         
   2  13   6         75.00         81.79         9.50 o                         
   3  13   6          3.22          9.21         7.14 o                         
   4  13   6         35.94         44.15         6.91 o                         
   5  13   6        147.75        178.77        18.87 o                         
   6  13   6         54.87         62.49        10.19 o                         
   7  13   6        720.08        772.92        34.69 o                         
   8  13   6         61.89         65.36         5.16 o                         
  -2  14   6          5.78          4.70         3.40 o                         
  -1  14   6         18.40         10.33         3.63 o                         
   0  14   6          3.68          4.06         4.28 o                         
   1  14   6        121.20        121.26        15.79 o                         
   2  14   6         19.85         12.73         4.06 o                         
   3  14   6         40.26         43.03         5.26 o                         
   4  14   6        186.67        188.24        17.68 o                         
   5  14   6        666.67        674.23        34.34 o                         
   6  14   6         68.32         86.59        10.36 o                         
   7  14   6          1.20          1.25         2.87 o                         
   0  15   6        230.61        201.33        15.99 o                         
   1  15   6         22.74         13.15         3.69 o                         
   2  15   6        337.72        333.90        21.99 o                         
   3  15   6         89.61         82.16        13.15 o                         
   4  15   6        402.83        473.16        25.25 o                         
   5  15   6         20.35         18.32         4.44 o                         
   6  15   6          3.89          5.98         2.96 o                         
  -3 -15   7         77.68         71.96         9.00 o                         
  -2 -15   7         76.02         71.23         8.65 o                         
  -1 -15   7        108.66        105.66         9.96 o                         
  -5 -14   7         35.71         35.06         6.65 o                         
  -4 -14   7        129.94        122.70        13.56 o                         
  -3 -14   7        741.35        696.41        36.43 o                         
  -2 -14   7         62.29         56.63         9.93 o                         
  -1 -14   7        346.11        327.62        23.51 o                         
   0 -14   7          3.63          5.81         3.83 o                         
   1 -14   7         61.03         72.22         8.53 o                         
  -6 -13   7        337.21        352.47        21.22 o                         
  -5 -13   7        146.61        124.87        21.07 o                         
  -4 -13   7        649.79        679.94        46.92 o                         
  -3 -13   7         43.03         49.26        11.84 o                         
  -2 -13   7        238.00        246.55        23.71 o                         
  -1 -13   7        140.23        135.06        17.27 o                         
   0 -13   7          6.46          2.26         4.01 o                         
   1 -13   7         68.40         78.69        11.64 o                         
   2 -13   7         16.42         21.27         3.52 o                         
  -7 -12   7         42.65         29.33         3.98 o                         
  -6 -12   7        455.88        418.30        23.43 o                         
  -5 -12   7         12.87         18.81         5.15 o                         
  -4 -12   7        154.43        136.78        12.50 o                         
  -3 -12   7        376.56        378.21        21.56 o                         
  -2 -12   7        134.66        123.20        12.28 o                         
  -1 -12   7          6.35         30.45        10.07 o                         
   0 -12   7        110.67         77.24        13.82 o                         
   1 -12   7          0.33         -2.67         4.18 o                         
   2 -12   7        192.86        169.54        17.53 o                         
   3 -12   7          1.09          1.09         2.36 o                         
  -8 -11   7         79.62         98.93         7.02 o                         
  -7 -11   7         44.30         37.40         5.18 o                         
  -6 -11   7        156.00        142.94        11.07 o                         
  -5 -11   7        179.06        168.03        12.61 o                         
  -4 -11   7        367.69        386.08        32.05 o                         
  -3 -11   7          9.21          5.99         3.91 o                         
  -2 -11   7        182.67        185.20        15.64 o                         
  -1 -11   7         55.48         52.06         8.48 o                         
   0 -11   7          5.09         11.52         6.76 o                         
   1 -11   7        455.31        412.50        32.80 o                         
   2 -11   7          0.10         -2.15         4.44 o                         
   3 -11   7          7.26          4.91         3.43 o                         
   4 -11   7        133.77        134.30        10.49 o                         
  -9 -10   7          8.17          7.23         3.31 o                         
  -8 -10   7        209.57        216.61        12.10 o                         
  -7 -10   7        109.85        101.24         9.45 o                         
  -6 -10   7        468.40        450.85        31.33 o                         
  -5 -10   7        970.27       1021.80       100.49 o                         
  -4 -10   7         21.55         22.15         7.98 o                         
  -3 -10   7        378.40        330.35        30.88 o                         
  -2 -10   7        124.72        112.79        14.46 o                         
  -1 -10   7          6.52          7.41         4.44 o                         
   0 -10   7        132.68        140.48        14.67 o                         
   1 -10   7        397.36        392.03        33.82 o                         
   2 -10   7        418.75        443.79        34.48 o                         
   3 -10   7        432.81        396.27        30.36 o                         
   4 -10   7        597.64        631.62        24.27 o                         
   5 -10   7        104.60        114.71        11.58 o                         
  -9  -9   7        615.63        580.54        22.10 o                         
  -8  -9   7        144.86        153.46        14.19 o                         
  -7  -9   7        336.96        352.56        24.44 o                         
  -6  -9   7         41.81         39.13         8.68 o                         
  -5  -9   7        313.59        340.57        25.02 o                         
  -4  -9   7          2.01          2.83         3.52 o                         
  -3  -9   7         28.76         19.78         5.49 o                         
  -2  -9   7         58.25         50.03         6.91 o                         
  -1  -9   7       1708.02       1666.27        49.94 o                         
   0  -9   7         17.75         19.59         4.72 o                         
   1  -9   7       1701.19       1714.34        77.38 o                         
   2  -9   7        425.30        414.21        33.96 o                         
   3  -9   7          1.09         -0.06         5.22 o                         
   4  -9   7          5.86          5.56         2.97 o                         
   5  -9   7          6.08          9.00         5.02 o                         
   6  -9   7        187.80        207.92        14.98 o                         
  -9  -8   7        152.60        149.63        12.31 o                         
  -8  -8   7         65.39         70.42        10.51 o                         
  -7  -8   7          9.66          9.11         5.43 o                         
  -6  -8   7         10.91          9.69         6.21 o                         
  -5  -8   7        335.07        286.14        22.99 o                         
  -4  -8   7        470.52        482.96        28.07 o                         
  -3  -8   7       1648.56       1443.08        42.81 o                         
  -2  -8   7          9.49         10.20         4.23 o                         
  -1  -8   7        468.23        434.00        16.49 o                         
   0  -8   7        254.68        270.42        12.36 o                         
   1  -8   7        464.32        470.31        20.58 o                         
   2  -8   7       1322.67       1234.00        46.27 o                         
   3  -8   7        115.71        112.74        17.42 o                         
   4  -8   7         51.53         58.89         8.90 o                         
   5  -8   7         94.43        102.90        13.93 o                         
   6  -8   7          3.27          4.85         4.21 o                         
   7  -8   7          2.34         -0.46         2.21 o                         
  -9  -7   7        220.57        215.99        15.73 o                         
  -8  -7   7         27.94         23.54         6.76 o                         
  -7  -7   7          0.14         -3.34         5.22 o                         
  -6  -7   7        470.65        469.85        31.15 o                         
  -5  -7   7        140.52        166.25        15.20 o                         
  -4  -7   7       1233.47       1223.80        94.09 o                         
  -3  -7   7          1.95          0.65         2.38 o                         
  -2  -7   7        155.43        156.69        10.69 o                         
  -1  -7   7         24.97         19.88         4.39 o                         
   0  -7   7        250.87        254.68        12.20 o                         
   1  -7   7        581.36        600.87        16.24 o                         
   2  -7   7        475.29        490.95        26.02 o                         
   3  -7   7       1838.99       1816.98        77.99 o                         
   4  -7   7         86.37         80.73         9.98 o                         
   5  -7   7         14.80         10.57         4.70 o                         
   6  -7   7         35.88         33.85         7.90 o                         
   7  -7   7         59.46         49.75         7.60 o                         
  -9  -6   7          7.85          0.35         3.19 o                         
  -8  -6   7        656.97        730.28        37.88 o                         
  -7  -6   7         13.69         12.22         6.82 o                         
  -6  -6   7          1.02         -2.03         6.04 o                         
  -5  -6   7         54.46         56.94         7.51 o                         
  -4  -6   7        186.29        175.75        12.55 o                         
  -3  -6   7        650.49        650.05        26.02 o                         
  -2  -6   7        148.54        108.44         9.88 o                         
  -1  -6   7       2012.04       1867.28        48.66 o                         
   0  -6   7         19.10          6.72         5.47 o                         
   1  -6   7       3002.74       2892.42        86.05 o                         
   2  -6   7          9.16          3.08         2.58 o                         
   3  -6   7        169.21        177.36        14.28 o                         
   4  -6   7        276.37        254.95        22.51 o                         
   5  -6   7          2.21         -2.27         3.42 o                         
   6  -6   7          9.69          4.93         4.50 o                         
   7  -6   7          2.57          0.52         2.21 o                         
   8  -6   7          0.13          3.31         2.67 o                         
 -10  -5   7          5.76          8.27         3.08 o                         
  -9  -5   7        442.22        431.51        24.76 o                         
  -8  -5   7        120.53        126.85        15.12 o                         
  -7  -5   7          3.43          6.91         5.25 o                         
  -6  -5   7         75.14         81.27        13.53 o                         
  -5  -5   7        120.45        114.24         9.08 o                         
  -4  -5   7       1182.09       1225.94        52.71 o                         
  -3  -5   7        248.71        260.48        20.41 o                         
  -2  -5   7         38.69         21.00         4.24 o                         
  -1  -5   7       1550.51       1530.19        40.36 o                         
   0  -5   7        828.87        881.64        32.68 o                         
   1  -5   7         27.76         29.35         5.37 o                         
   2  -5   7         36.18         24.76         6.56 o                         
   3  -5   7        502.53        462.68        22.59 o                         
   4  -5   7        693.25        743.09        24.83 o                         
   5  -5   7         40.74         51.93         8.30 o                         
   6  -5   7         67.98         62.76        12.16 o                         
   7  -5   7         71.61         92.91        12.39 o                         
   8  -5   7        184.79        157.93        13.27 o                         
 -10  -4   7         38.03         32.95         4.79 o                         
  -9  -4   7          4.78          7.75         4.93 o                         
  -8  -4   7        310.66        350.32        25.98 o                         
  -7  -4   7        283.92        292.39        26.70 o                         
  -6  -4   7         14.07         10.18         3.55 o                         
  -5  -4   7         88.62         92.39         8.35 o                         
  -4  -4   7         44.16         52.16         9.64 o                         
  -3  -4   7        389.42        363.06        23.57 o                         
  -2  -4   7       1942.94       1831.17        60.69 o                         
  -1  -4   7        280.17        261.62        13.26 o                         
   0  -4   7        142.19        123.46        11.18 o                         
   1  -4   7        368.67        390.05        13.92 o                         
   2  -4   7          0.79         -1.89         2.90 o                         
   3  -4   7         36.30         36.89         8.19 o                         
   4  -4   7        284.46        282.67        14.32 o                         
   5  -4   7         56.97         68.09        18.33 o                         
   6  -4   7         15.92          4.56         5.46 o                         
   7  -4   7          9.97         10.71         4.85 o                         
   8  -4   7        287.29        317.55        13.22 o                         
 -10  -3   7          5.16          2.09         2.12 o                         
  -9  -3   7        127.49        135.96        13.56 o                         
  -8  -3   7         19.79         12.49         5.98 o                         
  -7  -3   7        409.25        482.56        24.83 o                         
  -6  -3   7          0.04         -1.83         2.62 o                         
  -5  -3   7        799.72        726.07        23.93 o                         
  -4  -3   7        421.80        363.33        24.82 o                         
  -3  -3   7        264.72        184.06        15.85 o                         
  -2  -3   7       1166.53       1303.24        47.14 o                         
  -1  -3   7        120.50        131.40        11.12 o                         
   0  -3   7        683.59        653.68        19.86 o                         
   1  -3   7        228.69        238.41        11.48 o                         
   2  -3   7        546.67        571.53        27.81 o                         
   3  -3   7        228.05        221.33        18.52 o                         
   4  -3   7         33.60         27.62         4.79 o                         
   5  -3   7        494.68        476.52        19.54 o                         
   6  -3   7        330.31        342.86        28.24 o                         
   7  -3   7        241.42        257.18        23.37 o                         
   8  -3   7         23.63         37.27         5.31 o                         
   9  -3   7          3.39          1.28         2.73 o                         
 -10  -2   7          1.57          0.26         2.03 o                         
  -9  -2   7        275.86        314.36        21.19 o                         
  -8  -2   7         23.66         24.12         8.33 o                         
  -7  -2   7        238.43        248.10        17.80 o                         
  -6  -2   7        720.16        724.97        22.08 o                         
  -5  -2   7        530.13        527.67        16.48 o                         
  -4  -2   7         27.69         27.34         7.00 o                         
  -3  -2   7         14.92         14.51         5.57 o                         
  -2  -2   7          5.33         11.20         3.92 o                         
  -1  -2   7        207.71        189.46        13.24 o                         
   0  -2   7         79.01         64.06         7.75 o                         
   1  -2   7         52.50         46.53         5.72 o                         
   2  -2   7        152.86        150.39        12.63 o                         
   3  -2   7       1622.61       1758.26        61.88 o                         
   4  -2   7        861.06        758.55        39.71 o                         
   5  -2   7        229.52        233.64        13.18 o                         
   6  -2   7          8.90         13.90         6.91 o                         
   7  -2   7         14.85          0.99         5.31 o                         
   8  -2   7        233.67        260.44        13.89 o                         
   9  -2   7         80.31         92.28        10.19 o                         
  -9  -1   7         30.12         27.09         4.51 o                         
  -8  -1   7         14.02         19.48         7.63 o                         
  -7  -1   7        190.25        219.92        17.06 o                         
  -6  -1   7        962.36        979.98        32.84 o                         
  -5  -1   7       2394.15       2427.10        43.84 o                         
  -4  -1   7          0.30         -0.29         3.19 o                         
  -3  -1   7        620.14        570.20        29.35 o                         
  -2  -1   7         58.64         40.61         6.71 o                         
  -1  -1   7         24.26         18.87         4.24 o                         
   0  -1   7         14.10         18.97         2.48 o                         
   1  -1   7       1439.34       1450.85       145.06 o                         
   2  -1   7       4252.47       4212.78       111.32 o                         
   3  -1   7         21.50         19.42         5.31 o                         
   4  -1   7        310.10        338.04        24.85 o                         
   5  -1   7       3022.30       3158.48        74.47 o                         
   6  -1   7         98.65        110.10        15.59 o                         
   7  -1   7         66.74         60.86         7.90 o                         
   8  -1   7         90.90        101.39         9.07 o                         
   9  -1   7         18.30         13.64         4.82 o                         
  -9   0   7          8.97         12.86         3.31 o                         
  -8   0   7          6.06          6.81         4.68 o                         
  -7   0   7        246.44        262.29        18.54 o                         
  -6   0   7         70.86         72.53         7.48 o                         
  -5   0   7        812.70        726.85        23.48 o                         
  -4   0   7         43.47         79.65        13.21 o                         
  -3   0   7        505.72        483.53        31.23 o                         
  -2   0   7         29.98         10.77         4.88 o                         
  -1   0   7         64.73         46.18         7.34 o                         
   0   0   7       1691.49       1731.67        38.55 o                         
   1   0   7        397.37        390.32        10.43 o                         
   2   0   7       2221.92       2037.55        61.33 o                         
   3   0   7       3185.91       3274.72        95.41 o                         
   4   0   7        645.31        647.64        34.98 o                         
   5   0   7        450.44        415.95        21.06 o                         
   6   0   7       1073.06       1041.50        49.91 o                         
   7   0   7         72.31         70.17         8.61 o                         
   8   0   7          9.78          5.59         6.40 o                         
   9   0   7         20.54         22.81         4.63 o                         
  -9   1   7         12.53         15.47         5.20 o                         
  -8   1   7        359.06        427.63        29.58 o                         
  -7   1   7        183.06        194.82        15.73 o                         
  -6   1   7        259.02        295.00        25.44 o                         
  -5   1   7       1384.62       1412.06        37.15 o                         
  -4   1   7         66.03         68.94        12.34 o                         
  -3   1   7        613.84        639.95        36.14 o                         
  -2   1   7       2720.05       2730.36        85.60 o                         
  -1   1   7       3494.75       3633.12       101.71 o                         
   0   1   7       6231.66       5895.59       104.75 o                         
   1   1   7        136.30        163.39         6.41 o                         
   2   1   7       3016.82       3143.96        87.02 o                         
   3   1   7        557.69        684.62        32.65 o                         
   4   1   7          4.90          8.97         4.67 o                         
   5   1   7       1355.41       1342.65        41.22 o                         
   6   1   7         97.23         94.11        10.57 o                         
   7   1   7        146.22        135.27        11.83 o                         
   8   1   7        197.86        195.83        16.30 o                         
   9   1   7         34.46         37.86         5.73 o                         
  10   1   7         83.04         79.25         5.70 o                         
  -9   2   7         38.46         54.45         7.90 o                         
  -8   2   7          0.40          2.04         3.17 o                         
  -7   2   7        416.03        459.69        34.45 o                         
  -6   2   7         96.76        108.21        11.07 o                         
  -5   2   7        138.59        127.14         9.45 o                         
  -4   2   7       2341.06       2399.05        86.41 o                         
  -3   2   7        959.80       1032.68        46.94 o                         
  -2   2   7        234.96        188.27        16.72 o                         
  -1   2   7       3835.96       3759.96       104.35 o                         
   0   2   7        480.02        455.54        22.15 o                         
   1   2   7       1471.90       1408.70        25.82 o                         
   2   2   7        290.20        323.69        11.46 o                         
   3   2   7        114.88         99.62        11.67 o                         
   4   2   7         22.78         27.46         7.29 o                         
   5   2   7          7.42          0.98         3.15 o                         
   6   2   7        176.30        188.30        12.97 o                         
   7   2   7        438.40        416.08        20.99 o                         
   8   2   7          1.48          3.90         3.85 o                         
   9   2   7        162.85        190.04        12.61 o                         
  10   2   7        181.69        187.91        21.58 o                         
  -9   3   7         32.47         30.48         5.49 o                         
  -8   3   7         20.88         19.81         5.11 o                         
  -7   3   7        265.97        307.07        27.29 o                         
  -6   3   7         47.36         63.29         8.36 o                         
  -5   3   7        685.89        744.26        24.51 o                         
  -4   3   7        224.04        181.01        10.74 o                         
  -3   3   7        889.44        883.57        42.79 o                         
  -2   3   7       1026.62       1030.21        43.92 o                         
  -1   3   7        219.13        224.87        16.69 o                         
   0   3   7         43.81         23.80         4.99 o                         
   1   3   7        213.57        223.01         9.94 o                         
   2   3   7        630.07        639.10        20.77 o                         
   3   3   7        131.75        101.13        12.39 o                         
   4   3   7         48.94         48.21         9.35 o                         
   5   3   7        796.69        792.96        23.70 o                         
   6   3   7         36.32         33.30         4.55 o                         
   7   3   7         63.19         76.45         9.13 o                         
   8   3   7        287.09        304.02        14.21 o                         
   9   3   7         36.77         32.66         5.40 o                         
  10   3   7        185.09        177.97         9.26 o                         
  -8   4   7        278.84        327.02        16.06 o                         
  -7   4   7        140.68        155.84        18.90 o                         
  -6   4   7         48.35         59.63         8.40 o                         
  -5   4   7         49.94         35.38         6.46 o                         
  -4   4   7         40.52         42.25         5.40 o                         
  -3   4   7       3422.40       3696.19       113.20 o                         
  -2   4   7        196.38        245.19        19.30 o                         
  -1   4   7        579.99        597.83        29.58 o                         
   0   4   7        148.69        196.95        14.92 o                         
   1   4   7         54.55         28.27         5.14 o                         
   2   4   7        968.97        896.50        23.54 o                         
   3   4   7         58.06         44.90         4.90 o                         
   4   4   7        100.76        102.41        14.02 o                         
   5   4   7       1505.87       1487.95        30.76 o                         
   6   4   7        410.89        402.87        15.16 o                         
   7   4   7       1029.10        991.66        32.79 o                         
   8   4   7         79.85         84.40         7.51 o                         
   9   4   7        227.12        265.35        15.12 o                         
  10   4   7          6.95          6.70         2.86 o                         
  -8   5   7          0.56          5.14         2.50 o                         
  -7   5   7        207.93        213.26        20.99 o                         
  -6   5   7         47.41         51.82         7.48 o                         
  -5   5   7        463.63        479.90        23.67 o                         
  -4   5   7         15.10         21.26         6.73 o                         
  -3   5   7        367.50        323.35        18.45 o                         
  -2   5   7       1279.33       1311.63        52.63 o                         
  -1   5   7       1519.44       1722.64        60.17 o                         
   0   5   7        130.48        154.33        13.67 o                         
   1   5   7       1218.06       1124.58        40.87 o                         
   2   5   7         18.47         23.77         4.79 o                         
   3   5   7          5.08          9.23         3.22 o                         
   4   5   7       1232.66       1176.77        54.51 o                         
   5   5   7       3157.82       3074.28        51.00 o                         
   6   5   7        113.41        134.80         8.75 o                         
   7   5   7         48.35         50.22         6.35 o                         
   8   5   7          0.02         -1.87         3.71 o                         
   9   5   7          1.43         -0.18         2.68 o                         
  10   5   7        218.75        229.60        15.53 o                         
  -8   6   7         91.47         91.29         8.62 o                         
  -7   6   7        208.00        205.97        18.72 o                         
  -6   6   7          0.90          3.49         3.33 o                         
  -5   6   7         22.20         18.32         5.10 o                         
  -4   6   7         19.40         19.38         4.54 o                         
  -3   6   7        180.08        173.42        13.82 o                         
  -2   6   7        117.20        108.95        10.47 o                         
  -1   6   7        174.82        152.51        15.12 o                         
   0   6   7        734.25        804.88        36.11 o                         
   1   6   7         49.65         56.08         8.07 o                         
   2   6   7        526.19        486.89        24.73 o                         
   3   6   7       1954.93       2068.27        45.69 o                         
   4   6   7        990.08       1004.38        51.23 o                         
   5   6   7          3.40          3.69         2.48 o                         
   6   6   7         30.07         27.97         6.39 o                         
   7   6   7        225.47        236.15        16.64 o                         
   8   6   7         30.57         31.63         4.74 o                         
   9   6   7          3.72          3.30         2.70 o                         
  10   6   7         50.86         47.11         7.05 o                         
  -7   7   7        185.35        191.34        15.73 o                         
  -6   7   7         79.23         61.74        11.64 o                         
  -5   7   7        446.12        503.00        22.95 o                         
  -4   7   7          9.46          7.30        10.74 o                         
  -3   7   7         80.23         75.53         6.40 o                         
  -2   7   7       1399.76       1431.17        57.44 o                         
  -1   7   7        628.90        615.07        33.55 o                         
   0   7   7       3759.39       3706.35       108.79 o                         
   1   7   7          3.37         -0.17         3.02 o                         
   2   7   7       1645.77       1704.82        59.01 o                         
   3   7   7         47.37         46.71         5.45 o                         
   4   7   7        107.29        111.17         8.93 o                         
   5   7   7       1160.67       1114.25        45.52 o                         
   6   7   7        493.31        495.33        24.77 o                         
   7   7   7         38.79         33.04         6.50 o                         
   8   7   7          3.27          3.55         2.85 o                         
   9   7   7         49.17         64.00        10.77 o                         
  10   7   7        353.12        397.11        19.68 o                         
  -7   8   7         15.94         17.61         3.25 o                         
  -6   8   7          0.39          0.75         4.15 o                         
  -5   8   7        454.37        490.36        20.84 o                         
  -4   8   7        416.87        412.66        20.55 o                         
  -3   8   7        219.58        206.50        14.18 o                         
  -2   8   7        793.33        746.74        33.58 o                         
  -1   8   7         39.53         44.24         7.14 o                         
   0   8   7         29.54         39.53         8.36 o                         
   1   8   7         41.78         54.13         9.64 o                         
   2   8   7        803.89        739.79        28.28 o                         
   3   8   7          5.66          3.02         2.56 o                         
   4   8   7         38.45         48.40         6.46 o                         
   5   8   7        448.65        421.79        23.85 o                         
   6   8   7        354.83        347.10        29.64 o                         
   7   8   7        447.29        422.10        31.93 o                         
   8   8   7         14.74         14.74         4.08 o                         
   9   8   7          4.79          8.01         4.50 o                         
  -6   9   7         13.67          9.23         4.01 o                         
  -5   9   7        603.82        530.43        32.77 o                         
  -4   9   7         10.69         11.29         6.65 o                         
  -3   9   7        143.66        144.62        13.60 o                         
  -2   9   7         54.06         56.26         9.24 o                         
  -1   9   7         14.23         19.51         7.52 o                         
   0   9   7        543.72        606.42        21.36 o                         
   1   9   7        318.15        322.72        17.90 o                         
   2   9   7         68.32         66.41         6.46 o                         
   3   9   7        189.72        186.30        11.33 o                         
   4   9   7        407.47        392.75        16.98 o                         
   5   9   7        135.29        138.70        12.69 o                         
   6   9   7        156.75        151.32        19.39 o                         
   7   9   7         18.38         12.97         6.30 o                         
   8   9   7          2.36          0.81         4.15 o                         
   9   9   7         73.20         72.87         6.33 o                         
  -5  10   7          0.10         -4.41         4.41 o                         
  -4  10   7         83.53         91.14        13.87 o                         
  -3  10   7        244.98        235.71        16.60 o                         
  -2  10   7        282.98        301.83        20.15 o                         
  -1  10   7        667.98        682.44        44.18 o                         
   0  10   7         99.77        101.79        10.97 o                         
   1  10   7        354.87        399.58        29.87 o                         
   2  10   7         51.63         58.72        11.41 o                         
   3  10   7        284.61        296.96        18.92 o                         
   4  10   7        535.27        498.13        34.69 o                         
   5  10   7        233.22        240.17        16.01 o                         
   6  10   7          3.80          4.32         5.66 o                         
   7  10   7        206.54        197.82        20.29 o                         
   8  10   7         29.34         24.15         6.91 o                         
   9  10   7        218.29        210.41        14.92 o                         
  -4  11   7         11.45         10.01         4.30 o                         
  -3  11   7         13.70         26.20         6.59 o                         
  -2  11   7        211.35        187.58        27.52 o                         
  -1  11   7         32.24         25.97         6.60 o                         
   0  11   7         13.47         14.23         4.40 o                         
   1  11   7         33.48         45.37         9.19 o                         
   2  11   7          8.96          8.88         5.49 o                         
   3  11   7        298.04        266.92        24.69 o                         
   4  11   7          4.43          6.30         5.14 o                         
   5  11   7        205.59        207.92        21.89 o                         
   6  11   7         50.87         66.47        12.42 o                         
   7  11   7          8.30         -2.15         4.01 o                         
   8  11   7         64.09         62.39         6.26 o                         
  -3  12   7          0.59          3.69         2.93 o                         
  -2  12   7        274.79        249.32        15.72 o                         
  -1  12   7          4.98          4.21         3.59 o                         
   0  12   7        343.08        334.77        20.81 o                         
   1  12   7         12.78         23.05         5.77 o                         
   2  12   7         28.08         26.58         6.41 o                         
   3  12   7         22.29         16.26         8.77 o                         
   4  12   7        211.79        217.16        14.82 o                         
   5  12   7         52.86         59.82        11.18 o                         
   6  12   7        159.80        152.80        16.66 o                         
   7  12   7         29.90         26.65         6.62 o                         
   8  12   7        577.81        576.04        18.32 o                         
  -2  13   7        106.18         97.46         8.11 o                         
  -1  13   7        254.52        222.46        14.24 o                         
   0  13   7          8.55          4.85         3.43 o                         
   1  13   7          0.20         -0.16         2.70 o                         
   2  13   7          6.57          6.90         3.87 o                         
   3  13   7         27.28         25.11         5.26 o                         
   4  13   7        239.80        227.23        14.07 o                         
   5  13   7          0.60          4.32         3.77 o                         
   6  13   7        391.03        451.19        26.94 o                         
   7  13   7          5.62          5.63         3.37 o                         
  -1  14   7         39.24         32.86         6.82 o                         
   0  14   7         65.53         60.24         6.78 o                         
   1  14   7        172.73        170.85        17.88 o                         
   2  14   7         69.99         86.64         8.43 o                         
   3  14   7        200.00        227.85        13.45 o                         
   4  14   7         19.31         20.96         3.70 o                         
   5  14   7          1.66         -3.95         3.95 o                         
   6  14   7        235.68        231.39        11.11 o                         
   0  15   7          0.13         -2.44         3.54 o                         
   1  15   7          6.04          2.70         3.22 o                         
   2  15   7         25.27         10.97         4.18 o                         
   3  15   7          6.56          5.57         3.63 o                         
   4  15   7        347.97        369.89        19.94 o                         
   5  15   7         43.40         49.00         6.36 o                         
  -4 -14   8         43.21         54.60         8.16 o                         
  -3 -14   8         67.16         52.19         8.74 o                         
  -2 -14   8         36.61         34.60         7.40 o                         
  -1 -14   8         83.87         75.27        10.07 o                         
   0 -14   8        397.59        420.71        22.96 o                         
  -6 -13   8          4.87          4.15         2.84 o                         
  -5 -13   8          0.12          0.83         2.42 o                         
  -4 -13   8        354.89        371.61        17.65 o                         
  -3 -13   8        138.97        132.86        14.63 o                         
  -2 -13   8       1094.89       1082.43        50.56 o                         
  -1 -13   8        169.78        152.04        17.07 o                         
   0 -13   8         74.76         78.55        11.90 o                         
   1 -13   8        149.31        143.42        14.48 o                         
   2 -13   8         38.72         37.76         6.18 o                         
  -7 -12   8         43.14         39.04         6.85 o                         
  -6 -12   8        428.99        406.43        26.24 o                         
  -5 -12   8        946.03        842.18        52.07 o                         
  -4 -12   8        344.40        329.09        26.14 o                         
  -3 -12   8        463.90        436.66        22.48 o                         
  -2 -12   8        414.14        419.29        37.91 o                         
  -1 -12   8          1.74         -2.26         4.15 o                         
   0 -12   8        116.61        131.00        17.44 o                         
   1 -12   8          2.34          7.63         5.83 o                         
   2 -12   8         37.41         48.28         5.59 o                         
   3 -12   8         22.61         23.97        11.47 o                         
  -8 -11   8         50.53         52.02         7.17 o                         
  -7 -11   8        430.85        425.62        16.55 o                         
  -6 -11   8        276.44        263.37        15.44 o                         
  -5 -11   8        231.07        227.05        15.74 o                         
  -4 -11   8        366.15        338.40        20.58 o                         
  -3 -11   8         80.29         83.76        10.39 o                         
  -2 -11   8        435.61        415.22        23.60 o                         
  -1 -11   8         35.62         40.51         7.64 o                         
   0 -11   8          7.64         17.56         7.60 o                         
   1 -11   8        143.27        136.86        18.26 o                         
   2 -11   8         13.48          6.91         3.36 o                         
   3 -11   8        341.59        320.69        12.13 o                         
   4 -11   8         32.72         25.03         6.18 o                         
  -8 -10   8         77.58         69.46         6.09 o                         
  -7 -10   8         13.92         12.08         3.28 o                         
  -6 -10   8         31.90         21.72         4.82 o                         
  -5 -10   8        578.29        577.17        40.09 o                         
  -4 -10   8        208.84        183.66        15.60 o                         
  -3 -10   8         10.09          4.28         3.88 o                         
  -2 -10   8         41.34         47.67         8.24 o                         
  -1 -10   8         46.82         50.81         8.51 o                         
   0 -10   8        287.80        324.11        30.45 o                         
   1 -10   8        151.76        134.25        19.13 o                         
   2 -10   8        572.27        576.96        39.01 o                         
   3 -10   8         65.32         62.67        12.25 o                         
   4 -10   8          5.03          3.54         2.57 o                         
   5 -10   8         65.51         78.49         8.42 o                         
  -9  -9   8        102.38         97.12         9.46 o                         
  -8  -9   8         17.09         12.71         4.28 o                         
  -7  -9   8        179.70        170.48         9.41 o                         
  -6  -9   8        479.82        449.79        26.23 o                         
  -5  -9   8         80.74         62.97         6.55 o                         
  -4  -9   8        460.45        439.55        18.87 o                         
  -3  -9   8         72.07         86.68        11.04 o                         
  -2  -9   8       1759.49       1738.11        71.78 o                         
  -1  -9   8        250.89        225.18        17.75 o                         
   0  -9   8         21.08         20.63         6.16 o                         
   1  -9   8        142.31        121.68        18.52 o                         
   2  -9   8        454.31        470.75        36.14 o                         
   3  -9   8        116.37        140.11        12.42 o                         
   4  -9   8        218.69        220.31        14.32 o                         
   5  -9   8        122.50        114.42        12.51 o                         
   6  -9   8          0.08          0.58         2.29 o                         
  -9  -8   8         28.48         24.36         3.43 o                         
  -8  -8   8         59.18         64.05         8.37 o                         
  -7  -8   8         20.27         12.16         5.14 o                         
  -6  -8   8         38.49         51.61        10.01 o                         
  -5  -8   8        650.96        608.63        42.18 o                         
  -4  -8   8        269.01        218.13        15.93 o                         
  -3  -8   8         68.58         70.51         5.92 o                         
  -2  -8   8         17.15         15.70         3.36 o                         
  -1  -8   8        549.53        527.06        18.36 o                         
   0  -8   8        252.16        274.44        12.80 o                         
   1  -8   8        274.45        286.26        16.21 o                         
   2  -8   8         70.54         68.47        13.87 o                         
   3  -8   8        176.81        178.62        14.37 o                         
   4  -8   8          5.18          3.32         3.33 o                         
   5  -8   8         18.03         17.65         5.98 o                         
   6  -8   8         81.03         68.91         9.06 o                         
  -9  -7   8         67.93         71.51         6.33 o                         
  -8  -7   8          2.71          7.23         4.27 o                         
  -7  -7   8        163.81        181.85        17.97 o                         
  -6  -7   8         47.95         40.90         8.91 o                         
  -5  -7   8         45.73         29.52         8.07 o                         
  -4  -7   8        904.27        831.06        45.57 o                         
  -3  -7   8         35.08         27.25         4.55 o                         
  -2  -7   8        142.65        118.91         7.32 o                         
  -1  -7   8        117.82        133.76         7.60 o                         
   0  -7   8        745.97        776.48        29.16 o                         
   1  -7   8          0.53          0.63         2.29 o                         
   2  -7   8       1284.58       1374.80       109.39 o                         
   3  -7   8         29.18         33.29         9.46 o                         
   4  -7   8         39.88         41.51         7.22 o                         
   5  -7   8          3.20         -0.50         3.08 o                         
   6  -7   8         10.90         14.11         5.28 o                         
   7  -7   8          4.17          7.26         3.51 o                         
  -9  -6   8         43.05         42.06         6.68 o                         
  -8  -6   8          1.76          2.82         3.43 o                         
  -7  -6   8         20.58         21.19         6.33 o                         
  -6  -6   8        157.24        126.76        15.41 o                         
  -5  -6   8       1149.72       1116.01        50.10 o                         
  -4  -6   8        126.57        137.44        17.07 o                         
  -3  -6   8        413.59        389.39        27.81 o                         
  -2  -6   8        650.04        590.82        25.36 o                         
  -1  -6   8        351.54        328.71        17.84 o                         
   0  -6   8        162.27        142.92         9.97 o                         
   1  -6   8       2419.52       2413.57        57.72 o                         
   2  -6   8        661.46        721.45        41.30 o                         
   3  -6   8        125.56        103.85        10.63 o                         
   4  -6   8        135.05        118.45        15.57 o                         
   5  -6   8        165.97        146.97        12.70 o                         
   6  -6   8          3.64          4.76         4.64 o                         
   7  -6   8          0.44          1.20         2.48 o                         
  -9  -5   8        302.85        325.85        19.85 o                         
  -8  -5   8         90.75         75.53        11.47 o                         
  -7  -5   8        364.93        396.30        28.65 o                         
  -6  -5   8          0.41         -4.18         6.71 o                         
  -5  -5   8       1419.67       1361.87        41.55 o                         
  -4  -5   8        159.52        153.96        17.33 o                         
  -3  -5   8         67.96         58.02         9.87 o                         
  -2  -5   8         82.25         91.52        11.90 o                         
  -1  -5   8        621.72        577.95        29.03 o                         
   0  -5   8        124.06        137.12        15.09 o                         
   1  -5   8        184.72        160.84        17.30 o                         
   2  -5   8        293.34        320.28        13.51 o                         
   3  -5   8         77.33         66.82         6.85 o                         
   4  -5   8          5.14         11.54         4.13 o                         
   5  -5   8          4.56          0.61         7.01 o                         
   6  -5   8        145.78        136.54        16.40 o                         
   7  -5   8        103.35         92.06         8.00 o                         
   8  -5   8         14.70         15.27         4.30 o                         
  -9  -4   8          0.25         -0.29         3.05 o                         
  -8  -4   8        262.89        270.30        21.92 o                         
  -7  -4   8        208.43        253.62        30.17 o                         
  -6  -4   8        640.24        637.81        29.19 o                         
  -5  -4   8          6.78          8.53         3.95 o                         
  -4  -4   8        152.66        149.20        12.64 o                         
  -3  -4   8        198.34        197.76        17.82 o                         
  -2  -4   8       1375.18       1305.15        49.90 o                         
  -1  -4   8       1500.01       1406.86        49.37 o                         
   0  -4   8          4.83         10.12         2.84 o                         
   1  -4   8       2959.68       2951.25        95.41 o                         
   2  -4   8         64.13         78.98        10.59 o                         
   3  -4   8        676.65        721.57        33.12 o                         
   4  -4   8        154.75        135.22        10.05 o                         
   5  -4   8          0.28          3.19         3.13 o                         
   6  -4   8         49.00         54.37        15.56 o                         
   7  -4   8        240.32        222.63        19.65 o                         
   8  -4   8          5.35          7.88         2.49 o                         
  -9  -3   8         33.01         42.81         7.46 o                         
  -8  -3   8        162.36        164.87        16.86 o                         
  -7  -3   8         26.06         16.79         8.00 o                         
  -6  -3   8         42.54         39.01         5.52 o                         
  -5  -3   8        472.25        438.53        18.64 o                         
  -4  -3   8          4.06          5.28         4.59 o                         
  -3  -3   8       1144.30       1051.26        44.79 o                         
  -2  -3   8       2971.10       2973.83        88.56 o                         
  -1  -3   8       3804.10       3923.99       106.03 o                         
   0  -3   8        548.60        624.10        20.07 o                         
   1  -3   8        134.19        131.90        14.83 o                         
   2  -3   8         36.32         34.63         6.76 o                         
   3  -3   8         37.17         59.45         9.90 o                         
   4  -3   8         58.51         63.89         7.47 o                         
   5  -3   8          9.61          9.78         4.21 o                         
   6  -3   8        294.86        307.16        26.27 o                         
   7  -3   8        353.40        409.91        28.97 o                         
   8  -3   8        243.26        237.29        11.94 o                         
   9  -3   8         76.42         79.62         7.40 o                         
  -9  -2   8         38.54         23.74         5.57 o                         
  -8  -2   8         30.71         31.81         8.42 o                         
  -7  -2   8        297.28        338.43        20.51 o                         
  -6  -2   8        831.99        852.41        26.35 o                         
  -5  -2   8        490.68        477.71        22.05 o                         
  -4  -2   8        597.69        629.94        34.95 o                         
  -3  -2   8        613.42        613.27        32.22 o                         
  -2  -2   8        307.77        318.16        20.35 o                         
  -1  -2   8       1080.82       1131.17        40.72 o                         
   0  -2   8        124.13        108.54         6.06 o                         
   1  -2   8         10.40         13.35         5.37 o                         
   2  -2   8        373.11        309.22        18.87 o                         
   3  -2   8        377.68        419.78        25.89 o                         
   4  -2   8        786.49        728.60        23.30 o                         
   5  -2   8        133.71        125.19        11.81 o                         
   6  -2   8        293.13        296.80        26.21 o                         
   7  -2   8          4.90          7.15         3.51 o                         
   8  -2   8          5.21          3.48         3.47 o                         
   9  -2   8         64.87         56.48         5.44 o                         
  -9  -1   8         24.96         27.11         6.12 o                         
  -8  -1   8        494.73        574.17        24.57 o                         
  -7  -1   8        249.84        267.53        18.31 o                         
  -6  -1   8        860.37        871.28        27.00 o                         
  -5  -1   8         49.30         57.92         5.86 o                         
  -4  -1   8          0.50         -0.96         4.91 o                         
  -3  -1   8        182.37        193.78        13.09 o                         
  -2  -1   8         44.15         52.21         6.17 o                         
  -1  -1   8        162.64        177.67        11.09 o                         
   0  -1   8        426.89        423.70        16.54 o                         
   1  -1   8       1249.97       1226.72        48.97 o                         
   2  -1   8        986.79       1066.55        39.33 o                         
   3  -1   8          2.16          5.54         4.15 o                         
   4  -1   8       1351.49       1474.30        43.99 o                         
   5  -1   8         57.45         53.76         7.74 o                         
   6  -1   8        411.09        396.97        30.59 o                         
   7  -1   8         82.59         95.14         9.55 o                         
   8  -1   8         35.66         42.77         5.94 o                         
   9  -1   8          0.38          1.49         2.29 o                         
  -9   0   8        357.53        382.42        15.32 o                         
  -8   0   8          0.66          1.39         3.80 o                         
  -7   0   8         33.64         36.68         6.99 o                         
  -6   0   8          4.79          3.50         3.00 o                         
  -5   0   8         18.73         10.41         3.27 o                         
  -4   0   8       2474.75       2702.06        98.57 o                         
  -3   0   8        557.55        529.07        34.48 o                         
  -2   0   8        492.34        486.25        29.87 o                         
  -1   0   8        158.92        108.15        12.16 o                         
   0   0   8       1746.12       1701.45        60.52 o                         
   1   0   8       1119.49       1123.76        29.80 o                         
   2   0   8        481.84        520.01        24.30 o                         
   3   0   8        258.71        334.68        21.94 o                         
   4   0   8        471.96        397.32        27.43 o                         
   5   0   8         30.24         36.99         6.54 o                         
   6   0   8       1321.54       1259.29        58.84 o                         
   7   0   8         77.76         74.50         8.72 o                         
   8   0   8         63.88         68.96         7.46 o                         
   9   0   8        343.71        402.31        16.48 o                         
  -9   1   8          7.77          6.53         2.22 o                         
  -8   1   8        133.38        142.90        11.57 o                         
  -7   1   8         67.55         79.30         7.72 o                         
  -6   1   8          0.76          2.65         3.11 o                         
  -5   1   8        546.93        552.45        20.62 o                         
  -4   1   8        228.67        247.81        15.13 o                         
  -3   1   8       1430.64       1303.76        57.12 o                         
  -2   1   8       1100.36       1114.22        48.01 o                         
  -1   1   8        631.97        620.85        30.71 o                         
   0   1   8       1832.16       1637.60        38.38 o                         
   1   1   8        676.79        683.98        20.22 o                         
   2   1   8       2700.59       2753.99        79.01 o                         
   3   1   8       1185.92       1204.87        47.43 o                         
   4   1   8        408.02        421.58        28.01 o                         
   5   1   8        371.04        383.61        20.25 o                         
   6   1   8        405.20        376.10        19.91 o                         
   7   1   8        337.88        332.04        18.37 o                         
   8   1   8        150.32        151.46        11.36 o                         
   9   1   8          0.13         -1.56         2.74 o                         
  -9   2   8        141.85        155.28         8.69 o                         
  -8   2   8          2.91          3.60         3.19 o                         
  -7   2   8         11.96          6.63         3.29 o                         
  -6   2   8        775.26        891.70        50.67 o                         
  -5   2   8          0.67          1.56         3.90 o                         
  -4   2   8       1736.81       1739.62        84.61 o                         
  -3   2   8        563.54        537.60        33.64 o                         
  -2   2   8        919.47        945.66        43.16 o                         
  -1   2   8       1911.16       1668.04        58.31 o                         
   0   2   8       2005.30       2031.66        63.10 o                         
   1   2   8       3122.86       3148.56        61.94 o                         
   2   2   8        738.05        788.88        24.37 o                         
   3   2   8        461.51        506.63        28.16 o                         
   4   2   8        167.42        145.42        16.05 o                         
   5   2   8         17.11         15.17         3.70 o                         
   6   2   8       2401.14       2399.98        50.54 o                         
   7   2   8        612.70        603.73        34.47 o                         
   8   2   8         50.53         50.90         5.88 o                         
   9   2   8        664.35        663.59        23.47 o                         
  10   2   8         29.98         26.85         4.59 o                         
  -8   3   8        265.35        276.77        14.73 o                         
  -7   3   8        138.27        123.36        16.12 o                         
  -6   3   8          3.09          1.34         3.05 o                         
  -5   3   8        552.85        547.01        25.09 o                         
  -4   3   8          8.07          9.03         3.14 o                         
  -3   3   8       1453.15       1317.52        56.83 o                         
  -2   3   8       2208.02       2311.74        78.02 o                         
  -1   3   8       2252.43       2197.60        71.43 o                         
   0   3   8         91.57        138.14        12.42 o                         
   1   3   8       1179.10       1098.31        28.14 o                         
   2   3   8         28.87         27.15         3.25 o                         
   3   3   8         60.94         67.25        10.42 o                         
   4   3   8          9.88         10.36         4.96 o                         
   5   3   8        156.31        175.03         9.21 o                         
   6   3   8        731.89        745.50        20.83 o                         
   7   3   8        705.36        711.80        23.66 o                         
   8   3   8        967.42       1043.50        27.98 o                         
   9   3   8         59.51         59.19         7.68 o                         
  10   3   8         14.42         26.39         4.67 o                         
  -8   4   8          4.78          7.20         4.38 o                         
  -7   4   8         15.33         12.48         5.57 o                         
  -6   4   8       1133.48       1255.64        39.92 o                         
  -5   4   8         68.32         70.59        12.41 o                         
  -4   4   8        598.12        560.14        25.45 o                         
  -3   4   8         56.48         52.10        10.04 o                         
  -2   4   8        115.54        119.88        14.25 o                         
  -1   4   8       3340.87       3311.73        98.46 o                         
   0   4   8         98.89        113.96        11.64 o                         
   1   4   8        283.19        372.41        20.23 o                         
   2   4   8       1039.90       1008.70        22.46 o                         
   3   4   8        151.20        154.23        13.87 o                         
   4   4   8       4614.92       4382.26       131.46 o                         
   5   4   8        235.87        235.42        11.00 o                         
   6   4   8       1450.16       1455.26        36.97 o                         
   7   4   8        194.92        195.38         9.97 o                         
   8   4   8         18.76         14.78         5.49 o                         
   9   4   8         83.06         95.44         8.49 o                         
  10   4   8          0.02         -2.29         2.29 o                         
  -8   5   8        641.54        627.34        19.06 o                         
  -7   5   8        388.62        415.31        27.29 o                         
  -6   5   8         45.93         57.92         7.85 o                         
  -5   5   8         31.27         33.26         6.70 o                         
  -4   5   8        245.40        204.13        14.61 o                         
  -3   5   8          2.25          4.30         3.61 o                         
  -2   5   8        357.88        361.53        25.49 o                         
  -1   5   8        395.47        455.78        27.17 o                         
   0   5   8       3377.52       3416.40        98.89 o                         
   1   5   8        803.20        689.00        30.68 o                         
   2   5   8        705.61        777.36        31.99 o                         
   3   5   8        392.51        431.71        28.77 o                         
   4   5   8         25.82         35.54         6.10 o                         
   5   5   8         73.52         75.70         6.37 o                         
   6   5   8        123.30        154.88        10.47 o                         
   7   5   8        138.71        141.92         8.63 o                         
   8   5   8         98.01        108.36        17.85 o                         
   9   5   8          0.97          1.29         2.46 o                         
  10   5   8         82.62         91.61         8.62 o                         
  -7   6   8        387.91        372.95        17.21 o                         
  -6   6   8        522.89        581.78        42.63 o                         
  -5   6   8         51.45         53.50         7.68 o                         
  -4   6   8        211.98        199.51        14.57 o                         
  -3   6   8         40.56         32.88         5.41 o                         
  -2   6   8          6.60          4.19         8.65 o                         
  -1   6   8        798.37        752.34        31.15 o                         
   0   6   8        247.71        233.20        18.49 o                         
   1   6   8        175.69        145.05        13.70 o                         
   2   6   8          9.74          8.94         3.77 o                         
   3   6   8        484.77        489.54        32.57 o                         
   4   6   8        100.58         86.65         6.44 o                         
   5   6   8          4.70          2.30         2.29 o                         
   6   6   8        335.33        370.53        20.99 o                         
   7   6   8        304.39        329.85        15.59 o                         
   8   6   8        109.28        105.33         8.58 o                         
   9   6   8          7.81          8.23         2.86 o                         
  -7   7   8          0.31          0.83         4.31 o                         
  -6   7   8         40.44         39.33         8.13 o                         
  -5   7   8          3.17          6.26         4.83 o                         
  -4   7   8        307.13        351.20        19.27 o                         
  -3   7   8          0.63          4.87         3.16 o                         
  -2   7   8        155.12        168.00        17.92 o                         
  -1   7   8        222.25        238.83        16.37 o                         
   0   7   8        114.83         94.32        10.07 o                         
   1   7   8        111.32        140.16         9.53 o                         
   2   7   8        743.81        682.58        21.84 o                         
   3   7   8        889.04        810.84        32.35 o                         
   4   7   8        763.13        715.08        54.06 o                         
   5   7   8        395.20        358.22        16.94 o                         
   6   7   8         32.19         23.85         6.06 o                         
   7   7   8         91.20         95.65        10.27 o                         
   8   7   8          2.72          5.55         2.38 o                         
   9   7   8         11.99          8.56         4.30 o                         
  -6   8   8        403.14        391.54        23.54 o                         
  -5   8   8         35.46         40.73         5.91 o                         
  -4   8   8         31.87         36.69         6.34 o                         
  -3   8   8        190.36        216.88        14.81 o                         
  -2   8   8          1.87          5.90         5.06 o                         
  -1   8   8        411.11        496.60        24.93 o                         
   0   8   8        193.80        208.57        15.43 o                         
   1   8   8       2295.98       2349.38        81.42 o                         
   2   8   8        171.50        141.58         9.80 o                         
   3   8   8        116.33        102.48         8.87 o                         
   4   8   8          3.61          0.53         2.96 o                         
   5   8   8       1308.50       1270.23        60.17 o                         
   6   8   8          6.07          4.96         6.04 o                         
   7   8   8          8.85          2.90         4.38 o                         
   8   8   8         14.94         15.27         3.84 o                         
   9   8   8        145.06        141.40         9.37 o                         
  -5   9   8         42.38         39.71         8.01 o                         
  -4   9   8        557.20        492.99        32.77 o                         
  -3   9   8          1.10          1.46         2.75 o                         
  -2   9   8         65.14         74.35         9.43 o                         
  -1   9   8          9.87          5.69         6.62 o                         
   0   9   8        414.03        353.92        34.22 o                         
   1   9   8        943.53        890.80        60.62 o                         
   2   9   8        149.29        148.71         8.69 o                         
   3   9   8        178.92        156.17        10.89 o                         
   4   9   8        599.53        546.33        25.62 o                         
   5   9   8        144.08        161.06        13.74 o                         
   6   9   8          2.43          2.07         3.18 o                         
   7   9   8        294.78        274.41        16.75 o                         
   8   9   8         91.70         85.28         6.53 o                         
   9   9   8          2.52          1.90         1.95 o                         
  -5  10   8          0.59          7.02         3.86 o                         
  -4  10   8        365.90        325.74        23.71 o                         
  -3  10   8         72.87         70.99        14.46 o                         
  -2  10   8       1144.14       1169.98        56.17 o                         
  -1  10   8         29.21         45.39         8.80 o                         
   0  10   8        209.67        183.39        24.70 o                         
   1  10   8         69.85         91.76        10.65 o                         
   2  10   8        139.35        137.64        13.14 o                         
   3  10   8       1378.44       1308.93        42.85 o                         
   4  10   8          2.04         -4.47         4.47 o                         
   5  10   8       1034.37       1039.73        36.07 o                         
   6  10   8         70.26         70.65         8.63 o                         
   7  10   8          0.05          5.07         3.44 o                         
   8  10   8         82.18         96.30         8.00 o                         
   9  10   8         35.70         19.53         3.98 o                         
  -4  11   8         53.20         54.02         8.10 o                         
  -3  11   8        246.59        238.14        14.01 o                         
  -2  11   8         84.49         68.42         8.82 o                         
  -1  11   8         39.22         40.34         7.27 o                         
   0  11   8         38.87         25.14        10.83 o                         
   1  11   8         58.14         47.86         7.64 o                         
   2  11   8          7.89          2.44         5.79 o                         
   3  11   8         69.62         52.81         7.74 o                         
   4  11   8        129.66        119.73        16.20 o                         
   5  11   8        496.43        441.38        30.94 o                         
   6  11   8          0.08          1.74         5.40 o                         
   7  11   8        257.66        268.03        20.78 o                         
   8  11   8          0.00         -0.17         2.27 o                         
  -3  12   8         12.99         13.79         3.92 o                         
  -2  12   8         22.17         23.18         4.91 o                         
  -1  12   8         81.57         73.27         8.90 o                         
   0  12   8        465.34        396.13        32.48 o                         
   1  12   8          8.41         10.69         4.57 o                         
   2  12   8         35.55         37.93         6.74 o                         
   3  12   8         91.47         94.83         9.95 o                         
   4  12   8          3.28          2.61         4.82 o                         
   5  12   8         28.37         26.12         7.43 o                         
   6  12   8         78.07         75.27        11.12 o                         
   7  12   8         49.11         67.40         6.72 o                         
   8  12   8        218.87        213.10         9.22 o                         
  -2  13   8        115.15        120.69        12.05 o                         
  -1  13   8        131.58        128.50        14.57 o                         
   0  13   8         55.68         55.91        11.18 o                         
   1  13   8         36.75         39.24        10.28 o                         
   2  13   8        156.90        170.64        12.51 o                         
   3  13   8          7.70          7.61         3.52 o                         
   4  13   8          7.40         17.29         8.88 o                         
   5  13   8        169.97        188.76        17.07 o                         
   6  13   8        286.70        265.63        13.14 o                         
   7  13   8        494.05        503.61        16.34 o                         
  -1  14   8          0.17         -2.70         3.43 o                         
   0  14   8         58.36         48.10         8.85 o                         
   1  14   8          6.13         12.71         6.33 o                         
   2  14   8        147.51        143.45        15.21 o                         
   3  14   8        454.66        474.10        52.60 o                         
   4  14   8          0.97          8.91         4.82 o                         
   5  14   8        562.38        565.95        45.86 o                         
   6  14   8         52.22         38.63         5.60 o                         
   1  15   8        189.78        173.23        13.27 o                         
   2  15   8         80.23         76.89         8.97 o                         
  -3 -14   9        404.57        366.37        20.14 o                         
  -2 -14   9          7.32          1.16         3.08 o                         
  -1 -14   9        226.91        215.64        15.30 o                         
  -5 -13   9        265.51        284.93        18.11 o                         
  -4 -13   9        115.50        127.20        16.94 o                         
  -3 -13   9         44.04         32.97         7.60 o                         
  -2 -13   9          3.77          2.53         3.02 o                         
  -1 -13   9         37.24         36.20         7.84 o                         
   0 -13   9        299.82        268.38        20.12 o                         
   1 -13   9        149.00        156.02        13.58 o                         
  -6 -12   9        158.10        152.27        14.51 o                         
  -5 -12   9        116.96        140.05        15.50 o                         
  -4 -12   9          5.42          2.93         2.96 o                         
  -3 -12   9        888.39        879.63        86.31 o                         
  -2 -12   9        100.00         94.10         9.84 o                         
  -1 -12   9         63.95         62.47        11.70 o                         
   0 -12   9         30.80         37.01         8.88 o                         
   1 -12   9         11.77          9.00         4.82 o                         
   2 -12   9        316.62        363.44        22.90 o                         
  -7 -11   9          5.07          3.92         4.09 o                         
  -6 -11   9         80.06         76.31        12.02 o                         
  -5 -11   9        434.20        415.40        30.62 o                         
  -4 -11   9        153.71        152.72        12.90 o                         
  -3 -11   9         99.62        100.57        10.95 o                         
  -2 -11   9        240.88        207.49        16.00 o                         
  -1 -11   9        245.97        240.66        24.41 o                         
   0 -11   9         31.18         19.24         7.98 o                         
   1 -11   9          1.54         -1.36         4.32 o                         
   2 -11   9         56.15         62.87         5.33 o                         
   3 -11   9          3.97          4.13         2.13 o                         
  -8 -10   9        444.74        425.24        22.79 o                         
  -7 -10   9         17.87         15.64         5.27 o                         
  -6 -10   9        116.70        125.10        16.57 o                         
  -5 -10   9         74.27         64.41        13.24 o                         
  -4 -10   9         11.29          2.29         6.82 o                         
  -3 -10   9          2.71         10.61         4.28 o                         
  -2 -10   9        211.29        194.28        15.98 o                         
  -1 -10   9        169.93        182.86        15.66 o                         
   0 -10   9        451.68        479.78        36.66 o                         
   1 -10   9         21.41         11.54         3.66 o                         
   2 -10   9        424.81        435.73        22.40 o                         
   3 -10   9          3.78          5.17         3.23 o                         
   4 -10   9         61.70         54.45         4.64 o                         
  -8  -9   9         16.90         14.98         2.98 o                         
  -7  -9   9        135.02        125.55         7.53 o                         
  -6  -9   9         31.60         21.49         3.40 o                         
  -5  -9   9         66.45         61.67        11.61 o                         
  -4  -9   9          2.14          4.09         3.32 o                         
  -3  -9   9         21.11         21.08         4.23 o                         
  -2  -9   9        275.69        279.55        14.59 o                         
  -1  -9   9         11.83         18.21         3.82 o                         
   0  -9   9         16.99         15.09         3.23 o                         
   1  -9   9       1699.82       1870.27        81.59 o                         
   2  -9   9          8.63         20.12        10.88 o                         
   3  -9   9         74.81         80.96         8.70 o                         
   4  -9   9          1.87         -0.74         2.44 o                         
   5  -9   9          1.99         -2.06         2.90 o                         
  -8  -8   9         27.41         27.74         3.77 o                         
  -7  -8   9        555.69        505.96        22.53 o                         
  -6  -8   9         56.24         47.80         5.99 o                         
  -5  -8   9        334.64        289.67        18.43 o                         
  -4  -8   9         12.85         11.15         4.60 o                         
  -3  -8   9        674.53        578.50        22.15 o                         
  -2  -8   9        189.03        180.75        11.97 o                         
  -1  -8   9        924.01        900.71        27.98 o                         
   0  -8   9       1298.33       1304.24        29.38 o                         
   1  -8   9         62.69         55.52        10.44 o                         
   2  -8   9         46.93         54.72        13.70 o                         
   3  -8   9         84.16         87.93        14.51 o                         
   4  -8   9         39.92         50.75         7.09 o                         
   5  -8   9         26.16         31.70         7.46 o                         
   6  -8   9         96.14        107.72        10.19 o                         
  -9  -7   9         14.12         10.37         6.37 o                         
  -8  -7   9         65.62         56.59         5.15 o                         
  -7  -7   9        396.28        349.51        23.69 o                         
  -6  -7   9         41.72         40.55         8.33 o                         
  -5  -7   9          0.27         -0.09         4.70 o                         
  -4  -7   9         41.00         41.36         9.74 o                         
  -3  -7   9         53.32         46.52         6.10 o                         
  -2  -7   9          0.30         -1.66         4.64 o                         
  -1  -7   9         19.07         19.71         3.03 o                         
   0  -7   9        199.86        209.06         9.21 o                         
   1  -7   9          8.24          5.74         2.15 o                         
   2  -7   9        251.41        265.71        16.79 o                         
   3  -7   9         31.05         35.61         6.64 o                         
   4  -7   9        390.24        410.80        21.38 o                         
   5  -7   9        438.48        480.25        30.04 o                         
   6  -7   9          1.19         -1.60         2.99 o                         
   7  -7   9          6.42          4.18         1.83 o                         
  -9  -6   9         36.51         46.08         4.38 o                         
  -8  -6   9         39.59         37.01         7.43 o                         
  -7  -6   9        175.66        144.38        15.62 o                         
  -6  -6   9         69.45         59.13        10.39 o                         
  -5  -6   9        148.20        158.57        16.55 o                         
  -4  -6   9        326.94        320.86        26.76 o                         
  -3  -6   9        411.60        413.18        17.54 o                         
  -2  -6   9        218.50        196.28         8.45 o                         
  -1  -6   9        609.98        628.44        16.32 o                         
   0  -6   9          0.82          1.09         1.87 o                         
   1  -6   9       1903.67       1910.71        34.33 o                         
   2  -6   9        367.18        416.63        26.27 o                         
   3  -6   9        558.30        520.21        24.87 o                         
   4  -6   9          1.64          4.35         3.83 o                         
   5  -6   9          1.02          1.96         3.29 o                         
   6  -6   9         53.58         62.73         9.78 o                         
   7  -6   9          3.80          0.10         1.79 o                         
  -9  -5   9         46.26         34.98        12.44 o                         
  -8  -5   9         38.25         47.26         8.45 o                         
  -7  -5   9         73.72         87.11        12.77 o                         
  -6  -5   9         70.58         52.68        10.51 o                         
  -5  -5   9        124.62        131.49        15.85 o                         
  -4  -5   9        160.32        111.67        15.15 o                         
  -3  -5   9        306.29        317.91        13.24 o                         
  -2  -5   9        101.46         82.78         8.00 o                         
  -1  -5   9        375.83        355.70        14.10 o                         
   0  -5   9        518.57        497.08        17.08 o                         
   1  -5   9         63.48         80.58         5.54 o                         
   2  -5   9        635.20        627.14        18.08 o                         
   3  -5   9          5.94          7.51         3.27 o                         
   4  -5   9         64.70         57.64         8.25 o                         
   5  -5   9          0.74          0.36         3.44 o                         
   6  -5   9        260.45        228.87        20.64 o                         
   7  -5   9         29.40         25.98         4.13 o                         
  -9  -4   9         78.01        103.97        10.10 o                         
  -8  -4   9         80.00         74.51        10.74 o                         
  -7  -4   9         99.50        113.90        15.12 o                         
  -6  -4   9          7.28         12.08         5.31 o                         
  -5  -4   9        203.10        226.90        24.22 o                         
  -4  -4   9       1313.33       1271.16        66.04 o                         
  -3  -4   9        135.94        141.66         9.39 o                         
  -2  -4   9        137.87         94.34        11.73 o                         
  -1  -4   9        536.57        542.57        27.55 o                         
   0  -4   9       1403.18       1453.77        59.21 o                         
   1  -4   9       1011.98        957.12        47.02 o                         
   2  -4   9         43.36         58.23         6.18 o                         
   3  -4   9         44.01         45.56         5.67 o                         
   4  -4   9         66.42         39.54         6.54 o                         
   5  -4   9         81.61         71.24         9.28 o                         
   6  -4   9        767.47        741.89        40.41 o                         
   7  -4   9         24.64         28.13         4.76 o                         
   8  -4   9         84.26         87.11         4.63 o                         
  -9  -3   9         13.59          8.21         3.40 o                         
  -8  -3   9         21.46         18.87         6.12 o                         
  -7  -3   9        322.69        360.77        30.27 o                         
  -6  -3   9          8.81          7.87         3.39 o                         
  -5  -3   9       1220.38       1216.80        55.43 o                         
  -4  -3   9         76.10         70.59         6.97 o                         
  -3  -3   9         32.63         29.03         7.37 o                         
  -2  -3   9        290.74        323.76        21.97 o                         
  -1  -3   9        181.94        209.89        15.79 o                         
   0  -3   9       1256.69       1233.43        52.19 o                         
   1  -3   9        152.44        184.44        18.55 o                         
   2  -3   9          4.83          0.20         4.30 o                         
   3  -3   9       1407.17       1590.22       112.78 o                         
   4  -3   9        125.71        115.14         9.36 o                         
   5  -3   9       1152.49       1104.61        53.06 o                         
   6  -3   9         64.17         57.04        11.03 o                         
   7  -3   9          0.11         -1.52         2.73 o                         
   8  -3   9        490.11        540.42        17.89 o                         
  -9  -2   9        468.17        542.77        25.46 o                         
  -8  -2   9         21.14         30.76         5.63 o                         
  -7  -2   9         16.72         22.00         8.91 o                         
  -6  -2   9         73.03         75.28         7.77 o                         
  -5  -2   9       1443.22       1421.41        51.94 o                         
  -4  -2   9        740.52        683.98        24.44 o                         
  -3  -2   9         38.42         31.02         5.71 o                         
  -2  -2   9        552.08        537.28        28.91 o                         
  -1  -2   9         68.21         57.00         6.08 o                         
   0  -2   9       1144.44       1295.46        54.64 o                         
   1  -2   9       3125.81       3042.51        97.79 o                         
   2  -2   9        136.31        135.73        16.31 o                         
   3  -2   9          4.29          8.68         3.75 o                         
   4  -2   9        346.90        334.42        15.44 o                         
   5  -2   9         30.18         45.72        10.04 o                         
   6  -2   9        995.85       1101.44        53.12 o                         
   7  -2   9        267.70        252.12        19.36 o                         
   8  -2   9        146.80        158.75        13.02 o                         
   9  -2   9          9.55         11.29         3.25 o                         
  -9  -1   9        138.28        163.42        12.71 o                         
  -8  -1   9        115.85        138.11        10.88 o                         
  -7  -1   9        104.56        111.67        15.25 o                         
  -6  -1   9          6.25          2.76         3.35 o                         
  -5  -1   9         67.11         63.67         7.18 o                         
  -4  -1   9          8.32          4.55         2.95 o                         
  -3  -1   9         67.11         83.22        14.28 o                         
  -2  -1   9       1458.53       1470.08        61.62 o                         
  -1  -1   9        146.31        178.48        16.78 o                         
   0  -1   9        743.59        752.52        25.25 o                         
   1  -1   9        161.53        174.10        16.92 o                         
   2  -1   9        449.28        443.82        29.69 o                         
   3  -1   9        706.56        614.96        31.93 o                         
   4  -1   9        912.56        933.34        23.05 o                         
   5  -1   9        463.21        428.83        22.14 o                         
   6  -1   9        273.72        267.63        24.64 o                         
   7  -1   9         55.77         47.34         6.79 o                         
   8  -1   9         80.43         84.50         7.64 o                         
   9  -1   9        137.55        146.85        11.47 o                         
  -9   0   9        262.54        266.99        15.82 o                         
  -8   0   9          6.03          5.71         4.82 o                         
  -7   0   9          8.44         -2.14        15.09 o                         
  -6   0   9        502.48        542.67        20.77 o                         
  -5   0   9        571.05        550.00        21.45 o                         
  -4   0   9       1372.57       1300.88        34.26 o                         
  -3   0   9         80.54         89.34        14.34 o                         
  -2   0   9         72.49         64.03        11.00 o                         
  -1   0   9       3029.91       2935.26        91.14 o                         
   0   0   9        383.27        325.97        14.85 o                         
   1   0   9       1172.45       1058.43        45.77 o                         
   2   0   9       3449.85       3530.42       108.88 o                         
   3   0   9       2122.63       2341.81        76.02 o                         
   4   0   9         13.74         19.57         3.39 o                         
   5   0   9        260.81        248.50        16.47 o                         
   6   0   9        297.38        260.19        24.53 o                         
   7   0   9         87.57         92.03         9.24 o                         
   8   0   9          0.29          6.52         2.37 o                         
   9   0   9         84.16         84.64         6.60 o                         
  -9   1   9          0.10         -0.17         2.15 o                         
  -8   1   9          4.68          7.47         3.10 o                         
  -7   1   9        615.65        565.68        26.38 o                         
  -6   1   9         70.73         96.51        10.18 o                         
  -5   1   9        220.12        224.92        15.17 o                         
  -4   1   9        221.41        198.59        16.46 o                         
  -3   1   9        912.20        952.57        49.17 o                         
  -2   1   9       3449.78       3383.37       106.50 o                         
  -1   1   9        677.17        561.55        30.39 o                         
   0   1   9       3438.13       3335.30        94.37 o                         
   1   1   9          5.86          6.23         2.14 o                         
   2   1   9         15.34         30.45         7.52 o                         
   3   1   9       1810.40       1889.28        65.16 o                         
   4   1   9        464.84        471.22        21.47 o                         
   5   1   9        174.71        158.71        10.34 o                         
   6   1   9         25.17         34.12         6.31 o                         
   7   1   9        190.48        190.88        17.95 o                         
   8   1   9        216.74        228.15        11.10 o                         
   9   1   9        267.95        273.17        13.16 o                         
  -8   2   9          5.32          1.47         2.58 o                         
  -7   2   9         12.02         21.33         3.83 o                         
  -6   2   9        988.02       1071.84        30.75 o                         
  -5   2   9       1473.73       1486.33        44.34 o                         
  -4   2   9        584.62        517.40        24.45 o                         
  -3   2   9       1145.50       1145.54        54.25 o                         
  -2   2   9       3538.88       3419.94       106.56 o                         
  -1   2   9         28.51         32.16         7.20 o                         
   0   2   9          8.44         10.94         4.12 o                         
   1   2   9       2449.05       2361.50        50.74 o                         
   2   2   9        132.22        102.06        12.57 o                         
   3   2   9         14.41          4.09         4.41 o                         
   4   2   9        753.17        724.96        27.70 o                         
   5   2   9        448.10        427.66        14.85 o                         
   6   2   9        298.00        334.21        14.90 o                         
   7   2   9         57.48         64.08         6.77 o                         
   8   2   9        166.28        170.13         9.77 o                         
   9   2   9          0.72          1.13         2.09 o                         
  -8   3   9          7.20          3.50         3.15 o                         
  -7   3   9        953.52       1009.31        34.62 o                         
  -6   3   9        352.50        405.61        20.33 o                         
  -5   3   9        608.66        652.25        27.21 o                         
  -4   3   9         24.04         20.44         5.00 o                         
  -3   3   9          0.41          5.64         4.17 o                         
  -2   3   9        616.79        625.55        35.12 o                         
  -1   3   9        628.95        695.88        34.77 o                         
   0   3   9        422.39        328.32        20.84 o                         
   1   3   9        244.96        263.27        20.62 o                         
   2   3   9          4.65          2.99         3.34 o                         
   3   3   9       1336.44       1228.04        35.96 o                         
   4   3   9         25.97         18.28         3.85 o                         
   5   3   9        581.11        585.19        17.70 o                         
   6   3   9          0.94         -2.69         2.69 o                         
   7   3   9        328.63        324.37        15.02 o                         
   8   3   9        638.61        647.47        20.24 o                         
   9   3   9         12.28         13.00         3.07 o                         
  -8   4   9         52.59         43.51         7.14 o                         
  -7   4   9        141.31        140.48        11.14 o                         
  -6   4   9         48.61         52.78        10.87 o                         
  -5   4   9        254.50        272.39        16.90 o                         
  -4   4   9        169.77        146.06        16.37 o                         
  -3   4   9        244.86        274.08        38.04 o                         
  -2   4   9        642.02        609.51        25.99 o                         
  -1   4   9        834.56        848.91        39.85 o                         
   0   4   9          7.63          6.10         3.95 o                         
   1   4   9       3274.91       3175.48        89.98 o                         
   2   4   9        300.76        331.91        14.01 o                         
   3   4   9         81.17         70.11         7.52 o                         
   4   4   9         33.78         39.45         4.58 o                         
   5   4   9        286.69        266.70        10.52 o                         
   6   4   9        706.57        719.02        20.26 o                         
   7   4   9        421.00        426.53        14.67 o                         
   8   4   9         26.60         25.32         7.74 o                         
   9   4   9        185.03        199.18        11.31 o                         
  -7   5   9        413.45        399.75        17.98 o                         
  -6   5   9         63.57         63.67         7.62 o                         
  -5   5   9        244.78        230.81        16.49 o                         
  -4   5   9        104.48        119.13        10.88 o                         
  -3   5   9        289.04        264.10        20.36 o                         
  -2   5   9        515.29        503.90        23.95 o                         
  -1   5   9        353.29        366.35        19.45 o                         
   0   5   9        455.18        446.66        26.27 o                         
   1   5   9        259.52        260.60        18.17 o                         
   2   5   9        399.35        421.58        22.84 o                         
   3   5   9       1999.82       1840.05        69.37 o                         
   4   5   9        126.28        128.03         8.86 o                         
   5   5   9        861.02        844.66        22.15 o                         
   6   5   9         84.17         87.08         6.74 o                         
   7   5   9        109.42        100.07         7.05 o                         
   8   5   9         66.72         53.23        10.91 o                         
   9   5   9        175.07        171.30        10.35 o                         
  -7   6   9        325.42        304.43        23.58 o                         
  -6   6   9          1.64          1.39         2.52 o                         
  -5   6   9         47.90         57.23         7.40 o                         
  -4   6   9         46.80         44.24        13.85 o                         
  -3   6   9        168.95        152.04        19.36 o                         
  -2   6   9         81.13         66.06         8.75 o                         
  -1   6   9        503.97        481.37        44.25 o                         
   0   6   9         42.30         57.66         7.84 o                         
   1   6   9        485.41        434.55        17.10 o                         
   2   6   9         28.35         27.62         4.48 o                         
   3   6   9        109.17         94.32        10.54 o                         
   4   6   9         27.35         13.66         4.57 o                         
   5   6   9         44.32         43.91         5.77 o                         
   6   6   9        390.57        401.25        17.57 o                         
   7   6   9        512.42        529.18        19.49 o                         
   8   6   9          6.42          7.27         2.37 o                         
   9   6   9          1.54         10.59         4.88 o                         
  -7   7   9         66.82         45.60         6.76 o                         
  -6   7   9        169.28        154.19        14.28 o                         
  -5   7   9        189.95        183.42        17.24 o                         
  -4   7   9          4.40          4.88         6.47 o                         
  -3   7   9        109.06         74.71         8.71 o                         
  -2   7   9        274.90        262.14        27.63 o                         
  -1   7   9         28.21         24.04         5.65 o                         
   0   7   9        369.56        374.12        30.35 o                         
   1   7   9          0.45         -0.52         3.41 o                         
   2   7   9       1072.40       1050.33        29.17 o                         
   3   7   9        178.47        180.48        14.66 o                         
   4   7   9        776.48        779.35        57.05 o                         
   5   7   9        116.00         97.62        10.87 o                         
   6   7   9          1.53          5.91         3.36 o                         
   7   7   9          0.26          3.12         2.62 o                         
   8   7   9         68.97         50.48         6.12 o                         
   9   7   9         68.10         65.37         6.40 o                         
  -6   8   9         31.85         19.12         5.38 o                         
  -5   8   9          0.03          0.01         2.37 o                         
  -4   8   9        104.01        109.37         9.63 o                         
  -3   8   9          2.21          1.08         3.04 o                         
  -2   8   9        264.57        242.78        26.76 o                         
  -1   8   9          4.90          4.15         8.19 o                         
   0   8   9        505.38        490.07        24.80 o                         
   1   8   9        100.78         82.75         9.78 o                         
   2   8   9        216.66        220.93        12.73 o                         
   3   8   9          0.77         -2.61         4.85 o                         
   4   8   9         60.22         77.73         9.54 o                         
   5   8   9         44.81         41.12         7.41 o                         
   6   8   9         72.36         77.51         9.94 o                         
   7   8   9         11.04         14.49         4.60 o                         
   8   8   9         53.89         53.48         5.40 o                         
   9   8   9         22.58         17.03         3.27 o                         
  -5   9   9        137.39        108.88        11.12 o                         
  -4   9   9          7.24          7.29         6.43 o                         
  -3   9   9        107.66        117.76         8.36 o                         
  -2   9   9         21.39         19.42         5.07 o                         
  -1   9   9         84.18         82.09        16.63 o                         
   0   9   9          1.43         11.47        10.62 o                         
   1   9   9         44.84         25.95         9.61 o                         
   2   9   9        140.50         97.56        16.84 o                         
   3   9   9        143.12        127.26        12.44 o                         
   4   9   9       1018.05       1049.08        36.68 o                         
   5   9   9          0.20          5.39         8.69 o                         
   6   9   9        509.42        510.53        23.98 o                         
   7   9   9          4.01          3.03         3.34 o                         
   8   9   9         22.75         23.54         3.49 o                         
  -5  10   9         65.31         62.20         8.45 o                         
  -4  10   9         50.66         49.64         8.01 o                         
  -3  10   9          1.15          4.40         3.01 o                         
  -2  10   9         33.32         30.42        10.01 o                         
  -1  10   9         12.29          3.31         7.90 o                         
   0  10   9         78.74         62.09        15.36 o                         
   1  10   9        282.60        327.01        31.93 o                         
   2  10   9       1122.52       1158.10        39.91 o                         
   3  10   9         61.28         58.65         8.38 o                         
   4  10   9         29.80         36.22         6.60 o                         
   5  10   9        140.79        137.14        11.66 o                         
   6  10   9          1.76          4.46         3.02 o                         
   7  10   9         27.74         28.23         4.21 o                         
   8  10   9         30.78         40.23         4.79 o                         
  -3  11   9        367.97        367.04        22.58 o                         
  -2  11   9         33.11         15.99         7.66 o                         
  -1  11   9        535.51        507.59        36.95 o                         
   0  11   9         16.85         17.71         8.39 o                         
   1  11   9        162.84        160.49        21.65 o                         
   2  11   9          1.21         -2.79         6.39 o                         
   3  11   9          6.48         11.40         3.76 o                         
   4  11   9       1416.20       1439.55        59.13 o                         
   5  11   9        558.34        591.74        34.31 o                         
   6  11   9         28.54         33.22         5.65 o                         
   7  11   9        408.42        429.64        17.53 o                         
   8  11   9         69.16         62.32         5.05 o                         
  -2  12   9        112.23        101.62        12.22 o                         
  -1  12   9          0.70          9.14         5.57 o                         
   0  12   9          3.60          0.17         6.50 o                         
   1  12   9         38.26         30.68         9.40 o                         
   2  12   9          1.08          4.03         5.34 o                         
   3  12   9          9.60         14.51         3.69 o                         
   4  12   9        734.86        708.89        64.56 o                         
   5  12   9        389.05        382.47        18.02 o                         
   6  12   9         56.87         55.01         9.58 o                         
   7  12   9         89.46         80.01        10.80 o                         
  -1  13   9        248.50        258.69        19.51 o                         
   0  13   9          7.49         14.08         7.05 o                         
   1  13   9          1.91         -4.27         5.69 o                         
   2  13   9        255.50        285.22        23.51 o                         
   3  13   9         30.09         30.42         4.95 o                         
   4  13   9        486.85        505.29        18.67 o                         
   5  13   9         86.46         94.65         7.67 o                         
   6  13   9         45.99         44.05         4.81 o                         
   0  14   9        136.63        127.89        12.28 o                         
   1  14   9        183.38        179.12        15.79 o                         
   2  14   9         59.53         69.78         9.81 o                         
   3  14   9          1.03          8.74         4.62 o                         
  -3 -13  10          8.40          7.69         2.84 o                         
  -2 -13  10        360.64        334.21        21.42 o                         
  -1 -13  10          1.19          7.23         3.72 o                         
   0 -13  10         80.85         82.00         9.55 o                         
  -6 -12  10        424.36        404.66        21.77 o                         
  -5 -12  10          6.87          8.77         3.54 o                         
  -4 -12  10         74.66         92.62        12.28 o                         
  -3 -12  10        103.64        103.30         9.44 o                         
  -2 -12  10         60.25         53.96        10.19 o                         
  -1 -12  10          8.80         -2.90         3.57 o                         
   0 -12  10         23.89         20.41         6.07 o                         
   1 -12  10         38.08         32.34         7.14 o                         
   2 -12  10          4.46          7.90         3.80 o                         
  -7 -11  10         30.72         32.57         6.04 o                         
  -6 -11  10          5.19         11.93         4.70 o                         
  -5 -11  10        176.49        143.16        16.55 o                         
  -4 -11  10         93.24         94.31        14.34 o                         
  -3 -11  10         65.01         63.44         9.61 o                         
  -2 -11  10         65.98         56.77         8.08 o                         
  -1 -11  10        176.32        179.21        19.88 o                         
   0 -11  10          0.93         -1.80         4.09 o                         
   1 -11  10        234.36        239.56        21.42 o                         
   2 -11  10         78.74         97.73        12.54 o                         
   3 -11  10          4.36          7.26         3.31 o                         
  -7 -10  10          7.14         10.22         4.70 o                         
  -6 -10  10          0.69          3.02         4.67 o                         
  -5 -10  10          7.35          5.81         5.05 o                         
  -4 -10  10         21.42         17.59         7.52 o                         
  -3 -10  10        175.69        150.88        13.57 o                         
  -2 -10  10        185.83        187.73        15.40 o                         
  -1 -10  10        110.09        106.73        25.78 o                         
   0 -10  10          2.68         16.43         7.49 o                         
   1 -10  10        156.89        148.89        13.37 o                         
   2 -10  10          9.06          6.91         2.72 o                         
   3 -10  10          2.17         -0.84         2.43 o                         
   4 -10  10          8.43          2.99         2.18 o                         
  -8  -9  10          3.15          0.17         3.11 o                         
  -7  -9  10         43.40         41.43         8.98 o                         
  -6  -9  10          1.22          4.65         2.99 o                         
  -5  -9  10          0.25         -1.01         3.03 o                         
  -4  -9  10         17.75         18.47         5.13 o                         
  -3  -9  10        425.10        405.26        17.67 o                         
  -2  -9  10          6.51          6.15         3.84 o                         
  -1  -9  10        196.51        198.11        11.96 o                         
   0  -9  10        109.34        112.19         8.22 o                         
   1  -9  10        329.27        355.26        19.62 o                         
   2  -9  10         13.20          4.79         8.24 o                         
   3  -9  10          9.18          4.46         2.89 o                         
   4  -9  10          5.26          4.48         2.77 o                         
   5  -9  10         56.59         63.71         7.37 o                         
  -8  -8  10          7.82          6.47         1.72 o                         
  -7  -8  10          9.02         11.35         2.51 o                         
  -6  -8  10          1.17          2.02         3.03 o                         
  -5  -8  10        186.90        177.74        14.03 o                         
  -4  -8  10         22.96         17.81         7.78 o                         
  -3  -8  10        381.89        360.81        20.54 o                         
  -2  -8  10        120.68        108.85         9.32 o                         
  -1  -8  10         16.68         20.02         3.43 o                         
   0  -8  10        270.58        293.91        14.77 o                         
   1  -8  10        293.78        307.63        14.51 o                         
   2  -8  10         56.26         80.75        15.09 o                         
   3  -8  10         14.89         15.81         4.16 o                         
   4  -8  10        153.37        139.20        10.76 o                         
   5  -8  10         10.44          5.57         3.08 o                         
   6  -8  10          7.97          7.37         2.82 o                         
  -8  -7  10         40.10         38.07         3.64 o                         
  -7  -7  10         52.83         50.26         5.38 o                         
  -6  -7  10        673.44        675.59        34.13 o                         
  -5  -7  10        211.63        187.78        14.90 o                         
  -4  -7  10        603.39        572.01        26.94 o                         
  -3  -7  10         23.82         19.54         5.26 o                         
  -2  -7  10        190.47        200.38        10.32 o                         
  -1  -7  10          7.04          8.60         2.54 o                         
   0  -7  10        335.66        313.03        20.41 o                         
   1  -7  10        461.70        506.29        20.24 o                         
   2  -7  10         85.97        106.53        16.95 o                         
   3  -7  10         73.05         79.51         9.54 o                         
   4  -7  10        496.02        482.23        22.40 o                         
   5  -7  10        206.92        168.73        15.79 o                         
   6  -7  10          7.44          4.96         3.22 o                         
  -8  -6  10          5.86          6.33         2.13 o                         
  -7  -6  10        123.84        130.69        23.34 o                         
  -6  -6  10        120.45        133.66        11.85 o                         
  -5  -6  10         49.93         21.36         8.88 o                         
  -4  -6  10          0.66         -6.66         9.74 o                         
  -3  -6  10        420.50        428.71        19.95 o                         
  -2  -6  10        821.43        818.12        26.73 o                         
  -1  -6  10         38.03         39.48         4.30 o                         
   0  -6  10        288.32        313.49        11.46 o                         
   1  -6  10       1033.48       1071.30        23.95 o                         
   2  -6  10          8.61         10.22         3.10 o                         
   3  -6  10         62.14         76.99         9.28 o                         
   4  -6  10          9.29          2.93         2.92 o                         
   5  -6  10         16.00         26.82         7.58 o                         
   6  -6  10          8.38          7.29         3.77 o                         
   7  -6  10        100.31        113.28         6.56 o                         
  -9  -5  10         62.82         56.02         6.68 o                         
  -8  -5  10         23.07         12.19         3.17 o                         
  -7  -5  10        322.87        364.05        24.47 o                         
  -6  -5  10        221.86        257.18        21.36 o                         
  -5  -5  10        879.24        876.37        42.00 o                         
  -4  -5  10         35.48         43.31        10.62 o                         
  -3  -5  10       1101.55       1048.68        48.62 o                         
  -2  -5  10        259.15        260.24        11.19 o                         
  -1  -5  10          5.34          8.64         2.21 o                         
   0  -5  10       1627.97       1636.16        30.11 o                         
   1  -5  10          2.82          7.63         2.16 o                         
   2  -5  10         46.97         39.80         4.56 o                         
   3  -5  10          0.17          4.30         4.70 o                         
   4  -5  10         55.56         49.73         7.50 o                         
   5  -5  10        795.74        821.74        42.15 o                         
   6  -5  10          0.15          8.91         4.79 o                         
   7  -5  10        160.24        177.44         9.24 o                         
  -9  -4  10        114.65        108.58        13.00 o                         
  -8  -4  10        128.19        123.00         9.01 o                         
  -7  -4  10        312.06        307.25        23.08 o                         
  -6  -4  10         89.46         82.17         9.77 o                         
  -5  -4  10        641.29        691.39        29.28 o                         
  -4  -4  10        167.02        150.85        34.45 o                         
  -3  -4  10        532.02        569.07        22.59 o                         
  -2  -4  10          1.74          1.34         3.19 o                         
  -1  -4  10        368.98        387.80        12.28 o                         
   0  -4  10         23.19         20.14         4.03 o                         
   1  -4  10          2.16          0.52         1.80 o                         
   2  -4  10        223.28        217.52        10.40 o                         
   3  -4  10         43.16         48.00         5.90 o                         
   4  -4  10         18.14         11.35         4.21 o                         
   5  -4  10         27.95         27.31         7.95 o                         
   6  -4  10         91.66         79.50        11.78 o                         
   7  -4  10        143.02        135.23         8.95 o                         
  -9  -3  10         36.19         46.62         5.98 o                         
  -8  -3  10        157.88        159.36        14.54 o                         
  -7  -3  10        111.62        124.06        11.15 o                         
  -6  -3  10        105.33        120.66        18.90 o                         
  -5  -3  10        424.28        425.44        36.78 o                         
  -4  -3  10        359.82        386.88        15.03 o                         
  -3  -3  10       1407.59       1363.88        31.30 o                         
  -2  -3  10        565.41        590.44        13.00 o                         
  -1  -3  10          4.47          5.09         2.64 o                         
   0  -3  10         19.44         35.27         8.50 o                         
   1  -3  10         14.37         13.21         2.56 o                         
   2  -3  10        247.80        267.46        10.22 o                         
   3  -3  10        134.27        150.36         8.76 o                         
   4  -3  10         53.77         56.60         7.85 o                         
   5  -3  10        989.96       1049.31        50.51 o                         
   6  -3  10        207.97        189.72        19.36 o                         
   7  -3  10        540.52        566.83        20.92 o                         
   8  -3  10         25.94         29.38         8.91 o                         
  -9  -2  10         21.72         20.78         4.47 o                         
  -8  -2  10        203.07        224.67        17.74 o                         
  -7  -2  10        740.99        836.78        47.26 o                         
  -6  -2  10        191.46        203.45        19.27 o                         
  -5  -2  10        679.74        671.49        27.76 o                         
  -4  -2  10         62.83         69.33        10.42 o                         
  -3  -2  10         61.34         75.80         6.24 o                         
  -2  -2  10         70.04         39.10        10.10 o                         
  -1  -2  10        618.60        616.47        35.12 o                         
   0  -2  10        527.77        506.75        31.55 o                         
   1  -2  10        314.07        356.39        27.17 o                         
   2  -2  10        470.65        443.67        23.34 o                         
   3  -2  10       1718.73       1898.88        58.66 o
[truncated: 158,763 more chars]
