# Supplementary material for: Covalency between the uranyl ion and di­thio­phosphinate by sulfur K-edge X-ray absorption spectroscopy and density functional theory
Source: J Synchrotron Radiat. 2022 Jan 1;29(Pt 1):11–20. doi: 10.1107/S160057752101198X (PMC8733989; doi:10.1107/S160057752101198X)
Supplement: Supplementary file 4 [file s-29-00011-IIIsup4.hkl]

data_III
#20190326zhangyusheng-2
#UO2(S2PPh2)2(EtOH)    
                                              
_shelx_title ' 20190326zhangyusheng-2_a.res in P-1'                             
_shelx_refln_list_code          4                                               
_shelx_F_calc_maximum      255.68                                               
_exptl_crystal_F_000       784.00                                               
_reflns_d_resolution_high  0.7014                                               
                                                                                
loop_                                                                           
 _space_group_symop_operation_xyz                                               
 'x, y, z'                                                                      
 '-x, -y, -z'                                                                   
                                                                                
_cell_length_a    11.5443                                                       
_cell_length_b    11.6402                                                       
_cell_length_c    13.0973                                                       
_cell_angle_alpha 113.227                                                       
_cell_angle_beta  110.729                                                       
_cell_angle_gamma  92.865                                                       
                                                                                
_shelx_F_squared_multiplier     1.000                                           
                                                                                
loop_                                                                           
 _refln_index_h                                                                 
 _refln_index_k                                                                 
 _refln_index_l                                                                 
 _refln_F_squared_calc                                                          
 _refln_F_squared_meas                                                          
 _refln_F_squared_sigma                                                         
 _refln_observed_status                                                         
   2   0   0       2001.32       2061.45        46.22 o                         
   3   0   0        165.89        160.96        13.35 o                         
   4   0   0      11119.87      11027.46       147.67 o                         
   5   0   0      28499.71      28550.73       353.45 o                         
   6   0   0       5060.39       4899.75        96.66 o                         
   7   0   0         33.00         26.05        14.08 o                         
   8   0   0        362.33        369.89        35.78 o                         
   9   0   0       3010.78       3226.29       129.73 o                         
  10   0   0       4740.53       4859.95       194.09 o                         
  11   0   0       2054.69       2033.12       167.42 o                         
  12   0   0        389.06        227.36        60.20 o                         
  13   0   0        572.96        576.48       111.35 o                         
  14   0   0        180.94        350.63       139.42 o                         
 -14   1   0       1140.89       1080.33       232.08 o                         
 -13   1   0       1145.38       1234.40       141.43 o                         
 -12   1   0        301.12        350.51        68.40 o                         
 -11   1   0       4261.01       4285.93       168.23 o                         
 -10   1   0       2954.58       2973.18       130.32 o                         
  -9   1   0       2720.86       2677.22        99.78 o                         
  -8   1   0       1453.87       1470.87        64.88 o                         
  -7   1   0       4458.07       4312.71       121.24 o                         
  -6   1   0      30351.93      31090.75       439.69 o                         
  -5   1   0       9585.71       9412.93       152.58 o                         
  -4   1   0       2187.66       2087.39        49.78 o                         
  -3   1   0         76.39         83.80        10.35 o                         
  -2   1   0      20853.25      20434.39       285.34 o                         
   2   1   0       5025.50       4921.10       107.52 o                         
   3   1   0      23410.56      22846.96       307.02 o                         
   4   1   0      33689.24      32603.02       392.97 o                         
   5   1   0       4516.65       4346.00       111.75 o                         
   6   1   0        192.30        187.73        19.04 o                         
   7   1   0         38.88         46.71        11.34 o                         
   8   1   0       1294.72       1361.27        76.65 o                         
   9   1   0       5177.87       5428.68       195.85 o                         
  10   1   0       3701.18       3404.67       212.59 o                         
  11   1   0         22.55         -8.84        35.08 o                         
  12   1   0        114.85        150.48        80.63 o                         
  13   1   0        109.26        171.00        85.60 o                         
 -14   2   0       1688.65       1701.88       176.88 o                         
 -13   2   0         79.84        118.98        47.27 o                         
 -12   2   0       3119.75       3110.96       381.13 o                         
 -11   2   0       3785.84       3859.89       160.89 o                         
 -10   2   0       5942.71       5949.17       177.80 o                         
  -9   2   0       2122.03       2055.02        99.56 o                         
  -8   2   0       4390.64       4348.36       159.34 o                         
  -7   2   0      14092.75      13637.42       238.56 o                         
  -6   2   0      12557.82      12258.41       208.31 o                         
  -5   2   0       3207.67       3151.85        79.73 o                         
  -4   2   0        397.65        397.10        21.11 o                         
  -3   2   0      11146.27      11205.74       166.19 o                         
  -2   2   0      37710.97      37343.63       582.15 o                         
  -1   2   0      44357.85      45136.06       592.15 o                         
   0   2   0        577.89        658.64        50.78 o                         
   1   2   0       2104.33       2186.46        79.61 o                         
   2   2   0      12742.50      13124.14       222.53 o                         
   3   2   0      42074.69      41873.02       487.56 o                         
   4   2   0       9711.42       9252.26       184.53 o                         
   5   2   0        473.40        423.60        32.05 o                         
   6   2   0       2947.80       2839.58       101.08 o                         
   7   2   0         92.87        126.57        27.41 o                         
   8   2   0       6900.85       6877.72       288.09 o                         
   9   2   0       3678.43       3770.02       219.40 o                         
  10   2   0       1087.71       1082.50        92.27 o                         
  11   2   0        599.29        597.21        73.19 o                         
  12   2   0        168.34        191.91        39.02 o                         
  13   2   0       1848.30       1780.79       128.61 o                         
 -14   3   0        123.78         51.21        47.84 o                         
 -13   3   0       3169.14       3409.18       240.51 o                         
 -12   3   0       4115.19       4358.00       184.03 o                         
 -11   3   0       5406.84       5344.99       223.55 o                         
 -10   3   0       3840.79       4016.86       149.21 o                         
  -9   3   0       1430.40       1465.78        70.02 o                         
  -8   3   0       9519.15       9296.02       210.51 o                         
  -7   3   0      16460.54      16728.07       233.27 o                         
  -6   3   0       4702.49       4593.31       123.48 o                         
  -5   3   0       3126.48       3175.20        91.80 o                         
  -4   3   0       1864.74       1861.23        62.14 o                         
  -3   3   0      10944.81      11325.54       214.87 o                         
  -2   3   0      11813.44      11424.11       178.40 o                         
  -1   3   0        816.32        822.53        38.95 o                         
   0   3   0      10884.15      11424.52       395.98 o                         
   1   3   0       1582.24       1567.78       122.48 o                         
   2   3   0      25229.68      26219.39       654.10 o                         
   3   3   0      10582.49      10883.31       492.90 o                         
   4   3   0       4945.34       5059.06       154.25 o                         
   5   3   0       3276.34       3049.60        97.78 o                         
   6   3   0        272.90        305.77        22.81 o                         
   7   3   0       4698.87       4841.52       159.04 o                         
   8   3   0       4085.41       4104.49       138.80 o                         
   9   3   0       2907.27       2856.34       119.24 o                         
  10   3   0       1209.09       1315.76        83.01 o                         
  11   3   0         38.35         58.12        40.83 o                         
  12   3   0       1971.06       1945.34       129.38 o                         
  13   3   0       2535.85       2771.54       363.56 o                         
 -14   4   0       1096.02       1053.07       140.63 o                         
 -13   4   0       1823.23       1834.70       141.03 o                         
 -12   4   0       3254.89       3380.92       184.53 o                         
 -11   4   0       2120.52       2145.92       135.46 o                         
 -10   4   0        373.74        388.86        38.10 o                         
  -9   4   0       6446.49       6370.92       156.64 o                         
  -8   4   0       6135.00       5940.13       160.53 o                         
  -7   4   0       6722.30       6513.71       139.98 o                         
  -6   4   0       4403.41       4306.22       100.20 o                         
  -5   4   0        125.59        178.11        22.21 o                         
  -4   4   0       4934.41       5386.03       119.29 o                         
  -3   4   0       8465.34       8606.93       158.09 o                         
  -2   4   0        473.45        455.71        23.76 o                         
  -1   4   0      11741.72      12700.46       235.85 o                         
   0   4   0       3223.93       3596.41       151.64 o                         
   1   4   0       7860.76       7299.28       539.40 o                         
   2   4   0      13732.78      13808.16       294.64 o                         
   3   4   0      11026.95      11117.67       259.86 o                         
   4   4   0       9846.22      10030.52       403.95 o                         
   5   4   0        279.78        323.20        31.88 o                         
   6   4   0       5149.59       5066.53       249.31 o                         
   7   4   0       6048.66       6035.57       150.63 o                         
   8   4   0       4573.62       4873.22       172.85 o                         
   9   4   0       2342.59       2605.82       128.96 o                         
  10   4   0        175.70        210.31        81.79 o                         
  11   4   0       1990.64       2021.21       144.42 o                         
  12   4   0       2526.98       3046.86       231.44 o                         
  13   4   0        515.44        794.96       202.37 o                         
 -14   5   0       1391.53       1366.62       156.86 o                         
 -13   5   0       3153.88       3079.73       183.94 o                         
 -12   5   0       2497.15       2599.62       157.92 o                         
 -11   5   0         41.05         71.57        31.62 o                         
 -10   5   0       1558.39       1465.58        73.77 o                         
  -9   5   0       2484.00       2553.31        94.05 o                         
  -8   5   0       7473.71       7282.00       193.15 o                         
  -7   5   0       9273.90       9158.67       213.33 o                         
  -6   5   0       2531.33       2470.32        85.54 o                         
  -5   5   0        454.55        488.94        32.87 o                         
  -4   5   0        933.23        946.78        43.34 o                         
  -3   5   0       9603.12       9141.03       169.86 o                         
  -2   5   0      19488.52      20547.07       414.93 o                         
  -1   5   0       3923.14       3677.21        99.60 o                         
   0   5   0       1222.87       1452.96       116.57 o                         
   1   5   0       4087.34       4459.28       212.69 o                         
   2   5   0      11440.50       9925.10       487.21 o                         
   3   5   0      16353.54      14752.63       325.67 o                         
   4   5   0        964.23        975.72        66.38 o                         
   5   5   0       6702.55       6544.58       266.18 o                         
   6   5   0       5380.32       5303.40       164.84 o                         
   7   5   0       4092.35       4058.61       230.75 o                         
   8   5   0       1724.48       1771.02        91.80 o                         
   9   5   0         15.25         81.01        51.00 o                         
  10   5   0       3447.99       3906.94       208.65 o                         
  11   5   0       2912.42       3346.63       200.30 o                         
  12   5   0       1376.92       1489.81       293.58 o                         
 -14   6   0       1868.79       1514.57       253.23 o                         
 -13   6   0       1955.22       1868.91       143.90 o                         
 -12   6   0        231.13        199.62        45.75 o                         
 -11   6   0         93.44         41.24        51.78 o                         
 -10   6   0        515.05        587.95       109.69 o                         
  -9   6   0       6175.05       6113.20       158.25 o                         
  -8   6   0       9975.43       9855.04       203.60 o                         
  -7   6   0       1407.62       1257.47        72.10 o                         
  -6   6   0          5.76          9.14        13.01 o                         
  -5   6   0       5168.52       5017.84       128.96 o                         
  -4   6   0      18420.76      18342.59       358.04 o                         
  -3   6   0      15618.11      15023.66       312.46 o                         
  -2   6   0      17186.03      16646.52       677.73 o                         
  -1   6   0         25.61         46.14        11.02 o                         
   0   6   0       2055.63       2347.70       189.92 o                         
   1   6   0      11339.66      12734.56       442.94 o                         
   2   6   0      13554.90      11746.57       732.47 o                         
   3   6   0       4161.44       3495.82       121.39 o                         
   4   6   0       3018.26       2779.51       125.74 o                         
   5   6   0       4861.44       4611.96       230.17 o                         
   6   6   0       3850.63       3663.75       143.75 o                         
   7   6   0       2597.68       2580.94       134.30 o                         
   8   6   0          8.48         97.14        43.95 o                         
   9   6   0       1236.40       1223.65       186.13 o                         
  10   6   0       1079.09       1067.37       116.66 o                         
  11   6   0       1129.85       1303.86       157.85 o                         
  12   6   0        541.73        539.99       179.07 o                         
 -13   7   0       1205.62       1252.53       179.38 o                         
 -12   7   0        242.86        197.28        45.78 o                         
 -11   7   0        587.26        612.00        54.96 o                         
 -10   7   0       3905.78       3820.31       136.56 o                         
  -9   7   0       4648.19       4442.50       131.66 o                         
  -8   7   0       4650.31       4462.88       136.18 o                         
  -7   7   0       1172.71       1188.42        74.43 o                         
  -6   7   0       2787.17       2878.46        94.24 o                         
  -5   7   0      17438.36      17301.85       516.71 o                         
  -4   7   0      22702.86      22508.09       659.85 o                         
  -3   7   0      17814.54      18051.31       342.44 o                         
  -2   7   0        544.26        454.92        35.44 o                         
  -1   7   0       1902.13       1813.80       176.94 o                         
   0   7   0       7554.02       8751.70       345.38 o                         
   1   7   0      13434.13      15081.36       351.20 o                         
   2   7   0       3551.63       3516.68       337.01 o                         
   3   7   0        112.24        103.16        35.34 o                         
   4   7   0        801.44        593.18        83.33 o                         
   5   7   0       4448.26       4080.33       170.08 o                         
   6   7   0       4713.77       4041.75       323.78 o                         
   7   7   0         43.71        146.31       126.44 o                         
   8   7   0        253.06        479.72       101.64 o                         
   9   7   0        832.69        838.54       164.74 o                         
  10   7   0        748.75        824.69       105.65 o                         
  11   7   0        526.32        659.23       213.85 o                         
 -13   8   0        722.64        803.62       176.15 o                         
 -12   8   0          5.48         39.15        37.06 o                         
 -11   8   0       1870.55       1856.99       130.31 o                         
 -10   8   0       6317.47       6246.40       168.70 o                         
  -9   8   0       6478.46       6522.48       165.24 o                         
  -8   8   0        245.22        267.14        29.97 o                         
  -7   8   0        819.44        775.23        49.07 o                         
  -6   8   0      11174.31      11226.12       236.01 o                         
  -5   8   0      17200.93      17711.77       421.07 o                         
  -4   8   0       6934.18       6829.95       233.48 o                         
  -3   8   0        822.48        728.62        51.98 o                         
  -2   8   0       3813.31       3648.08       121.10 o                         
  -1   8   0      10391.32      10754.52       390.13 o                         
   0   8   0      15415.09      15863.55       570.77 o                         
   1   8   0       4822.27       5580.45       284.77 o                         
   2   8   0       1435.79       1598.02       147.18 o                         
   3   8   0       1662.79       1650.24       149.93 o                         
   4   8   0       2687.45       2215.15       179.46 o                         
   5   8   0       3058.45       2539.18       197.38 o                         
   6   8   0       1026.79        915.42       122.24 o                         
   7   8   0         55.59         -7.06        69.05 o                         
   8   8   0        281.47        235.19        67.33 o                         
   9   8   0        638.68        587.81       113.10 o                         
  10   8   0        599.15        576.35       141.54 o                         
 -13   9   0        203.53        142.55        83.34 o                         
 -12   9   0        977.04       1055.22       139.21 o                         
 -11   9   0       3757.28       3744.17       173.10 o                         
 -10   9   0       3507.25       3572.49       163.44 o                         
  -9   9   0       1583.25       1594.24       120.21 o                         
  -8   9   0        141.88        102.08        27.43 o                         
  -7   9   0       5333.98       5255.63       214.10 o                         
  -6   9   0       7943.01       7924.99       237.36 o                         
  -5   9   0       5797.63       5866.64       198.04 o                         
  -4   9   0       2066.68       1921.84        90.83 o                         
  -3   9   0       2143.36       2003.14        93.77 o                         
  -2   9   0       4250.29       4061.29       243.05 o                         
  -1   9   0       6340.01       6863.84       466.91 o                         
   0   9   0       3769.38       4383.10       185.88 o                         
   1   9   0        823.97        763.30        76.76 o                         
   2   9   0        248.58        169.56       110.13 o                         
   3   9   0        417.15        524.92       125.26 o                         
   4   9   0       3221.51       2961.99       284.50 o                         
   5   9   0       2726.01       2403.82       225.51 o                         
   6   9   0        218.04        158.03        56.31 o                         
   7   9   0         34.10        -68.55        68.55 o                         
   8   9   0        805.90        575.14       121.26 o                         
   9   9   0        902.19        805.60       278.90 o                         
  10   9   0        316.84        390.42       158.06 o                         
 -12  10   0       2287.48       2595.16       225.84 o                         
 -11  10   0       4852.74       4896.41       208.36 o                         
 -10  10   0       2647.12       2849.24       150.40 o                         
  -9  10   0         70.25        121.28        44.63 o                         
  -8  10   0       1626.53       1646.08       126.57 o                         
  -7  10   0       3380.31       3466.41       182.00 o                         
  -6  10   0       3547.82       3487.87       183.61 o                         
  -5  10   0       1449.97       1423.13        97.65 o                         
  -4  10   0        245.32        230.43        37.11 o                         
  -3  10   0       2009.90       1924.26       114.79 o                         
  -2  10   0       4571.42       4602.30       288.34 o                         
  -1  10   0       6149.96       6242.18       233.88 o                         
   0  10   0       2224.55       2510.94       142.05 o                         
   1  10   0        277.31        325.17        97.85 o                         
   2  10   0        777.83        771.71       171.49 o                         
   3  10   0       2691.23       2859.99       248.95 o                         
   4  10   0       2736.40       2304.63       263.35 o                         
   5  10   0       1404.64       1234.16       219.04 o                         
   6  10   0        212.26        183.22       104.46 o                         
   7  10   0        409.86        279.23        80.52 o                         
   8  10   0        953.32        793.85       252.53 o                         
 -12  11   0       2310.82       2457.85       319.81 o                         
 -11  11   0       2580.55       2876.53       239.76 o                         
 -10  11   0        349.68        344.60        65.59 o                         
  -9  11   0        409.76        404.92        69.15 o                         
  -8  11   0       1359.45       1346.42       121.31 o                         
  -7  11   0       2852.33       2971.53       182.38 o                         
  -6  11   0       1601.94       1527.68       130.56 o                         
  -5  11   0        529.60        412.64        68.93 o                         
  -4  11   0       1019.58        954.96       136.91 o                         
  -3  11   0       1336.65       1209.59       330.80 o                         
  -2  11   0       3384.71       3618.99       180.62 o                         
  -1  11   0       2507.40       2595.18       223.00 o                         
   0  11   0        371.10        532.80       126.68 o                         
   1  11   0        290.81        296.63        98.34 o                         
   2  11   0       1500.09       1441.00       155.57 o                         
   3  11   0       2867.88       3035.20       228.56 o                         
   4  11   0       1845.39       2099.71       192.97 o                         
   5  11   0        108.09         75.18        61.67 o                         
   6  11   0        317.54        306.34       151.73 o                         
   7  11   0       1276.97       1407.09       312.92 o                         
 -11  12   0        409.81        302.21       124.60 o                         
  -9  12   0        262.65        214.77       118.63 o                         
  -8  12   0       2165.62       2119.73       208.47 o                         
  -7  12   0       2761.73       2871.53       191.16 o                         
  -6  12   0        701.71        748.27       100.43 o                         
  -5  12   0         12.87        -33.80        33.80 o                         
  -4  12   0        111.18         51.07       180.74 o                         
  -3  12   0       3018.32       2902.14       556.51 o                         
  -2  12   0       3095.17       3503.83       275.27 o                         
  -1  12   0        791.01        830.50       135.95 o                         
   0  12   0         75.87        215.52        78.51 o                         
   1  12   0        482.95        614.05       176.22 o                         
   2  12   0       2577.58       2426.01       212.88 o                         
   3  12   0       2442.20       2505.56       215.17 o                         
   4  12   0        173.50        137.96        64.59 o                         
   5  12   0        164.65         33.53       109.15 o                         
  -8  13   0       4002.98       3837.53       277.98 o                         
  -7  13   0       2412.99       2492.85       191.96 o                         
  -6  13   0        864.26        993.51       120.96 o                         
  -5  13   0         69.71         56.97        66.60 o                         
  -4  13   0       1274.80       1005.89       251.00 o                         
  -3  13   0       2755.00       2646.99       250.86 o                         
  -2  13   0        924.46       1154.31       175.97 o                         
  -1  13   0         32.76         68.22        83.62 o                         
   0  13   0        193.37        344.22        96.15 o                         
   1  13   0       2538.29       2571.84       229.16 o                         
   2  13   0       1498.96       1603.13       182.52 o                         
   3  13   0        163.33         26.51        85.29 o                         
  -7  14   0       1498.01       1543.58       254.41 o                         
  -6  14   0         25.04        162.51        98.02 o                         
  -5  14   0       2031.15       2028.27       294.34 o                         
  -4  14   0       2863.78       2818.75       262.41 o                         
  -3  14   0       1263.75       1247.71       272.71 o                         
  -2  14   0        687.81        946.13       237.44 o                         
  -1  14   0         14.00        171.49       114.02 o                         
   0  14   0        902.23        774.85       198.76 o                         
  -5  15   0       1989.55       1949.03       303.81 o                         
   4 -15   1       1164.63       1133.76       236.74 o                         
   5 -15   1         28.70        109.50       104.98 o                         
   6 -15   1       1147.50       1219.67       249.89 o                         
  -2 -14   1       1356.69       1148.85       239.11 o                         
  -1 -14   1        175.17        297.47       140.04 o                         
   0 -14   1        520.22        707.17       131.24 o                         
   1 -14   1       2794.79       3215.18       274.04 o                         
   2 -14   1       2942.97       3113.47       280.45 o                         
   3 -14   1       2138.82       2197.70       237.03 o                         
   4 -14   1        159.41        209.58        75.08 o                         
   5 -14   1       1318.66       1153.72       134.47 o                         
   6 -14   1       1916.54       1957.72       220.21 o                         
   7 -14   1       2396.18       2399.62       317.02 o                         
   8 -14   1        900.70       1151.36       213.02 o                         
  -5 -13   1        401.22        397.31       165.02 o                         
  -4 -13   1       2029.28       2005.59       331.84 o                         
  -3 -13   1       1990.85       1987.05       196.17 o                         
  -2 -13   1        312.17        390.43        93.45 o                         
  -1 -13   1        574.84        664.04       125.43 o                         
   0 -13   1       2639.27       2975.28       247.85 o                         
   1 -13   1       3628.62       4261.88       304.79 o                         
   2 -13   1       2373.21       2597.56       244.08 o                         
   3 -13   1        249.47         88.89       107.87 o                         
   4 -13   1        797.28        797.96       131.49 o                         
   5 -13   1       2954.00       2829.02       198.55 o                         
   6 -13   1       3608.25       3699.25       232.08 o                         
   7 -13   1       2266.21       2392.99       182.17 o                         
   8 -13   1        129.90        199.70        60.36 o                         
   9 -13   1        900.09        817.29       174.27 o                         
  10 -13   1       1801.92       1833.75       284.40 o                         
  -7 -12   1        222.56        367.32       168.43 o                         
  -6 -12   1        590.18        778.26       227.70 o                         
  -5 -12   1       2559.98       2428.68       328.02 o                         
  -4 -12   1       2575.83       2764.54       222.27 o                         
  -3 -12   1       1367.02       1489.10       161.63 o                         
  -2 -12   1          1.25         54.56        48.57 o                         
  -1 -12   1       2180.14       2346.00       209.32 o                         
   0 -12   1       4488.24       4841.20       308.66 o                         
   1 -12   1       2242.39       2392.46       216.99 o                         
   2 -12   1        341.85        285.81        79.32 o                         
   3 -12   1        132.94         54.75       207.04 o                         
   4 -12   1       2350.41       2444.10       217.24 o                         
   5 -12   1       3548.98       3386.82       207.43 o                         
   6 -12   1       2499.13       2421.03       172.22 o                         
   7 -12   1        175.27        327.83        74.75 o                         
   8 -12   1        298.40        233.52        67.69 o                         
   9 -12   1       2404.07       2533.44       182.91 o                         
  10 -12   1       2574.76       2671.37       182.21 o                         
  11 -12   1       1468.68       1308.58       226.93 o                         
  -8 -11   1        322.90        523.78       204.11 o                         
  -7 -11   1        551.96        443.50       191.94 o                         
  -6 -11   1       1923.76       1699.36       181.53 o                         
  -5 -11   1       3092.36       3203.83       238.52 o                         
  -4 -11   1       1987.17       2017.43       184.08 o                         
  -3 -11   1        403.06        389.01        81.03 o                         
  -2 -11   1        914.60        961.32       125.74 o                         
  -1 -11   1       2925.37       3333.98       236.13 o                         
   0 -11   1       1750.35       2001.05       189.08 o                         
   1 -11   1       1000.92       1053.16        96.14 o                         
   2 -11   1          2.05          5.33        34.45 o                         
   3 -11   1       1906.25       1904.85       190.87 o                         
   4 -11   1       3017.20       2997.29       264.36 o                         
   5 -11   1       1516.89       1631.45       132.66 o                         
   6 -11   1        647.23        534.88        75.47 o                         
   7 -11   1          2.75         12.80        34.43 o                         
   8 -11   1       2321.63       2342.97       159.98 o                         
   9 -11   1       4164.38       4209.67       220.18 o                         
  10 -11   1       2727.99       2612.63       179.75 o                         
  11 -11   1        249.84        211.15        64.45 o                         
  12 -11   1         17.96         61.99        62.40 o                         
  -9 -10   1        633.29        424.04       133.62 o                         
  -8 -10   1        458.63        254.90        79.23 o                         
  -7 -10   1       2020.69       1691.53       180.85 o                         
  -6 -10   1       3436.29       3214.43       246.83 o                         
  -5 -10   1       4026.97       3801.13       256.91 o                         
  -4 -10   1       1485.70       1511.19       151.36 o                         
  -3 -10   1        234.43        176.91        57.42 o                         
  -2 -10   1       3363.97       3489.73       230.66 o                         
  -1 -10   1       1898.05       2045.68       175.10 o                         
   0 -10   1       5108.80       5774.31       226.24 o                         
   1 -10   1       1888.47       1973.01       158.18 o                         
   2 -10   1        181.31        180.75        46.78 o                         
   3 -10   1       1257.87       1315.47       112.44 o                         
   4 -10   1       1663.93       1660.11        89.47 o                         
   5 -10   1       2023.85       1863.15       130.14 o                         
   6 -10   1        195.66        161.51        47.13 o                         
   7 -10   1       1358.68       1323.26        74.36 o                         
   8 -10   1       3400.47       3555.85       143.31 o                         
   9 -10   1       3093.91       3045.61       151.55 o                         
  10 -10   1        892.70        892.38        82.43 o                         
  11 -10   1         20.67         25.76        28.31 o                         
  12 -10   1       1123.81       1080.22       142.03 o                         
 -10  -9   1        480.35        404.13       223.56 o                         
  -9  -9   1        498.15        534.09       118.49 o                         
  -8  -9   1       1183.10       1131.65       151.90 o                         
  -7  -9   1       2395.15       2324.33       207.09 o                         
  -6  -9   1       5044.47       4269.75       491.33 o                         
  -5  -9   1       1789.10       1459.74       152.12 o                         
  -4  -9   1         12.70         17.96        42.22 o                         
  -3  -9   1        469.09        531.02        84.56 o                         
  -2  -9   1       1832.30       1881.36       158.83 o                         
  -1  -9   1       7201.81       7835.41       260.21 o                         
   0  -9   1       2061.37       2210.24       127.00 o                         
   1  -9   1        142.82         98.97        48.32 o                         
   2  -9   1       4155.67       3995.16       163.71 o                         
   3  -9   1       2719.61       2649.34       164.97 o                         
   4  -9   1       3730.68       3848.80       199.13 o                         
   5  -9   1       1824.47       1889.18       147.54 o                         
   6  -9   1        688.01        695.23        50.21 o                         
   7  -9   1       2246.12       2190.95        93.18 o                         
   8  -9   1       2784.45       2751.46       110.10 o                         
   9  -9   1       2185.98       2176.74        93.32 o                         
  10  -9   1        394.36        353.01        51.58 o                         
  11  -9   1        835.09        734.46        83.46 o                         
  12  -9   1       3239.05       3078.80       183.51 o                         
  13  -9   1       1583.84       1588.94       239.94 o                         
 -11  -8   1        397.00        303.72       112.77 o                         
 -10  -8   1         30.12         86.00        66.79 o                         
  -9  -8   1        159.83        125.27        57.94 o                         
  -8  -8   1        764.41        986.22       132.45 o                         
  -7  -8   1       4287.05       3867.17       334.42 o                         
  -6  -8   1       4160.10       3569.74       233.98 o                         
  -5  -8   1        418.64        366.27       121.47 o                         
  -4  -8   1        736.74        626.33        96.13 o                         
  -3  -8   1       2816.92       2676.88       186.80 o                         
  -2  -8   1       4969.97       5584.20       209.40 o                         
  -1  -8   1      11055.57      12904.48       315.52 o                         
   0  -8   1        877.26        845.49        89.70 o                         
   1  -8   1        974.09        947.24        52.07 o                         
   2  -8   1       1640.57       1556.51        90.71 o                         
   3  -8   1       7360.21       7920.19       230.73 o                         
   4  -8   1       4434.62       4965.53       158.13 o                         
   5  -8   1        135.92        122.10        21.06 o                         
   6  -8   1       2212.04       2093.18        86.09 o                         
   7  -8   1        839.85        862.43        56.05 o                         
   8  -8   1       2453.40       2487.34        94.18 o                         
   9  -8   1        415.05        428.09        41.00 o                         
  10  -8   1        230.90        222.24        34.79 o                         
  11  -8   1       2235.50       2310.21       114.11 o                         
  12  -8   1       2511.69       2374.77       158.96 o                         
  13  -8   1       1533.37       1770.55       181.14 o                         
 -12  -7   1        948.02       1051.39       261.23 o                         
 -11  -7   1        167.35        107.35       144.25 o                         
 -10  -7   1          0.55          2.84        37.99 o                         
  -9  -7   1        165.86        174.78        76.65 o                         
  -8  -7   1       3355.27       3420.45       235.27 o                         
  -7  -7   1       4743.54       4458.82       181.30 o                         
  -6  -7   1        578.20        501.02        52.59 o                         
  -5  -7   1         45.63          9.39        72.49 o                         
  -4  -7   1       1334.25       1124.95        95.75 o                         
  -3  -7   1      10755.65       9571.39       535.28 o                         
  -2  -7   1      18432.64      18875.14       358.98 o                         
  -1  -7   1        327.24        671.12        74.19 o                         
   0  -7   1        414.19        396.51        43.17 o                         
   1  -7   1       2369.18       2219.79        98.00 o                         
   2  -7   1      15856.98      16123.68       425.83 o                         
   3  -7   1      10089.84      10189.08       174.86 o                         
   4  -7   1        170.93        169.63        21.13 o                         
   5  -7   1       1035.34       1036.13        54.65 o                         
   6  -7   1        342.68        363.56        34.06 o                         
   7  -7   1       5328.75       5175.66       148.64 o                         
   8  -7   1       3380.54       3272.47       108.83 o                         
   9  -7   1        133.62        105.62        25.43 o                         
  10  -7   1       2124.50       2102.33       102.96 o                         
  11  -7   1       2382.77       2376.39       117.37 o                         
  12  -7   1       2210.65       2284.97       121.87 o                         
  13  -7   1       1884.20       1967.27       150.46 o                         
 -12  -6   1        289.74         93.15        68.66 o                         
 -11  -6   1        406.08        518.06       123.32 o                         
 -10  -6   1         38.83        138.53        52.35 o                         
  -9  -6   1       3244.37       3420.27       195.54 o                         
  -8  -6   1       4471.49       4332.75       160.64 o                         
  -7  -6   1        519.16        522.16        77.73 o                         
  -6  -6   1        581.87        515.94        80.26 o                         
  -5  -6   1       1298.32       1157.57        87.99 o                         
  -4  -6   1      14124.85      12728.05       402.02 o                         
  -3  -6   1      15681.04      12789.43      1061.37 o                         
  -2  -6   1       1662.17       1432.86        89.52 o                         
  -1  -6   1         12.56         64.55        27.47 o                         
   0  -6   1       1461.94       1254.50        78.43 o                         
   1  -6   1      10791.72      10519.26       395.28 o                         
   2  -6   1      23010.07      22694.80       750.14 o                         
   3  -6   1       1572.97       1667.31        59.85 o                         
   4  -6   1        329.98        405.77        31.73 o                         
   5  -6   1        920.01        947.63        52.39 o                         
   6  -6   1       6390.45       6382.20       182.12 o                         
   7  -6   1       8728.67       8637.02       182.71 o                         
   8  -6   1        429.27        454.16        35.57 o                         
   9  -6   1        102.19        119.73        42.88 o                         
  10  -6   1        698.47        720.84        75.39 o                         
  11  -6   1       2362.82       2229.60       142.27 o                         
  12  -6   1       3145.16       3193.91       183.56 o                         
  13  -6   1         32.30         56.47        40.90 o                         
 -13  -5   1       1125.15       1055.77       228.95 o                         
 -12  -5   1       1739.21       1807.60       181.67 o                         
 -11  -5   1        221.40        165.77        63.92 o                         
 -10  -5   1       2498.25       2603.61       164.61 o                         
  -9  -5   1       3346.86       3322.48       182.38 o                         
  -8  -5   1       1263.27       1275.52        73.89 o                         
  -7  -5   1       2085.56       2055.57        98.82 o                         
  -6  -5   1         37.65         45.24        22.52 o                         
  -5  -5   1       6345.67       6123.87       144.33 o                         
  -4  -5   1      11871.52      11048.74       287.10 o                         
  -3  -5   1       1563.05       1412.92        64.04 o                         
  -2  -5   1        219.03        224.88        32.99 o                         
  -1  -5   1       1346.21       1492.04       150.94 o                         
   0  -5   1      12271.48      11981.22       253.09 o                         
   1  -5   1      25683.56      26301.70       566.10 o                         
   2  -5   1        764.87        660.57        33.45 o                         
   3  -5   1         38.68         66.37        15.97 o                         
   4  -5   1        930.89        950.81        47.10 o                         
   5  -5   1      12803.54      12794.35       245.52 o                         
   6  -5   1      20559.75      20312.55       314.82 o                         
   7  -5   1       1585.25       1611.07        79.69 o                         
   8  -5   1         21.20          4.23        15.11 o                         
   9  -5   1        683.86        703.18        48.21 o                         
  10  -5   1       6506.61       6522.63       238.38 o                         
  11  -5   1       6624.87       6769.21       258.65 o                         
  12  -5   1        751.95        757.91        88.97 o                         
  13  -5   1        458.39        498.29        79.20 o                         
  14  -5   1        481.74        574.08       160.70 o                         
 -13  -4   1       2342.01       2324.49       323.91 o                         
 -12  -4   1        286.89        418.30        67.16 o                         
 -11  -4   1       1930.60       2055.79       119.85 o                         
 -10  -4   1       4418.69       4385.04       160.32 o                         
  -9  -4   1       2345.78       2445.46       111.80 o                         
  -8  -4   1       3336.31       3248.21       115.21 o                         
  -7  -4   1        207.92        192.66        23.80 o                         
  -6  -4   1       4262.45       4211.27       102.74 o                         
  -5  -4   1       5994.54       6077.30       168.94 o                         
  -4  -4   1       9493.32      10040.71       228.09 o                         
  -3  -4   1       4094.56       4079.91        99.85 o                         
  -2  -4   1        183.67        228.23        27.15 o                         
  -1  -4   1       8431.88       8582.70       315.10 o                         
   0  -4   1      15710.74      15451.52       314.44 o                         
   1  -4   1        513.90        529.60        23.93 o                         
   2  -4   1        370.11        427.07        19.74 o                         
   3  -4   1       1553.97       1521.80        49.16 o                         
   4  -4   1      23048.16      23390.72       326.58 o                         
   5  -4   1      27036.49      27092.72       384.09 o                         
   6  -4   1       4075.86       4099.55       110.02 o                         
   7  -4   1        283.07        283.06        31.68 o                         
   8  -4   1        152.86        179.71        22.98 o                         
   9  -4   1       7295.18       7282.22       168.42 o                         
  10  -4   1       5529.06       5643.74       219.62 o                         
  11  -4   1        849.02        779.28        82.79 o                         
  12  -4   1        314.59        252.84        54.76 o                         
  13  -4   1        538.80        561.06        80.09 o                         
  14  -4   1       2393.66       2285.95       317.65 o                         
 -14  -3   1       1618.80       1674.30       283.07 o                         
 -13  -3   1        235.87        282.86        55.46 o                         
 -12  -3   1       1363.17       1352.30        90.81 o                         
 -11  -3   1       4083.71       4188.13       155.07 o                         
 -10  -3   1       4221.74       4204.83       148.91 o                         
  -9  -3   1       4846.65       4907.82       155.03 o                         
  -8  -3   1       1846.65       1750.24        78.69 o                         
  -7  -3   1       2482.07       2415.85       110.46 o                         
  -6  -3   1       3566.65       3390.99        94.19 o                         
  -5  -3   1       3092.87       3126.48        90.59 o                         
  -4  -3   1       3153.29       3105.89        79.25 o                         
  -3  -3   1       7390.76       8188.49       151.50 o                         
  -2  -3   1       6780.00       6826.64       114.47 o                         
  -1  -3   1      14045.35      13806.49       412.80 o                         
   0  -3   1      10122.59      10699.33       169.46 o                         
   1  -3   1        398.70        369.61        17.16 o                         
   2  -3   1       1208.95       1304.78        39.47 o                         
   3  -3   1      12484.48      12502.47       190.02 o                         
   4  -3   1      30429.79      31589.49       381.89 o                         
   5  -3   1       3641.61       3719.57        95.31 o                         
   6  -3   1        374.75        369.26        28.12 o                         
   7  -3   1        685.65        663.84        37.24 o                         
   8  -3   1       7440.65       7429.67       195.88 o                         
   9  -3   1       8846.28       8882.58       230.24 o                         
  10  -3   1       2474.96       2444.44       161.29 o                         
  11  -3   1         56.72         69.55        25.68 o                         
  12  -3   1         20.80        -27.06        37.66 o                         
  13  -3   1       1788.05       1753.56       172.60 o                         
  14  -3   1       1880.49       1786.45       286.00 o                         
 -14  -2   1        728.78        960.04       208.64 o                         
 -13  -2   1        766.95        843.67       103.64 o                         
 -12  -2   1       2785.35       2650.46       211.26 o                         
 -11  -2   1       3634.63       3394.58       225.64 o                         
 -10  -2   1       4241.41       4220.64       185.36 o                         
  -9  -2   1       4582.07       4556.86       233.69 o                         
  -8  -2   1       1834.87       1819.79        99.62 o                         
  -7  -2   1       1855.43       1892.51        76.28 o                         
  -6  -2   1       2727.58       2565.92       100.72 o                         
  -5  -2   1      11833.91      11587.59       203.76 o                         
  -4  -2   1       7461.95       8460.11       240.40 o                         
  -3  -2   1       3551.24       3678.67        80.08 o                         
  -2  -2   1      12693.73      13430.80       193.89 o                         
  -1  -2   1      25541.86      25300.12       549.67 o                         
   0  -2   1      14766.16      16066.56       231.43 o                         
   1  -2   1         22.84         48.91         5.99 o                         
   2  -2   1       7005.78       6948.99       101.01 o                         
   3  -2   1      14944.18      15107.43       197.38 o                         
   4  -2   1       4412.78       4726.45       102.29 o                         
   5  -2   1       1086.21       1065.04        40.18 o                         
   6  -2   1         61.68         78.42        25.02 o                         
   7  -2   1       9914.64       9898.72       201.44 o                         
   8  -2   1      12295.56      12609.13       387.80 o                         
   9  -2   1       2119.46       2121.72        92.68 o                         
  10  -2   1        839.45        786.32        57.36 o                         
  11  -2   1         97.02        105.58        41.46 o                         
  12  -2   1        894.43        871.65       194.27 o                         
  13  -2   1       2402.31       2283.45       199.16 o                         
  14  -2   1       1140.64        688.38       188.88 o                         
 -14  -1   1        152.64         63.86       102.61 o                         
 -13  -1   1        223.41        307.90        76.31 o                         
 -12  -1   1       1713.01       1621.52       158.03 o                         
 -11  -1   1       6622.51       6684.60       316.73 o                         
 -10  -1   1       3255.88       3043.52       195.39 o                         
  -9  -1   1       1554.31       1511.68        80.21 o                         
  -8  -1   1       1688.27       1655.22        70.52 o                         
  -7  -1   1       5798.37       5526.19       123.30 o                         
  -6  -1   1      14609.35      14768.39       242.96 o                         
  -5  -1   1       2699.65       2626.20        75.32 o                         
  -4  -1   1        114.79        181.48        15.47 o                         
  -3  -1   1       4798.80       5244.65        82.34 o                         
  -2  -1   1       1963.58       2186.56        42.04 o                         
   2  -1   1      40939.84      40876.55       447.43 o                         
   3  -1   1       1327.55       1338.46        39.61 o                         
   4  -1   1        327.29        365.05        25.33 o                         
   5  -1   1        103.18         94.10        15.55 o                         
   6  -1   1       8481.71       8599.05       176.98 o                         
   7  -1   1      11236.65      11422.62       169.95 o                         
   8  -1   1       3546.37       3422.11       102.05 o                         
   9  -1   1       2543.11       2329.74       154.92 o                         
  10  -1   1       1142.35       1114.09        71.30 o                         
  11  -1   1        428.40        413.14        77.14 o                         
  12  -1   1       3684.03       4017.94       253.20 o                         
  13  -1   1       1819.69       2061.91       190.74 o                         
  14  -1   1       1144.42       1210.49       248.15 o                         
 -14   0   1         48.93        -22.05        57.64 o                         
 -13   0   1       1436.39       1394.59       154.90 o                         
 -12   0   1       4481.77       4361.36       260.10 o                         
 -11   0   1       2463.41       2131.03       118.39 o                         
 -10   0   1        311.01        313.07        44.57 o                         
  -9   0   1       1440.86       1366.60        73.33 o                         
  -8   0   1       2888.97       2844.35        93.13 o                         
  -7   0   1      14265.25      13986.72       239.86 o                         
  -6   0   1       6365.16       6210.31       131.06 o                         
  -5   0   1          3.73          7.87         6.05 o                         
  -4   0   1       2307.78       2417.96        54.37 o                         
  -3   0   1       5229.45       5739.53        84.18 o                         
  -2   0   1      22439.90      23962.37       337.77 o                         
   2   0   1        342.07        364.92        22.25 o                         
   3   0   1       6615.09       6788.37       125.93 o                         
   4   0   1       2744.85       2678.72        56.07 o                         
   5   0   1        511.93        528.99        25.08 o                         
   6   0   1       4707.34       4551.79        95.80 o                         
   7   0   1       1356.52       1337.86        47.67 o                         
   8   0   1       5248.34       5291.04       238.75 o                         
   9   0   1       1487.29       1375.51       121.77 o                         
  10   0   1        642.33        695.13        93.45 o                         
  11   0   1       3584.31       3567.26       401.69 o                         
  12   0   1       1881.61       1864.09       175.93 o                         
  13   0   1       2928.78       2858.89       232.71 o                         
 -14   1   1        162.33        172.84        64.87 o                         
 -13   1   1       2228.06       1945.32       178.55 o                         
 -12   1   1       2211.22       2225.12       127.63 o                         
 -11   1   1        591.06        605.35        69.96 o                         
 -10   1   1        559.68        549.54        48.68 o                         
  -9   1   1       3571.85       3536.08       120.48 o                         
  -8   1   1      15978.41      16121.61       250.52 o                         
  -7   1   1       7973.19       7997.80       166.95 o                         
  -6   1   1        665.91        657.42        37.71 o                         
  -5   1   1        175.07        148.85        16.50 o                         
  -4   1   1       4104.48       4167.19        84.68 o                         
  -3   1   1      24932.84      25293.66       317.33 o                         
  -2   1   1      11881.39      12560.84       200.77 o                         
   1   1   1      19858.47      20585.24       350.41 o                         
   2   1   1      18766.42      18286.73       255.59 o                         
   3   1   1       6047.10       5656.28       133.24 o                         
   4   1   1         66.98         66.69        14.05 o                         
   5   1   1       3780.43       3879.99       123.02 o                         
   6   1   1       1290.08       1190.77        60.18 o                         
   7   1   1       9976.69       9913.68       270.60 o                         
   8   1   1       4358.66       4329.15       166.19 o                         
   9   1   1          2.52        -11.82        39.21 o                         
  10   1   1       2480.31       2515.40       186.64 o                         
  11   1   1       3229.42       3187.28       221.02 o                         
  12   1   1       3794.05       3792.32       258.62 o                         
  13   1   1       1149.67       1138.18       149.90 o                         
 -14   2   1       1562.46       1200.24       149.35 o                         
 -13   2   1       1339.49       1185.92       141.18 o                         
 -12   2   1       1083.82       1051.98        88.13 o                         
 -11   2   1         93.62        127.50        33.93 o                         
 -10   2   1        733.45        751.53        51.59 o                         
  -9   2   1       7172.59       6931.07       184.95 o                         
  -8   2   1       5960.26       6090.46       134.43 o                         
  -7   2   1        161.90        164.92        33.47 o                         
  -6   2   1         51.27         72.99        14.74 o                         
  -5   2   1       8905.07       9253.04       158.25 o                         
  -4   2   1       6711.59       6583.70       115.80 o                         
  -3   2   1       8737.61       8634.66       153.96 o                         
  -2   2   1        137.32        115.99        17.61 o                         
  -1   2   1        118.96        117.71        14.58 o                         
   0   2   1       4748.46       4364.87       164.88 o                         
   1   2   1      27053.32      29146.27       747.97 o                         
   2   2   1      28388.42      28470.77       432.33 o                         
   3   2   1       7002.63       6866.95       188.28 o                         
   4   2   1        694.40        709.71        37.57 o                         
   5   2   1       3382.19       3082.61        84.37 o                         
   6   2   1      10229.92       9705.94       214.98 o                         
   7   2   1       8546.29       8188.23       250.34 o                         
   8   2   1         27.54         39.02        27.29 o                         
   9   2   1       1367.90       1402.23       136.25 o                         
  10   2   1       3171.56       3282.43       152.39 o                         
  11   2   1       3677.07       3870.13       175.92 o                         
  12   2   1       1817.75       1846.54       125.86 o                         
  13   2   1         48.84         32.80       101.43 o                         
 -14   3   1       1682.05       1953.82       277.06 o                         
 -13   3   1       1349.71       1467.44       163.35 o                         
 -12   3   1        679.34        653.36        70.00 o                         
 -11   3   1         46.88         37.25        32.12 o                         
 -10   3   1       2961.18       2854.56       104.42 o                         
  -9   3   1       6396.07       6323.23       174.21 o                         
  -8   3   1       2327.33       2447.58        78.71 o                         
  -7   3   1        479.41        407.61        31.55 o                         
  -6   3   1        497.44        526.87        32.75 o                         
  -5   3   1       5810.10       5546.57       124.18 o                         
  -4   3   1       7613.06       7762.08       213.49 o                         
  -3   3   1        329.34        328.64        16.79 o                         
  -2   3   1       1398.31       1309.90        65.21 o                         
  -1   3   1      12847.88      12441.18       332.14 o                         
   0   3   1      17321.79      16456.47      1359.44 o                         
   1   3   1      49713.14      50933.83      1789.78 o                         
   2   3   1      12062.29      11834.09       370.42 o                         
   3   3   1        100.12        119.10        24.83 o                         
   4   3   1       7830.04       7651.95       231.29 o                         
   5   3   1      13933.69      13513.42       336.23 o                         
   6   3   1      10472.82      10506.87       355.73 o                         
   7   3   1        407.92        431.79        58.32 o                         
   8   3   1        670.54        691.66        57.40 o                         
   9   3   1       3232.80       3328.27       169.29 o                         
  10   3   1       5445.59       5902.23       202.81 o                         
  11   3   1       2730.89       2873.20       171.54 o                         
  12   3   1         24.77          8.55        38.09 o                         
 -14   4   1       2615.36       2886.55       230.08 o                         
 -13   4   1       2505.86       2661.40       155.04 o                         
 -12   4   1         16.90         14.43        26.25 o                         
 -11   4   1        641.87        633.11        70.32 o                         
 -10   4   1       2626.49       2682.60        99.87 o                         
  -9   4   1       4030.62       3979.18       132.78 o                         
  -8   4   1       2344.19       2296.25        83.33 o                         
  -7   4   1         30.93         60.13        14.10 o                         
  -6   4   1      11492.29      11741.94       238.52 o                         
  -5   4   1      10636.71      10658.06       195.81 o                         
  -4   4   1       3098.15       3057.89        74.97 o                         
  -3   4   1       3110.53       3181.82       120.73 o                         
  -2   4   1       1510.60       1408.98        60.39 o                         
  -1   4   1      18951.31      18826.53       498.61 o                         
   0   4   1      22096.85      23453.63       615.15 o                         
   1   4   1       3830.82       3498.36       174.96 o                         
   2   4   1        391.05        411.60        44.55 o                         
   3   4   1       9746.68       8863.01       319.08 o                         
   4   4   1      18416.41      17625.93       531.94 o                         
   5   4   1      17463.98      18658.14       426.32 o                         
   6   4   1       1108.98       1058.45        69.34 o                         
   7   4   1        395.81        425.47        78.12 o                         
   8   4   1       1059.74       1335.25       149.85 o                         
   9   4   1       3583.07       3772.72       207.27 o                         
  10   4   1       1942.29       2162.55       147.31 o                         
  11   4   1        251.92        205.54        70.30 o                         
  12   4   1        130.23        175.87       110.34 o                         
 -14   5   1       1338.97       1475.35       165.14 o                         
 -13   5   1         29.37         35.73        28.91 o                         
 -12   5   1        307.54        402.91        63.16 o                         
 -11   5   1       2686.15       2744.48       150.39 o                         
 -10   5   1       3625.81       3701.49       120.06 o                         
  -9   5   1       4372.34       4337.63       145.99 o                         
  -8   5   1       1014.02       1073.82        88.59 o                         
  -7   5   1       4390.75       4253.75       118.77 o                         
  -6   5   1      10216.14      10107.53       184.40 o                         
  -5   5   1       7399.31       7375.88       150.21 o                         
  -4   5   1        580.21        575.72        42.80 o                         
  -3   5   1        426.32        434.87        37.29 o                         
  -2   5   1      19410.74      20013.31       338.37 o                         
  -1   5   1       5701.64       5074.61       224.22 o                         
   0   5   1       7426.33       8176.83       354.94 o                         
   1   5   1        965.46       1093.29       103.80 o                         
   2   5   1       3572.67       3289.15       175.26 o                         
   3   5   1      12725.57      10647.82       438.26 o                         
   4   5   1      14588.89      13988.05       644.91 o                         
   5   5   1       3480.40       4041.40       211.24 o                         
   6   5   1         80.90         59.33        24.93 o                         
   7   5   1        583.50        670.51        53.12 o                         
   8   5   1       2456.02       2846.86       199.00 o                         
   9   5   1       2140.93       2442.74       180.74 o                         
  10   5   1        707.89        834.18       101.15 o                         
  11   5   1        190.26        247.41        77.50 o                         
 -14   6   1        504.10        539.19       101.87 o                         
 -13   6   1         84.63         66.76        48.34 o                         
 -12   6   1       1876.11       2106.75       138.64 o                         
 -11   6   1       4975.93       5062.76       210.64 o                         
 -10   6   1       3798.42       3627.97       118.52 o                         
  -9   6   1        992.70        953.60        61.41 o                         
  -8   6   1       1700.42       1625.50        83.04 o                         
  -7   6   1       2685.13       2528.97       137.26 o                         
  -6   6   1      11919.14      11556.51       235.36 o                         
  -5   6   1       4647.17       4535.32       131.25 o                         
  -4   6   1         60.77        101.80        25.30 o                         
  -3   6   1       8303.54       8372.55       181.99 o                         
  -2   6   1       4579.13       4443.40       123.89 o                         
  -1   6   1       5122.37       5540.37       550.87 o                         
   0   6   1        108.82        141.54        46.10 o                         
   1   6   1       2559.05       2747.78       239.21 o                         
   2   6   1       8549.25       7887.42       740.69 o                         
   3   6   1       8267.51       7468.21       208.18 o                         
   4   6   1       4539.03       4464.16       167.99 o                         
   5   6   1       1260.76       1254.13        92.05 o                         
   6   6   1         66.03         58.86        25.75 o                         
   7   6   1       2080.69       2315.10       201.54 o                         
   8   6   1       3471.93       3720.36       246.87 o                         
   9   6   1       1817.63       1918.91       155.33 o                         
  10   6   1       1160.53       1140.26       125.39 o                         
  11   6   1        142.28        -36.59        92.32 o                         
 -13   7   1        898.64        967.90       130.48 o                         
 -12   7   1       4716.56       4775.45       216.33 o                         
 -11   7   1       2414.57       2316.91       104.38 o                         
 -10   7   1        747.22        683.30        48.48 o                         
  -9   7   1          6.08         51.99        18.47 o                         
  -8   7   1       4147.21       3988.08       119.44 o                         
  -7   7   1       9301.16       9006.88       205.02 o                         
  -6   7   1       3164.86       3181.55       160.70 o                         
  -5   7   1        391.35        378.84        52.94 o                         
  -4   7   1       2243.07       2355.12       169.00 o                         
  -3   7   1       4496.40       4579.75       114.67 o                         
  -2   7   1       1872.10       1792.99        79.20 o                         
  -1   7   1        791.23        931.14        59.67 o                         
   0   7   1        204.96        160.93        42.44 o                         
   1   7   1       1075.06       1075.61       195.90 o                         
   2   7   1       2412.23       2690.26       371.84 o                         
   3   7   1       4628.78       4469.69       249.80 o                         
   4   7   1       2450.21       2176.12       106.14 o                         
   5   7   1         20.02         -3.10        16.76 o                         
   6   7   1       1027.01        997.62       133.29 o                         
   7   7   1       2680.41       2747.45       218.69 o                         
   8   7   1       3189.89       3773.63       264.67 o                         
   9   7   1       1855.62       2170.29       209.92 o                         
  10   7   1        228.35        306.48       233.61 o                         
 -13   8   1       2962.39       2845.08       232.59 o                         
 -12   8   1       2691.11       2558.09       211.35 o                         
 -11   8   1       1356.35       1422.94        98.80 o                         
 -10   8   1          2.91         -3.98        19.21 o                         
  -9   8   1       2763.02       2694.02        95.16 o                         
  -8   8   1       1920.17       1992.65        73.20 o                         
  -7   8   1       4597.06       4328.20       219.09 o                         
  -6   8   1       2171.71       2145.45       110.49 o                         
  -5   8   1        179.59        171.63        33.49 o                         
  -4   8   1       2500.93       2443.95        94.08 o                         
  -3   8   1       3000.39       3093.24       112.52 o                         
  -2   8   1       3775.38       3705.92       200.31 o                         
  -1   8   1        820.51        883.71        80.94 o                         
   0   8   1          2.72        -43.55        43.55 o                         
   1   8   1        384.76        484.39        82.98 o                         
   2   8   1       3993.42       4277.93       508.34 o                         
   3   8   1       2464.68       2600.69       194.51 o                         
   4   8   1       1507.32       1333.73       143.84 o                         
   5   8   1         61.06        -12.47        69.64 o                         
   6   8   1       2470.03       2408.10       288.99 o                         
   7   8   1       4756.51       4449.05       301.80 o                         
   8   8   1       2681.56       2969.60       310.73 o                         
   9   8   1        187.98        263.32       155.62 o                         
 -13   9   1       1338.26       1584.63       239.59 o                         
 -12   9   1        760.35        756.46        99.17 o                         
 -11   9   1        167.09        171.34        37.35 o                         
 -10   9   1        818.50        918.88        92.04 o                         
  -9   9   1       2644.00       2573.80       151.09 o                         
  -8   9   1       3301.13       3234.83       167.06 o                         
  -7   9   1        927.61        985.83       112.20 o                         
  -6   9   1        372.84        403.29        53.92 o                         
  -5   9   1       1514.88       1629.86       101.13 o                         
  -4   9   1       6291.21       6052.69       172.19 o                         
  -3   9   1       7838.92       7637.02       242.15 o                         
  -2   9   1       4562.84       4637.30       187.40 o                         
  -1   9   1       1492.38       1549.86       157.63 o                         
   0   9   1        155.26        155.10        36.54 o                         
   1   9   1       4436.72       4678.28       275.13 o                         
   2   9   1       4985.88       5499.89       297.77 o                         
   3   9   1       2912.44       2920.59       292.47 o                         
   4   9   1         61.57          6.33        41.56 o                         
   5   9   1       1881.51       1582.81       168.41 o                         
   6   9   1       4550.10       3929.01       285.92 o                         
   7   9   1       3429.83       3254.46       264.65 o                         
   8   9   1        641.28        407.32       192.50 o                         
 -12  10   1        829.25        900.49       188.81 o                         
 -11  10   1         34.45         47.46        37.82 o                         
 -10  10   1       1133.85       1120.68       105.98 o                         
  -9  10   1       1237.97       1392.26       116.36 o                         
  -8  10   1       2249.22       2266.52       148.62 o                         
  -7  10   1        994.33        916.32        96.23 o                         
  -6  10   1         66.72        155.11        69.06 o                         
  -5  10   1       2474.09       2540.71       162.91 o                         
  -4  10   1       5323.63       5405.97       193.60 o                         
  -3  10   1       7063.50       6784.13       442.47 o                         
  -2  10   1       1561.83       1705.19       174.89 o                         
  -1  10   1        549.32        618.62        72.19 o                         
   0  10   1       4197.81       4616.75       200.06 o                         
   1  10   1       5971.28       6780.44       437.13 o                         
   2  10   1       3098.48       3159.81       294.07 o                         
   3  10   1        863.03        971.85       124.99 o                         
   4  10   1        656.55        733.59       115.38 o                         
   5  10   1       3778.29       3851.02       562.60 o                         
   6  10   1       2880.98       3094.19       258.74 o                         
   7  10   1        952.66        879.97       279.94 o                         
 -11  11   1        404.54        322.24       126.41 o                         
 -10  11   1        939.78        846.15       189.89 o                         
  -9  11   1       2237.97       2181.36       158.43 o                         
  -8  11   1       2781.13       2780.04       178.88 o                         
  -7  11   1          9.96        -16.31        55.50 o                         
  -6  11   1       2611.05       2502.99       168.53 o                         
  -5  11   1       3932.61       3672.39       264.04 o                         
  -4  11   1       6659.88       6409.95       476.30 o                         
  -3  11   1       2974.86       3161.44       255.48 o                         
  -2  11   1         55.30         84.74        47.29 o                         
  -1  11   1       5868.45       6987.36       378.29 o                         
   0  11   1       7354.62       8234.07       408.51 o                         
   1  11   1       4034.19       4414.50       286.40 o                         
   2  11   1       1327.98       1341.49       154.44 o                         
   3  11   1        115.00        145.41        97.85 o                         
   4  11   1       2678.47       2846.94       347.95 o                         
   5  11   1       2109.15       2472.88       227.59 o                         
   6  11   1        920.76       1060.71       273.06 o                         
  -9  12   1       2685.80       2495.67       247.02 o                         
  -8  12   1         28.07         15.23        67.62 o                         
  -7  12   1       1157.88       1108.79       119.95 o                         
  -6  12   1       2349.05       2280.49       173.79 o                         
  -5  12   1       4403.07       4362.58       241.37 o                         
  -4  12   1       2723.92       2595.93       469.55 o                         
  -3  12   1        133.18         75.40        49.33 o                         
  -2  12   1       3710.64       3950.69       459.33 o                         
  -1  12   1       4122.41       4899.04       320.69 o                         
   0  12   1       3844.78       3941.40       285.95 o                         
   1  12   1       1501.46       1740.98       189.16 o                         
   2  12   1         44.08         79.21        57.49 o                         
   3  12   1       2000.53       2053.73       514.25 o                         
   4  12   1        910.07       1240.61       286.14 o                         
  -8  13   1        286.44        397.03       121.40 o                         
  -7  13   1        951.20        931.97       219.21 o                         
  -6  13   1       2802.76       2385.35       217.14 o                         
  -5  13   1       2083.15       1786.29       161.61 o                         
  -4  13   1        134.80        -72.05        72.05 o                         
  -3  13   1       1890.63       2022.70       222.80 o                         
  -2  13   1       2477.26       2507.19       243.44 o                         
  -1  13   1       2974.83       3192.86       268.74 o                         
   0  13   1       2218.90       2272.97       226.68 o                         
   1  13   1         12.45         -5.43        77.57 o                         
  -7  14   1       1513.19       1585.12       267.70 o                         
  -6  14   1       2017.67       1998.56       288.01 o                         
  -5  14   1         83.41        275.21       102.61 o                         
   0 -15   2       1901.02       1985.00       322.03 o                         
   1 -15   2       1010.68        778.19       215.73 o                         
   2 -15   2          3.48       -105.81       105.81 o                         
   3 -15   2        661.62        506.77       204.74 o                         
   4 -15   2       2508.34       2574.31       343.11 o                         
   5 -15   2       1305.70       1075.18       225.33 o                         
   6 -15   2        303.03        121.19        96.28 o                         
   7 -15   2        117.44        160.91       101.78 o                         
  -4 -14   2        172.69        244.53       126.61 o                         
  -3 -14   2        504.52        655.54       191.80 o                         
  -2 -14   2       2486.68       2760.48       363.77 o                         
  -1 -14   2       2364.89       2873.49       244.48 o                         
   0 -14   2       1370.19       1299.36       207.38 o                         
   1 -14   2         18.40        -28.50        52.61 o                         
   2 -14   2        800.45        871.49       143.56 o                         
   3 -14   2       1828.77       1753.36       167.35 o                         
   4 -14   2       1339.39       1222.90       167.97 o                         
   5 -14   2       1224.77       1081.02       129.74 o                         
   6 -14   2        157.06        125.36       113.24 o                         
   7 -14   2        453.36        427.64       136.77 o                         
   8 -14   2       1345.56       1353.25       225.12 o                         
   9 -14   2       1257.78       1251.09       158.14 o                         
  -6 -13   2       1218.43       1144.89       254.34 o                         
  -5 -13   2        165.36         91.13        72.98 o                         
  -4 -13   2        812.81        884.18       131.12 o                         
  -3 -13   2       2027.56       2176.53       195.50 o                         
  -2 -13   2       2727.68       2939.85       233.01 o                         
  -1 -13   2       2731.67       2952.19       234.69 o                         
   0 -13   2        556.59        690.08       120.46 o                         
   1 -13   2        269.05        333.92        93.10 o                         
   2 -13   2       1153.19       1062.65       187.10 o                         
   3 -13   2       1027.66       1091.74       125.61 o                         
   4 -13   2       2248.55       2061.70       288.15 o                         
   5 -13   2       1038.39        740.60        98.97 o                         
   6 -13   2         26.11         52.96        57.33 o                         
   7 -13   2        816.44        852.09       107.60 o                         
   8 -13   2       1885.13       2010.67       169.96 o                         
   9 -13   2       1851.46       1613.95       172.49 o                         
  10 -13   2        764.46        815.83       193.33 o                         
  -8 -12   2        702.38        729.49       206.69 o                         
  -7 -12   2       1091.35       1091.81       253.99 o                         
  -6 -12   2         87.82        150.97        71.38 o                         
  -5 -12   2        285.36        262.34        74.58 o                         
  -4 -12   2        369.43        374.14        86.20 o                         
  -3 -12   2       1745.46       1816.96       172.32 o                         
  -2 -12   2       3382.93       3635.80       281.13 o                         
  -1 -12   2       1095.00       1300.67       171.94 o                         
   0 -12   2        108.28        262.33        81.64 o                         
   1 -12   2        474.21        568.46       104.28 o                         
   2 -12   2       2001.70       1920.17       193.75 o                         
   3 -12   2       5842.86       5532.77       271.79 o                         
   4 -12   2       3646.15       3803.54       273.38 o                         
   5 -12   2        345.93        319.18        64.46 o                         
   6 -12   2        330.43        283.39        67.27 o                         
   7 -12   2       1572.43       1646.26       140.73 o                         
   8 -12   2       5912.56       6185.10       283.56 o                         
   9 -12   2       2814.40       3044.09       169.35 o                         
  10 -12   2         18.72         93.80        43.32 o                         
  11 -12   2        768.37        958.24       191.10 o                         
  -9 -11   2        392.46        323.70       162.16 o                         
  -8 -11   2        893.88        971.80       256.78 o                         
  -7 -11   2        293.23        166.06        84.60 o                         
  -6 -11   2         60.90         47.02       106.58 o                         
  -5 -11   2          3.82          4.43        88.53 o                         
  -4 -11   2        545.95        587.74        99.07 o                         
  -3 -11   2       3266.08       3306.00       275.53 o                         
  -2 -11   2       1877.81       2141.86       179.27 o                         
  -1 -11   2        139.61        187.69        78.09 o                         
   0 -11   2        263.37        417.67        87.52 o                         
   1 -11   2       4392.33       4618.99       275.51 o                         
   2 -11   2       9302.46       9035.15       305.77 o                         
   3 -11   2       6217.73       6187.14       212.13 o                         
   4 -11   2        895.48        858.02        81.61 o                         
   5 -11   2         42.47         98.72        35.14 o                         
   6 -11   2       4247.93       4490.79       218.75 o                         
   7 -11   2      10148.78      10579.84       380.60 o                         
   8 -11   2       5822.02       6261.01       268.06 o                         
   9 -11   2        574.01        561.07        67.49 o                         
  10 -11   2        497.27        597.05        73.65 o                         
  11 -11   2       1446.35       1475.62       130.97 o                         
  12 -11   2       2866.48       2918.19       331.70 o                         
 -10 -10   2         51.01        -38.89        71.74 o                         
  -9 -10   2        828.88        692.68       338.03 o                         
  -8 -10   2        593.40        324.59       157.05 o                         
  -7 -10   2        468.03        286.72        65.79 o                         
  -6 -10   2        641.10        541.68       101.19 o                         
  -5 -10   2        166.13        224.68        55.30 o                         
  -4 -10   2       2007.45       2338.65       184.56 o                         
  -3 -10   2       1705.84       1771.66       193.64 o                         
  -2 -10   2       1381.18       1636.83       150.21 o                         
  -1 -10   2        316.28        321.06       168.60 o                         
   0 -10   2       3565.29       3999.17       183.97 o                         
   1 -10   2      13752.07      14092.77       289.48 o                         
   2 -10   2      10688.13      10462.01       317.22 o                         
   3 -10   2        829.09        891.31        92.10 o                         
   4 -10   2         37.16         79.36        36.00 o                         
   5 -10   2       3228.06       3261.25       169.82 o                         
   6 -10   2      10622.98      10980.78       355.09 o                         
   7 -10   2       6913.56       6993.16       197.72 o                         
   8 -10   2        488.06        541.81        46.64 o                         
   9 -10   2        149.64        118.71        33.94 o                         
  10 -10   2       1984.72       2085.12       128.74 o                         
  11 -10   2       5804.88       6021.64       263.05 o                         
  12 -10   2       2011.09       2032.23       194.47 o                         
 -11  -9   2         11.52         73.15        70.31 o                         
 -10  -9   2       1174.30        990.66       252.01 o                         
  -9  -9   2       1069.65        891.27       114.32 o                         
  -8  -9   2       1959.79       1624.27       174.12 o                         
  -7  -9   2       2808.71       2049.50       193.57 o                         
  -6  -9   2         11.97        -11.73        47.71 o                         
  -5  -9   2       3068.29       2937.91       210.42 o                         
  -4  -9   2       7023.09       6634.91       315.56 o                         
  -3  -9   2       3784.51       3482.69       214.82 o                         
  -2  -9   2       2458.17       2669.12       142.40 o                         
  -1  -9   2       1732.23       1903.63       118.61 o                         
   0  -9   2      12358.87      13213.89       356.72 o                         
   1  -9   2      12612.00      12193.33       448.52 o                         
   2  -9   2       3546.44       3380.13       215.39 o                         
   3  -9   2          6.19        -19.13        23.32 o                         
   4  -9   2       3317.40       3555.31       150.67 o                         
   5  -9   2      14577.05      14772.92       302.68 o                         
   6  -9   2       6497.79       6486.07       229.95 o                         
   7  -9   2       2329.82       2326.78       101.88 o                         
   8  -9   2         18.86          3.66        15.87 o                         
   9  -9   2       1893.27       1998.89        92.64 o                         
  10  -9   2       4783.37       4844.55       168.78 o                         
  11  -9   2       2830.70       2771.91       169.23 o                         
  12  -9   2        559.13        626.68        85.48 o                         
  13  -9   2          0.57         24.49        58.23 o                         
 -12  -8   2          6.36         -9.18        74.72 o                         
 -11  -8   2        790.40        759.97       163.73 o                         
 -10  -8   2       1391.27       1511.93       149.07 o                         
  -9  -8   2       2998.51       3039.71       323.83 o                         
  -8  -8   2       3313.98       3369.56       365.62 o                         
  -7  -8   2         80.63         55.68        40.50 o                         
  -6  -8   2       4987.85       4750.85       266.10 o                         
  -5  -8   2       6307.14       5424.13       279.46 o                         
  -4  -8   2       5295.01       4522.45       291.70 o                         
  -3  -8   2       4223.82       4163.08       159.36 o                         
  -2  -8   2        577.77        687.82        57.34 o                         
  -1  -8   2      15732.15      17524.17       381.71 o                         
   0  -8   2      12964.51      12665.35       348.42 o                         
   1  -8   2       6617.93       6021.24       192.11 o                         
   2  -8   2        609.42        648.77        47.28 o                         
   3  -8   2       3924.24       3956.38        94.96 o                         
   4  -8   2      13669.06      13671.76       342.04 o                         
   5  -8   2       5647.59       5475.07       151.85 o                         
   6  -8   2       1134.56       1152.48        66.63 o                         
   7  -8   2        104.87         65.33        27.26 o                         
   8  -8   2        157.77        121.12        22.11 o                         
   9  -8   2       4720.75       4665.57       157.82 o                         
  10  -8   2       6302.63       6192.90       206.71 o                         
  11  -8   2       1289.45       1244.43        87.22 o                         
  12  -8   2        348.49        459.66        73.61 o                         
  13  -8   2         63.34         77.15        49.47 o                         
 -12  -7   2        477.82        565.70       144.32 o                         
 -11  -7   2       1001.69       1189.90       143.08 o                         
 -10  -7   2       3305.96       3606.57       213.93 o                         
  -9  -7   2       3375.29       3581.68       206.13 o                         
  -8  -7   2         14.20        -23.24        35.17 o                         
  -7  -7   2       5311.47       4820.62       199.17 o                         
  -6  -7   2       6048.39       5214.49       364.25 o                         
  -5  -7   2      10261.35       8884.50      1001.17 o                         
  -4  -7   2       7418.72       5988.94       390.60 o                         
  -3  -7   2        363.19        310.30        34.67 o                         
  -2  -7   2       8829.30       9038.98       222.73 o                         
  -1  -7   2       5119.77       5536.62       190.87 o                         
   0  -7   2       5473.72       5317.97       158.86 o                         
   1  -7   2       4391.15       4280.77       177.89 o                         
   2  -7   2         36.58         36.22        10.43 o                         
   3  -7   2       9044.24       9113.14       160.23 o                         
   4  -7   2       7589.57       7814.62       151.11 o                         
   5  -7   2       1034.15       1087.17        65.51 o                         
   6  -7   2       3378.00       3459.96       116.70 o                         
   7  -7   2         25.04         40.94        28.87 o                         
   8  -7   2       3975.57       3877.58       133.57 o                         
   9  -7   2       3819.57       3789.58       139.71 o                         
  10  -7   2       1782.03       1794.31        98.77 o                         
  11  -7   2       2284.44       2082.33       113.30 o                         
  12  -7   2         58.75        103.59        36.67 o                         
  13  -7   2       2202.38       2335.74       166.58 o                         
 -13  -6   2         59.14        124.39       109.99 o                         
 -12  -6   2        584.48        700.05        96.90 o                         
 -11  -6   2       3387.98       3528.44       204.98 o                         
 -10  -6   2       2923.03       3132.19       186.73 o                         
  -9  -6   2         70.20         80.44        41.51 o                         
  -8  -6   2       5058.56       4722.85       202.59 o                         
  -7  -6   2       4935.52       4641.43       162.79 o                         
  -6  -6   2      10042.48       9317.32       277.33 o                         
  -5  -6   2       9757.93       9245.89       205.87 o                         
  -4  -6   2         68.31         89.43        23.16 o                         
  -3  -6   2       4578.45       3837.44       289.99 o                         
  -2  -6   2       3708.17       3465.15       123.90 o                         
  -1  -6   2       5913.41       6287.79       202.82 o                         
   0  -6   2      14651.13      13851.60       402.56 o                         
   1  -6   2         19.33         32.34         9.27 o                         
   2  -6   2       4104.59       4053.02        95.19 o                         
   3  -6   2       7824.14       8167.24       167.46 o                         
   4  -6   2       6351.62       6331.09       151.91 o                         
   5  -6   2       9604.46       9446.23       188.53 o                         
   6  -6   2        603.29        698.80        46.19 o                         
   7  -6   2       1255.77       1230.23        56.35 o                         
   8  -6   2       1613.86       1692.03        85.54 o                         
   9  -6   2       3434.01       3419.68       122.20 o                         
  10  -6   2       3231.88       3208.04       167.35 o                         
  11  -6   2        116.89        122.69        37.85 o                         
  12  -6   2       2420.89       2269.45       154.80 o                         
  13  -6   2       2793.37       2711.25       180.21 o                         
 -13  -5   2        860.52        884.42       206.41 o                         
 -12  -5   2       2494.05       2692.34       147.79 o                         
 -11  -5   2       2865.87       3300.02       157.63 o                         
 -10  -5   2         62.48         14.66        26.90 o                         
  -9  -5   2       1734.52       1790.21       104.02 o                         
  -8  -5   2       2497.39       2419.33        92.04 o                         
  -7  -5   2       7875.58       7558.37       171.44 o                         
  -6  -5   2       5728.95       5589.98       160.22 o                         
  -5  -5   2        260.21        325.71        32.05 o                         
  -4  -5   2       2321.81       2207.21        88.43 o                         
  -3  -5   2       2493.94       2261.42        86.44 o                         
  -2  -5   2      13295.85      12524.10       278.83 o                         
  -1  -5   2      27406.65      28972.02       527.28 o                         
   0  -5   2       4006.32       3970.71       103.84 o                         
   1  -5   2       1244.22       1309.34        43.32 o                         
   2  -5   2        376.36        386.20        22.97 o                         
   3  -5   2      10997.52      11092.57       185.79 o                         
   4  -5   2      25454.46      25878.35       366.04 o                         
   5  -5   2       3448.91       3417.17       105.27 o                         
   6  -5   2        569.97        607.68        41.80 o                         
   7  -5   2       1170.65       1269.54        70.51 o                         
   8  -5   2       2454.13       2447.64        84.11 o                         
   9  -5   2       4892.35       4902.61       196.46 o                         
  10  -5   2        993.13       1110.45        96.85 o                         
  11  -5   2       1771.27       1886.00       132.99 o                         
  12  -5   2       1959.14       1901.32       140.08 o                         
  13  -5   2       1786.69       1792.37       206.91 o                         
  14  -5   2       1929.23       2051.64       213.92 o                         
 -14  -4   2         19.91         73.05        93.99 o                         
 -13  -4   2        999.19        977.39        92.98 o                         
 -12  -4   2       2023.20       2184.66       118.20 o                         
 -11  -4   2         87.19        110.46        35.77 o                         
 -10  -4   2        178.51        149.18        45.91 o                         
  -9  -4   2        260.96        308.92        38.60 o                         
  -8  -4   2       2564.65       2415.32        97.89 o                         
  -7  -4   2       5859.22       5932.14       126.06 o                         
  -6  -4   2        929.36        983.82        45.75 o                         
  -5  -4   2       1114.47       1094.74        50.73 o                         
  -4  -4   2        412.88        388.63        28.14 o                         
  -3  -4   2      15119.47      14937.69       192.59 o                         
  -2  -4   2      28505.64      28269.72       382.99 o                         
  -1  -4   2      21540.97      22640.55       579.65 o                         
   0  -4   2        110.72        123.54        12.04 o                         
   1  -4   2       1021.55       1067.57        32.16 o                         
   2  -4   2      19922.86      20663.43       260.01 o                         
   3  -4   2      50057.57      51439.42       638.50 o                         
   4  -4   2      16337.19      16624.97       244.14 o                         
   5  -4   2        403.43        435.90        36.05 o                         
   6  -4   2       3171.74       3211.27        97.58 o                         
   7  -4   2       6196.33       6122.77       125.61 o                         
   8  -4   2      10273.24      10076.78       241.81 o                         
   9  -4   2       2054.42       2326.94       132.24 o                         
  10  -4   2         38.42         56.52        28.83 o                         
  11  -4   2        688.30        614.79        76.52 o                         
  12  -4   2       1809.86       1812.34       138.90 o                         
  13  -4   2       2326.16       2211.98       164.14 o                         
  14  -4   2        182.05        266.31       150.13 o                         
 -14  -3   2        672.56        638.57       160.77 o                         
 -13  -3   2       1693.95       1690.53       118.97 o                         
 -12  -3   2        860.85        797.68        78.59 o                         
 -11  -3   2        325.31        371.33        53.75 o                         
 -10  -3   2         70.04         77.66        29.85 o                         
  -9  -3   2       1548.56       1466.76       104.58 o                         
  -8  -3   2       4852.23       4946.90       155.34 o                         
  -7  -3   2       2591.30       2597.68        86.71 o                         
  -6  -3   2        391.08        416.79        31.48 o                         
  -5  -3   2         63.44        111.81        14.93 o                         
  -4  -3   2       9464.28       9396.74       155.06 o                         
  -3  -3   2      52286.88      53544.15       614.42 o                         
  -2  -3   2      24950.82      25230.45       268.61 o                         
  -1  -3   2       3214.46       3378.69        89.79 o                         
   0  -3   2        123.73        153.59        11.30 o                         
   1  -3   2      34162.01      35065.59       431.11 o                         
   2  -3   2      39261.90      40131.98       419.43 o                         
   3  -3   2      22914.30      23138.74       287.66 o                         
   4  -3   2        201.61        221.95        22.56 o                         
   5  -3   2       1078.88       1027.78        39.09 o                         
   6  -3   2       8762.17       8673.71       177.37 o                         
   7  -3   2      17601.32      17259.08       295.46 o                         
   8  -3   2       3922.01       3992.25       141.34 o                         
   9  -3   2         20.88         36.33        29.93 o                         
  10  -3   2        556.85        531.59        48.28 o                         
  11  -3   2        875.05        811.50        88.48 o                         
  12  -3   2       3457.20       3352.01       192.40 o                         
  13  -3   2        805.36        881.90       122.63 o                         
  14  -3   2        117.86        134.06        95.93 o                         
 -15  -2   2        385.53        460.20       156.60 o                         
 -14  -2   2       1024.36        956.16       114.64 o                         
 -13  -2   2       1194.16       1181.37       141.30 o                         
 -12  -2   2       1934.58       1716.32       167.18 o                         
 -11  -2   2       2004.79       1836.56       159.49 o                         
 -10  -2   2        227.75        217.48        38.81 o                         
  -9  -2   2       6976.30       6839.36       172.84 o                         
  -8  -2   2       3965.18       3911.10       124.84 o                         
  -7  -2   2       3564.76       3470.76        99.37 o                         
  -6  -2   2        653.67        687.28        36.43 o                         
  -5  -2   2       5330.08       5202.23        99.93 o                         
  -4  -2   2      30413.40      31479.63       356.48 o                         
  -3  -2   2      15925.00      16556.17       247.48 o                         
  -2  -2   2        554.61        545.96        18.63 o                         
  -1  -2   2       1562.56       1651.43        36.12 o                         
   0  -2   2      19343.03      19474.36       219.25 o                         
   1  -2   2      65374.37      67071.66       656.80 o                         
   2  -2   2      33885.16      34390.88       359.57 o                         
   3  -2   2        247.17        181.10        13.62 o                         
   4  -2   2        120.30        158.39        15.49 o                         
   5  -2   2      11564.80      11556.35       204.74 o                         
   6  -2   2      20589.25      20379.01       295.51 o                         
   7  -2   2       6804.82       6798.75       149.50 o                         
   8  -2   2        195.48        162.33        32.33 o                         
   9  -2   2         34.13         31.24        14.65 o                         
  10  -2   2        507.66        577.76        44.80 o                         
  11  -2   2       3851.73       3880.39       201.46 o                         
  12  -2   2       1178.79       1164.67       133.21 o                         
  13  -2   2         80.69        149.55        63.36 o                         
 -14  -1   2       1045.09        938.03       135.42 o                         
 -13  -1   2       3313.89       3333.76       240.46 o                         
 -12  -1   2       2019.52       2033.13       176.10 o                         
 -11  -1   2        551.08        540.71        61.73 o                         
 -10  -1   2       8378.35       8076.63       215.24 o                         
  -9  -1   2       7085.67       6975.98       169.03 o                         
  -8  -1   2      10679.54      10426.60       195.97 o                         
  -7  -1   2       2630.36       2581.47        69.22 o                         
  -6  -1   2       3247.56       3211.80        90.20 o                         
  -5  -1   2      32382.95      33004.20       375.68 o                         
  -4  -1   2      29051.98      29248.50       334.58 o                         
  -3  -1   2      17893.88      17752.10       189.66 o                         
  -2  -1   2      14930.46      15595.18       181.34 o                         
   0  -1   2      41232.73      40660.33      1071.63 o                         
   1  -1   2      14663.58      14426.04       168.08 o                         
   2  -1   2        377.89        324.40        17.87 o                         
   3  -1   2       1788.10       1966.84        52.15 o                         
   4  -1   2       6637.22       6317.28       124.26 o                         
   5  -1   2      20232.13      20613.99       351.53 o                         
   6  -1   2      11776.11      11855.74       175.31 o                         
   7  -1   2       4202.39       4324.50        98.94 o                         
   8  -1   2         96.19         92.24        17.48 o                         
   9  -1   2        398.92        391.95        55.71 o                         
  10  -1   2       4389.96       4487.38       244.75 o                         
  11  -1   2       1950.81       1852.87       165.11 o                         
  12  -1   2        120.00         78.25        49.46 o                         
  13  -1   2          2.29          8.38        57.95 o                         
 -14   0   2       2602.76       2729.30       224.75 o                         
 -13   0   2       1455.72       1354.59       147.06 o                         
 -12   0   2         30.44         44.62        30.78 o                         
 -11   0   2       3790.38       3750.53       164.70 o                         
 -10   0   2      11837.27      11113.18       255.78 o                         
  -9   0   2      13398.06      13100.34       247.37 o                         
  -8   0   2       3387.86       3243.63        95.11 o                         
  -7   0   2       1078.38       1145.37        50.93 o                         
  -6   0   2      13137.19      13152.63       205.52 o                         
  -5   0   2       9168.57       9038.12       148.87 o                         
  -4   0   2       1792.12       1631.12        46.92 o                         
  -3   0   2        248.35        267.65        13.89 o                         
  -2   0   2       9512.84       9527.07       124.82 o                         
  -1   0   2      32627.47      32348.50       316.56 o                         
   0   0   2      17309.57      19048.82       237.93 o                         
   1   0   2      24759.35      25404.54       315.16 o                         
   2   0   2       1378.61       1402.70        43.55 o                         
   3   0   2       3046.20       2975.71        75.84 o                         
   4   0   2      14717.97      14797.48       291.07 o                         
   5   0   2       9163.14       8976.91       171.61 o                         
   6   0   2       2829.29       2897.49        78.48 o                         
   7   0   2       1249.05       1139.27        54.66 o                         
   8   0   2        563.66        489.69        47.45 o                         
   9   0   2       6714.15       6944.87       303.48 o                         
  10   0   2       3548.29       3923.78       363.43 o                         
  11   0   2        874.09        909.54       140.35 o                         
  12   0   2        675.88        925.96       129.32 o                         
  13   0   2        121.17         57.67        62.68 o                         
 -14   1   2       1143.33       1266.34       154.05 o                         
 -13   1   2          6.62         34.10        42.75 o                         
 -12   1   2       3131.91       3135.91       156.78 o                         
 -11   1   2       7006.69       6682.91       193.13 o                         
 -10   1   2      10682.95      10192.47       238.94 o                         
  -9   1   2       6022.67       5817.71       134.83 o                         
  -8   1   2        258.10        285.31        28.44 o                         
  -7   1   2       6743.32       6570.91       142.72 o                         
  -6   1   2      13075.47      12843.70       199.39 o                         
  -5   1   2      11646.06      11412.69       158.11 o                         
  -4   1   2       9237.17       9082.56       131.68 o                         
  -3   1   2       3788.17       3902.42        85.19 o                         
  -2   1   2      17927.78      18703.78       250.53 o                         
  -1   1   2       2346.31       2486.43        58.95 o                         
   0   1   2       9362.46       9798.01       300.33 o                         
   1   1   2      10656.15      11268.45       191.52 o                         
   2   1   2       2972.71       3066.23        83.91 o                         
   3   1   2       5581.81       5222.32       114.93 o                         
   4   1   2       5626.51       5244.83       144.20 o                         
   5   1   2       3858.49       3782.38       126.97 o                         
   6   1   2       3509.28       3422.13       132.65 o                         
   7   1   2       1192.78       1225.71        83.09 o                         
   8   1   2       4425.89       4493.20       172.38 o                         
   9   1   2       6184.99       5999.54       209.54 o                         
  10   1   2       1911.87       2120.99       176.79 o                         
  11   1   2        531.96        623.64       113.81 o                         
  12   1   2        153.02        210.69        61.79 o                         
  13   1   2        805.57        511.26       179.97 o                         
 -14   2   2         22.06         90.18       139.35 o                         
 -13   2   2       1226.33       1117.18        96.17 o                         
 -12   2   2       3207.35       3236.01       160.77 o                         
 -11   2   2       5342.79       5029.54       146.92 o                         
 -10   2   2       4609.88       4276.68       145.46 o                         
  -9   2   2        540.93        520.00        39.33 o                         
  -8   2   2       4601.12       4381.30       107.49 o                         
  -7   2   2      12244.88      11998.23       198.32 o                         
  -6   2   2      14074.84      13395.14       202.51 o                         
  -5   2   2       6935.59       6393.35       111.76 o                         
  -4   2   2       2938.05       3080.77        75.20 o                         
  -3   2   2        145.21        150.24        16.58 o                         
  -2   2   2      11041.77      11276.23       307.46 o                         
  -1   2   2      12550.95      13543.06       349.29 o                         
   0   2   2      20343.55      20975.33       838.44 o                         
   1   2   2       2980.19       3246.85        94.02 o                         
   2   2   2        802.12        825.72        47.02 o                         
   3   2   2       7878.42       7898.54       216.19 o                         
   4   2   2       8181.22       7557.95       194.55 o                         
   5   2   2       2698.88       2615.09        95.42 o                         
   6   2   2         91.63        171.69        26.86 o                         
   7   2   2       1720.97       1846.66       106.77 o                         
   8   2   2       5443.14       5666.04       191.29 o                         
   9   2   2       2302.88       2499.49       130.34 o                         
  10   2   2        815.26       1030.35        88.98 o                         
  11   2   2          6.13         68.85        52.82 o                         
  12   2   2       1024.10       1120.48       114.79 o                         
 -14   3   2        299.03        302.54       106.93 o                         
 -13   3   2       1871.71       1986.96       133.55 o                         
 -12   3   2       2515.77       2489.79       143.12 o                         
 -11   3   2       2633.29       2595.90       102.80 o                         
 -10   3   2        442.85        464.96        44.35 o                         
  -9   3   2        273.25        271.33        29.09 o                         
  -8   3   2       6734.71       6615.58       128.73 o                         
  -7   3   2      15586.69      15047.52       234.05 o                         
  -6   3   2      16359.07      15839.72       280.73 o                         
  -5   3   2       5834.39       5522.52       129.38 o                         
  -4   3   2        332.97        390.40        27.19 o                         
  -3   3   2       4804.57       4475.18       128.88 o                         
  -2   3   2      11757.16      12063.46       237.26 o                         
  -1   3   2      35517.86      37999.61       572.58 o                         
   0   3   2      13676.89      13977.24       840.49 o                         
   1   3   2        389.00        331.03        50.84 o                         
   2   3   2       4714.69       4848.71       213.33 o                         
   3   3   2       4922.82       4397.23       169.39 o                         
   4   3   2       8802.04       9018.16       330.96 o                         
   5   3   2       1371.07       1413.81        94.09 o                         
   6   3   2        597.88        717.93        84.74 o                         
   7   3   2       2286.82       2517.70       168.21 o                         
   8   3   2       1749.70       1895.32       125.04 o                         
   9   3   2        734.38        826.78        85.58 o                         
  10   3   2         55.29        183.01        52.56 o                         
  11   3   2        722.63        736.99       114.99 o                         
  12   3   2       1214.86       1488.97       279.46 o                         
 -14   4   2        381.90        488.61        98.76 o                         
 -13   4   2        774.22        672.23       102.72 o                         
 -12   4   2       1474.21       1361.74       107.30 o                         
 -11   4   2        814.07        757.91        77.39 o                         
 -10   4   2        411.75        433.04        43.50 o                         
  -9   4   2       1005.25       1096.06        58.76 o                         
  -8   4   2       7869.36       7856.83       222.97 o                         
  -7   4   2      12628.04      12270.99       250.06 o                         
  -6   4   2      11291.10      10639.89       220.76 o                         
  -5   4   2        101.39         75.10        15.28 o                         
  -4   4   2       6860.34       6260.98       303.47 o                         
  -3   4   2      14866.08      14311.60       333.69 o                         
  -2   4   2      17187.35      17020.11       375.79 o                         
  -1   4   2       9548.94       9731.03       591.49 o                         
   0   4   2        340.25        292.27        31.63 o                         
   1   4   2       2760.38       2564.00       152.90 o                         
   2   4   2      12390.92      12205.08       307.85 o                         
   3   4   2      12477.43      11785.21       488.58 o                         
   4   4   2       3680.66       3657.21       161.61 o                         
   5   4   2         31.86        166.14       184.47 o                         
   6   4   2       1705.88       1822.56        86.83 o                         
   7   4   2       2848.47       2858.05       190.48 o                         
   8   4   2       2246.85       2702.40       363.60 o                         
   9   4   2        503.24        558.49        79.48 o                         
  10   4   2         63.30        112.67        83.20 o                         
  11   4   2        869.81       1217.37       151.30 o                         
 -14   5   2        448.34        398.28       128.49 o                         
 -13   5   2       1721.76       1853.98       211.87 o                         
 -12   5   2       3281.75       3593.95       179.76 o                         
 -11   5   2        847.58        817.85       107.43 o                         
 -10   5   2        240.74        247.25        46.45 o                         
  -9   5   2       4700.67       4584.11       153.15 o                         
  -8   5   2       8565.54       8667.10       242.72 o                         
  -7   5   2      13427.10      13288.49       241.88 o                         
  -6   5   2       2437.11       2330.24        74.15 o                         
  -5   5   2       3236.18       3379.18       115.06 o                         
  -4   5   2      13605.59      13103.48       333.27 o                         
  -3   5   2      11690.26      11563.96       220.89 o                         
  -2   5   2      13010.48      12290.20       737.70 o                         
  -1   5   2       1641.12       1656.08       209.85 o                         
   0   5   2       3105.32       4126.36       450.77 o                         
   1   5   2       8110.02       7421.89       342.31 o                         
   2   5   2       9368.96       8698.96       374.66 o                         
   3   5   2       7301.01       6864.38       604.41 o                         
   4   5   2       1238.46       1149.06       110.28 o                         
   5   5   2        190.84        141.08        43.33 o                         
   6   5   2       2105.69       2071.13       194.95 o                         
   7   5   2       1583.25       1839.48       160.20 o                         
   8   5   2        620.39        721.83       154.79 o                         
   9   5   2          0.02        -34.54        77.37 o                         
  10   5   2        871.75        900.56       189.12 o                         
  11   5   2       1660.52       1897.41       336.64 o                         
 -14   6   2       1775.38       1920.32       189.29 o                         
 -13   6   2       4219.47       4312.66       275.04 o                         
 -12   6   2       2065.32       2295.02       143.29 o                         
 -11   6   2          0.71         26.17        16.97 o                         
 -10   6   2        683.50        732.83        53.60 o                         
  -9   6   2       3137.90       2905.30       164.44 o                         
  -8   6   2       9782.70       9511.21       197.40 o                         
  -7   6   2       5904.00       5524.27       116.64 o                         
  -6   6   2        821.41        848.93        61.06 o                         
  -5   6   2       7804.95       7944.18       170.22 o                         
  -4   6   2       9999.89       9828.59       243.91 o                         
  -3   6   2       9527.79       9386.04       229.55 o                         
  -2   6   2        801.44        905.81        93.14 o                         
  -1   6   2        725.88        651.89        85.18 o                         
   0   6   2       4592.58       5047.77       182.30 o                         
   1   6   2       6472.41       6785.07       595.88 o                         
   2   6   2       9581.28       9092.30       370.73 o                         
   3   6   2       3558.72       3219.97       262.01 o                         
   4   6   2         18.55         71.18        33.05 o                         
   5   6   2       3749.31       3742.97       169.52 o                         
   6   6   2       2615.79       2804.83       153.29 o                         
   7   6   2       2271.07       2466.33       198.35 o                         
   8   6   2        551.94        540.47        99.27 o                         
   9   6   2        422.95        566.55       113.00 o                         
  10   6   2       1167.76        945.57       259.35 o                         
 -13   7   2       2919.45       2988.23       233.61 o                         
 -12   7   2        203.65        154.67        50.26 o                         
 -11   7   2        298.27        281.65        44.75 o                         
 -10   7   2       3887.10       3911.52       130.97 o                         
  -9   7   2       5638.62       5418.32       152.14 o                         
  -8   7   2       4339.93       4300.40       239.47 o                         
  -7   7   2        334.82        403.85        60.12 o                         
  -6   7   2        845.33        917.84        86.13 o                         
  -5   7   2       7480.39       7392.30       260.74 o                         
  -4   7   2      17423.16      17289.00       683.48 o                         
  -3   7   2       4848.26       4506.94       223.53 o                         
  -2   7   2        126.36        117.17        23.61 o                         
  -1   7   2       3289.14       3441.82       286.55 o                         
   0   7   2       2417.42       2609.10       190.54 o                         
   1   7   2      10682.94      11318.54       709.98 o                         
   2   7   2       2823.68       2840.88       248.92 o                         
   3   7   2        178.22        132.11        40.04 o                         
   4   7   2       2221.26       2096.75       108.09 o                         
   5   7   2       2358.82       2070.31       182.30 o                         
   6   7   2       4762.70       4578.90       289.93 o                         
   7   7   2       1869.99       1941.22       189.78 o                         
   8   7   2        302.74        342.53        85.90 o                         
   9   7   2        902.23       1032.42       153.79 o                         
 -13   8   2        189.59        252.39        79.78 o                         
 -12   8   2         11.04         83.98        40.00 o                         
 -11   8   2       1654.15       1724.10       107.95 o                         
 -10   8   2       5531.57       5752.20       258.64 o                         
  -9   8   2       4574.92       4701.63       197.36 o                         
  -8   8   2        556.97        549.08        83.66 o                         
  -7   8   2         22.07         46.73        23.57 o                         
  -6   8   2       1270.10       1421.66        90.15 o                         
  -5   8   2       6726.06       6961.93       260.71 o                         
  -4   8   2       4972.89       5054.38       153.48 o                         
  -3   8   2        229.30        223.72        62.98 o                         
  -2   8   2        871.00       1035.80       164.87 o                         
  -1   8   2       2222.97       2381.52       191.44 o                         
   0   8   2       5716.32       6477.32       322.77 o                         
   1   8   2       2097.86       2290.22       186.63 o                         
   2   8   2         19.28         64.60        52.29 o                         
   3   8   2       1362.82       1462.90       152.84 o                         
   4   8   2       3896.32       3857.05       257.83 o                         
   5   8   2       4406.33       4082.55       336.19 o                         
   6   8   2       1468.41       1449.23       166.42 o                         
   7   8   2         97.13         48.43       196.18 o                         
   8   8   2        733.59        410.83       250.97 o                         
 -12   9   2        958.21       1085.53       118.38 o                         
 -11   9   2       4826.64       4474.30       293.86 o                         
 -10   9   2       3972.28       3929.77       192.84 o                         
  -9   9   2        990.34       1006.99        93.79 o                         
  -8   9   2        154.20        166.09        40.39 o                         
  -7   9   2        279.46        344.31        56.47 o                         
  -6   9   2       6096.41       6172.67       212.73 o                         
  -5   9   2       8001.34       7871.66       469.01 o                         
  -4   9   2       1800.76       1698.48        87.19 o                         
  -3   9   2        559.72        502.63        54.63 o                         
  -2   9   2       1076.13       1103.04        85.54 o                         
  -1   9   2       3786.92       4077.49       177.38 o                         
   0   9   2       3432.69       3746.20       331.01 o                         
   1   9   2        142.63        123.63        52.64 o                         
   2   9   2        246.46        190.70        56.98 o                         
   3   9   2        953.85        934.39       290.73 o                         
   4   9   2       2114.83       2050.78       192.93 o                         
   5   9   2       1747.78       1800.40       189.66 o                         
   6   9   2         11.88         22.97        49.12 o                         
   7   9   2        705.13        639.68       121.27 o                         
 -12  10   2       3765.42       3704.66       394.80 o                         
 -11  10   2       3940.75       4032.68       294.10 o                         
 -10  10   2       1415.43       1387.34       165.51 o                         
  -9  10   2        529.74        536.90        72.74 o                         
  -8  10   2         41.92        118.47        38.97 o                         
  -7  10   2       3996.97       4477.83       255.67 o                         
  -6  10   2       6252.53       6369.15       265.27 o                         
  -5  10   2       1377.41       1226.89       148.82 o                         
  -4  10   2        787.68        608.79       106.74 o                         
  -3  10   2        152.71         75.48        87.38 o                         
  -2  10   2       3793.23       4089.21       283.19 o                         
  -1  10   2       4038.57       4533.20       213.27 o                         
   0  10   2         79.23        128.10        68.77 o                         
   1  10   2         14.83         42.18        43.83 o                         
   2  10   2        265.55        161.28        61.69 o                         
   3  10   2       1931.20       2070.37       241.92 o                         
   4  10   2       1331.93       1310.55       159.14 o                         
   5  10   2         34.33         55.44        55.63 o                         
   6  10   2        159.63        199.94        99.14 o                         
 -10  11   2        890.04        874.93       184.88 o                         
  -9  11   2          5.65         -0.61        37.87 o                         
  -8  11   2       3497.93       3720.51       212.79 o                         
  -7  11   2       3890.63       3744.16       214.03 o                         
  -6  11   2       1628.60       1725.90       141.09 o                         
  -5  11   2       1612.82       1632.42       181.22 o                         
  -4  11   2        200.13        131.24        77.15 o                         
  -3  11   2       2952.24       2761.59       245.73 o                         
  -2  11   2       3992.47       4305.14       303.27 o                         
  -1  11   2        678.90        824.82       150.20 o                         
   0  11   2        390.87        557.20       117.88 o                         
   1  11   2        109.90        155.28       102.93 o                         
   2  11   2        853.81        879.50       133.18 o                         
   3  11   2        988.22       1028.80       144.96 o                         
   4  11   2        106.62         18.10        51.49 o                         
  -9  12   2       1300.48       1202.91       274.38 o                         
  -8  12   2       1809.37       1827.28       157.09 o                         
  -7  12   2       1837.28       1723.04       150.85 o                         
  -6  12   2       1294.41       1315.66       131.33 o                         
  -5  12   2        215.29        218.33        73.41 o                         
  -4  12   2       1771.36       1655.58       197.78 o                         
  -3  12   2       2772.41       3046.86       265.39 o                         
  -2  12   2       1468.03       1645.87       192.80 o                         
  -1  12   2       1558.94       1811.41       196.93 o                         
   0  12   2        201.88        448.40       105.61 o                         
   1  12   2        861.61       1126.17       155.06 o                         
   2  12   2       1031.51       1057.43       165.50 o                         
  -7  13   2       2105.69       1745.75       248.22 o                         
  -6  13   2        340.58        179.90        76.63 o                         
  -5  13   2        719.63        759.17       150.13 o                         
  -4  13   2       1206.46       1259.63       282.24 o                         
  -3  13   2       1261.20       1266.98       181.09 o                         
  -2  13   2       2063.21       2410.74       243.58 o                         
  -1  13   2        758.62       1004.43       246.27 o                         
  -6  14   2         97.66        176.91        93.57 o                         
  -5  14   2        928.70       1006.93       201.82 o                         
  -3 -15   3       1409.42       1549.85       270.69 o                         
  -2 -15   3       1158.12       1109.69       237.72 o                         
  -1 -15   3        827.69        527.75       168.43 o                         
   0 -15   3         12.40        124.11        92.73 o                         
   1 -15   3        587.18        661.74       205.44 o                         
   2 -15   3       1169.52       1230.74       143.64 o                         
   3 -15   3        808.08        718.80       146.44 o                         
   4 -15   3         66.61         36.18        54.94 o                         
   5 -15   3         73.34        -62.06        65.19 o                         
   6 -15   3       1232.21       1426.71       264.01 o                         
   7 -15   3       2126.11       2271.13       333.72 o                         
  -5 -14   3        402.52        448.02       158.76 o                         
  -4 -14   3       1322.96       1689.47       277.44 o                         
  -3 -14   3       2027.86       2042.97       211.49 o                         
  -2 -14   3       1445.69       1837.27       187.81 o                         
  -1 -14   3        378.01        455.88       102.67 o                         
   0 -14   3        348.94        368.36        93.49 o                         
   1 -14   3       1471.80       1244.88       199.38 o                         
   2 -14   3       1390.61       1347.07       143.37 o                         
   3 -14   3        763.66        750.85       235.28 o                         
   4 -14   3        210.82        251.24        78.91 o                         
   5 -14   3       1161.86       1204.20       133.78 o                         
   6 -14   3       3282.95       3193.26       225.05 o                         
   7 -14   3       1658.26       1566.25       157.58 o                         
   8 -14   3        654.90        506.70       101.48 o                         
   9 -14   3          3.90        -76.04        86.75 o                         
  -7 -13   3        625.77        592.17       184.84 o                         
  -6 -13   3        214.55        194.44       112.70 o                         
  -5 -13   3        941.05        944.91       128.52 o                         
  -4 -13   3       1444.50       1579.74       162.20 o                         
  -3 -13   3       3323.22       3657.45       253.98 o                         
  -2 -13   3       2355.44       2543.16       211.54 o                         
  -1 -13   3        357.82        663.69       113.75 o                         
   0 -13   3       1465.72       1509.95       174.37 o                         
   1 -13   3       1537.88       1646.07       183.90 o                         
   2 -13   3       1538.39       1568.39       183.94 o                         
   3 -13   3        680.21        549.84        88.72 o                         
   4 -13   3        603.93        649.93       122.83 o                         
   5 -13   3       3678.74       3737.73       225.19 o                         
   6 -13   3       1671.62       1612.95       145.71 o                         
   7 -13   3       1067.05       1239.57       131.65 o                         
   8 -13   3          2.29         52.21        44.44 o                         
   9 -13   3       1334.79       1634.66       143.97 o                         
  10 -13   3       3455.49       3478.88       258.24 o                         
  -8 -12   3        518.64        318.07       131.97 o                         
  -7 -12   3         52.32        151.73        90.09 o                         
  -6 -12   3        654.35        646.74       109.00 o                         
  -5 -12   3       1210.88       1341.99       148.81 o                         
  -4 -12   3       4550.48       4502.39       270.46 o                         
  -3 -12   3       2530.09       2440.86       196.94 o                         
  -2 -12   3         60.86         79.70        39.10 o                         
  -1 -12   3       1711.15       2029.71       184.60 o                         
   0 -12   3       3057.66       3111.91       238.80 o                         
   1 -12   3       4632.37       4598.78       297.04 o                         
   2 -12   3       2308.08       1992.28       190.62 o                         
   3 -12   3        687.37        496.06        79.82 o                         
   4 -12   3       1371.84       1578.47       171.92 o                         
   5 -12   3       1192.76       1176.58       114.35 o                         
   6 -12   3       1861.29       1934.17       162.56 o                         
   7 -12   3        318.17        290.34        88.68 o                         
   8 -12   3       1206.97       1270.58       107.36 o                         
   9 -12   3       3119.91       3046.19       167.11 o                         
  10 -12   3        766.61        787.57        96.60 o                         
  11 -12   3        610.12        386.48        87.18 o                         
  -9 -11   3       1149.32       1078.54       192.96 o                         
  -8 -11   3          8.27        -45.62        45.62 o                         
  -7 -11   3        304.96        150.52        56.92 o                         
  -6 -11   3        785.57        654.09       103.65 o                         
  -5 -11   3       5424.46       5479.85       297.26 o                         
  -4 -11   3       3865.42       3818.66       511.64 o                         
  -3 -11   3          4.61         -4.88        36.18 o                         
  -2 -11   3        265.32        323.18        78.65 o                         
  -1 -11   3       2162.72       2535.09       199.62 o                         
   0 -11   3       8330.11       8992.94       446.42 o                         
   1 -11   3       4228.30       4229.91       269.72 o                         
   2 -11   3        108.37         40.70        42.80 o                         
   3 -11   3       1403.33       1384.05        93.62 o                         
   4 -11   3       1419.79       1416.78       148.46 o                         
   5 -11   3       2051.27       2106.72       106.01 o                         
   6 -11   3       1239.60       1279.92        81.48 o                         
   7 -11   3        356.62        416.11        48.82 o                         
   8 -11   3       1589.08       1589.17       112.93 o                         
   9 -11   3        961.78       1055.73        91.63 o                         
  10 -11   3       1090.21       1093.74       123.08 o                         
  11 -11   3        408.07        386.35        71.25 o                         
  12 -11   3        173.98        251.77       101.29 o                         
 -10 -10   3       1363.32       1202.87       205.46 o                         
  -9 -10   3         41.46         80.37        74.64 o                         
  -8 -10   3          2.12        -74.75        86.54 o                         
  -7 -10   3        449.11        471.46       205.02 o                         
  -6 -10   3       3945.86       3497.80       254.90 o                         
  -5 -10   3       2685.74       2478.76       190.04 o                         
  -4 -10   3         25.11          9.36        32.56 o                         
  -3 -10   3        731.47        850.79       105.84 o                         
  -2 -10   3       4646.07       4957.71       198.16 o                         
  -1 -10   3      12664.25      13465.87       482.88 o                         
   0 -10   3       6922.82       6793.32       250.05 o                         
   1 -10   3        129.63        106.95        32.13 o                         
   2 -10   3       1569.46       1503.70       108.19 o                         
   3 -10   3       1486.32       1598.81       107.97 o                         
   4 -10   3       3197.77       3235.07       175.53 o                         
   5 -10   3       3577.76       3582.30       132.48 o                         
   6 -10   3          9.90         13.38        17.87 o                         
   7 -10   3        732.92        740.41        53.54 o                         
   8 -10   3        641.81        623.22        51.49 o                         
   9 -10   3       2500.22       2347.80       106.38 o                         
  10 -10   3       2536.31       2255.27       152.43 o                         
  11 -10   3         35.92        -36.26        36.26 o                         
  12 -10   3        314.63        201.67        53.77 o                         
 -11  -9   3       1781.54       2027.16       253.94 o                         
 -10  -9   3        401.20        407.92        81.67 o                         
  -9  -9   3        332.60        362.64        72.57 o                         
  -8  -9   3        209.70        157.83        52.59 o                         
  -7  -9   3       3460.51       2790.41       209.83 o                         
  -6  -9   3       3613.42       3072.51       213.83 o                         
  -5  -9   3        212.32        122.50        89.26 o                         
  -4  -9   3        286.23        304.21        73.92 o                         
  -3  -9   3         89.22        152.82        38.06 o                         
  -2  -9   3       4213.09       4891.39       173.68 o                         
  -1  -9   3       5646.29       5816.30       183.80 o                         
   0  -9   3        106.25        124.47        27.49 o                         
   1  -9   3        973.05        990.48        75.40 o                         
   2  -9   3       1266.51       1328.75       100.43 o                         
   3  -9   3       7660.04       7970.89       230.35 o                         
   4  -9   3       6366.90       6588.75       178.89 o                         
   5  -9   3         83.59        105.91        26.06 o                         
   6  -9   3         23.34         26.83        17.70 o                         
   7  -9   3        508.47        608.63        60.30 o                         
   8  -9   3       3106.69       2970.15       112.81 o                         
   9  -9   3       5282.54       5197.19       173.96 o                         
  10  -9   3        407.26        442.19        52.33 o                         
  11  -9   3         59.79         52.37        73.69 o                         
  12  -9   3       1067.19       1041.68       111.09 o                         
 -12  -8   3       1725.03       1619.17       220.85 o                         
 -11  -8   3        901.34        863.55       113.73 o                         
 -10  -8   3        885.26        857.19       166.95 o                         
  -9  -8   3         67.44         31.69        36.53 o                         
  -8  -8   3       3007.09       3038.05       242.65 o                         
  -7  -8   3       3882.68       3563.09       223.63 o                         
  -6  -8   3        321.83        212.02        58.99 o                         
  -5  -8   3        764.32        451.56        97.40 o                         
  -4  -8   3        236.50        210.80        35.63 o                         
  -3  -8   3       6731.93       6371.84       326.94 o                         
  -2  -8   3       3915.96       4205.54       103.99 o                         
  -1  -8   3        180.09        190.76        31.74 o                         
   0  -8   3        276.62        320.46        39.50 o                         
   1  -8   3        382.05        354.99        40.40 o                         
   2  -8   3      10504.97      10900.13       197.17 o                         
   3  -8   3      13290.43      13489.16       246.97 o                         
   4  -8   3       1792.24       1871.33        82.46 o                         
   5  -8   3        291.81        296.19        34.34 o                         
   6  -8   3        495.03        499.37        40.03 o                         
   7  -8   3       3641.27       3581.27       117.54 o                         
   8  -8   3      11625.71      11623.45       269.38 o                         
   9  -8   3       1726.73       1670.96        94.65 o                         
  10  -8   3        129.23         75.92        29.34 o                         
  11  -8   3        535.50        527.44        67.48 o                         
  12  -8   3       2671.81       2961.22       147.91 o                         
  13  -8   3       3331.04       3299.13       219.21 o                         
 -13  -7   3       1454.92       1180.09       258.73 o                         
 -12  -7   3       1193.62       1263.82       176.02 o                         
 -11  -7   3       1813.55       1838.75       152.97 o                         
 -10  -7   3        309.43        439.73        75.15 o                         
  -9  -7   3       2775.59       2944.62       197.34 o                         
  -8  -7   3       3731.07       3628.63       170.66 o                         
  -7  -7   3       1884.26       1807.90       119.98 o                         
  -6  -7   3       2255.03       2053.65       125.36 o                         
  -5  -7   3        676.32        626.00        57.06 o                         
  -4  -7   3       1315.52       1144.84        99.53 o                         
  -3  -7   3       2947.32       2789.34       224.83 o                         
  -2  -7   3        591.82        607.34        37.76 o                         
  -1  -7   3       2802.71       2961.90       181.32 o                         
   0  -7   3         85.82         83.51        43.33 o                         
   1  -7   3       5769.44       5791.89       130.20 o                         
   2  -7   3      18041.80      19089.92       270.70 o                         
   3  -7   3       5600.63       5817.40       121.66 o                         
   4  -7   3         45.19         53.11        13.81 o                         
   5  -7   3        115.74        130.99        19.02 o                         
   6  -7   3       9573.23       9595.35       199.90 o                         
   7  -7   3      10673.60      10575.83       241.23 o                         
   8  -7   3       1639.30       1503.72        84.06 o                         
   9  -7   3         24.08         17.71        18.86 o                         
  10  -7   3        292.15        323.65        44.27 o                         
  11  -7   3       6377.34       6227.96       212.05 o                         
  12  -7   3       6216.84       6084.76       219.56 o                         
  13  -7   3        344.43        335.08       119.37 o                         
 -13  -6   3       1111.20        835.52       197.71 o                         
 -12  -6   3       1646.63       1847.01       148.83 o                         
 -11  -6   3        249.76        357.73        64.78 o                         
 -10  -6   3        730.93        765.98        72.87 o                         
  -9  -6   3       1903.68       1942.95        95.47 o                         
  -8  -6   3       2794.34       2643.49       114.45 o                         
  -7  -6   3       4628.94       4469.63       146.93 o                         
  -6  -6   3       1520.92       1489.94        74.84 o                         
  -5  -6   3       1529.95       1571.76        89.89 o                         
  -4  -6   3       3876.39       3636.46       108.33 o                         
  -3  -6   3       2473.42       2248.12       122.33 o                         
  -2  -6   3       5353.31       5238.74       266.29 o                         
  -1  -6   3       3473.76       3722.59       109.28 o                         
   0  -6   3       6835.19       7135.77       188.76 o                         
   1  -6   3      15326.37      15597.14       237.35 o                         
   2  -6   3       7353.15       7705.13       161.97 o                         
   3  -6   3       4720.01       4989.59       126.87 o                         
   4  -6   3          6.24          6.59         8.59 o                         
   5  -6   3      20739.11      20506.30       276.10 o                         
   6  -6   3      16267.12      16358.09       276.80 o                         
   7  -6   3       4439.73       4497.95       142.21 o                         
   8  -6   3        303.21        267.99        25.47 o                         
   9  -6   3         58.75         42.49        21.72 o                         
  10  -6   3       4626.71       4980.35       214.70 o                         
  11  -6   3       5442.07       5343.15       236.67 o                         
  12  -6   3       1014.45        974.33       103.56 o                         
  13  -6   3         98.89         63.39        57.49 o                         
 -14  -5   3       1045.74       1149.62       242.38 o                         
 -13  -5   3       1913.36       2027.08       129.42 o                         
 -12  -5   3        774.99        916.76        84.50 o                         
 -11  -5   3        113.24        142.21        36.76 o                         
 -10  -5   3       1764.36       1829.33       107.67 o                         
  -9  -5   3       3376.12       3450.50       121.83 o                         
  -8  -5   3       7764.90       7390.05       190.91 o                         
  -7  -5   3       5171.76       5162.74       132.16 o                         
  -6  -5   3        205.91        190.16        24.89 o                         
  -5  -5   3       5628.83       5835.94       122.80 o                         
  -4  -5   3       8263.29       8438.93       164.02 o                         
  -3  -5   3       8950.49       8655.44       193.33 o                         
  -2  -5   3       4859.79       4715.14       127.85 o                         
  -1  -5   3       2692.28       2760.39        83.10 o                         
   0  -5   3       8158.54       7815.51       154.91 o                         
   1  -5   3      11893.85      12177.40       174.86 o                         
   2  -5   3       3961.60       4104.71        93.99 o                         
   3  -5   3        182.87        171.93        16.26 o                         
   4  -5   3      13910.37      14104.15       230.77 o                         
   5  -5   3      18119.31      18462.90       296.11 o                         
   6  -5   3       3953.30       4082.90       113.65 o                         
   7  -5   3         88.48         96.79        21.34 o                         
   8  -5   3       1442.74       1476.04        98.73 o                         
   9  -5   3       5330.30       5661.10       217.82 o                         
  10  -5   3       7602.12       7854.71       277.40 o                         
  11  -5   3       2278.11       2183.89       149.13 o                         
  12  -5   3        560.06        446.69        72.31 o                         
  13  -5   3         26.78        -19.65        96.24 o                         
  14  -5   3        887.01        370.17       128.42 o                         
 -14  -4   3       1612.06       1746.52       273.75 o                         
 -13  -4   3       1332.77       1324.34       106.72 o                         
 -12  -4   3          6.00         41.88        31.22 o                         
 -11  -4   3       1037.09       1098.95        78.27 o                         
 -10  -4   3       2639.65       2685.39       116.68 o                         
  -9  -4   3       6244.59       6176.78       175.24 o                         
  -8  -4   3       3826.57       3700.94        99.71 o                         
  -7  -4   3        192.01        190.39        20.73 o                         
  -6  -4   3      10554.59      10590.87       172.56 o                         
  -5  -4   3       9367.94       8855.26       147.01 o                         
  -4  -4   3      19485.37      19798.00       240.83 o                         
  -3  -4   3      10054.65      10806.30       147.75 o                         
  -2  -4   3       1715.29       1743.42        58.87 o                         
  -1  -4   3       8097.02       8259.71       115.76 o                         
   0  -4   3       5473.63       5306.87        89.44 o                         
   1  -4   3       4243.78       4166.10        85.78 o                         
   2  -4   3        288.33        381.80        19.83 o                         
   3  -4   3       7303.62       7386.83       136.49 o                         
   4  -4   3      14510.07      14788.82       235.08 o                         
   5  -4   3       7466.08       7335.98       172.10 o                         
   6  -4   3       1018.58       1028.99        49.67 o                         
   7  -4   3         27.75         14.36        14.77 o                         
   8  -4   3       1940.65       1931.73       114.15 o                         
   9  -4   3       3865.85       3892.15       178.51 o                         
  10  -4   3       1108.26       1212.35       175.11 o                         
  11  -4   3        680.21        611.97        76.22 o                         
  12  -4   3        191.48        133.81        45.50 o                         
  13  -4   3        534.05        428.29        80.87 o                         
 -15  -3   3       1132.57       1274.42       237.09 o                         
 -14  -3   3       1196.36       1428.08       297.68 o                         
 -13  -3   3        110.98        173.43        42.92 o                         
 -12  -3   3        370.92        335.19        62.87 o                         
 -11  -3   3       1325.77       1402.06       111.94 o                         
 -10  -3   3       7537.20       7548.42       263.98 o                         
  -9  -3   3       3142.85       3076.94       132.64 o                         
  -8  -3   3         16.65         37.88        25.02 o                         
  -7  -3   3       4207.86       4061.31       109.57 o                         
  -6  -3   3      14585.35      13840.76       222.45 o                         
  -5  -3   3      25741.14      25993.59       299.54 o                         
  -4  -3   3       6559.28       6871.92       108.54 o                         
  -3  -3   3        829.75        870.35        29.20 o                         
  -2  -3   3       5799.29       6052.89        91.66 o                         
  -1  -3   3       6231.13       6083.43       113.17 o                         
   0  -3   3       5243.99       5087.56        78.30 o                         
   1  -3   3       2536.15       2768.88        53.20 o                         
   2  -3   3        155.30        143.42        12.33 o                         
   3  -3   3       5870.73       6036.75        92.64 o                         
   4  -3   3       6331.25       6480.98       119.54 o                         
   5  -3   3       3699.13       3873.82       104.14 o                         
   6  -3   3       1667.89       1796.86        62.13 o                         
   7  -3   3        905.69        964.30        56.61 o                         
   8  -3   3       3804.43       3794.26       165.30 o                         
   9  -3   3       1178.94        992.19        88.62 o                         
  10  -3   3       1374.79       1371.05       109.21 o                         
  11  -3   3       1014.53       1051.84       104.13 o                         
  12  -3   3        110.90        136.87        50.09 o                         
  13  -3   3       1878.05       2067.97       193.30 o                         
 -15  -2   3       1016.90       1076.92       213.71 o                         
 -14  -2   3        543.45        585.48       102.61 o                         
 -13  -2   3         36.40         64.11        50.19 o                         
 -12  -2   3       1805.06       1637.65       274.48 o                         
 -11  -2   3       5660.70       5641.31       217.50 o                         
 -10  -2   3       2769.84       2551.18       114.75 o                         
  -9  -2   3        132.65        154.30        22.00 o                         
  -8  -2   3       2117.63       1922.64        88.60 o                         
  -7  -2   3       4718.44       4685.14       116.76 o                         
  -6  -2   3       7941.43       7801.46       140.97 o                         
  -5  -2   3       2792.47       2906.02        71.62 o                         
  -4  -2   3       2099.10       2188.11        49.98 o                         
  -3  -2   3      22833.96      23757.64       284.12 o                         
  -2  -2   3      22789.89      24107.48       261.60 o                         
  -1  -2   3       9124.32       9854.83       111.02 o                         
   0  -2   3      17454.65      18916.83       191.12 o                         
   1  -2   3        431.86        445.10        15.95 o                         
   2  -2   3       5743.91       5960.56       100.99 o                         
   3  -2   3       1056.59        958.20        37.72 o                         
   4  -2   3      11366.27      11972.01       197.78 o                         
   5  -2   3       7581.07       7724.36       176.37 o                         
   6  -2   3        510.20        520.94        34.40 o                         
   7  -2   3       1132.77       1118.73        69.68 o                         
   8  -2   3       3298.69       3077.54       172.68 o                         
   9  -2   3       4627.57       4468.98       197.41 o                         
  10  -2   3       2023.48       2006.68       136.49 o                         
  11  -2   3          0.12         85.95        47.58 o                         
  12  -2   3        888.19        948.55       125.80 o                         
  13  -2   3       1957.72       1927.32       301.09 o                         
 -14  -1   3         62.75         72.12        91.24 o                         
 -13  -1   3        770.56        560.28        92.94 o                         
 -12  -1   3       1017.81       1032.16        91.02 o                         
 -11  -1   3       3377.12       3165.60       131.32 o                         
 -10  -1   3        985.09        895.80        64.42 o                         
  -9  -1   3         82.41         50.20        14.75 o                         
  -8  -1   3       3451.26       3365.52        98.06 o                         
  -7  -1   3       3376.71       3477.17        87.90 o                         
  -6  -1   3       3441.17       3543.04        82.91 o                         
  -5  -1   3        153.63        139.16        15.08 o                         
  -4  -1   3       3042.49       3101.95        61.16 o                         
  -3  -1   3        583.96        621.31        22.71 o                         
  -2  -1   3      23206.95      25563.25       269.51 o                         
  -1  -1   3        379.94        405.48        14.12 o                         
   0  -1   3       2429.40       2528.78        55.65 o                         
   1  -1   3       6627.47       6788.46        94.05 o                         
   2  -1   3       2314.68       2240.50        48.32 o                         
   3  -1   3      17484.94      17634.54       225.73 o                         
   4  -1   3       9860.85       9558.51       195.71 o                         
   5  -1   3       1824.95       1739.41        63.08 o                         
   6  -1   3        105.14        128.84        18.08 o                         
   7  -1   3       8618.05       8353.75       217.08 o                         
   8  -1   3       7199.86       7208.39       255.85 o                         
   9  -1   3       4981.66       5037.56       217.31 o                         
  10  -1   3        251.79        270.67        66.11 o                         
  11  -1   3        684.38        737.83       106.50 o                         
  12  -1   3       1864.12       1845.53       182.40 o                         
  13  -1   3       2151.42       2390.51       351.39 o                         
 -14   0   3        308.33        252.01       140.46 o                         
 -13   0   3       1149.78        991.61        94.01 o                         
 -12   0   3       3451.97       3112.61       159.95 o                         
 -11   0   3       1809.79       1732.15        92.30 o                         
 -10   0   3        862.46        872.12        62.14 o                         
  -9   0   3        565.15        540.45        37.98 o                         
  -8   0   3       1508.30       1632.91        56.70 o                         
  -7   0   3       1217.13       1283.39        53.17 o                         
  -6   0   3       1729.60       1768.82        58.13 o                         
  -5   0   3         25.55         39.59         7.35 o                         
  -4   0   3       3099.45       3011.86        70.58 o                         
  -3   0   3      18223.25      18201.86       229.42 o                         
  -2   0   3      12960.05      13401.79       162.22 o                         
  -1   0   3      26425.82      28135.70       292.98 o                         
   0   0   3       1923.07       2158.41        54.04 o                         
   1   0   3      10279.90      10711.53       146.44 o                         
   2   0   3      11651.78      11322.96       185.41 o                         
   3   0   3      23514.41      22812.02       366.20 o                         
   4   0   3      13319.94      13153.97       254.45 o                         
   5   0   3        170.35        185.05        21.34 o                         
   6   0   3       7724.43       7229.40       194.17 o                         
   7   0   3       9786.25       9426.99       318.79 o                         
   8   0   3      11907.00      11239.02       762.47 o                         
   9   0   3        653.10        549.90        98.65 o                         
  10   0   3        267.12        462.83       183.31 o                         
  11   0   3       2093.94       2082.63       262.79 o                         
  12   0   3       2391.39       2182.29       199.92 o                         
  13   0   3        658.57        572.69       185.26 o                         
 -14   1   3        402.52        346.45       118.30 o                         
 -13   1   3       1592.16       1578.32       117.47 o                         
 -12   1   3       2383.71       2222.61       133.92 o                         
 -11   1   3       1046.58        949.25        59.48 o                         
 -10   1   3         81.88         42.72        17.19 o                         
  -9   1   3        386.83        411.01        32.53 o                         
  -8   1   3       4572.75       4612.11       107.88 o                         
  -7   1   3       8218.48       8513.72       173.77 o                         
  -6   1   3        456.98        478.12        27.36 o                         
  -5   1   3       1008.83       1007.96        45.04 o                         
  -4   1   3       1588.74       1537.29        45.39 o                         
  -3   1   3      17103.70      17475.22       240.24 o                         
  -2   1   3      15460.48      15954.29       318.68 o                         
  -1   1   3        203.64        189.85        17.20 o                         
   0   1   3       5280.99       5612.36       103.80 o                         
   1   1   3      20750.00      20495.02       268.82 o                         
   2   1   3      27060.73      27811.61       424.77 o                         
   3   1   3       9295.07       9061.14       189.15 o                         
   4   1   3         44.05         70.27        16.80 o                         
   5   1   3       7116.16       6792.83       144.29 o                         
   6   1   3      17388.43      16966.01       514.29 o                         
   7   1   3       8557.07       8579.49       543.47 o                         
   8   1   3       2928.87       2853.50       199.08 o                         
   9   1   3         10.55         25.27        25.06 o                         
  10   1   3       1917.95       2115.75       152.90 o                         
  11   1   3       2158.99       2221.66       136.75 o                         
  12   1   3        870.70        984.68       128.86 o                         
 -14   2   3       1025.44       1026.22       175.66 o                         
 -13   2   3       2656.67       2611.20       152.48 o                         
 -12   2   3       2010.08       1819.74       120.85 o                         
 -11   2   3        563.85        580.17        46.01 o                         
 -10   2   3         73.77         59.67        32.02 o                         
  -9   2   3       4609.96       4566.99       126.85 o                         
  -8   2   3       9683.84       9632.63       158.76 o                         
  -7   2   3       5990.07       5785.41       115.21 o                         
  -6   2   3        284.55        331.01        25.28 o                         
  -5   2   3       2314.65       2256.07        63.19 o                         
  -4   2   3      15215.93      15185.07       201.93 o                         
  -3   2   3      13258.36      13884.34       228.77 o                         
  -2   2   3       2684.85       2686.64        79.97 o                         
  -1   2   3       6570.37       6478.46       148.27 o                         
   0   2   3      25319.36      25672.39       711.49 o                         
   1   2   3      21232.28      22206.63       367.03 o                         
   2   2   3      13463.63      14038.65       345.57 o                         
   3   2   3         47.73         55.81        20.09 o                         
   4   2   3       5697.84       5447.90       153.29 o                         
   5   2   3      13105.37      12794.61       433.96 o                         
   6   2   3       8643.70       9154.74       330.89 o                         
   7   2   3       8550.60       8931.89       343.14 o                         
   8   2   3        130.00        189.75        51.08 o                         
   9   2   3       1150.38       1440.34       138.79 o                         
  10   2   3       1586.18       1630.96       158.91 o                         
  11   2   3       1755.34       1917.24       178.00 o                         
 -14   3   3       3419.78       3580.58       192.20 o                         
 -13   3   3       1734.59       1790.24       129.19 o                         
 -12   3   3        505.23        374.61       116.91 o                         
 -11   3   3         96.50        102.94        28.96 o                         
 -10   3   3       4011.90       3752.79       113.63 o                         
  -9   3   3      15638.42      15516.58       247.10 o                         
  -8   3   3      13813.20      13918.39       279.89 o                         
  -7   3   3       1161.91       1134.33        54.65 o                         
  -6   3   3        489.85        486.66        32.29 o                         
  -5   3   3      12689.24      11976.65       211.22 o                         
  -4   3   3      12162.04      11773.31       221.19 o                         
  -3   3   3       1781.97       1868.06        59.05 o                         
  -2   3   3       3676.16       4136.22       118.84 o                         
  -1   3   3      15916.84      16181.38       470.29 o                         
   0   3   3      17767.48      17573.60       934.78 o                         
   1   3   3      12352.33      12925.52       319.16 o                         
   2   3   3        107.93        135.77        23.98 o                         
   3   3   3       2060.67       1938.55        89.99 o                         
   4   3   3       6152.87       6179.49       283.67 o                         
   5   3   3       5244.84       4891.61       232.85 o                         
   6   3   3       4178.31       4810.72       246.52 o                         
   7   3   3        172.88        215.28        64.46 o                         
   8   3   3        636.92        720.32       114.34 o                         
   9   3   3       1971.03       2149.05       142.33 o                         
  10   3   3       2944.89       3265.97       233.56 o                         
  11   3   3       1983.31       2172.63       200.54 o                         
 -14   4   3       1501.21       1625.37       130.26 o                         
 -13   4   3        944.03        816.10       118.29 o                         
 -12   4   3          1.88         33.91        68.70 o                         
 -11   4   3       3346.03       3309.68       156.42 o                         
 -10   4   3      10244.53      10098.86       226.20 o                         
  -9   4   3       5739.47       5661.90       185.94 o                         
  -8   4   3       1084.69       1009.47        65.41 o                         
  -7   4   3        993.93        965.45        55.23 o                         
  -6   4   3      11315.53      10607.28       209.04 o                         
  -5   4   3      19372.73      18645.65       309.32 o                         
  -4   4   3       5712.94       5790.31       241.42 o                         
  -3   4   3       1680.22       1908.39       120.67 o                         
  -2   4   3        477.08        461.22        45.48 o                         
  -1   4   3       5697.58       5664.74       183.11 o                         
   0   4   3      10383.64       9975.35      1260.41 o                         
   1   4   3       1954.46       1885.35       113.26 o                         
   2   4   3       1146.33       1013.78        57.32 o                         
   3   4   3       1497.81       1395.19       159.77 o                         
   4   4   3       2112.68       2120.09       125.88 o                         
   5   4   3       5125.65       4841.69       384.52 o                         
   6   4   3       1651.58       1608.90       157.73 o                         
   7   4   3          8.61         71.17        43.51 o                         
   8   4   3        680.07        824.32       111.98 o                         
   9   4   3       1623.57       1825.15       142.93 o                         
  10   4   3       2971.66       3544.08       256.54 o                         
 -14   5   3        710.95        799.20       124.01 o                         
 -13   5   3         17.15         49.16        47.06 o                         
 -12   5   3       2247.36       2241.22       185.53 o                         
 -11   5   3       6522.42       6876.12       235.30 o                         
 -10   5   3       2939.23       2976.89       122.87 o                         
  -9   5   3        180.33        189.57        31.21 o                         
  -8   5   3         32.69         59.30        14.52 o                         
  -7   5   3       5535.37       5448.49       212.58 o                         
  -6   5   3      18162.77      17920.94       286.81 o                         
  -5   5   3       6869.99       6865.69       176.85 o                         
  -4   5   3        253.29        223.76        31.47 o                         
  -3   5   3        206.94        231.17        23.50 o                         
  -2   5   3       5238.35       5532.78       227.63 o                         
  -1   5   3       9274.70       9643.92       218.86 o                         
   0   5   3       2573.01       2845.96       160.23 o                         
   1   5   3        683.23        687.82        82.99 o                         
   2   5   3        170.62        225.96        52.49 o                         
   3   5   3       1776.04       1642.69       143.35 o                         
   4   5   3       5312.57       5101.79       267.60 o                         
   5   5   3       4201.71       4477.73       247.87 o                         
   6   5   3        475.08        560.28       175.07 o                         
   7   5   3         78.42         31.12        93.15 o                         
   8   5   3       1158.14       1120.34       155.69 o                         
   9   5   3       4486.43       4946.01       363.04 o                         
  10   5   3       1855.12       1972.92       377.76 o                         
 -14   6   3        285.90        223.53       146.30 o                         
 -13   6   3       1174.48       1085.87       136.17 o                         
 -12   6   3       2753.55       2709.88       208.64 o                         
 -11   6   3       1270.07       1356.56       116.65 o                         
 -10   6   3        534.99        545.91        37.89 o                         
  -9   6   3         61.99         57.04        17.09 o                         
  -8   6   3       5107.03       5079.13       177.77 o                         
  -7   6   3       7400.93       7246.97       201.95 o                         
  -6   6   3       2203.07       2368.86       104.60 o                         
  -5   6   3       2938.38       3026.56       155.02 o                         
  -4   6   3        377.61        303.63        37.71 o                         
  -3   6   3       1597.93       1503.08        63.47 o                         
  -2   6   3       8642.11       8138.14       432.95 o                         
  -1   6   3       4576.82       4938.88       198.30 o                         
   0   6   3       3145.80       3563.72       354.00 o                         
   1   6   3       1119.96       1104.86       135.14 o                         
   2   6   3        660.13        669.73        91.65 o                         
   3   6   3       8244.27       8268.12       417.13 o                         
   4   6   3       5758.90       5587.98       295.46 o                         
   5   6   3        675.46        721.86       189.30 o                         
   6   6   3        612.66        695.43       245.75 o                         
   7   6   3        598.22        553.97       105.30 o                         
   8   6   3       4487.82       4700.07       308.99 o                         
   9   6   3       2297.88       2464.16       227.94 o                         
 -13   7   3       1019.15       1123.66       179.52 o                         
 -12   7   3        437.31        419.19        71.06 o                         
 -11   7   3        749.37        706.35        87.41 o                         
 -10   7   3         55.50         25.56        72.73 o                         
  -9   7   3        141.17        120.78       122.20 o                         
  -8   7   3       2120.44       1916.49       159.13 o                         
  -7   7   3       2793.89       2988.28       170.76 o                         
  -6   7   3       4296.61       4344.99       202.23 o                         
  -5   7   3       2696.73       2751.81       153.79 o                         
  -4   7   3        154.62        211.83        57.16 o                         
  -3   7   3       8055.88       8023.97       225.23 o                         
  -2   7   3       7133.50       6936.98       765.60 o                         
  -1   7   3       4019.44       4203.66       250.81 o                         
   0   7   3       5043.09       5585.75       317.79 o                         
   1   7   3        247.70        257.17       118.48 o                         
   2   7   3       6762.19       6998.02       378.42 o                         
   3   7   3       5936.26       5920.85       424.25 o                         
   4   7   3       4028.72       4175.40       263.83 o                         
   5   7   3       1785.05       1670.88       168.61 o                         
   6   7   3        775.90        582.04       107.40 o                         
   7   7   3       3301.07       3378.09       263.16 o                         
   8   7   3       1542.67       1539.94       188.58 o                         
 -13   8   3        524.26        318.54        78.31 o                         
 -12   8   3       1564.23       1450.03       133.17 o                         
 -11   8   3       1347.61       1174.07       204.08 o                         
 -10   8   3          1.74          2.72        35.03 o                         
  -9   8   3       1664.71       1598.73       152.62 o                         
  -8   8   3       1043.30       1068.14        88.74 o                         
  -7   8   3       3497.99       3447.52       180.78 o                         
  -6   8   3       5163.83       4976.32       181.95 o                         
  -5   8   3          3.19        -11.68        32.24 o                         
  -4   8   3       4836.50       4678.07       162.68 o                         
  -3   8   3       8825.94       9108.19       297.63 o                         
  -2   8   3       9487.36      10054.91       366.21 o                         
  -1   8   3       6403.39       6863.72       346.86 o                         
   0   8   3        917.06        865.11       116.89 o                         
   1   8   3       6533.30       6975.21       711.23 o                         
   2   8   3       8207.29       8649.13      1006.52 o                         
   3   8   3       6163.26       6513.49       441.41 o                         
   4   8   3       1951.32       1781.88       179.52 o                         
   5   8   3          5.40        -49.27        87.27 o                         
   6   8   3       1785.70       1784.30       192.20 o                         
   7   8   3       1600.41       1351.72       202.06 o                         
 -12   9   3       2145.62       2296.33       176.80 o                         
 -11   9   3        311.94        398.55        87.73 o                         
 -10   9   3         77.10        203.41        73.70 o                         
  -9   9   3        483.56        572.42        69.18 o                         
  -8   9   3       2721.08       2604.73       150.11 o                         
  -7   9   3       3993.91       4143.67       195.29 o                         
  -6   9   3         35.66         63.52        42.16 o                         
  -5   9   3       2346.75       2262.55       275.73 o                         
  -4   9   3       6714.64       6329.49       208.69 o                         
  -3   9   3       8683.63       9017.58       546.21 o                         
  -2   9   3       4526.82       2778.56      1282.12 o                         
  -1   9   3        107.30        202.96       102.96 o                         
   0   9   3       5515.71       5926.22       329.47 o                         
   1   9   3       5278.67       5673.51       321.72 o                         
   2   9   3       4318.42       4304.47       302.59 o                         
   3   9   3       2728.70       3063.57       247.66 o                         
   4   9   3         10.22         52.06       147.49 o                         
   5   9   3       2221.60       2101.99       329.48 o                         
   6   9   3       1710.63       1752.00       257.16 o                         
 -11  10   3          1.13        116.17       106.79 o                         
 -10  10   3        278.60        395.51        97.94 o                         
  -9  10   3       3651.59       3718.32       194.65 o                         
  -8  10   3       4357.43       4483.39       219.86 o                         
  -7  10   3        385.94        422.83        68.36 o                         
  -6  10   3       1021.97        924.57       101.39 o                         
  -5  10   3       2074.15       2139.32       203.19 o                         
  -4  10   3       5125.42       4884.62       321.62 o                         
  -3  10   3       5885.32       6407.78       369.42 o                         
  -2  10   3         63.26         95.01        48.58 o                         
  -1  10   3       3439.50       3983.41       280.29 o                         
   0  10   3       3261.84       3962.37       273.88 o                         
   1  10   3       3175.29       3754.64       318.69 o                         
   2  10   3       2924.07       2920.60       235.32 o                         
   3  10   3         24.69         81.12        48.02 o                         
   4  10   3        991.35       1273.48       165.66 o                         
   5  10   3       1121.56       1030.59       297.75 o                         
 -10  11   3       4372.19       4641.98       333.48 o                         
  -9  11   3       3832.64       4091.11       308.03 o                         
  -8  11   3        462.12        545.22        82.55 o                         
  -7  11   3         66.88         -3.68        30.35 o                         
  -6  11   3        436.21        456.10        76.17 o                         
  -5  11   3       4139.45       3380.66       472.61 o                         
  -4  11   3       3142.54       3038.31       375.81 o                         
  -3  11   3        142.30         32.49        60.11 o                         
  -2  11   3        699.25        889.34       144.56 o                         
  -1  11   3        938.56        971.09       141.14 o                         
   0  11   3       2656.31       2860.17       244.47 o                         
   1  11   3       3086.88       3475.94       267.69 o                         
   2  11   3         38.26        -43.44        54.54 o                         
   3  11   3        308.39        374.61       163.00 o                         
  -8  12   3         14.63        194.71        85.79 o                         
  -7  12   3        217.11        100.32        67.15 o                         
  -6  12   3       2331.90       1988.75       165.57 o                         
  -5  12   3       2887.79       3062.15       353.30 o                         
  -4  12   3        802.37        889.56       151.71 o                         
  -3  12   3          7.80         -2.18        69.57 o                         
  -2  12   3         22.30        -15.43        81.12 o                         
  -1  12   3       1602.09       1833.97       205.30 o                         
   0  12   3       2551.81       2797.64       251.82 o                         
  -6  13   3       1695.78       2031.40       271.73 o                         
  -4 -15   4        132.81         98.44        71.10 o                         
  -3 -15   4        434.04        477.38       151.59 o                         
  -2 -15   4        567.24        760.80       184.36 o                         
  -1 -15   4       1837.93       2243.86       216.39 o                         
   0 -15   4       2219.76       2169.67       220.78 o                         
   1 -15   4        535.29        519.20        94.58 o                         
   2 -15   4        102.81        134.55        56.21 o                         
   3 -15   4        519.21        603.64       179.28 o                         
   4 -15   4       1769.65       1820.16       168.95 o                         
   5 -15   4       3577.38       3378.66       304.09 o                         
   6 -15   4       1643.86       1759.32       291.77 o                         
  -6 -14   4       1260.30        924.63       208.36 o                         
  -5 -14   4        359.27        459.15       152.70 o                         
  -4 -14   4         63.82        152.05        51.98 o                         
  -3 -14   4          3.90         84.36        83.97 o                         
  -2 -14   4        581.00        831.73       228.08 o                         
  -1 -14   4       2825.05       3122.34       251.19 o                         
   0 -14   4       1182.59       1297.31       163.30 o                         
   1 -14   4         46.63         34.83       135.73 o                         
   2 -14   4        157.81        136.53        46.17 o                         
   3 -14   4       1419.38       1528.24       186.97 o                         
   4 -14   4       5274.44       4924.10       445.11 o                         
   5 -14   4       2934.07       2886.73       217.79 o                         
   6 -14   4        153.34        180.41        52.10 o                         
   7 -14   4        117.95        101.59        42.84 o                         
   8 -14   4        765.62       1112.33       217.54 o                         
   9 -14   4       2429.78       2510.52       329.41 o                         
  -7 -13   4        845.45       1293.97       248.43 o                         
  -6 -13   4        370.57        416.48        88.43 o                         
  -5 -13   4        274.61        255.96        69.83 o                         
  -4 -13   4        316.13        297.45        77.99 o                         
  -3 -13   4        234.59        322.95        78.44 o                         
  -2 -13   4       3538.67       3902.76       275.63 o                         
  -1 -13   4       2158.61       2232.32       202.30 o                         
   0 -13   4        461.70        547.98       104.16 o                         
   1 -13   4        281.13        295.09        77.71 o                         
   2 -13   4       1123.17       1188.91       126.77 o                         
   3 -13   4       6189.84       6220.72       392.51 o                         
   4 -13   4       3505.32       3420.13       234.47 o                         
   5 -13   4        389.61        400.75       114.97 o                         
   6 -13   4          6.87         14.60        38.32 o                         
   7 -13   4       1666.88       1722.16       126.88 o                         
   8 -13   4       5124.84       5241.97       228.30 o                         
   9 -13   4       3185.68       3381.04       257.70 o                         
  10 -13   4        251.50        285.02       111.31 o                         
  -8 -12   4        847.84        825.01       208.15 o                         
  -7 -12   4       1163.35       1112.38       138.12 o                         
  -6 -12   4       1137.59       1146.56       143.69 o                         
  -5 -12   4        991.51        911.52       118.32 o                         
  -4 -12   4         55.34        154.01        64.35 o                         
  -3 -12   4       4159.30       4457.55       264.74 o                         
  -2 -12   4       4351.87       4500.28       271.94 o                         
  -1 -12   4       2835.26       3271.92       233.70 o                         
   0 -12   4       1262.82       1135.76       140.41 o                         
   1 -12   4        522.16        361.93       173.36 o                         
   2 -12   4       7829.01       7932.16       434.75 o                         
   3 -12   4       4347.86       4442.94       284.48 o                         
   4 -12   4       1592.90       1405.86       176.51 o                         
   5 -12   4        187.35        181.14        36.10 o                         
   6 -12   4       1613.24       1718.55       102.91 o                         
   7 -12   4       6081.72       6509.87       190.90 o                         
   8 -12   4       4202.55       4304.12       194.97 o                         
   9 -12   4        678.20        657.34        98.91 o                         
  10 -12   4         52.71         86.36        58.24 o                         
  11 -12   4        258.09        225.09        61.48 o                         
  -9 -11   4       1143.97       1109.89       189.86 o                         
  -8 -11   4       1602.48       1630.28       152.77 o                         
  -7 -11   4       2204.41       2071.43       187.90 o                         
  -6 -11   4       2305.62       2124.50       178.05 o                         
  -5 -11   4         55.43         53.32        55.72 o                         
  -4 -11   4       3950.10       4085.51       240.90 o                         
  -3 -11   4       3527.00       3821.54       232.43 o                         
  -2 -11   4       5365.27       5716.48       218.43 o                         
  -1 -11   4       3004.46       2802.81       128.46 o                         
   0 -11   4        351.61        364.25        77.90 o                         
   1 -11   4       7691.09       7797.61       364.70 o                         
   2 -11   4       4398.48       4492.69       219.99 o                         
   3 -11   4       2073.86       2249.01       137.08 o                         
   4 -11   4        209.56        225.97        36.74 o                         
   5 -11   4        716.26        805.96        64.83 o                         
   6 -11   4       5839.18       5970.83       171.54 o                         
   7 -11   4       5369.05       5271.52       162.41 o                         
   8 -11   4       1805.92       1813.05        93.53 o                         
   9 -11   4        306.98        291.73        60.54 o                         
  10 -11   4        293.60        280.47        54.80 o                         
  11 -11   4       2373.67       2372.14       169.43 o                         
  12 -11   4       2082.78       2340.84       292.54 o                         
 -10 -10   4        584.19        662.63       142.48 o                         
  -9 -10   4       1879.29       1808.70       164.84 o                         
  -8 -10   4       4760.34       3846.36       434.40 o                         
  -7 -10   4       3359.23       2672.51       206.33 o                         
  -6 -10   4         18.34          3.83        47.17 o                         
  -5 -10   4       3375.36       2948.42       199.94 o                         
  -4 -10   4       5776.65       5594.93       278.19 o                         
  -3 -10   4       8196.38       8381.60       522.77 o                         
  -2 -10   4       3538.35       3764.98       126.45 o                         
  -1 -10   4        636.60        650.80        87.43 o                         
   0 -10   4       4332.55       4128.46       345.16 o                         
   1 -10   4       7276.54       7399.75       256.55 o                         
   2 -10   4       4998.79       5510.78       186.15 o                         
   3 -10   4       4245.25       4240.22       142.33 o                         
   4 -10   4         29.74         42.31        20.29 o                         
   5 -10   4       2524.97       2609.58       113.68 o                         
   6 -10   4       3513.19       3576.20       122.55 o                         
   7 -10   4       1351.23       1301.52        74.38 o                         
   8 -10   4        936.53        846.56        65.63 o                         
   9 -10   4        138.36        104.85        23.99 o                         
  10 -10   4       2628.88       2646.42       130.78 o                         
  11 -10   4       2518.17       2572.16       170.45 o                         
  12 -10   4       1100.98       1096.46       145.66 o                         
 -12  -9   4         41.10        179.42        97.05 o                         
 -11  -9   4        323.98        308.28        98.51 o                         
 -10  -9   4       1993.67       1984.67       169.34 o                         
  -9  -9   4       4557.34       4279.03       246.00 o                         
  -8  -9   4       3389.03       3052.24       193.81 o                         
  -7  -9   4         23.92        -14.52        34.62 o                         
  -6  -9   4       3193.85       2783.27       193.40 o                         
  -5  -9   4       6804.53       5534.80       726.82 o                         
  -4  -9   4       6298.17       5632.98       385.24 o                         
  -3  -9   4       9544.21       9329.44       339.09 o                         
  -2  -9   4        593.57        630.64        47.17 o                         
  -1  -9   4       5580.51       5462.71       187.42 o                         
   0  -9   4       7169.45       6833.43       212.94 o                         
   1  -9   4       6773.79       7278.24       245.10 o                         
   2  -9   4      11050.91      11510.78       215.86 o                         
   3  -9   4        528.19        548.03        45.57 o                         
   4  -9   4       2259.62       2177.78        95.77 o                         
   5  -9   4       2429.85       2366.72        91.25 o                         
   6  -9   4       2727.04       2583.03        99.47 o                         
   7  -9   4       3370.67       3353.68       118.56 o                         
   8  -9   4         89.68        102.05        30.22 o                         
   9  -9   4       1561.05       1600.45        95.16 o                         
  10  -9   4       3235.87       3146.94       142.97 o                         
  11  -9   4       1143.38       1078.64        86.85 o                         
  12  -9   4        454.62        414.10        74.70 o                         
 -12  -8   4         80.97        114.51       131.76 o                         
 -11  -8   4        573.59        607.34        92.72 o                         
 -10  -8   4       2492.09       2678.60       186.10 o                         
  -9  -8   4       3835.82       3557.88       206.41 o                         
  -8  -8   4         59.48        105.70        40.76 o                         
  -7  -8   4       1676.41       1618.07       126.34 o                         
  -6  -8   4       5426.76       4714.56       309.86 o                         
  -5  -8   4       4903.30       4169.65       279.95 o                         
  -4  -8   4       8004.32       6630.49       606.85 o                         
  -3  -8   4         60.67         71.87        17.66 o                         
  -2  -8   4        600.19        554.65        38.62 o                         
  -1  -8   4       3573.44       3783.14       201.79 o                         
   0  -8   4      12730.55      12322.01       271.99 o                         
   1  -8   4      18856.87      19060.50       414.57 o                         
   2  -8   4       4389.99       4276.81       118.40 o                         
   3  -8   4        416.85        425.54        32.10 o                         
   4  -8   4       1640.02       1695.34        70.89 o                         
   5  -8   4       7437.10       7483.48       170.20 o                         
   6  -8   4       3933.04       3850.80       120.14 o                         
   7  -8   4        992.62        959.23        65.26 o                         
   8  -8   4        386.30        387.85        46.40 o                         
   9  -8   4       1349.41       1393.53        87.18 o                         
  10  -8   4       1544.39       1524.89        97.74 o                         
  11  -8   4       2208.88       2149.18       122.65 o                         
  12  -8   4         95.09        142.07        64.47 o                         
  13  -8   4        330.24        322.33        86.67 o                         
 -13  -7   4          9.80        128.84        91.62 o                         
 -12  -7   4        148.95        113.64        68.32 o                         
 -11  -7   4       1894.01       2167.26       178.83 o                         
 -10  -7   4       2713.53       2899.90       179.74 o                         
  -9  -7   4        218.39        261.37        83.66 o                         
  -8  -7   4         13.40         41.38        29.37 o                         
  -7  -7   4       1421.82       1438.30       110.55 o                         
  -6  -7   4       6117.30       5726.17       200.04 o                         
  -5  -7   4       5913.26       5430.84       189.35 o                         
  -4  -7   4       1070.98        965.18        78.35 o                         
  -3  -7   4         36.36         37.64        14.68 o                         
  -2  -7   4       3658.58       3401.75       121.46 o                         
  -1  -7   4      11621.17      11664.47       375.79 o                         
   0  -7   4      20073.28      19376.32       346.22 o                         
   1  -7   4      11445.06      11601.58       228.80 o                         
   2  -7   4          0.05         30.13        13.02 o                         
   3  -7   4       1101.82       1035.93        47.86 o                         
   4  -7   4       9280.68       9148.33       171.74 o                         
   5  -7   4      11346.83      11469.34       221.53 o                         
   6  -7   4       2945.80       2914.48       109.80 o                         
   7  -7   4        259.30        276.16        35.93 o                         
   8  -7   4        935.32        951.99        68.82 o                         
   9  -7   4       2957.56       3044.37       133.28 o                         
  10  -7   4       3688.92       3580.91       153.30 o                         
  11  -7   4        577.47        619.83        66.21 o                         
  12  -7   4        103.69        140.45        37.52 o                         
  13  -7   4        607.28        616.94        85.88 o                         
 -13  -6   4          3.94         97.52        97.75 o                         
 -12  -6   4        970.59       1156.31        97.14 o                         
 -11  -6   4       1322.01       1481.97       102.36 o                         
 -10  -6   4       1143.21       1147.61        86.87 o                         
  -9  -6   4        366.56        375.63        41.84 o                         
  -8  -6   4         86.75         97.36        21.30 o                         
  -7  -6   4       5003.56       4785.10       145.27 o                         
  -6  -6   4       8543.31       8840.14       191.72 o                         
  -5  -6   4       5164.50       5254.78       143.34 o                         
  -4  -6   4        938.85        997.34        48.03 o                         
  -3  -6   4        408.71        360.38        35.84 o                         
  -2  -6   4       5264.71       5240.14       214.15 o                         
  -1  -6   4      11405.91      10984.78       357.69 o                         
   0  -6   4      10202.73      10362.96       166.24 o                         
   1  -6   4        207.73        251.51        20.27 o                         
   2  -6   4        884.08        854.63        53.19 o                         
   3  -6   4      14925.40      15364.49       244.22 o                         
   4  -6   4      21454.41      21851.22       265.01 o                         
   5  -6   4       5242.48       5260.98       146.52 o                         
   6  -6   4        450.41        447.29        41.70 o                         
   7  -6   4         60.85         55.58        19.13 o                         
   8  -6   4       2523.22       2622.72       115.00 o                         
   9  -6   4       2902.14       2983.26       156.38 o                         
  10  -6   4       1466.65       1604.03       122.11 o                         
  11  -6   4         24.25         54.04        61.08 o                         
  12  -6   4        113.06        102.62        38.56 o                         
  13  -6   4       1322.88       1246.75       178.27 o                         
 -13  -5   4        500.24        616.23        72.72 o                         
 -12  -5   4       1531.57       1758.95       106.61 o                         
 -11  -5   4       2138.65       2211.65       113.42 o                         
 -10  -5   4       1559.36       1470.04        87.24 o                         
  -9  -5   4        586.11        579.67        45.65 o                         
  -8  -5   4       1573.38       1608.02        69.47 o                         
  -7  -5   4       6151.08       6176.82       143.04 o                         
  -6  -5   4      11906.75      11516.71       188.54 o                         
  -5  -5   4       2845.71       2860.03        73.60 o                         
  -4  -5   4        134.14        159.28        17.37 o                         
  -3  -5   4       4721.15       4486.09       110.53 o                         
  -2  -5   4      15244.64      15414.12       627.06 o                         
  -1  -5   4      13039.27      12624.61       234.04 o                         
   0  -5   4       5360.67       5645.16       100.41 o                         
   1  -5   4         78.22         73.85         9.86 o                         
   2  -5   4       7760.47       7833.39       119.74 o                         
   3  -5   4      21861.56      22043.82       289.64 o                         
   4  -5   4      15127.71      15309.68       229.97 o                         
   5  -5   4       3242.35       3224.15       101.45 o                         
   6  -5   4         67.11         62.03        19.26 o                         
   7  -5   4       4060.21       3966.19       135.73 o                         
   8  -5   4       3813.55       3898.25       182.23 o                         
   9  -5   4       3630.16       3801.35       223.01 o                         
  10  -5   4        758.11        848.40        89.84 o                         
  11  -5   4         19.17         19.69        33.73 o                         
  12  -5   4       1455.00       1537.27       133.13 o                         
  13  -5   4       1781.85       1600.27       187.83 o                         
 -14  -4   4         73.19         97.91        76.66 o                         
 -13  -4   4       1550.55       1782.03       123.99 o                         
 -12  -4   4       3028.10       3026.15       134.34 o                         
 -11  -4   4       3083.31       3058.31       129.15 o                         
 -10  -4   4       1404.89       1432.58        82.89 o                         
  -9  -4   4        221.93        223.56        28.33 o                         
  -8  -4   4       4720.37       4787.37       122.74 o                         
  -7  -4   4      13000.86      12790.57       194.73 o                         
  -6  -4   4      11097.13      10639.17       157.04 o                         
  -5  -4   4       2718.59       2902.43        69.75 o                         
  -4  -4   4       6112.55       6408.85       111.14 o                         
  -3  -4   4      14883.70      15370.61       184.92 o                         
  -2  -4   4       8913.34       8806.67       116.88 o                         
  -1  -4   4       2158.32       1993.34        46.43 o                         
   0  -4   4         45.56         48.66         7.79 o                         
   1  -4   4       2160.85       2089.73        47.04 o                         
   2  -4   4      22905.85      23164.38       288.45 o                         
   3  -4   4      12196.37      12264.21       178.68 o                         
   4  -4   4       7680.13       7865.77       152.69 o                         
   5  -4   4         99.36        112.00        18.72 o                         
   6  -4   4       3359.28       3305.50       103.12 o                         
   7  -4   4      10284.38      10400.71       242.13 o                         
   8  -4   4       6421.63       6574.38       229.57 o                         
   9  -4   4       1324.14       1383.43       111.90 o                         
  10  -4   4         71.70         71.83        37.10 o                         
  11  -4   4       1045.84       1100.80       108.25 o                         
  12  -4   4       2442.96       2500.66       173.79 o                         
  13  -4   4       1987.31       1893.50       285.65 o                         
 -15  -3   4          0.05        115.90       118.89 o                         
 -14  -3   4       1007.80       1094.27       114.95 o                         
 -13  -3   4       2598.28       2539.78       169.29 o                         
 -12  -3   4       3688.21       3932.70       247.89 o                         
 -11  -3   4       2785.07       2837.39       159.39 o                         
 -10  -3   4        268.81        209.72        35.72 o                         
  -9  -3   4       6021.79       5754.45       146.00 o                         
  -8  -3   4       8469.47       8158.78       166.66 o                         
  -7  -3   4      13601.27      13093.52       198.80 o                         
  -6  -3   4       5540.05       5592.34       124.01 o                         
  -5  -3   4       1511.56       1651.29        49.87 o                         
  -4  -3   4       8217.74       8064.87       110.53 o                         
  -3  -3   4      18122.32      17823.69       254.70 o                         
  -2  -3   4      16754.09      17336.15       247.74 o                         
  -1  -3   4        560.39        522.09        19.32 o                         
   0  -3   4        605.85        638.54        19.51 o                         
   1  -3   4       5926.06       6022.15        86.26 o                         
   2  -3   4       9778.74       9487.94       127.89 o                         
   3  -3   4       8902.64       8918.27       140.57 o                         
   4  -3   4        203.96        211.68        19.01 o                         
   5  -3   4        888.17        845.03        44.09 o                         
   6  -3   4      11846.98      11843.17       206.97 o                         
   7  -3   4       6181.63       6250.40       211.39 o                         
   8  -3   4       3969.60       4228.66       250.17 o                         
   9  -3   4         64.42         88.82        32.20 o                         
  10  -3   4       1537.76       1592.31       124.60 o                         
  11  -3   4       3214.30       3379.08       194.83 o                         
  12  -3   4       2332.74       2462.37       191.13 o                         
  13  -3   4        634.41        606.43       168.22 o                         
 -14  -2   4       3221.30       3174.19       284.74 o                         
 -13  -2   4       4425.85       4464.89       275.10 o                         
 -12  -2   4       1681.42       1645.65       117.94 o                         
 -11  -2   4         56.51         42.24        17.94 o                         
 -10  -2   4       1089.78        982.17        61.74 o                         
  -9  -2   4      10596.42      10185.60       222.35 o                         
  -8  -2   4      16739.13      16444.97       269.25 o                         
  -7  -2   4       5575.52       5271.60       121.90 o                         
  -6  -2   4       1452.34       1418.67        56.12 o                         
  -5  -2   4       4560.03       4844.83        83.91 o                         
  -4  -2   4      23267.72      23842.54       257.01 o                         
  -3  -2   4      35863.51      37067.09       395.99 o                         
  -2  -2   4       2807.01       2929.20        48.83 o                         
  -1  -2   4       2460.17       2762.26        46.99 o                         
   0  -2   4       2888.73       2769.80        59.44 o                         
   1  -2   4       4400.55       4087.25        64.19 o                         
   2  -2   4       9722.36       9418.56       122.31 o                         
   3  -2   4      12640.57      13162.38       183.46 o                         
   4  -2   4         40.63         33.69         8.39 o                         
   5  -2   4       8026.49       8104.42       133.59 o                         
   6  -2   4       7834.88       7984.23       176.82 o                         
   7  -2   4       4919.53       4938.81       159.28 o                         
   8  -2   4        185.75        147.08        45.68 o                         
   9  -2   4       1696.57       1633.69       119.92 o                         
  10  -2   4       3202.44       3351.58       186.76 o                         
  11  -2   4       1994.34       2131.74       202.13 o                         
  12  -2   4       1021.71       1152.03       145.45 o                         
  13  -2   4         52.67        -15.44        86.20 o                         
 -14  -1   4       1881.39       1701.44       172.98 o                         
 -13  -1   4       1095.01       1275.14       126.48 o                         
 -12  -1   4        373.98        352.68        55.99 o                         
 -11  -1   4       1839.80       1815.42       100.51 o                         
 -10  -1   4       8637.12       8393.46       298.86 o                         
  -9  -1   4       7966.78       7501.12       159.82 o                         
  -8  -1   4       3585.88       3424.27        86.43 o                         
  -7  -1   4        186.31        169.71        18.20 o                         
  -6  -1   4       4571.06       4522.98        94.73 o                         
  -5  -1   4      23353.96      23230.06       267.63 o                         
  -4  -1   4      42335.20      43545.81       469.26 o                         
  -3  -1   4      37109.50      39501.37       639.99 o                         
  -2  -1   4       4983.38       5919.63        72.34 o                         
  -1  -1   4        884.22        781.89        25.71 o                         
   0  -1   4      14050.95      14219.96       184.49 o                         
   1  -1   4      13111.86      13276.37       160.07 o                         
   2  -1   4       3457.91       3507.49        74.31 o                         
   3  -1   4         57.62         75.14        13.14 o                         
   4  -1   4        905.80        962.62        53.73 o                         
   5  -1   4       8926.36       9300.01       173.79 o                         
   6  -1   4       7147.63       7309.19       193.35 o                         
   7  -1   4       1351.21       1268.19        78.92 o                         
   8  -1   4        505.56        556.42        82.88 o                         
   9  -1   4       1518.80       1467.45       139.57 o                         
  10  -1   4       1641.13       1603.12       178.34 o                         
  11  -1   4       1260.85       1411.89       152.01 o                         
  12  -1   4         25.62        104.68        63.69 o                         
  13  -1   4        214.32         91.55        63.10 o                         
 -14   0   4       1340.38       1466.51       160.54 o                         
 -13   0   4        753.85        856.16        89.75 o                         
 -12   0   4        406.95        354.78        54.07 o                         
 -11   0   4       3058.04       2930.70       119.52 o                         
 -10   0   4       4960.21       4861.94       127.32 o                         
  -9   0   4       6993.78       6841.35       147.25 o                         
  -8   0   4       2286.31       2261.16        66.39 o                         
  -7   0   4         43.45         50.64        11.93 o                         
  -6   0   4       8182.62       8267.78       142.80 o                         
  -5   0   4      21235.52      21913.07       298.86 o                         
  -4   0   4      18247.17      18671.68       247.57 o                         
  -3   0   4       1809.37       1966.14        35.53 o                         
  -2   0   4       2166.87       2302.55        46.99 o                         
  -1   0   4      34662.47      36548.71       355.32 o                         
   0   0   4      11949.20      11963.62       164.01 o                         
   1   0   4       6231.31       6111.24       102.36 o                         
   2   0   4       4711.22       4662.18        93.54 o                         
   3   0   4         39.81         27.72        10.08 o                         
   4   0   4       5541.51       5413.86       130.64 o                         
   5   0   4       6056.31       6026.17       139.34 o                         
   6   0   4       1191.42       1197.33        75.28 o                         
   7   0   4         82.81         73.38        17.06 o                         
   8   0   4        729.41        719.58        77.26 o                         
   9   0   4       1520.29       1420.58       255.52 o                         
  10   0   4       1546.91       1595.48       258.69 o                         
  11   0   4        261.57        287.90        56.54 o                         
  12   0   4         11.14        -41.97        45.74 o                         
 -14   1   4       1564.91       1643.98       127.68 o                         
 -13   1   4         27.40         28.15        36.63 o                         
 -12   1   4       1770.03       1639.08       116.40 o                         
 -11   1   4       3435.05       3412.56       116.57 o                         
 -10   1   4       4931.67       4895.52       135.15 o                         
  -9   1   4       4438.99       4391.45       109.99 o                         
  -8   1   4        670.36        676.39        36.34 o                         
  -7   1   4       9297.87       9346.16       155.71 o                         
  -6   1   4       8113.28       7912.36       214.14 o                         
  -5   1   4      15118.54      15043.80       227.63 o                         
  -4   1   4      11839.16      12323.12       290.26 o                         
  -3   1   4        352.39        353.70        15.78 o                         
  -2   1   4      25106.86      25797.97       295.54 o                         
  -1   1   4      31353.16      31220.50       934.34 o                         
   0   1   4      12405.78      12665.91       212.84 o                         
   1   1   4       7781.96       8367.82       192.83 o                         
   2   1   4         18.44         32.21        12.61 o                         
   3   1   4       1372.50       1260.58        49.39 o                         
   4   1   4       2670.96       2773.07       101.31 o                         
   5   1   4       2204.09       2299.90       113.23 o                         
   6   1   4       1427.87       1501.57        97.04 o                         
   7   1   4         21.63         46.81        35.62 o                         
   8   1   4       1066.21       1063.85        75.69 o                         
   9   1   4       2397.09       2415.81       158.34 o                         
  10   1   4        816.82        992.33       123.41 o                         
  11   1   4         48.11         25.46        51.72 o                         
 -14   2   4        434.62        410.44        64.63 o                         
 -13   2   4        195.89        183.07        47.53 o                         
 -12   2   4       2051.31       1975.64       128.36 o                         
 -11   2   4       3472.96       3502.37       123.27 o                         
 -10   2   4       5885.91       5793.37       160.75 o                         
  -9   2   4       1184.32       1213.30        56.13 o                         
  -8   2   4       1488.53       1497.04        81.97 o                         
  -7   2   4       5794.11       5907.31       160.63 o                         
  -6   2   4      11440.96      11827.69       348.82 o                         
  -5   2   4       7255.11       7020.56       133.67 o                         
  -4   2   4        934.17        938.83        37.99 o                         
  -3   2   4       4525.18       4714.27        86.24 o                         
  -2   2   4      12622.84      13155.92       798.12 o                         
  -1   2   4      11114.19      11144.46       211.63 o                         
   0   2   4      11438.11      12135.89       240.91 o                         
   1   2   4        380.71        330.22        33.66 o                         
   2   2   4       1002.44        954.45        72.45 o                         
   3   2   4       2692.69       2680.03       101.90 o                         
   4   2   4       1869.68       2097.34       199.59 o                         
   5   2   4       4527.79       4674.72       264.23 o                         
   6   2   4       1321.49       1378.65       203.42 o                         
   7   2   4        526.23        497.17        77.21 o                         
   8   2   4       2121.03       2464.06       181.45 o                         
   9   2   4       1566.63       1717.21       158.86 o                         
  10   2   4        855.90       1000.96       129.15 o                         
  11   2   4        123.21        301.43       102.30 o                         
 -14   3   4        124.73        100.82        33.82 o                         
 -13   3   4        494.06        468.87        68.49 o                         
 -12   3   4       1697.14       1689.62       156.48 o                         
 -11   3   4       9120.58       9223.99      1018.45 o                         
 -10   3   4       1786.49       1742.29       117.24 o                         
  -9   3   4         86.45         78.80        53.74 o                         
  -8   3   4       2185.44       2163.28        81.47 o                         
  -7   3   4       3458.36       3368.69        74.76 o                         
  -6   3   4       9738.03       9630.60       158.01 o                         
  -5   3   4       2640.83       2570.51        77.24 o                         
  -4   3   4       2768.39       3141.48       109.08 o                         
  -3   3   4       6753.07       7129.31       120.37 o                         
  -2   3   4       7799.95       8430.55       169.32 o                         
  -1   3   4      13035.92      12936.96       436.53 o                         
   0   3   4       9253.66       8899.03       318.99 o                         
   1   3   4       1387.76       1470.07        94.37 o                         
   2   3   4       5724.96       5419.74       202.95 o                         
   3   3   4       3755.52       3974.64       183.20 o                         
   4   3   4       8267.97       8406.63       395.27 o                         
   5   3   4       4041.59       4123.03       256.78 o                         
   6   3   4         32.85         51.79        38.83 o                         
   7   3   4       2644.52       3500.62       227.18 o                         
   8   3   4       2826.16       3481.58       226.50 o                         
   9   3   4       2759.96       3089.19       225.45 o                         
  10   3   4        274.35        385.86        90.86 o                         
 -15   4   4         27.84         53.64        51.27 o                         
 -14   4   4         55.33         27.78        30.52 o                         
 -13   4   4       2368.77       2321.68       415.15 o                         
 -12   4   4       7574.39       8298.30       551.85 o                         
 -11   4   4       3420.17       3762.41       228.82 o                         
 -10   4   4         60.51         77.23        21.50 o                         
  -9   4   4        198.99        219.12        30.84 o                         
  -8   4   4       2105.29       2141.21        65.80 o                         
  -7   4   4      10548.11      10294.14       191.65 o                         
  -6   4   4       5869.92       5565.96       125.83 o                         
  -5   4   4        732.24        680.52        49.99 o                         
  -4   4   4       1191.34       1314.76        76.48 o                         
  -3   4   4       1386.38       1501.39        86.61 o                         
  -2   4   4      10071.01       9957.81       501.61 o                         
  -1   4   4       6979.11       6919.87       359.18 o                         
   0   4   4       1717.41       2037.52       106.74 o                         
   1   4   4       2502.41       2581.65       155.29 o                         
   2   4   4       4545.48       4178.80       274.95 o                         
   3   4   4       8456.19       8205.27       413.37 o                         
   4   4   4       3451.44       3416.99       201.96 o                         
   5   4   4        780.31        574.73        93.42 o                         
   6   4   4       3212.81       3665.12       225.89 o                         
   7   4   4       3834.40       4394.36       260.33 o                         
   8   4   4       4350.26       5216.40       300.40 o                         
   9   4   4        877.10        808.25       133.95 o                         
  10   4   4        284.91        401.23        96.48 o                         
 -15   5   4          2.43         13.57        45.01 o                         
 -14   5   4       1529.05       1484.77       167.17 o                         
 -13   5   4       4525.82       4715.25       285.95 o                         
 -12   5   4       3412.79       3766.00       244.25 o                         
 -11   5   4        387.79        427.69        44.45 o                         
 -10   5   4         15.87         20.03        23.82 o                         
  -9   5   4        999.16        933.39        27.88 o                         
  -8   5   4      14384.25      13927.51       321.96 o                         
  -7   5   4       8883.39       8517.13       210.93 o                         
  -6   5   4        725.17        719.63        52.09 o                         
  -5   5   4        364.22        249.25        37.92 o                         
  -4   5   4        203.33        222.71        30.36 o                         
  -3   5   4      12436.17      12843.73       260.78 o                         
  -2   5   4       8298.96       8055.38       276.29 o                         
  -1   5   4         23.61         22.43        21.86 o                         
   0   5   4        369.26        423.24        50.24 o                         
   1   5   4       4607.40       5204.45       469.41 o                         
   2   5   4      11334.58      11846.00       430.70 o                         
   3   5   4       5579.69       5403.80       432.54 o                         
   4   5   4       1004.64       1113.80       134.06 o                         
   5   5   4       1807.14       1919.69       164.34 o                         
   6   5   4       2342.59       2491.90       283.49 o                         
   7   5   4       2548.36       2916.31       224.72 o                         
   8   5   4       1368.88       1607.40       176.77 o                         
   9   5   4        365.78        614.87       116.66 o                         
 -14   6   4       4898.95       5050.03       320.19 o                         
 -13   6   4       3138.10       3365.42       245.65 o                         
 -12   6   4        395.04        489.52        72.82 o                         
 -11   6   4        361.26        362.86        76.11 o                         
 -10   6   4        958.66        979.17        73.98 o                         
  -9   6   4      12046.04      12125.22       308.64 o                         
  -8   6   4       7086.70       7318.42       264.73 o                         
  -7   6   4       5692.98       5654.71       174.00 o                         
  -6   6   4       3568.06       3661.21       136.67 o                         
  -5   6   4        790.95        762.90        78.19 o                         
  -4   6   4      11759.43      11697.62       430.07 o                         
  -3   6   4       9778.74      10028.27       399.31 o                         
  -2   6   4        447.91        301.96        66.48 o                         
  -1   6   4         62.06         61.92        20.47 o                         
   0   6   4       2340.16       2377.63       156.40 o                         
   1   6   4       7846.64       8752.83       718.33 o                         
   2   6   4       5450.92       5368.32       656.10 o                         
   3   6   4        597.93        514.32        87.75 o                         
   4   6   4       1224.17       1076.10       127.48 o                         
   5   6   4       1244.94       1426.40       295.07 o                         
   6   6   4       3379.80       3187.71       362.56 o                         
   7   6   4       1033.18        848.46       185.37 o                         
   8   6   4        545.59        610.63       120.15 o                         
 -13   7   4       1132.88       1256.98       126.28 o                         
 -12   7   4        785.20        773.00        95.79 o                         
 -11   7   4        468.36        481.24       126.27 o                         
 -10   7   4       5231.14       5038.12       189.37 o                         
  -9   7   4       6982.99       6928.76       227.09 o                         
  -8   7   4       2286.85       2241.39       119.84 o                         
  -7   7   4        459.02        516.40        72.29 o                         
  -6   7   4       1161.92       1150.04       103.88 o                         
  -5   7   4       9016.57       9126.29       481.76 o                         
  -4   7   4      11189.87      10990.08       441.75 o                         
  -3   7   4       2131.21       2325.92       199.62 o                         
  -2   7   4         68.12         97.36        48.37 o                         
  -1   7   4        301.63        249.33        97.15 o                         
   0   7   4       7089.61       7696.36       628.03 o                         
   1   7   4       3247.72       3404.92       230.80 o                         
   2   7   4        153.01        171.18        41.11 o                         
   3   7   4        624.47        594.83        98.41 o                         
   4   7   4        720.21        688.95       110.23 o                         
   5   7   4       2502.89       2504.60       220.22 o                         
   6   7   4        537.42        392.98       202.17 o                         
   7   7   4        102.13        121.48       129.43 o                         
 -13   8   4        890.55        978.55       139.36 o                         
 -12   8   4         88.04         95.10        49.18 o                         
 -11   8   4       3380.87       3562.33       256.39 o                         
 -10   8   4       5406.45       5820.45       323.72 o                         
  -9   8   4       1614.57       1340.75       187.80 o                         
  -8   8   4       2908.67       3141.69       226.53 o                         
  -7   8   4         13.99         29.33        34.46 o                         
  -6   8   4       6831.73       6872.06       394.80 o                         
  -5   8   4       6471.42       6460.84       343.60 o                         
  -4   8   4       1869.14       1625.28        66.64 o                         
  -3   8   4        800.84        823.29        65.90 o                         
  -2   8   4         45.39        119.88        46.51 o                         
  -1   8   4       4765.33       5531.88       313.87 o                         
   0   8   4       1156.57       1384.69       152.99 o                         
   1   8   4        131.76        128.11       140.42 o                         
   2   8   4          9.61        -33.71        33.71 o                         
   3   8   4         44.28         46.15        49.81 o                         
   4   8   4       1396.35       1495.05       224.32 o                         
   5   8   4       1197.04       1103.31       151.91 o                         
   6   8   4         42.28         52.92        94.30 o                         
 -12   9   4       2240.79       2353.39       224.79 o                         
 -11   9   4       2557.64       2482.05       224.46 o                         
 -10   9   4       1274.63       1347.78       158.04 o                         
  -9   9   4       1014.95       1085.05        97.37 o                         
  -8   9   4         57.59        132.46        41.24 o                         
  -7   9   4       4940.56       4842.85       218.32 o                         
  -6   9   4       4494.91       4639.23       609.52 o                         
  -5   9   4       2275.36       2231.56       196.52 o                         
  -4   9   4       1430.26       1415.04       168.36 o                         
  -3   9   4        128.00         20.44        39.93 o                         
  -2   9   4       1784.96       1841.24       203.11 o                         
  -1   9   4       2701.64       2992.99       237.61 o                         
   0   9   4        917.76        836.69       128.18 o                         
   1   9   4        472.97        453.32       137.57 o                         
   2   9   4        322.19        236.35        83.22 o                         
   3   9   4        682.24        679.61       139.55 o                         
   4   9   4       1347.06       1351.21       168.14 o                         
   5   9   4        202.63        161.78       155.07 o                         
 -11  10   4       1278.31       1320.90       176.17 o                         
 -10  10   4       1579.81       1747.28       194.63 o                         
  -9  10   4         10.98        133.30        97.92 o                         
  -8  10   4       1568.63       1681.10       131.92 o                         
  -7  10   4       1033.78       1007.63       102.52 o                         
  -6  10   4       1080.46       1021.26       323.60 o                         
  -5  10   4       1890.10       1803.30       190.83 o                         
  -4  10   4        407.04        289.61       102.68 o                         
  -3  10   4        850.89        907.40       202.17 o                         
  -2  10   4       1725.15       2024.56       206.71 o                         
  -1  10   4        713.50        790.91       162.30 o                         
   0  10   4       2119.63       2392.61       305.34 o                         
   1  10   4        728.35        868.64       168.49 o                         
   2  10   4        504.92        493.89       186.17 o                         
   3  10   4       1824.52       1969.47       202.15 o                         
  -9  11   4         66.22        169.69        81.32 o                         
  -8  11   4        452.64        384.15        97.94 o                         
  -7  11   4        677.50        756.33        96.89 o                         
  -6  11   4       1708.00       1807.73       202.57 o                         
  -5  11   4        479.14        386.28       147.03 o                         
  -4  11   4        254.06        318.26        91.92 o                         
  -3  11   4       1249.97       1577.59       229.19 o                         
  -2  11   4       1886.54       1909.75       249.47 o                         
  -1  11   4       2999.09       3028.78       260.24 o                         
   0  11   4        862.57        924.29       181.19 o                         
   1  11   4        527.74        834.29       134.51 o                         
  -6  12   4        865.32        930.90       151.83 o                         
  -5  12   4          0.36         54.34        56.28 o                         
  -4  12   4        436.85        339.52       121.57 o                         
  -3  12   4       1448.71       1546.12       275.53 o                         
  -2  12   4       2766.69       3251.33       282.78 o                         
  -1 -16   5       1379.89       1256.27       253.79 o                         
   0 -16   5        606.61        344.36       138.86 o                         
   1 -16   5         45.69        142.13        85.92 o                         
   2 -16   5       1210.57       1244.58       256.57 o                         
  -4 -15   5        467.01        309.30       120.14 o                         
  -3 -15   5       1148.39       1175.22       223.45 o                         
  -2 -15   5       3123.25       3311.63       257.92 o                         
  -1 -15   5       2191.35       2113.14       207.35 o                         
   0 -15   5         70.30         58.13        58.17 o                         
   1 -15   5        966.29       1066.22       128.83 o                         
   2 -15   5       1510.48       1319.91       178.67 o                         
   3 -15   5       2788.94       2346.52       242.08 o                         
   4 -15   5       1027.65       1096.69       160.77 o                         
   5 -15   5        283.97        281.95        80.47 o                         
   6 -15   5       1567.77       1574.82       277.79 o                         
  -5 -14   5         96.98        250.49        69.19 o                         
  -4 -14   5       1165.65       1245.28       147.43 o                         
  -3 -14   5       4125.14       4551.58       285.43 o                         
  -2 -14   5       2433.07       2861.55       231.06 o                         
  -1 -14   5          3.88        -20.94        42.02 o                         
   0 -14   5       1364.79       1334.62       163.96 o                         
   1 -14   5       2245.67       2455.92       185.04 o                         
   2 -14   5       4480.31       4282.33       251.93 o                         
   3 -14   5       2411.39       2286.10       225.98 o                         
   4 -14   5        323.37        228.21        99.50 o                         
   5 -14   5       1952.61       1874.44       166.02 o                         
   6 -14   5       2122.79       2491.45       191.22 o                         
   7 -14   5       1630.73       1581.85       152.23 o                         
   8 -14   5        668.67        798.07       134.74 o                         
  -6 -13   5          8.52          0.22        33.28 o                         
  -5 -13   5       1352.86       1493.25       152.29 o                         
  -4 -13   5       4200.38       4260.58       263.56 o                         
  -3 -13   5       2301.71       2372.39       194.24 o                         
  -2 -13   5         14.61        122.14        61.73 o                         
  -1 -13   5        669.59        790.26       141.26 o                         
   0 -13   5       2381.16       2649.27       224.38 o                         
   1 -13   5       4726.17       4636.65       248.01 o                         
   2 -13   5       1774.09       1450.10       157.07 o                         
   3 -13   5        194.51        352.81        87.25 o                         
   4 -13   5       1596.73       1701.09       146.03 o                         
   5 -13   5       1412.05       1262.05       121.07 o                         
   6 -13   5       3445.65       3279.07       168.35 o                         
   7 -13   5       1120.36       1020.47        95.98 o                         
   8 -13   5        197.98        207.97        54.20 o                         
   9 -13   5        430.35        543.51       107.96 o                         
  10 -13   5        350.18        220.67        94.40 o                         
  -8 -12   5        595.76        486.29       109.34 o                         
  -7 -12   5         45.42         54.20        45.57 o                         
  -6 -12   5        183.04        241.34        60.14 o                         
  -5 -12   5       2704.63       2658.32       197.62 o                         
  -4 -12   5       1833.89       2042.92       169.29 o                         
  -3 -12   5         43.57        104.00        49.67 o                         
  -2 -12   5        360.98        549.20        93.12 o                         
  -1 -12   5       1649.85       1912.24       176.41 o                         
   0 -12   5       4418.77       4368.83       273.17 o                         
   1 -12   5       2247.35       2230.00       235.02 o                         
   2 -12   5         35.57        -23.71        41.20 o                         
   3 -12   5        728.18        925.03       122.98 o                         
   4 -12   5        964.42        982.14        76.36 o                         
   5 -12   5       3626.99       3903.96       162.95 o                         
   6 -12   5       2021.98       2074.60       100.37 o                         
   7 -12   5        257.02        283.25        40.44 o                         
   8 -12   5        204.76        239.84        55.68 o                         
   9 -12   5        381.85        451.20        69.91 o                         
  10 -12   5       1785.60       1892.64       150.29 o                         
  11 -12   5       1214.83       1214.67       219.84 o                         
  -9 -11   5       1003.03        857.50       180.46 o                         
  -8 -11   5        189.00         49.90        83.11 o                         
  -7 -11   5         64.59         46.65        38.86 o                         
  -6 -11   5       3619.52       3597.09       230.05 o                         
  -5 -11   5       2028.94       1920.50       180.84 o                         
  -4 -11   5        457.26        519.21        82.08 o                         
  -3 -11   5          4.48         29.30        25.49 o                         
  -2 -11   5        612.37        675.76        54.36 o                         
  -1 -11   5       2517.44       2852.95       178.58 o                         
   0 -11   5       1777.01       1946.27       168.19 o                         
   1 -11   5        181.82        132.59        72.31 o                         
   2 -11   5          2.56         14.80        25.26 o                         
   3 -11   5        559.99        643.93        66.46 o                         
   4 -11   5       4029.08       3935.91       149.83 o                         
   5 -11   5       5449.26       5419.40       159.80 o                         
   6 -11   5        915.65        908.54        63.31 o                         
   7 -11   5          0.37          8.39        18.63 o                         
   8 -11   5        180.39        188.83        31.53 o                         
   9 -11   5       3897.91       3802.04       173.45 o                         
  10 -11   5       2109.24       2030.87       151.35 o                         
  11 -11   5        470.80        586.50        86.65 o                         
 -11 -10   5       1694.74       2020.48       378.94 o                         
 -10 -10   5       1227.54       1258.35       166.39 o                         
  -9 -10   5        794.50        664.82       141.89 o                         
  -8 -10   5         29.88         59.02        56.20 o                         
  -7 -10   5       1225.75       1154.61       134.09 o                         
  -6 -10   5        817.52        702.94        97.29 o                         
  -5 -10   5        130.17        221.94        55.46 o                         
  -4 -10   5        386.94        387.03        48.73 o                         
  -3 -10   5          9.25         16.79        28.18 o                         
  -2 -10   5       1406.46       1369.23        74.55 o                         
  -1 -10   5       3413.25       3622.89       256.16 o                         
   0 -10   5       1028.84        866.68        88.80 o                         
   1 -10   5        161.29        238.25        46.96 o                         
   2 -10   5         23.54         -0.42        22.96 o                         
   3 -10   5       3147.65       3272.77       145.47 o                         
   4 -10   5       5487.24       5613.41       152.79 o                         
   5 -10   5       1955.30       2019.86        88.70 o                         
   6 -10   5        142.61        135.11        25.12 o                         
   7 -10   5        468.03        440.58        47.05 o                         
   8 -10   5       5728.09       5688.60       187.87 o                         
   9 -10   5       6601.82       6276.89       206.69 o                         
  10 -10   5       2286.18       2231.35       122.02 o                         
  11 -10   5         89.17         43.92        69.86 o                         
  12 -10   5        216.61        182.40        54.40 o                         
 -12  -9   5        810.86       1167.15       268.60 o                         
 -11  -9   5        996.86        928.82       137.10 o                         
 -10  -9   5       1247.53       1092.47       120.82 o                         
  -9  -9   5        209.09        192.53        54.65 o                         
  -8  -9   5        327.40        528.81        80.06 o                         
  -7  -9   5       2539.24       2341.74       155.69 o                         
  -6  -9   5       1309.93        906.78       140.60 o                         
  -5  -9   5       3586.18       3041.84       244.17 o                         
  -4  -9   5       1184.20       1164.24        73.21 o                         
  -3  -9   5        267.91        254.74        44.10 o                         
  -2  -9   5       1889.25       1906.23        92.27 o                         
  -1  -9   5       2308.65       2472.55        92.16 o                         
   0  -9   5       4913.73       5036.83       136.89 o                         
   1  -9   5        777.15        737.75        42.12 o                         
   2  -9   5       2310.03       2369.24        82.03 o                         
   3  -9   5       7089.70       7563.40       194.31 o                         
   4  -9   5       4540.65       4484.47       187.11 o                         
   5  -9   5        530.02        537.38        42.43 o                         
   6  -9   5        238.71        252.29        33.18 o                         
   7  -9   5       6658.21       6586.62       193.89 o                         
   8  -9   5      10102.29       9921.11       257.10 o                         
   9  -9   5       1836.76       1823.93       106.29 o                         
  10  -9   5        300.47        300.84        48.82 o                         
  11  -9   5        227.11        330.49        52.61 o                         
  12  -9   5       2026.94       2041.56       158.68 o                         
 -13  -8   5        450.79        464.30       171.49 o                         
 -12  -8   5        731.12        876.12       133.80 o                         
 -11  -8   5       1095.46        999.71       113.34 o                         
 -10  -8   5        505.11        600.66        87.16 o                         
  -9  -8   5         41.23         96.96        32.44 o                         
  -8  -8   5       2025.09       2108.52       358.00 o                         
  -7  -8   5       2736.53       2695.48       170.32 o                         
  -6  -8   5       6197.63       5687.35       371.06 o                         
  -5  -8   5       2613.83       2346.52       124.54 o                         
  -4  -8   5         73.59          9.56        13.00 o                         
  -3  -8   5       2366.58       2220.91       147.12 o                         
  -2  -8   5       6763.35       6247.32       307.26 o                         
  -1  -8   5       8398.60       8283.48       390.90 o                         
   0  -8   5        745.32        720.76        42.23 o                         
   1  -8   5       2823.26       2951.17        92.38 o                         
   2  -8   5      10396.63      10607.16       189.06 o                         
   3  -8   5       5393.98       5553.69       115.43 o                         
   4  -8   5       2802.30       2687.00       104.73 o                         
   5  -8   5        190.60        190.56        27.63 o                         
   6  -8   5       5157.10       5153.63       157.73 o                         
   7  -8   5      10165.05      10102.58       248.38 o                         
   8  -8   5       2532.71       2616.12       119.21 o                         
   9  -8   5       1145.61       1060.76        78.35 o                         
  10  -8   5        229.23        253.74        45.66 o                         
  11  -8   5       3188.86       3253.07       182.41 o                         
  12  -8   5       2150.52       2193.73       135.50 o                         
 -13  -7   5        554.98        595.16       170.93 o                         
 -12  -7   5        599.97        533.40        81.88 o                         
 -11  -7   5        901.67        992.91       107.40 o                         
 -10  -7   5         81.12        171.02        40.73 o                         
  -9  -7   5        914.07        865.68        93.09 o                         
  -8  -7   5       4771.72       4700.84       205.36 o                         
  -7  -7   5       8792.38       8609.65       265.96 o                         
  -6  -7   5       4337.97       4395.14       170.61 o                         
  -5  -7   5        237.41        214.89        26.77 o                         
  -4  -7   5       4653.89       4156.45       129.85 o                         
  -3  -7   5      10891.66      10164.03       223.28 o                         
  -2  -7   5      14374.61      14285.38       313.35 o                         
  -1  -7   5       2624.79       2547.26        84.23 o                         
   0  -7   5        391.03        382.06        27.23 o                         
   1  -7   5       9289.37       9369.86       175.45 o                         
   2  -7   5      12746.08      12762.12       197.84 o                         
   3  -7   5       6853.21       6955.74       126.68 o                         
   4  -7   5        121.78        135.49        18.34 o                         
   5  -7   5       1685.94       1643.16        80.20 o                         
   6  -7   5       5585.83       5481.34       135.11 o                         
   7  -7   5       2788.11       2752.04       115.68 o                         
   8  -7   5        471.70        460.41        49.72 o                         
   9  -7   5         30.61         21.24        29.79 o                         
  10  -7   5       2014.73       1949.22       115.14 o                         
  11  -7   5       2470.29       2401.43       134.44 o                         
  12  -7   5       2075.33       2066.21       153.84 o                         
  13  -7   5        481.31       1379.36       982.93 o                         
 -13  -6   5        865.76        832.34        96.38 o                         
 -12  -6   5       1966.90       1966.81       121.14 o                         
 -11  -6   5        584.64        580.59        63.33 o                         
 -10  -6   5        178.60        281.72        43.86 o                         
  -9  -6   5       4061.91       4346.90       157.80 o                         
  -8  -6   5       4311.65       4424.05       170.77 o                         
  -7  -6   5       7208.20       7064.57       168.85 o                         
  -6  -6   5         19.53         45.78        12.32 o                         
  -5  -6   5       8034.50       7799.44       132.33 o                         
  -4  -6   5      15459.94      14995.29       237.31 o                         
  -3  -6   5       8799.43       8212.00       143.17 o                         
  -2  -6   5        862.81        786.72        33.21 o                         
  -1  -6   5        741.21        718.58        28.42 o                         
   0  -6   5      12372.67      12581.90       204.35 o                         
   1  -6   5      19713.56      19414.16       277.33 o                         
   2  -6   5       6830.46       6822.94       130.52 o                         
   3  -6   5        766.30        877.59        39.73 o                         
   4  -6   5       1062.95       1033.98        40.20 o                         
   5  -6   5       4544.82       4483.67       123.29 o                         
   6  -6   5       7651.07       7541.02       194.76 o                         
   7  -6   5       1988.12       2090.34        98.97 o                         
   8  -6   5        918.81        923.42        69.64 o                         
   9  -6   5        815.46        812.08        69.86 o                         
  10  -6   5       1479.04       1566.78       180.50 o                         
  11  -6   5       2174.68       2236.10       156.88 o                         
  12  -6   5       1358.85       1339.36       126.75 o                         
  13  -6   5        180.23        228.08        80.47 o                         
 -14  -5   5       1513.14       1547.90       210.31 o                         
 -13  -5   5       2034.98       2132.98       120.64 o                         
 -12  -5   5       1076.02       1180.35        85.35 o                         
 -11  -5   5        102.67        120.52        29.50 o                         
 -10  -5   5       3301.45       3243.53       127.97 o                         
  -9  -5   5       3102.04       3082.17       117.96 o                         
  -8  -5   5       5612.17       5459.29       145.06 o                         
  -7  -5   5         50.25         30.74        11.99 o                         
  -6  -5   5       3383.04       3286.12        77.61 o                         
  -5  -5   5      16436.23      15663.05       289.41 o                         
  -4  -5   5       8526.78       8544.25       138.74 o                         
  -3  -5   5       4010.21       4384.91        88.53 o                         
  -2  -5   5       3692.22       3825.00        80.42 o                         
  -1  -5   5       7053.41       7150.89       120.17 o                         
   0  -5   5      10098.86       9739.04       148.67 o                         
   1  -5   5       9090.83       9127.50       140.06 o                         
   2  -5   5       3926.32       4028.41        78.04 o                         
   3  -5   5        712.81        783.79        36.36 o                         
   4  -5   5       1953.70       1957.45        56.16 o                         
   5  -5   5       4184.97       4405.49       155.66 o                         
   6  -5   5       1913.14       1918.78        96.96 o                         
   7  -5   5       1472.81       1545.36        82.20 o                         
   8  -5   5          1.50         -4.96        24.36 o                         
   9  -5   5       1359.00       1311.32       105.42 o                         
  10  -5   5       3000.08       2977.23       171.14 o                         
  11  -5   5       1897.57       1817.62       138.59 o                         
  12  -5   5        576.16        594.66        94.97 o                         
  13  -5   5          0.86         -6.82        81.95 o                         
 -14  -4   5       2346.50       2489.97       146.83 o                         
 -13  -4   5       2128.29       2110.26       127.29 o                         
 -12  -4   5          3.55        -10.87        21.94 o                         
 -11  -4   5       1289.26       1400.35        96.55 o                         
 -10  -4   5       1463.28       1453.11        73.57 o                         
  -9  -4   5       3730.32       3595.69       125.75 o                         
  -8  -4   5        544.05        568.19        48.10 o                         
  -7  -4   5       2081.64       1944.89        60.93 o                         
  -6  -4   5       5634.64       5483.12        91.84 o                         
  -5  -4   5       6152.54       6053.20       113.90 o                         
  -4  -4   5       3320.81       3399.71        85.65 o                         
  -3  -4   5        569.25        564.96        19.57 o                         
  -2  -4   5       2547.18       2505.88        47.12 o                         
  -1  -4   5      10500.79      10509.66       154.56 o                         
   0  -4   5       5586.54       5486.40        99.46 o                         
   1  -4   5       4054.18       4044.88        64.51 o                         
   2  -4   5       4745.68       4870.83        85.31 o                         
   3  -4   5       1249.49       1198.94        44.84 o                         
   4  -4   5       8019.33       7722.15       154.75 o                         
   5  -4   5       9702.79       9859.51       189.63 o                         
   6  -4   5       5497.10       5659.58       142.26 o                         
   7  -4   5       3189.41       3162.48       122.32 o                         
   8  -4   5        538.84        601.56        66.83 o                         
   9  -4   5       1814.95       2044.45       133.13 o                         
  10  -4   5       3666.48       3807.94       197.23 o                         
  11  -4   5       1803.61       1739.61       139.49 o                         
  12  -4   5         99.26        150.78        61.88 o                         
  13  -4   5        231.56        186.30       114.23 o                         
 -14  -3   5       2178.40       2244.70       163.35 o                         
 -13  -3   5         11.41        -43.00        43.00 o                         
 -12  -3   5        922.58        757.97        84.16 o                         
 -11  -3   5       1304.32       1327.93       105.98 o                         
 -10  -3   5        710.71        626.85        46.70 o                         
  -9  -3   5       1413.19       1292.76        66.44 o                         
  -8  -3   5        910.45        853.03        47.18 o                         
  -7  -3   5       1667.69       1722.94        75.02 o                         
  -6  -3   5       5097.19       4983.78       100.10 o                         
  -5  -3   5       7337.62       7420.66       107.72 o                         
  -4  -3   5       6171.03       6540.72       118.24 o                         
  -3  -3   5       1058.94        990.41        29.65 o                         
  -2  -3   5       7687.70       7676.66       107.92 o                         
  -1  -3   5       7309.16       7268.35        92.23 o                         
   0  -3   5       3373.06       3375.08        54.65 o                         
   1  -3   5       3812.12       3680.28        72.14 o                         
   2  -3   5         60.33         76.21        10.70 o                         
   3  -3   5       7750.88       7900.83       129.60 o                         
   4  -3   5      15355.76      15292.75       242.11 o                         
   5  -3   5      13405.66      13496.75       224.86 o                         
   6  -3   5       8179.69       7972.72       163.73 o                         
   7  -3   5         26.45         34.34        15.85 o                         
   8  -3   5       2683.75       2773.15       148.20 o                         
   9  -3   5       5170.15       5445.56       230.22 o                         
  10  -3   5       1655.95       1775.50       136.68 o                         
  11  -3   5        805.24        758.32        95.42 o                         
  12  -3   5        155.33        191.96        76.57 o                         
  13  -3   5        886.97        938.06       227.56 o                         
 -14  -2   5         40.14        125.28        61.37 o                         
 -13  -2   5        214.83        223.65        49.81 o                         
 -12  -2   5        681.40        652.57        76.54 o                         
 -11  -2   5        988.68       1001.89        73.03 o                         
 -10  -2   5       6804.20       6509.20       167.12 o                         
  -9  -2   5         41.34         76.42        18.58 o                         
  -8  -2   5         34.37         45.26        12.84 o                         
  -7  -2   5        508.05        495.58        31.73 o                         
  -6  -2   5        783.64        843.52        39.09 o                         
  -5  -2   5       7184.36       7605.77       122.60 o                         
  -4  -2   5        145.79        175.25        13.85 o                         
  -3  -2   5       4129.24       4189.79        74.89 o                         
  -2  -2   5       3636.80       3678.87        68.58 o                         
  -1  -2   5       9931.48      10153.24       222.26 o                         
   0  -2   5       6095.88       6106.91        97.92 o                         
   1  -2   5        311.26        329.00        14.77 o                         
   2  -2   5      16602.99      16617.55       222.63 o                         
   3  -2   5      15568.34      15357.60       227.87 o                         
   4  -2   5      12525.46      12272.33       200.88 o                         
   5  -2   5      13807.93      13471.28       277.19 o                         
   6  -2   5         17.06         21.02        16.80 o                         
   7  -2   5       3805.67       3911.88       146.31 o                         
   8  -2   5       5808.67       5791.67       235.77 o                         
   9  -2   5       4467.59       4739.57       217.02 o                         
  10  -2   5       2949.36       3076.41       185.18 o                         
  11  -2   5          0.66         50.43        74.23 o                         
  12  -2   5        651.24        535.19       163.00 o                         
 -15  -1   5        191.34         -4.94        74.23 o                         
 -14  -1   5         12.84         20.35        32.77 o                         
 -13  -1   5         83.78        102.74        42.21 o                         
 -12  -1   5       2317.65       2284.24       140.18 o                         
 -11  -1   5       5050.58       4890.51       161.42 o                         
 -10  -1   5        363.72        417.09        38.48 o                         
  -9  -1   5        644.37        634.33        40.41 o                         
  -8  -1   5        341.07        310.75        24.66 o                         
  -7  -1   5       7555.36       7566.12       120.88 o                         
  -6  -1   5      19385.94      19691.45       265.41 o                         
  -5  -1   5       7583.43       7823.21       112.66 o                         
  -4  -1   5        176.27        214.70        13.19 o                         
  -3  -1   5       2346.49       2272.51        49.19 o                         
  -2  -1   5      31052.21      32221.42       373.81 o                         
  -1  -1   5      17166.83      17467.78       230.20 o                         
   0  -1   5        848.53        849.17        31.96 o                         
   1  -1   5       7700.23       8008.83       130.30 o                         
   2  -1   5       2897.83       2587.26        89.37 o                         
   3  -1   5      11007.49      10438.08       208.08 o                         
   4  -1   5      16490.11      15856.67       297.41 o                         
   5  -1   5        389.06        436.29        36.12 o                         
   6  -1   5       5311.25       5417.21       170.76 o                         
   7  -1   5       5954.28       5892.04       225.75 o                         
   8  -1   5       5458.97       5626.83       236.19 o                         
   9  -1   5       3760.35       3748.41       199.48 o                         
  10  -1   5        270.02        272.16       124.94 o                         
  11  -1   5        897.40       1004.95       157.89 o                         
  12  -1   5       1270.58        874.48       212.88 o                         
 -15   0   5        142.75        144.98        79.10 o                         
 -14   0   5         32.75        116.83        55.71 o                         
 -13   0   5       2273.73       2238.42       145.84 o                         
 -12   0   5       5335.49       5431.87       221.70 o                         
 -11   0   5       3238.04       3297.78       122.76 o                         
 -10   0   5        164.52        138.50        21.99 o                         
  -9   0   5        451.75        418.25        30.72 o                         
  -8   0   5       7414.51       7329.36       132.36 o                         
  -7   0   5      15553.92      15864.93       217.45 o                         
  -6   0   5       5037.98       4941.25       102.17 o                         
  -5   0   5        324.26        405.79        24.56 o                         
  -4   0   5       1320.98       1189.99        46.35 o                         
  -3   0   5      17172.26      17519.08       180.75 o                         
  -2   0   5      38908.52      41003.15       396.80 o                         
  -1   0   5       4407.02       4471.46        74.00 o                         
   0   0   5       5595.89       5521.13       115.53 o                         
   1   0   5       8385.67       8359.06       157.14 o                         
   2   0   5      10313.68      10293.00       171.38 o                         
   3   0   5       7589.01       7175.35       197.56 o                         
   4   0   5       1796.64       1759.09        78.77 o                         
   5   0   5       4658.14       4381.92       227.64 o                         
   6   0   5       1673.53       1559.22        87.38 o                         
   7   0   5       6355.20       6549.45       220.70 o                         
   8   0   5       6269.46       6166.52       304.15 o                         
   9   0   5        998.71        863.50       170.30 o                         
  10   0   5        711.98        752.44        91.62 o                         
  11   0   5        582.75        601.70       101.84 o                         
 -15   1   5        234.19        194.13        87.03 o                         
 -14   1   5        705.49        765.63        90.66 o                         
 -13   1   5       3686.44       3495.67       184.06 o                         
 -12   1   5       3297.42       3337.48       171.99 o                         
 -11   1   5        384.37        386.49        43.59 o                         
 -10   1   5          8.12         -9.15        11.85 o                         
  -9   1   5       6357.78       6032.03       220.15 o                         
  -8   1   5      17358.14      17128.69       267.76 o                         
  -7   1   5       5566.71       5604.77       117.70 o                         
  -6   1   5        673.67        703.57        39.66 o                         
  -5   1   5        221.88        208.56        18.40 o                         
  -4   1   5      22058.81      22704.67       373.37 o                         
  -3   1   5      36480.13      37284.46       523.46 o                         
  -2   1   5       8053.79       8117.13       123.48 o                         
  -1   1   5         73.87         66.56        12.17 o                         
   0   1   5       1742.04       1903.08        66.95 o                         
   1   1   5       8330.57       7951.08       227.49 o                         
   2   1   5      12163.31      11649.89       253.32 o                         
   3   1   5       1767.71       1691.09        58.78 o                         
   4   1   5        893.06        801.40        90.34 o                         
   5   1   5         61.10        124.88        31.49 o                         
   6   1   5       5196.12       5581.63       255.40 o                         
   7   1   5       7108.85       7921.73       329.32 o                         
   8   1   5       1664.65       1788.02       110.59 o                         
   9   1   5        166.58        178.50        59.64 o                         
  10   1   5        291.62        262.44        74.49 o                         
  11   1   5       1413.97       1548.11       208.77 o                         
 -15   2   5        377.38        315.25        76.39 o                         
 -14   2   5       3020.08       3019.86       184.79 o                         
 -13   2   5       2195.55       2154.77       142.87 o                         
 -12   2   5       1245.31       1234.24       102.75 o                         
 -11   2   5        263.77        228.58        42.15 o                         
 -10   2   5       4563.87       4606.75       460.61 o                         
  -9   2   5      16358.96      16319.46       295.86 o                         
  -8   2   5       2653.13       2707.42        97.53 o                         
  -7   2   5        312.42        326.60        27.71 o                         
  -6   2   5        123.85         96.50        12.28 o                         
  -5   2   5       9777.57       9337.94       182.18 o                         
  -4   2   5      26528.47      26449.01       419.55 o                         
  -3   2   5       9117.53       9393.54       137.38 o                         
  -2   2   5       1262.83       1195.75        56.82 o                         
  -1   2   5        166.29        246.65        32.08 o                         
   0   2   5       6287.66       6487.31       201.27 o                         
   1   2   5      13553.99      12463.28       429.21 o                         
   2   2   5       4387.66       4341.98       154.47 o                         
   3   2   5        130.95        131.33        20.66 o                         
   4   2   5        341.73        337.83        46.16 o                         
   5   2   5       1579.10       1617.85       103.38 o                         
   6   2   5       9487.50      10337.49       452.99 o                         
   7   2   5       3162.12       3548.46       218.33 o                         
   8   2   5        141.47        245.82        65.64 o                         
   9   2   5        160.11        272.14       108.46 o                         
  10   2   5       1103.88       1288.93       153.14 o                         
 -15   3   5       1499.14       1360.69       197.78 o                         
 -14   3   5       1207.07       1137.83       108.99 o                         
 -13   3   5       1017.31        926.71        95.64 o                         
 -12   3   5        230.14        244.54        62.35 o                         
 -11   3   5       3318.17       3454.84       216.31 o                         
 -10   3   5      12423.67      13101.66       284.63 o                         
  -9   3   5       2607.25       2674.56       108.84 o                         
  -8   3   5        880.74        885.43        48.29 o                         
  -7   3   5         26.93         35.84         9.05 o                         
  -6   3   5       3866.75       3396.95        70.22 o                         
  -5   3   5      15204.09      14867.59       289.13 o                         
  -4   3   5       3432.26       3344.40        80.98 o                         
  -3   3   5       3554.26       3604.20        92.21 o                         
  -2   3   5        700.19        677.70        51.38 o                         
  -1   3   5       2833.37       2904.18       127.08 o                         
   0   3   5      22777.49      21999.32       485.28 o                         
   1   3   5       9632.01       9527.20       216.23 o                         
   2   3   5       1723.56       1688.62       109.26 o                         
   3   3   5       1035.20       1001.70        84.52 o                         
   4   3   5         87.04        145.47        48.31 o                         
   5   3   5       6373.66       6488.94       294.03 o                         
   6   3   5       2129.77       2244.13       173.93 o                         
   7   3   5        224.17        352.07       109.88 o                         
   8   3   5         41.74        151.58        64.25 o                         
   9   3   5        520.21        572.45       141.71 o                         
  10   3   5       2814.24       3244.12       306.59 o                         
 -15   4   5        906.55        686.57       146.02 o                         
 -14   4   5       1514.90       1435.71       128.41 o                         
 -13   4   5        318.94        307.36        73.93 o                         
 -12   4   5        394.41        489.70       118.72 o                         
 -11   4   5       3114.65       3156.53       170.78 o                         
 -10   4   5       1363.53       1529.29        77.67 o                         
  -9   4   5       1533.27       1460.55        63.04 o                         
  -8   4   5        626.67        583.59        78.02 o                         
  -7   4   5       2002.82       1829.44        83.89 o                         
  -6   4   5      10655.58      10358.34       193.20 o                         
  -5   4   5       2789.03       2729.79       113.90 o                         
  -4   4   5       3431.25       3617.66        80.24 o                         
  -3   4   5       3357.80       3437.49       161.58 o                         
  -2   4   5       1785.29       1687.29        75.87 o                         
  -1   4   5      14528.72      14832.73       587.52 o                         
   0   4   5      11655.08      11302.50       587.65 o                         
   1   4   5       9197.19       9078.43       603.22 o                         
   2   4   5       3554.04       3050.32       330.73 o                         
   3   4   5        498.78        419.49        79.10 o                         
   4   4   5       7572.25       7528.16       333.35 o                         
   5   4   5       4104.26       3744.41       346.80 o                         
   6   4   5        951.69       1043.68       131.27 o                         
   7   4   5       1026.29       1152.66       140.36 o                         
   8   4   5         74.71        160.35        76.71 o                         
   9   4   5       2360.75       2666.91       230.62 o                         
 -15   5   5       1641.43       1605.08       225.61 o                         
 -14   5   5       1033.98        952.20       137.52 o                         
 -13   5   5         25.43         43.42        46.17 o                         
 -12   5   5        771.61        843.22        92.24 o                         
 -11   5   5        794.21        818.80       107.79 o                         
 -10   5   5       1617.46       1597.50       146.16 o                         
  -9   5   5       1779.34       1568.95       112.23 o                         
  -8   5   5        654.49        624.70        69.24 o                         
  -7   5   5       3872.52       3809.37       160.93 o                         
  -6   5   5       1840.12       1747.74       120.70 o                         
  -5   5   5       3934.63       3787.61       197.27 o                         
  -4   5   5       6082.46       5990.64       136.66 o                         
  -3   5   5       1378.59       1376.77        80.90 o                         
  -2   5   5       9416.14       8918.28       228.56 o                         
  -1   5   5      12414.46      12906.53       377.72 o                         
   0   5   5       8653.00       8974.05      1303.05 o                         
   1   5   5       4758.49       5256.83       699.20 o                         
   2   5   5        161.27        164.80        50.52 o                         
   3   5   5       6812.44       6587.40       426.80 o                         
   4   5   5       4815.14       4921.94       389.34 o                         
   5   5   5       1822.38       1622.39       201.33 o                         
   6   5   5       2383.42       2435.20       263.28 o                         
   7   5   5         22.26        -50.05        50.05 o                         
   8   5   5       1662.56       1695.43       190.43 o                         
 -14   6   5        106.37        154.93        82.51 o                         
 -13   6   5         37.88        -47.70        48.96 o                         
 -12   6   5        589.01        611.65        88.88 o                         
 -11   6   5       1331.68       1486.07       151.88 o                         
 -10   6   5       5535.51       5843.26       299.60 o                         
  -9   6   5        205.66        227.39        31.69 o                         
  -8   6   5        237.43        220.86        35.39 o                         
  -7   6   5       2999.41       2996.67       121.54 o                         
  -6   6   5       4205.79       4092.03       232.15 o                         
  -5   6   5       3491.27       3452.04       210.71 o                         
  -4   6   5         34.37         41.87         9.24 o                         
  -3   6   5       3177.07       3201.92       217.17 o                         
  -2   6   5       4138.80       4226.83       224.99 o                         
  -1   6   5       8749.18       8207.64       443.00 o                         
   0   6   5       5169.17       5199.62       446.57 o                         
   1   6   5         11.75         -4.87        28.87 o                         
   2   6   5       4354.30       4449.32       593.31 o                         
   3   6   5       5351.21       5355.05       357.41 o                         
   4   6   5       4105.37       3808.27       259.90 o                         
   5   6   5       2707.53       2650.58       360.43 o                         
   6   6   5          7.07        -63.21       222.10 o                         
   7   6   5        711.72        540.23       101.12 o                         
 -13   7   5        628.82        616.27        90.83 o                         
 -12   7   5       2870.85       2900.45       232.26 o                         
 -11   7   5       4140.75       3909.28       487.71 o                         
 -10   7   5        673.52        607.83        97.13 o                         
  -9   7   5         12.10         61.06        39.71 o                         
  -8   7   5       1755.30       1809.22       105.65 o                         
  -7   7   5       5537.18       5523.75       405.34 o                         
  -6   7   5       9387.11       9841.88       503.40 o                         
  -5   7   5        887.73        859.08       109.81 o                         
  -4   7   5       1432.16       1377.27        58.00 o                         
  -3   7   5       2058.44       2047.19       181.96 o                         
  -2   7   5       7369.29       7706.89       619.99 o                         
  -1   7   5       4819.43       5217.32       301.23 o                         
   0   7   5        335.25        350.59        59.69 o                         
   1   7   5       1886.92       1894.04       131.37 o                         
   2   7   5       3001.61       3226.81       236.34 o                         
   3   7   5       3831.44       4046.69       284.15 o                         
   4   7   5       3359.79       3391.05       366.14 o                         
   5   7   5        466.52        410.67       123.83 o                         
   6   7   5        449.10        359.47       155.66 o                         
 -13   8   5       2419.23       2665.79       331.63 o                         
 -12   8   5       3632.59       3536.08       266.46 o                         
 -11   8   5       1739.90       1772.82       182.17 o                         
 -10   8   5         22.11         44.59        44.45 o                         
  -9   8   5        946.48        965.17       131.07 o                         
  -8   8   5       5654.39       6167.27       333.03 o                         
  -7   8   5       7278.04       7717.27       352.49 o                         
  -6   8   5       1473.24       1608.75       188.36 o                         
  -5   8   5        164.05        243.24        63.95 o                         
  -4   8   5        998.36        889.20        63.01 o                         
  -3   8   5       3381.33       3671.15       221.37 o                         
  -2   8   5       4622.15       4667.43       297.61 o                         
  -1   8   5        548.60        677.25       114.19 o                         
   0   8   5        285.96        260.89        62.84 o                         
   1   8   5       1854.52       1872.02       185.35 o                         
   2   8   5       4286.05       4733.08       538.32 o                         
   3   8   5       4241.29       3981.98       546.32 o                         
   4   8   5        891.19        879.35       278.87 o                         
   5   8   5        346.41        403.69       105.23 o                         
 -12   9   5       1562.79       1563.34       269.72 o                         
 -11   9   5        128.77         77.68        51.33 o                         
 -10   9   5        237.21        258.90       117.57 o                         
  -9   9   5       3990.97       4310.10       403.81 o                         
  -8   9   5       5523.02       6029.35       248.70 o                         
  -7   9   5       2083.53       2060.32       141.91 o                         
  -6   9   5        239.13        310.53        80.34 o                         
  -5   9   5        225.87        101.83        33.49 o                         
  -4   9   5       3143.52       3038.97       553.66 o                         
  -3   9   5       6154.09       6287.87       435.71 o                         
  -2   9   5       1268.29       1293.88       161.51 o                         
  -1   9   5        161.65        256.00        82.11 o                         
   0   9   5        199.50        239.83        68.99 o                         
   1   9   5       2317.40       2960.41       261.96 o                         
   2   9   5       3450.29       3343.75       257.03 o                         
   3   9   5       1231.04       1317.94       193.61 o                         
   4   9   5         27.37        108.74        92.53 o                         
 -11  10   5        149.93        166.69       108.74 o                         
 -10  10   5       2592.19       3089.24       268.88 o                         
  -9  10   5       3147.23       3352.55       272.66 o                         
  -8  10   5       1977.47       1846.29       229.30 o                         
  -7  10   5        919.71        851.44       132.87 o                         
  -6  10   5        124.45        126.01        78.99 o                         
  -5  10   5       2668.57       2858.41       249.48 o                         
  -4  10   5       5380.12       5708.83       822.54 o                         
  -3  10   5       2370.48       2569.63       240.15 o                         
  -2  10   5        986.34        940.40       143.20 o                         
  -1  10   5         17.46          9.83        90.20 o                         
   0  10   5       1524.47       1741.40       475.05 o                         
   1  10   5       2720.55       2780.49       236.42 o                         
   2  10   5       1020.14       1285.90       407.50 o                         
  -8  11   5        780.23        699.49       130.88 o                         
  -7  11   5          1.60          4.49        65.32 o                         
  -6  11   5       1006.23        862.85       143.16 o                         
  -5  11   5       3712.83       3770.67       344.12 o                         
  -4  11   5       3193.61       3622.76       336.57 o                         
  -3  11   5       1965.84       2054.85       223.99 o                         
  -2  11   5        111.50        232.77       208.81 o                         
  -1  11   5        583.92        679.04       177.43 o                         
   0  11   5       2044.13       2136.24       281.06 o                         
  -1 -16   6        361.38        374.21       127.87 o                         
   0 -16   6       2131.16       1662.96       285.51 o                         
   1 -16   6       1319.97       1385.73       263.94 o                         
   2 -16   6        238.47        189.16       105.19 o                         
   3 -16   6         34.94          1.67        68.52 o                         
  -3 -15   6        488.10        516.13       172.81 o                         
  -2 -15   6         78.11        171.18        66.66 o                         
  -1 -15   6       2071.66       2188.67       177.87 o                         
   0 -15   6       1597.16       1416.22       277.48 o                         
   1 -15   6        416.32        160.09        62.31 o                         
   2 -15   6        265.94        163.31        80.35 o                         
   3 -15   6        491.71        408.89       117.29 o                         
   4 -15   6       2561.49       2252.92       185.28 o                         
   5 -15   6       1725.11       1666.14       207.73 o                         
   6 -15   6        158.32        265.75       126.41 o                         
  -5 -14   6       1803.30       1700.67       214.83 o                         
  -4 -14   6       1633.62       1525.89       159.13 o                         
  -3 -14   6        117.40        294.21        84.60 o                         
  -2 -14   6       1525.93       1802.64       181.02 o                         
  -1 -14   6       1881.49       1874.00       187.59 o                         
   0 -14   6       1724.40       1622.15       147.43 o                         
   1 -14   6       1506.81       1294.46       136.38 o                         
   2 -14   6         46.63         20.82        47.42 o                         
   3 -14   6       2345.90       2563.77       239.07 o                         
   4 -14   6       2234.44       2205.59       200.26 o                         
   5 -14   6       1592.62       1745.38       158.66 o                         
   6 -14   6        541.21        568.83       141.30 o                         
   7 -14   6         40.25        120.98        51.78 o                         
   8 -14   6       1521.70       1365.07       233.12 o                         
  -7 -13   6       2369.77       2668.92       270.97 o                         
  -6 -13   6       2528.26       2412.24       191.83 o                         
  -5 -13   6       2027.08       2201.62       181.43 o                         
  -4 -13   6         34.20         -0.10        35.24 o                         
  -3 -13   6       1706.15       1792.85       171.20 o                         
  -2 -13   6       3917.41       3854.66       252.71 o                         
  -1 -13   6       3246.50       3584.02       249.99 o                         
   0 -13   6       3806.93       3918.79       219.69 o                         
   1 -13   6        164.28        135.12        62.11 o                         
   2 -13   6        782.87        865.57       127.18 o                         
   3 -13   6       2641.80       2707.86       250.20 o                         
   4 -13   6       3536.21       3611.30       139.45 o                         
   5 -13   6       1438.46       1491.65       103.03 o                         
   6 -13   6          9.50         14.62        23.45 o                         
   7 -13   6       1616.57       1649.40       145.90 o                         
   8 -13   6       1840.94       1930.46       193.37 o                         
   9 -13   6       1277.84       1289.73       160.69 o                         
  -8 -12   6       1167.47       1066.54       148.01 o                         
  -7 -12   6       2075.56       2388.06       170.18 o                         
  -6 -12   6       1464.85       1586.50       269.68 o                         
  -5 -12   6         35.75         69.30        39.50 o                         
  -4 -12   6       2006.78       2254.39       206.17 o                         
  -3 -12   6       5335.17       5684.95       289.98 o                         
  -2 -12   6       6294.83       6402.83       236.72 o                         
  -1 -12   6       4826.09       4939.16       280.69 o                         
   0 -12   6        361.31        257.14        72.83 o                         
   1 -12   6        355.29        343.99        92.50 o                         
   2 -12   6       3167.88       3206.64       230.62 o                         
   3 -12   6       5419.51       5404.93       363.50 o                         
   4 -12   6       4557.60       4603.04       155.39 o                         
   5 -12   6        628.13        610.27        54.03 o                         
   6 -12   6        876.87        829.35        66.98 o                         
   7 -12   6       3147.84       3083.44       138.04 o                         
   8 -12   6       2494.98       2559.07       129.07 o                         
   9 -12   6        694.03        627.91       110.22 o                         
  10 -12   6         19.43         48.76       127.48 o                         
  -9 -11   6        840.82        800.29       204.22 o                         
  -8 -11   6       2424.20       2191.35       253.89 o                         
  -7 -11   6       1890.33       1824.88       204.19 o                         
  -6 -11   6        621.67        463.15        75.29 o                         
  -5 -11   6        245.89        189.55        76.00 o                         
  -4 -11   6       2898.77       3003.54       145.72 o                         
  -3 -11   6       5165.01       5146.89       304.07 o                         
  -2 -11   6       5890.26       5667.02       175.95 o                         
  -1 -11   6       3085.52       3227.76       195.62 o                         
   0 -11   6        201.44        248.33        49.55 o                         
   1 -11   6       3055.05       3252.46       175.19 o                         
   2 -11   6       5702.45       6190.77       259.29 o                         
   3 -11   6       5805.24       5851.47       217.43 o                         
   4 -11   6       1619.93       1511.60        78.21 o                         
   5 -11   6        521.65        598.72        50.71 o                         
   6 -11   6       3003.72       3145.27       121.04 o                         
   7 -11   6       4031.94       3917.07       227.63 o                         
   8 -11   6       2276.89       2266.13       117.87 o                         
   9 -11   6        120.94        136.26        37.28 o                         
  10 -11   6        524.96        459.49        75.69 o                         
  11 -11   6        994.56        965.84       142.82 o                         
 -11 -10   6        102.02         51.48       133.43 o                         
 -10 -10   6        395.86        233.63        71.77 o                         
  -9 -10   6       1727.80       1479.71       135.38 o                         
  -8 -10   6       2127.58       2065.27       276.13 o                         
  -7 -10   6       2126.98       1934.99       143.96 o                         
  -6 -10   6         30.39        -21.55        30.40 o                         
  -5 -10   6       1577.32       1649.82        89.57 o                         
  -4 -10   6       6144.20       5872.12       207.41 o                         
  -3 -10   6       8615.34       8595.04       549.06 o                         
  -2 -10   6       3598.67       3425.94       130.34 o                         
  -1 -10   6        478.86        444.96        45.31 o                         
   0 -10   6       2589.86       2754.17       134.37 o                         
   1 -10   6       8896.48       8957.28       232.07 o                         
   2 -10   6      10422.06      10461.11       292.44 o                         
   3 -10   6       2573.82       2646.40        96.98 o                         
   4 -10   6        130.79        141.93        54.24 o                         
   5 -10   6       2468.85       2399.52        97.94 o                         
   6 -10   6       5953.56       5746.66       239.47 o                         
   7 -10   6       3572.93       3394.63       137.72 o                         
   8 -10   6        476.92        433.65        52.13 o                         
   9 -10   6         23.46         34.99        23.54 o                         
  10 -10   6       1279.55       1180.93        91.35 o                         
  11 -10   6        668.96        603.15        87.53 o                         
 -12  -9   6        378.18        439.67       166.27 o                         
 -11  -9   6        174.83        195.00        66.29 o                         
 -10  -9   6       1298.51       1258.79       124.83 o                         
  -9  -9   6       2715.66       2792.51       179.17 o                         
  -8  -9   6       2797.21       2736.37       169.61 o                         
  -7  -9   6        811.64        727.22        84.08 o                         
  -6  -9   6        468.34        458.25       108.03 o                         
  -5  -9   6       4554.54       4373.53       198.96 o                         
  -4  -9   6       3817.02       3285.32       202.52 o                         
  -3  -9   6       5127.20       5120.33       363.01 o                         
  -2  -9   6        588.48        527.06        42.81 o                         
  -1  -9   6       2410.90       2301.82        93.85 o                         
   0  -9   6      10991.59      10757.82       204.13 o                         
   1  -9   6       8808.24       8926.93       178.27 o                         
   2  -9   6       2026.86       2165.35        73.95 o                         
   3  -9   6        785.24        821.00        44.99 o                         
   4  -9   6       2677.64       2645.98       111.12 o                         
   5  -9   6       2681.56       2720.87       108.96 o                         
   6  -9   6       5130.60       5220.67       146.23 o                         
   7  -9   6       1661.63       1713.56        94.69 o                         
   8  -9   6        166.91        132.58        28.79 o                         
   9  -9   6        526.62        530.55        60.40 o                         
  10  -9   6       1028.13        991.51        83.11 o                         
  11  -9   6       1311.54       1238.64        98.66 o                         
  12  -9   6        450.84        444.99        89.64 o                         
 -13  -8   6        651.72        848.94       205.23 o                         
 -12  -8   6         17.50        164.19       107.34 o                         
 -11  -8   6        675.96        708.52       161.89 o                         
 -10  -8   6       1908.11       1908.83       145.46 o                         
  -9  -8   6       4337.51       4243.72       243.98 o                         
  -8  -8   6       3987.72       3786.90       339.21 o                         
  -7  -8   6         28.79         23.11        29.84 o                         
  -6  -8   6       1898.47       1881.91       151.88 o                         
  -5  -8   6       5102.47       4737.18       208.51 o                         
  -4  -8   6       6462.50       6218.88       149.03 o                         
  -3  -8   6       1797.35       1701.78        64.08 o                         
  -2  -8   6       1913.39       1961.28        65.05 o                         
  -1  -8   6       3898.32       3720.33       102.70 o                         
   0  -8   6       8707.70       8637.24       165.98 o                         
   1  -8   6       5569.44       5759.64       117.77 o                         
   2  -8   6        616.51        684.99        35.50 o                         
   3  -8   6        551.49        521.61        32.42 o                         
   4  -8   6       3704.68       3622.21       121.43 o                         
   5  -8   6       6207.55       6009.70       149.34 o                         
   6  -8   6       3364.93       3428.02       107.23 o                         
   7  -8   6       1903.41       2004.81       101.68 o                         
   8  -8   6         89.08        127.20        32.10 o                         
   9  -8   6       2077.01       2017.55       113.59 o                         
  10  -8   6       2230.18       1961.12       118.78 o                         
  11  -8   6       1162.78       1203.98        96.68 o                         
  12  -8   6        671.75        731.83        80.07 o                         
 -14  -7   6        578.87        638.57       182.13 o                         
 -13  -7   6          9.38         40.47        50.76 o                         
 -12  -7   6        380.73        460.28        98.35 o                         
 -11  -7   6       2383.04       2484.11       133.00 o                         
 -10  -7   6       6949.04       7047.15       223.46 o                         
  -9  -7   6       5454.87       5411.30       182.52 o                         
  -8  -7   6        131.42        131.71        32.25 o                         
  -7  -7   6        369.51        413.64        40.52 o                         
  -6  -7   6       3541.88       3656.88       152.70 o                         
  -5  -7   6       8886.70       8473.81       191.23 o                         
  -4  -7   6       4708.74       4478.02       117.05 o                         
  -3  -7   6        320.44        337.39        22.03 o                         
  -2  -7   6       1451.35       1424.21        41.79 o                         
  -1  -7   6       4347.30       4390.32        97.02 o                         
   0  -7   6       6938.73       7034.34       133.63 o                         
   1  -7   6       3779.99       4012.05        88.48 o                         
   2  -7   6        162.05        186.45        16.88 o                         
   3  -7   6       3079.91       3169.94        79.24 o                         
   4  -7   6        505.75        525.15        38.49 o                         
   5  -7   6       2650.11       2633.27        87.61 o                         
   6  -7   6       2654.23       2797.08       113.37 o                         
   7  -7   6          7.98         48.44        25.73 o                         
   8  -7   6       3257.41       3322.12       139.88 o                         
   9  -7   6       2972.32       3004.97       140.35 o                         
  10  -7   6       3358.93       3232.99       153.67 o                         
  11  -7   6       1830.93       1888.86       122.62 o                         
  12  -7   6        185.54        195.74        46.43 o                         
 -14  -6   6        140.08        118.89        66.58 o                         
 -13  -6   6        109.51        175.29        55.58 o                         
 -12  -6   6       1529.83       1659.71       107.93 o                         
 -11  -6   6       4434.33       4548.74       174.49 o                         
 -10  -6   6       3700.08       3846.03       150.46 o                         
  -9  -6   6        399.72        391.31        52.05 o                         
  -8  -6   6        545.35        547.34        44.12 o                         
  -7  -6   6       2842.41       2773.20        90.53 o                         
  -6  -6   6      15439.26      14774.00       227.72 o                         
  -5  -6   6      11355.85      11035.58       159.70 o                         
  -4  -6   6       1910.86       1858.06        58.44 o                         
  -3  -6   6        204.71        213.76        21.09 o                         
  -2  -6   6        393.08        419.01        23.47 o                         
  -1  -6   6      10883.85      11014.88       165.50 o                         
   0  -6   6       6072.08       5954.37       126.68 o                         
   1  -6   6       2113.71       2155.51        56.99 o                         
   2  -6   6        107.00        286.95        47.82 o                         
   3  -6   6       1283.39       1305.57        43.91 o                         
   4  -6   6       8306.92       8169.58       168.53 o                         
   5  -6   6       5776.31       5963.61       163.17 o                         
   6  -6   6        542.07        567.34        47.89 o                         
   7  -6   6        785.03        781.20        60.51 o                         
   8  -6   6       2571.57       2703.91       124.75 o                         
   9  -6   6       5629.01       5744.58       199.12 o                         
  10  -6   6       2819.18       2815.85       143.83 o                         
  11  -6   6          3.34         12.18        28.53 o                         
  12  -6   6        769.31        807.57        85.70 o                         
 -14  -5   6          3.36          9.24        44.00 o                         
 -13  -5   6        599.77        743.39        78.84 o                         
 -12  -5   6       3426.24       3391.51       141.64 o                         
 -11  -5   6       2601.30       2786.03       134.53 o                         
 -10  -5   6        782.58        717.21        50.15 o                         
  -9  -5   6          8.90         21.60        19.62 o                         
  -8  -5   6       1686.61       1697.86        77.20 o                         
  -7  -5   6      11956.03      11302.51       195.91 o                         
  -6  -5   6      15432.56      14921.05       213.60 o                         
  -5  -5   6       5300.55       5223.20       145.83 o                         
  -4  -5   6        281.93        238.47        16.85 o                         
  -3  -5   6        453.25        453.51        21.93 o                         
  -2  -5   6      13510.34      13411.39       172.74 o                         
  -1  -5   6      13250.41      12725.91       174.33 o                         
   0  -5   6       8493.73       8638.66       146.01 o                         
   1  -5   6        558.64        571.45        23.47 o                         
   2  -5   6       1231.61       1244.70        40.46 o                         
   3  -5   6      11526.81      11362.52       178.65 o                         
   4  -5   6      10720.73      10898.04       239.07 o                         
   5  -5   6       1424.43       1559.53        76.82 o                         
   6  -5   6        517.42        518.84        39.80 o                         
   7  -5   6       2146.69       2115.01        99.99 o                         
   8  -5   6       5291.28       5541.01       308.91 o                         
   9  -5   6       3484.17       3520.54       250.82 o                         
  10  -5   6         11.43        -13.49        36.81 o                         
  11  -5   6       1481.73       1861.17       148.50 o                         
  12  -5   6       1651.64       1951.80       158.74 o                         
 -14  -4   6        209.77        195.07        51.25 o                         
 -13  -4   6       2275.95       2449.30       135.28 o                         
 -12  -4   6       3038.97       3089.31       169.21 o                         
 -11  -4   6        626.92        708.62        68.22 o                         
 -10  -4   6        154.58        205.09        30.04 o                         
  -9  -4   6        241.93        246.31        41.53 o                         
  -8  -4   6       6078.74       5727.49       123.46 o                         
  -7  -4   6      13268.42      12887.59       219.20 o                         
  -6  -4   6       5687.58       5498.70        86.91 o                         
  -5  -4   6       4685.70       4328.01        94.62 o                         
  -4  -4   6        159.34        179.86        17.40 o                         
  -3  -4   6      19678.49      20242.43       319.83 o                         
  -2  -4   6      24836.85      25142.64       321.60 o                         
  -1  -4   6       5362.33       5244.47        81.11 o                         
   0  -4   6       2459.69       2477.57        52.35 o                         
   1  -4   6        711.08        731.87        26.08 o                         
   2  -4   6      14265.88      14504.43       192.03 o                         
   3  -4   6      13745.34      13613.88       192.01 o                         
   4  -4   6       3797.31       3904.97        88.42 o                         
   5  -4   6         63.09         77.32        15.97 o                         
   6  -4   6       1457.81       1396.02        67.61 o                         
   7  -4   6       4008.37       4092.12       116.34 o                         
   8  -4   6       4396.47       4565.43       242.06 o                         
   9  -4   6         73.53        119.95        39.88 o                         
  10  -4   6        984.70        962.89       103.42 o                         
  11  -4   6       1242.34       1382.24       130.75 o                         
  12  -4   6       1638.60       1456.35       248.50 o                         
 -14  -3   6       1165.60       1074.66       140.55 o                         
 -13  -3   6       2009.12       1959.29       142.52 o                         
 -12  -3   6        725.97        792.41       135.75 o                         
 -11  -3   6       2317.51       2342.75       102.19 o                         
 -10  -3   6         35.56         33.19        21.38 o                         
  -9  -3   6       3249.30       3065.69       105.35 o                         
  -8  -3   6      12411.28      11595.21       520.70 o                         
  -7  -3   6       5986.39       5909.96       122.06 o                         
  -6  -3   6       7112.97       7033.88       121.59 o                         
  -5  -3   6        470.60        517.78        34.20 o                         
  -4  -3   6      18195.00      18350.85       217.26 o                         
  -3  -3   6      28240.20      28529.47       300.96 o                         
  -2  -3   6      17462.62      18036.55       207.50 o                         
  -1  -3   6       7934.09       8187.10       123.11 o                         
   0  -3   6        298.55        280.23        19.51 o                         
   1  -3   6       7143.21       6640.17       110.43 o                         
   2  -3   6      20846.79      20644.47       269.07 o                         
   3  -3   6       4924.79       4811.49       103.70 o                         
   4  -3   6         67.07         68.71        12.45 o                         
   5  -3   6       1006.29        982.12        43.43 o                         
   6  -3   6       2322.03       2248.52        70.03 o                         
   7  -3   6       4453.06       4472.50       154.64 o                         
   8  -3   6         91.66         88.88        37.68 o                         
   9  -3   6        258.80        304.85        59.90 o                         
  10  -3   6        183.20        200.71        52.37 o                         
  11  -3   6       1555.77       1459.09       148.95 o                         
  12  -3   6       1536.98       1102.87       224.71 o                         
 -15  -2   6        622.57        552.23       132.11 o                         
 -14  -2   6       1409.70       1477.21       128.82 o                         
 -13  -2   6       3192.49       3364.81       186.10 o                         
 -12  -2   6       4157.72       4080.72       195.59 o                         
 -11  -2   6         29.18         26.19        16.15 o                         
 -10  -2   6       2270.49       2317.92        91.71 o                         
  -9  -2   6       5095.91       4959.46       131.90 o                         
  -8  -2   6       5691.76       5554.84       118.76 o                         
  -7  -2   6       9614.67       9462.77       151.94 o                         
  -6  -2   6        468.56        519.51        31.71 o                         
  -5  -2   6       9440.06       9072.67       239.93 o                         
  -4  -2   6      37974.67      39425.73       466.15 o                         
  -3  -2   6      10301.14      10703.69       138.26 o                         
  -2  -2   6       7238.68       7637.10       101.55 o                         
  -1  -2   6        306.43        303.57        20.40 o                         
   0  -2   6      21796.51      22300.10       246.33 o                         
   1  -2   6      20649.12      20864.94       264.12 o                         
   2  -2   6       1564.71       1612.70        46.19 o                         
   3  -2   6       2599.65       2486.54        62.28 o                         
   4  -2   6        704.82        708.81        36.52 o                         
   5  -2   6       3324.16       3476.44       149.98 o                         
   6  -2   6       4545.62       4542.75       151.04 o                         
   7  -2   6        266.86        316.41        64.64 o                         
   8  -2   6         74.27         17.06        39.29 o                         
   9  -2   6         30.97         57.40        45.22 o                         
  10  -2   6        921.08        902.93       125.36 o                         
  11  -2   6       1422.22       1506.85       231.35 o                         
 -15  -1   6        409.86        476.96       130.86 o                         
 -14  -1   6       3010.60       3282.18       190.22 o                         
 -13  -1   6       5033.20       5086.86       345.65 o                         
 -12  -1   6       2157.80       2077.88       134.50 o                         
 -11  -1   6        953.16        902.68        56.11 o                         
 -10  -1   6       2467.67       2449.67        89.22 o                         
  -9  -1   6       3716.57       3619.37        95.57 o                         
  -8  -1   6       5031.50       4963.20        98.45 o                         
  -7  -1   6        466.70        495.33        21.42 o                         
  -6  -1   6       6343.06       6596.33       114.06 o                         
  -5  -1   6      18631.53      19164.01       302.81 o                         
  -4  -1   6       2844.57       2944.12        66.84 o                         
  -3  -1   6      17722.24      18526.90       189.30 o                         
  -2  -1   6        153.25        186.32        12.63 o                         
  -1  -1   6      10813.89      11628.49       169.07 o                         
   0  -1   6       6243.55       6158.46       113.77 o                         
   1  -1   6       3245.61       3283.02        67.87 o                         
   2  -1   6       2652.28       2652.23        79.60 o                         
   3  -1   6         68.00         87.29        17.00 o                         
   4  -1   6       3699.85       3719.45       106.97 o                         
   5  -1   6       1692.77       1794.26       105.83 o                         
   6  -1   6       3744.07       3521.67       162.31 o                         
   7  -1   6        950.85        968.23       120.83 o                         
   8  -1   6       1392.24       1370.15       159.53 o                         
   9  -1   6        208.85        146.72        45.32 o                         
  10  -1   6       1651.68       1586.30       156.03 o                         
  11  -1   6        669.93        774.99       146.51 o                         
 -15   0   6       2795.91       3125.57       193.54 o                         
 -14   0   6       5765.07       5823.59       420.32 o                         
 -13   0   6       2575.55       2693.97       162.89 o                         
 -12   0   6        256.76        206.21        44.96 o                         
 -11   0   6       1577.82       1557.00        72.49 o                         
 -10   0   6       6484.67       6523.10       145.13 o                         
  -9   0   6       6827.77       6791.27       165.50 o                         
  -8   0   6       1785.48       1843.16        60.21 o                         
  -7   0   6        694.82        699.13        35.69 o                         
  -6   0   6       1803.10       1812.34        64.97 o                         
  -5   0   6       4933.10       5154.32       113.14 o                         
  -4   0   6      10358.18      11190.46       140.32 o                         
  -3   0   6       1869.11       1899.93        48.25 o                         
  -2   0   6       3427.23       3537.76        65.77 o                         
  -1   0   6       2946.64       3026.11        65.44 o                         
   0   0   6       2872.69       2907.38        75.05 o                         
   1   0   6       2483.14       2403.97        62.98 o                         
   2   0   6       1326.80       1251.53        45.45 o                         
   3   0   6       1355.07       1313.33        72.41 o                         
   4   0   6       2720.91       2923.65       166.76 o                         
   5   0   6       4946.02       4816.12       265.42 o                         
   6   0   6       3672.66       3567.32       151.15 o                         
   7   0   6       3483.89       3352.20       300.88 o                         
   8   0   6        568.64        577.45       105.81 o                         
   9   0   6       2478.87       2503.15       264.46 o                         
  10   0   6       1057.77       1183.54       141.21 o                         
  11   0   6       1036.47       1026.69       169.05 o                         
 -15   1   6       3667.97       4068.12       221.50 o                         
 -14   1   6       1932.32       1943.26       144.48 o                         
 -13   1   6         84.42         46.59        30.20 o                         
 -12   1   6        629.43        541.29        70.11 o                         
 -11   1   6       6257.43       6035.74       282.27 o                         
 -10   1   6       8769.15       8599.12       200.40 o                         
  -9   1   6       3700.36       3820.00       115.53 o                         
  -8   1   6         14.90         46.42        14.04 o                         
  -7   1   6        144.15        145.90        17.88 o                         
  -6   1   6        664.39        663.63        40.75 o                         
  -5   1   6       2579.61       2562.70        68.47 o                         
  -4   1   6       7710.06       7978.99       133.08 o                         
  -3   1   6         52.93         54.96        10.78 o                         
  -2   1   6        465.51        520.74        25.39 o                         
  -1   1   6       1362.90       1564.67        60.31 o                         
   0   1   6       8890.40       9218.12       204.96 o                         
   1   1   6       4118.09       3998.39       101.15 o                         
   2   1   6        440.21        417.16        30.93 o                         
   3   1   6       2043.38       2039.33        91.44 o                         
   4   1   6       2066.36       2068.39       108.25 o                         
   5   1   6       7226.55       7331.66       484.29 o                         
   6   1   6       2092.75       2361.71       166.94 o                         
   7   1   6        252.18        360.64        72.01 o                         
   8   1   6       2274.50       2626.08       194.22 o                         
   9   1   6       2399.94       2722.82       209.19 o                         
  10   1   6       1822.08       1902.98       227.00 o                         
 -15   2   6        904.81       1036.50       111.43 o                         
 -14   2   6         28.72         75.05        53.72 o                         
 -13   2   6         15.73        -21.39        29.04 o                         
 -12   2   6       1892.21       2036.35       137.21 o                         
 -11   2   6       9259.34       9635.49       245.26 o                         
 -10   2   6       5060.47       5301.09       159.67 o                         
  -9   2   6         75.99        101.84        21.85 o                         
  -8   2   6        163.81        157.25        23.58 o                         
  -7   2   6        603.65        665.63        33.92 o                         
  -6   2   6       6473.42       6591.36       182.32 o                         
  -5   2   6      11822.75      11649.68       230.25 o                         
  -4   2   6       3063.55       2965.39        74.13 o                         
  -3   2   6        654.93        599.20        29.88 o                         
  -2   2   6        214.55        374.65        69.23 o                         
  -1   2   6      17920.27      17045.03       330.59 o                         
   0   2   6       8762.28       8775.26       225.56 o                         
   1   2   6        343.66        336.07        50.43 o                         
   2   2   6       1761.57       1915.01       108.88 o                         
   3   2   6       2385.77       2345.32       104.42 o                         
   4   2   6       8219.92       8413.76       415.84 o                         
   5   2   6       2282.55       2466.00       168.57 o                         
   6   2   6         40.75         44.97        39.64 o                         
   7   2   6       2966.60       3506.98       347.56 o                         
   8   2   6       3141.49       3881.04       250.96 o                         
   9   2   6       2378.58       2747.14       319.42 o                         
  10   2   6       1027.93       1267.33       193.33 o                         
 -15   3   6        271.96        231.80        88.56 o                         
 -14   3   6         21.96        -12.56        43.49 o                         
 -13   3   6        533.83        507.12        72.95 o                         
 -12   3   6       5597.04       5880.03       305.55 o                         
 -11   3   6       3330.17       3477.93       175.66 o                         
 -10   3   6       3091.91       3022.91       119.63 o                         
  -9   3   6        914.69        902.11        54.85 o                         
  -8   3   6        621.48        638.22        38.74 o                         
  -7   3   6       7618.72       7501.77       196.14 o                         
  -6   3   6       9433.27       9122.44       211.12 o                         
  -5   3   6       2775.76       2630.04        87.57 o                         
  -4   3   6       1303.25       1211.26        68.01 o                         
  -3   3   6        483.82        514.25        36.77 o                         
  -2   3   6      17354.32      17749.06       656.89 o                         
  -1   3   6      12345.79      11859.56       295.04 o                         
   0   3   6        613.70        619.89        53.91 o                         
   1   3   6        524.86        520.63        55.93 o                         
   2   3   6       1936.10       1784.26       117.53 o                         
   3   3   6      12217.52      11712.96       340.06 o                         
   4   3   6       1950.62       1912.34        87.04 o                         
   5   3   6        339.85        375.10        74.42 o                         
   6   3   6       2470.46       2400.37       185.72 o                         
   7   3   6       1951.42       2361.84       194.33 o                         
   8   3   6       2650.06       2929.34       228.59 o                         
   9   3   6       1221.17       1416.34       200.91 o                         
 -15   4   6        497.50        619.16       155.35 o                         
 -14   4   6         27.02        108.19        42.47 o                         
 -13   4   6       3206.72       3494.23       246.16 o                         
 -12   4   6       2836.66       2609.74       162.40 o                         
 -11   4   6       3073.74       3031.00       205.92 o                         
 -10   4   6       2266.75       2160.88        83.71 o                         
  -9   4   6        552.24        531.89        79.10 o                         
  -8   4   6      11744.75      11695.98       398.73 o                         
  -7   4   6       9649.26       8911.91       163.87 o                         
  -6   4   6       3627.93       3570.32       144.26 o                         
  -5   4   6       3211.32       3081.56       106.74 o                         
  -4   4   6        130.93        147.52        17.11 o                         
  -3   4   6      11777.78      11917.27       218.55 o                         
  -2   4   6      13674.01      13935.38       299.99 o                         
  -1   4   6       1883.94       1853.44       101.04 o                         
   0   4   6        110.97         56.72        28.98 o                         
   1   4   6       1587.80       1927.82       225.09 o                         
   2   4   6       6439.76       5892.84       562.46 o                         
   3   4   6       1459.64       1252.99       129.48 o                         
   4   4   6        353.83        337.34        67.58 o                         
   5   4   6       1314.02       1252.82       137.91 o                         
   6   4   6        849.25       1275.23       149.34 o                         
   7   4   6       2376.35       2722.68       224.50 o                         
   8   4   6        974.03       1206.61       152.72 o                         
 -15   5   6         16.29         98.16        82.44 o                         
 -14   5   6        931.69       1186.53       153.23 o                         
 -13   5   6       2188.05       1931.71       186.07 o                         
 -12   5   6       2109.64       2231.00       153.33 o                         
 -11   5   6       3330.51       3509.70       301.37 o                         
 -10   5   6        175.93        130.06       100.14 o                         
  -9   5   6       5675.75       5416.44       271.39 o                         
  -8   5   6       9781.34       8760.31       303.56 o                         
  -7   5   6       8171.00       7878.22       180.79 o                         
  -6   5   6       1029.82        941.21        75.35 o                         
  -5   5   6       1696.76       1793.24       109.77 o                         
  -4   5   6       8289.14       8200.07       225.02 o                         
  -3   5   6       7706.06       7716.44       262.59 o                         
  -2   5   6       2304.23       2197.10       117.09 o                         
  -1   5   6        535.69        526.27        65.69 o                         
   0   5   6        432.88        503.43       120.04 o                         
   1   5   6       4851.02       5510.20       713.18 o                         
   2   5   6       3826.29       4027.49       371.67 o                         
   3   5   6         80.86         49.54        34.39 o                         
   4   5   6          8.91          9.90       121.92 o                         
   5   5   6        411.69        221.74       133.12 o                         
   6   5   6       1765.52       1743.77       305.37 o                         
   7   5   6        654.61        722.11       134.48 o                         
   8   5   6         32.32        185.96        80.21 o                         
 -13   6   6       2190.30       2252.29       165.64 o                         
 -12   6   6       1893.12       1765.33       174.01 o                         
 -11   6   6         58.38         85.27        99.10 o                         
 -10   6   6       4149.16       4110.02       253.05 o                         
  -9   6   6       7004.74       6458.53       301.88 o                         
  -8   6   6       4291.90       4180.78       152.02 o                         
  -7   6   6        873.72        794.96        64.37 o                         
  -6   6   6        340.66        249.03        45.41 o                         
  -5   6   6       5251.86       4762.76       346.32 o                         
  -4   6   6       6089.13       6075.70       315.64 o                         
  -3   6   6        944.14        924.79        75.75 o                         
  -2   6   6        560.51        502.76        61.47 o                         
  -1   6   6        145.37        140.12        32.33 o                         
   0   6   6       3940.82       4021.36       233.36 o                         
   1   6   6       3734.01       3685.04       470.73 o                         
   2   6   6        432.90        557.13        97.96 o                         
   3   6   6       1047.57        966.96       136.35 o                         
   4   6   6         40.36         31.05        45.54 o                         
   5   6   6        489.31        533.48       229.26 o                         
   6   6   6        724.62        692.71       120.22 o                         
   7   6   6        359.80        155.35        59.20 o                         
 -14   7   6       1792.76       1887.32       282.80 o                         
 -13   7   6       2187.59       2219.65       170.34 o                         
 -12   7   6        388.74        454.04        92.33 o                         
 -11   7   6        805.11        693.01       116.21 o                         
 -10   7   6        998.72        996.65       190.69 o                         
  -9   7   6       1815.90       2039.49       180.36 o                         
  -8   7   6       1295.83       1281.35        89.28 o                         
  -7   7   6        147.02        127.72        48.62 o                         
  -6   7   6       3135.51       2894.13       213.38 o                         
  -5   7   6       2543.49       2456.07       171.83 o                         
  -4   7   6        501.56        558.42        33.64 o                         
  -3   7   6        594.00        607.05       108.66 o                         
  -2   7   6         23.73          4.64        20.35 o                         
  -1   7   6        578.12        626.00        72.63 o                         
   0   7   6       2496.45       2553.44       131.00 o                         
   1   7   6       1736.60       1888.49       182.38 o                         
   2   7   6       1582.29       1701.32       201.89 o                         
   3   7   6        193.91        172.64        64.45 o                         
   4   7   6        819.52        884.47       142.20 o                         
   5   7   6       1804.27       1633.88       188.37 o                         
   6   7   6       1023.92       1037.96       180.88 o                         
 -13   8   6        609.73        583.12       159.94 o                         
 -12   8   6        225.54        357.74        96.68 o                         
 -11   8   6        718.95        742.72       134.93 o                         
 -10   8   6       1334.54       1421.01       165.25 o                         
  -9   8   6       1687.97       1818.60       183.45 o                         
  -8   8   6        259.57        169.81        77.05 o                         
  -7   8   6         62.04          1.37        67.62 o                         
  -6   8   6        887.74        857.96       124.18 o                         
  -5   8   6       1266.91       1224.87       141.58 o                         
  -4   8   6        912.34        700.90       189.02 o                         
  -3   8   6        368.57        334.52       157.68 o                         
  -2   8   6        274.94        190.58       162.69 o                         
  -1   8   6       1631.62       1582.89       222.48 o                         
   0   8   6       1948.90       2056.47       344.26 o                         
   1   8   6       1806.87       2125.28       329.79 o                         
   2   8   6        834.16        816.93       126.60 o                         
   3   8   6        863.30        940.69       166.93 o                         
   4   8   6       1764.58       1790.51       471.22 o                         
 -12   9   6         55.43        -46.12        86.75 o                         
 -11   9   6        871.51        800.01       154.16 o                         
 -10   9   6       1461.05       1398.47       171.37 o                         
  -9   9   6        673.36        717.06       246.34 o                         
  -8   9   6         93.41        101.26       115.21 o                         
  -7   9   6         62.13         51.73        46.92 o                         
  -6   9   6        985.94       1076.48       151.07 o                         
  -5   9   6       1881.15       1990.67       158.49 o                         
  -4   9   6        791.14        710.59       222.86 o                         
  -3   9   6        125.72        104.35        52.46 o                         
  -2   9   6        582.62        771.67       188.11 o                         
  -1   9   6       1723.25       1770.91       192.35 o                         
   0   9   6       2130.13       2209.10       214.86 o                         
   1   9   6        875.89        996.89       182.55 o                         
   2   9   6        577.14        754.62       130.91 o                         
   3   9   6       1702.61       1680.91       222.97 o                         
 -10  10   6       1897.77       1903.11       326.83 o                         
  -9  10   6        757.71        945.94       237.92 o                         
  -8  10   6         22.58         30.84       128.32 o                         
  -7  10   6       1464.16       1416.78       181.02 o                         
  -6  10   6       2034.57       2000.97       211.32 o                         
  -5  10   6       1898.53       1963.62       210.69 o                         
  -4  10   6        384.26        384.08       231.07 o                         
  -3  10   6        472.86        463.88       109.12 o                         
  -2  10   6       1993.42       2054.97       216.21 o                         
  -1  10   6       1785.98       1859.84       207.13 o                         
   0  10   6        425.12        437.89       139.59 o                         
   1  10   6         44.16        143.66        84.18 o                         
  -7  11   6       1929.40       2059.78       302.69 o                         
  -6  11   6       2300.91       2045.38       229.13 o                         
  -5  11   6        479.75        509.44       115.58 o                         
  -4  11   6        184.98        110.20        64.21 o                         
  -3  11   6       1599.45       1689.75       263.18 o                         
  -2  11   6       1341.94       1482.02       247.66 o                         
  -1 -16   7       1103.68       1090.05       154.14 o                         
   0 -16   7         14.80        -77.29       103.97 o                         
   1 -16   7        632.03        548.62       168.77 o                         
   2 -16   7       2310.40       2370.82       349.16 o                         
   3 -16   7       2390.86       1931.36       315.91 o                         
  -4 -15   7        968.66       1059.32       189.99 o                         
  -3 -15   7       2211.85       2532.85       291.98 o                         
  -2 -15   7       1253.86       1131.26       146.21 o                         
  -1 -15   7         40.52        104.81        65.55 o                         
   0 -15   7        318.05        382.51        79.16 o                         
   1 -15   7       1315.83       1362.62       180.38 o                         
   2 -15   7       3528.17       3848.98       470.18 o                         
   3 -15   7       1793.27       1758.46       222.19 o                         
   4 -15   7         46.44         26.43        63.70 o                         
   5 -15   7        386.09        685.17       129.03 o                         
   6 -15   7       1103.55       1151.36       223.52 o                         
  -6 -14   7         69.52         15.79        36.73 o                         
  -5 -14   7        572.40        684.41       138.37 o                         
  -4 -14   7       1532.53       1667.77       163.45 o                         
  -3 -14   7        964.58       1040.48       135.50 o                         
  -2 -14   7        132.66        116.49        63.12 o                         
  -1 -14   7        157.47        171.69        53.66 o                         
   0 -14   7       1117.90        956.15       116.18 o                         
   1 -14   7       1972.73       1965.92       200.91 o                         
   2 -14   7       1165.03       1147.32       156.37 o                         
   3 -14   7        183.77        117.75        70.35 o                         
   4 -14   7         62.21         48.40        53.21 o                         
   5 -14   7       1587.15       1777.17       119.38 o                         
   6 -14   7       2917.43       3071.35       209.11 o                         
   7 -14   7       1538.74       1209.24       209.54 o                         
   8 -14   7        253.32        368.57       118.27 o                         
  -8 -13   7        967.15       1128.54       179.63 o                         
  -7 -13   7        217.45        177.82        70.26 o                         
  -6 -13   7         98.27        120.34        62.68 o                         
  -5 -13   7        895.81       1114.52       114.87 o                         
  -4 -13   7       1480.78       1391.55       195.56 o                         
  -3 -13   7        848.69        860.78       244.12 o                         
  -2 -13   7         48.24         12.08        43.76 o                         
  -1 -13   7        126.81        123.16        37.26 o                         
   0 -13   7        619.47        532.90        80.14 o                         
   1 -13   7        608.72        727.96       118.59 o                         
   2 -13   7        430.88        659.21       111.53 o                         
   3 -13   7         72.40         57.27        25.94 o                         
   4 -13   7        842.30        928.47        96.22 o                         
   5 -13   7       2331.88       2369.56       130.26 o                         
   6 -13   7       2929.44       2719.79       156.14 o                         
   7 -13   7       1068.00       1068.28       113.13 o                         
   8 -13   7         80.55        149.00        62.26 o                         
   9 -13   7        553.06        356.33       117.36 o                         
  -9 -12   7       1084.35        673.42       143.59 o                         
  -8 -12   7        611.94        666.25       184.81 o                         
  -7 -12   7          6.76         10.01        57.05 o                         
  -6 -12   7        590.63        513.82        75.81 o                         
  -5 -12   7       1003.47       1008.83       103.50 o                         
  -4 -12   7       2048.31       2139.84       165.77 o                         
  -3 -12   7       1206.08       1107.72        95.39 o                         
  -2 -12   7          5.86         22.85        28.52 o                         
  -1 -12   7        354.35        305.32        58.73 o                         
   0 -12   7        953.95        823.11        95.70 o                         
   1 -12   7       2673.01       2794.26       367.04 o                         
   2 -12   7        782.78        813.67        62.61 o                         
   3 -12   7          4.62          1.99        26.36 o                         
   4 -12   7       1542.26       1590.18       116.42 o                         
   5 -12   7       3412.94       3602.89       202.67 o                         
   6 -12   7       2178.68       2010.69       126.76 o                         
   7 -12   7        298.08        200.79        46.64 o                         
   8 -12   7        460.48        406.91        62.19 o                         
   9 -12   7       1872.83       1767.51       179.21 o                         
  10 -12   7       2174.54       2086.57       275.49 o                         
 -10 -11   7        564.03        446.46       102.08 o                         
  -9 -11   7        273.77         27.46        46.84 o                         
  -8 -11   7         21.19        -52.45        52.45 o                         
  -7 -11   7        181.44        253.23        56.30 o                         
  -6 -11   7        921.07       1041.52       102.40 o                         
  -5 -11   7       4757.26       4741.77       183.16 o                         
  -4 -11   7       2128.77       2228.97       200.74 o                         
  -3 -11   7        958.25        874.72        59.23 o                         
  -2 -11   7        260.52        275.17        36.34 o                         
  -1 -11   7       3424.19       3162.74       116.95 o                         
   0 -11   7       3812.64       3917.67       131.84 o                         
   1 -11   7       1319.47       1331.08        98.72 o                         
   2 -11   7        199.85        205.51        31.31 o                         
   3 -11   7        643.19        684.21        50.39 o                         
   4 -11   7       4210.28       4307.56       159.95 o                         
   5 -11   7       4427.49       4444.46       191.67 o                         
   6 -11   7       2035.21       2088.44        96.69 o                         
   7 -11   7         23.15         57.96        28.15 o                         
   8 -11   7       1849.87       1782.13       120.84 o                         
   9 -11   7       2090.56       1795.28       130.10 o                         
  10 -11   7       1455.96       1151.61       144.40 o                         
 -11 -10   7        707.47        967.73       147.88 o                         
 -10 -10   7        614.92        694.24       114.30 o                         
  -9 -10   7        770.57        610.77       100.59 o                         
  -8 -10   7        174.83        108.50        69.27 o                         
  -7 -10   7        487.55        414.05        59.41 o                         
  -6 -10   7       3101.90       2914.64       161.93 o                         
  -5 -10   7       2754.54       2526.50       115.97 o                         
  -4 -10   7       1498.10       1441.87        77.58 o                         
  -3 -10   7        184.53        177.98        28.09 o                         
  -2 -10   7       2980.26       2879.84       133.97 o                         
  -1 -10   7       9096.71       9160.71       493.80 o                         
   0 -10   7       8007.14       7984.89       158.65 o                         
   1 -10   7        463.18        487.20        37.75 o                         
   2 -10   7        521.34        592.30        45.78 o                         
   3 -10   7       2760.47       2862.16        99.03 o                         
   4 -10   7       4497.81       4352.61       177.90 o                         
   5 -10   7       3684.04       3554.96       120.48 o                         
   6 -10   7         20.96         44.89        19.14 o                         
   7 -10   7       1311.61       1412.94        87.94 o                         
   8 -10   7       2809.84       2682.10       148.07 o                         
   9 -10   7       3306.46       3246.08       149.55 o                         
  10 -10   7       1045.13        881.00        79.93 o                         
 -12  -9   7        505.76        612.39       117.75 o                         
 -11  -9   7        848.64        900.58       130.02 o                         
 -10  -9   7       1200.80       1260.96       146.60 o                         
  -9  -9   7        526.68        541.97        75.85 o                         
  -8  -9   7        455.09        623.10        98.09 o                         
  -7  -9   7       2497.65       2399.28       273.20 o                         
  -6  -9   7       5785.14       5667.72       503.62 o                         
  -5  -9   7        968.53        909.08        71.05 o                         
  -4  -9   7          2.91          4.75        12.50 o                         
  -3  -9   7       5172.74       5213.10       145.86 o                         
  -2  -9   7      17412.72      16635.49       278.28 o                         
  -1  -9   7       9274.17       9301.65       254.14 o                         
   0  -9   7        906.60        837.64        31.52 o                         
   1  -9   7         32.96         43.98        10.70 o                         
   2  -9   7       2651.30       2733.48        78.10 o                         
   3  -9   7       9187.04       9254.80       174.13 o                         
   4  -9   7       2709.73       2704.28       112.64 o                         
   5  -9   7        874.62        871.61        54.70 o                         
   6  -9   7         73.09         97.85        21.80 o                         
   7  -9   7       2729.05       2656.57       121.89 o                         
   8  -9   7       4331.91       4228.40       164.34 o                         
   9  -9   7       2028.79       1906.19       113.29 o                         
  10  -9   7         22.02         28.31        28.43 o                         
  11  -9   7        324.73        319.08       100.56 o                         
 -13  -8   7        346.71        166.62       117.99 o                         
 -12  -8   7        952.82        987.40       241.51 o                         
 -11  -8   7       1701.53       1748.32       170.23 o                         
 -10  -8   7       1892.41       1677.64       130.99 o                         
  -9  -8   7        633.21        735.52       104.44 o                         
  -8  -8   7       3319.48       3288.94       206.65 o                         
  -7  -8   7       3524.03       3613.16       127.76 o                         
  -6  -8   7       1380.63       1394.54        72.45 o                         
  -5  -8   7        826.52        730.06        50.67 o                         
  -4  -8   7       3891.19       3769.36       117.94 o                         
  -3  -8   7      11364.26      11824.81       285.96 o                         
  -2  -8   7       6509.96       6443.19       131.86 o                         
  -1  -8   7       2691.03       2807.77        80.27 o                         
   0  -8   7         31.58          7.16        12.25 o                         
   1  -8   7       4484.78       4331.20        90.16 o                         
   2  -8   7      11734.00      11294.85       175.62 o                         
   3  -8   7       3551.72       3543.08        92.81 o                         
   4  -8   7       2020.88       1998.33        80.05 o                         
   5  -8   7         22.45         35.11        15.72 o                         
   6  -8   7        737.86        778.09        61.37 o                         
   7  -8   7       4472.02       4667.71       164.67 o                         
   8  -8   7       4998.99       4883.35       177.76 o                         
   9  -8   7        634.36        661.29        66.92 o                         
  10  -8   7         25.79         38.58        24.12 o                         
  11  -8   7        629.13        653.88        74.19 o                         
 -14  -7   7        348.29        365.33        87.98 o                         
 -13  -7   7        775.07        780.96        92.49 o                         
 -12  -7   7       2676.23       2966.86       169.28 o                         
 -11  -7   7       2012.08       2021.91       115.68 o                         
 -10  -7   7        316.71        457.02        62.28 o                         
  -9  -7   7       1810.11       1893.97       111.83 o                         
  -8  -7   7       2195.95       2312.30       103.79 o                         
  -7  -7   7       2111.20       2191.18       115.40 o                         
  -6  -7   7        675.81        717.21        56.61 o                         
  -5  -7   7       3080.18       3026.66       118.26 o                         
  -4  -7   7       8646.72       8604.40       201.46 o                         
  -3  -7   7       5646.84       5563.17       101.65 o                         
  -2  -7   7       3798.38       3850.97        84.14 o                         
  -1  -7   7        376.86        388.08        23.86 o                         
   0  -7   7       3835.17       3771.50        97.25 o                         
   1  -7   7      16605.66      16336.15       219.53 o                         
   2  -7   7       9920.47       9634.77       151.53 o                         
   3  -7   7       4275.88       4174.66        92.98 o                         
   4  -7   7       2288.20       2187.56        78.85 o                         
   5  -7   7        327.56        313.60        31.87 o                         
   6  -7   7       5355.10       5555.23       171.54 o                         
   7  -7   7       5041.79       5183.42       173.31 o                         
   8  -7   7       1976.27       1994.73       109.11 o                         
   9  -7   7        557.87        554.01        62.75 o                         
  10  -7   7        300.73        249.68        42.61 o                         
  11  -7   7       2498.39       2533.21       146.10 o                         
 -14  -6   7        787.49        845.25       107.75 o                         
 -13  -6   7       2819.67       2703.95       164.86 o                         
 -12  -6   7       2083.42       2116.23       127.09 o                         
 -11  -6   7         10.27          4.68        33.07 o                         
 -10  -6   7       1333.64       1369.29        91.93 o                         
  -9  -6   7       1180.16       1110.84        60.87 o                         
  -8  -6   7       3860.62       3775.04       103.60 o                         
  -7  -6   7       1992.97       2055.43        82.64 o                         
  -6  -6   7        292.85        292.90        25.38 o                         
  -5  -6   7       1921.08       1904.13        55.83 o                         
  -4  -6   7       2089.70       2163.92        61.24 o                         
  -3  -6   7       1772.10       1919.55        64.09 o                         
  -2  -6   7       1282.57       1294.81        43.55 o                         
  -1  -6   7       1782.34       1656.15        51.77 o                         
   0  -6   7      10024.64       9971.81       173.18 o                         
   1  -6   7       7237.44       7120.41       117.19 o                         
   2  -6   7       5426.14       5544.78        98.43 o                         
   3  -6   7       2130.82       2171.56        62.15 o                         
   4  -6   7       1303.37       1259.59        80.70 o                         
   5  -6   7       7947.25       8292.11       217.58 o                         
   6  -6   7       4014.91       4374.83       133.67 o                         
   7  -6   7       5042.72       5241.69       175.03 o                         
   8  -6   7       2117.01       2097.02       113.73 o                         
   9  -6   7         42.21         92.19        29.20 o                         
  10  -6   7       2559.36       2763.36       148.83 o                         
  11  -6   7       1496.01       1629.17       118.48 o                         
 -14  -5   7       2315.62       2396.25       184.37 o                         
 -13  -5   7       2016.75       2246.07       151.13 o                         
 -12  -5   7         28.34         43.53        40.17 o                         
 -11  -5   7        847.02        839.39        63.70 o                         
 -10  -5   7        411.61        396.03        41.39 o                         
  -9  -5   7       4808.70       4657.93       120.32 o                         
  -8  -5   7       3014.51       2973.55        83.26 o                         
  -7  -5   7        140.18        137.64        15.12 o                         
  -6  -5   7        712.09        729.24        37.03 o                         
  -5  -5   7        517.79        528.36        32.03 o                         
  -4  -5   7       3140.81       3167.07        75.02 o                         
  -3  -5   7       7606.59       7869.40       122.20 o                         
  -2  -5   7         34.59         52.36         8.26 o                         
  -1  -5   7       6205.64       6060.52       107.32 o                         
   0  -5   7       8161.66       8158.27       132.66 o                         
   1  -5   7       7676.76       7685.08       112.58 o                         
   2  -5   7       9494.77       9634.82       153.56 o                         
   3  -5   7          7.63         15.33         8.11 o                         
   4  -5   7       5808.59       5739.29       140.63 o                         
   5  -5   7       3188.85       3251.04        95.31 o                         
   6  -5   7       4888.85       4878.18       121.69 o                         
   7  -5   7       2381.42       2559.47       111.85 o                         
   8  -5   7        225.20        182.03        42.19 o                         
   9  -5   7       1930.89       2068.82       142.06 o                         
  10  -5   7       2328.07       2480.07       166.71 o                         
  11  -5   7       1963.42       2361.56       210.34 o                         
 -14  -4   7       1784.78       1641.79       135.30 o                         
 -13  -4   7         50.67         -7.69        65.53 o                         
 -12  -4   7        428.87        329.81        46.02 o                         
 -11  -4   7        230.99        198.02        41.43 o                         
 -10  -4   7       2979.79       2917.97        93.34 o                         
  -9  -4   7       7380.99       7412.65       159.35 o                         
  -8  -4   7       2543.23       2533.75        76.30 o                         
  -7  -4   7        285.02        308.07        19.06 o                         
  -6  -4   7        194.11        215.06        18.59 o                         
  -5  -4   7       7310.68       7506.56       123.06 o                         
  -4  -4   7      12892.65      13255.73       173.99 o                         
  -3  -4   7       1074.24       1087.58        34.02 o                         
  -2  -4   7       1572.93       1523.92        46.28 o                         
  -1  -4   7       2590.29       2582.41        50.85 o                         
   0  -4   7       8190.86       8150.04        96.93 o                         
   1  -4   7      18030.27      18177.26       229.06 o                         
   2  -4   7         35.21         38.16         8.95 o                         
   3  -4   7       2505.67       2459.00        73.98 o                         
   4  -4   7       5364.89       5155.03       111.84 o                         
   5  -4   7       5297.40       5130.93       137.43 o                         
   6  -4   7       4593.16       4773.12       142.32 o                         
   7  -4   7        173.10        248.51        37.11 o                         
   8  -4   7       1530.54       1545.35       117.60 o                         
   9  -4   7       1765.66       1775.00       133.69 o                         
  10  -4   7       2695.31       3202.11       193.90 o                         
  11  -4   7       2532.57       2922.40       241.06 o                         
 -15  -3   7       1459.42       1271.36       192.15 o                         
 -14  -3   7        283.87        301.70        70.58 o                         
 -13  -3   7         15.24          6.91        31.09 o                         
 -12  -3   7        194.86        135.88        39.38 o                         
 -11  -3   7       2921.02       2763.29       126.28 o                         
 -10  -3   7       5282.03       5447.98       151.09 o                         
  -9  -3   7        138.24        110.83        19.99 o                         
  -8  -3   7         24.57         35.46        12.79 o                         
  -7  -3   7        229.68        218.36        25.12 o                         
  -6  -3   7      13393.70      13612.95       204.31 o                         
  -5  -3   7      24019.51      24753.89       304.88 o                         
  -4  -3   7       2712.01       2661.87        57.14 o                         
  -3  -3   7        296.88        378.37        16.64 o                         
  -2  -3   7       1473.91       1398.62        38.88 o                         
  -1  -3   7       9120.16       9164.74       173.84 o                         
   0  -3   7      17974.56      17640.83       219.00 o                         
   1  -3   7       1262.52       1261.54        48.98 o                         
   2  -3   7       2363.23       2349.86        61.25 o                         
   3  -3   7       2990.81       2864.31        90.03 o                         
   4  -3   7       3370.16       3332.49        90.32 o                         
   5  -3   7      11762.19      11324.58       303.14 o                         
   6  -3   7       1197.17       1200.61        73.30 o                         
   7  -3   7        430.77        395.10        58.47 o                         
   8  -3   7        818.27        774.64        84.08 o                         
   9  -3   7       2058.42       2413.14       162.09 o                         
  10  -3   7       3962.03       3760.42       294.79 o                         
 -15  -2   7        317.00        353.96       120.98 o                         
 -14  -2   7        540.12        507.45        74.15 o                         
 -13  -2   7        164.37        194.33        79.15 o                         
 -12  -2   7       2400.98       2417.33       149.63 o                         
 -11  -2   7       5961.15       6007.17       194.72 o                         
 -10  -2   7       1488.73       1483.53        70.51 o                         
  -9  -2   7       1610.68       1484.72        60.93 o                         
  -8  -2   7         25.15         28.04        13.50 o                         
  -7  -2   7       7931.38       8032.01       143.63 o                         
  -6  -2   7      20840.43      20076.37       592.23 o                         
  -5  -2   7       6152.94       6347.62        95.53 o                         
  -4  -2   7       1080.07       1107.27        35.79 o                         
  -3  -2   7        356.50        320.15        16.47 o                         
  -2  -2   7       4084.15       3991.92        73.32 o                         
  -1  -2   7      20989.80      21408.83       271.58 o                         
   0  -2   7       5625.33       5626.33       111.43 o                         
   1  -2   7        169.17        185.39        16.10 o                         
   2  -2   7         46.12         49.35         8.81 o                         
   3  -2   7       7070.76       6570.30       153.25 o                         
   4  -2   7      16164.14      14964.53       250.86 o                         
   5  -2   7       1579.05       1479.82       123.63 o                         
   6  -2   7        179.76        181.65        48.65 o                         
   7  -2   7        256.05        272.57        72.37 o                         
   8  -2   7       2217.12       2274.09       202.37 o                         
   9  -2   7       5487.25       5426.20       344.20 o                         
  10  -2   7        775.33        780.12       111.25 o                         
  11  -2   7         32.18         39.03        49.25 o                         
 -15  -1   7       1174.45       1127.82       117.44 o                         
 -14  -1   7        491.86        496.43        78.41 o                         
 -13  -1   7        677.43        647.30        84.15 o                         
 -12  -1   7       5120.72       4798.09       214.08 o                         
 -11  -1   7       1884.01       1844.96       103.79 o                         
 -10  -1   7        177.40        203.46        19.55 o                         
  -9  -1   7        127.63        128.86        11.34 o                         
  -8  -1   7       6609.94       6433.42       138.03 o                         
  -7  -1   7      17900.78      17961.20       243.09 o                         
  -6  -1   7       6124.13       5787.14       108.58 o                         
  -5  -1   7        668.09        718.30        28.40 o                         
  -4  -1   7        698.09        843.57        25.54 o                         
  -3  -1   7      16252.19      16372.25       196.55 o                         
  -2  -1   7      26857.87      26929.13       468.14 o                         
  -1  -1   7      10463.32      10636.86       146.10 o                         
   0  -1   7       1054.46        976.90        33.13 o                         
   1  -1   7        549.35        620.08        28.79 o                         
   2  -1   7       5340.26       5243.04       102.81 o                         
   3  -1   7      14486.57      13875.41       283.38 o                         
   4  -1   7       4143.73       4191.04       147.42 o                         
   5  -1   7       1021.11        993.27        81.21 o                         
   6  -1   7         16.48         19.04        23.32 o                         
   7  -1   7       2000.98       2254.42       168.46 o                         
   8  -1   7       5132.21       5219.25       310.42 o                         
   9  -1   7        931.38        952.94       122.38 o                         
  10  -1   7         15.18         26.51        44.66 o                         
 -15   0   7        756.50        805.00       100.70 o                         
 -14   0   7        214.57        225.39        53.79 o                         
 -13   0   7       2787.85       2948.32       173.47 o                         
 -12   0   7       2201.12       2180.71       138.72 o                         
 -11   0   7       1172.73       1182.12        71.37 o                         
 -10   0   7        625.08        609.36        48.37 o                         
  -9   0   7       5804.04       5931.78       154.16 o                         
  -8   0   7       8040.22       8037.42       159.68 o                         
  -7   0   7       3481.44       3475.53        85.51 o                         
  -6   0   7       1831.73       1825.54        70.49 o                         
  -5   0   7        690.38        728.46        27.48 o                         
  -4   0   7      10155.41      10339.85       136.45 o                         
  -3   0   7      15394.43      14957.21       208.23 o                         
  -2   0   7      14789.99      14785.13       183.47 o                         
  -1   0   7       6138.80       6153.51        96.85 o                         
   0   0   7       1453.56       1436.13        53.66 o                         
   1   0   7       2751.27       2652.47        71.68 o                         
   2   0   7      16945.62      16076.46       369.05 o                         
   3   0   7       9391.78       8945.41       262.07 o                         
   4   0   7       1581.62       1622.93       112.65 o                         
   5   0   7        225.02        179.56        46.66 o                         
   6   0   7       1033.49       1063.85        95.63 o                         
   7   0   7       5710.53       5912.57       378.00 o                         
   8   0   7       1656.06       1858.27       164.00 o                         
   9   0   7         44.93         69.39        51.36 o                         
  10   0   7          8.22        -53.92        53.92 o                         
 -15   1   7          7.38         25.62        32.54 o                         
 -14   1   7       1289.09       1257.32       118.71 o                         
 -13   1   7       1434.55       1300.92       114.78 o                         
 -12   1   7       1739.36       1553.74       119.16 o                         
 -11   1   7       2446.85       2431.29       112.44 o                         
 -10   1   7       1497.05       1488.82        68.69 o                         
  -9   1   7       5036.53       5049.40       137.07 o                         
  -8   1   7       3066.72       3036.43       109.05 o                         
  -7   1   7        556.19        536.74        32.88 o                         
  -6   1   7        941.37        997.60        46.53 o                         
  -5   1   7       3153.97       2933.17        88.78 o                         
  -4   1   7      18419.60      18320.21       257.75 o                         
  -3   1   7      15882.39      15474.89       268.49 o                         
  -2   1   7       7128.47       7258.97       134.53 o                         
  -1   1   7       1281.74       1310.57        59.96 o                         
   0   1   7       1728.84       1591.11        89.81 o                         
   1   1   7      20279.55      19548.94       304.43 o                         
   2   1   7      13557.43      12255.82       307.45 o                         
   3   1   7       3317.38       3305.04       108.04 o                         
   4   1   7       1669.07       1663.65        99.45 o                         
   5   1   7        841.56        913.02        78.42 o                         
   6   1   7       5239.85       5759.04       280.12 o                         
   7   1   7       2602.92       2565.35       192.64 o                         
   8   1   7        353.14        444.66        90.12 o                         
   9   1   7        236.55        356.98       139.14 o                         
  10   1   7        243.66        265.96       108.67 o                         
 -16   2   7          3.78         47.79        58.16 o                         
 -15   2   7        789.03        675.21       105.90 o                         
 -14   2   7       1175.57       1233.18       117.75 o                         
 -13   2   7       3510.20       3411.97       190.19 o                         
 -12   2   7       2356.90       2533.82       156.33 o                         
 -11   2   7         12.21         63.26        22.27 o                         
 -10   2   7       2052.26       2126.35       109.45 o                         
  -9   2   7       2245.73       2354.15        94.96 o                         
  -8   2   7       3244.51       3125.78       116.89 o                         
  -7   2   7       2234.85       2340.61        79.42 o                         
  -6   2   7       1525.63       1431.36        75.22 o                         
  -5   2   7       6204.53       6365.70       168.10 o                         
  -4   2   7       7649.36       7579.72       214.59 o                         
  -3   2   7       7829.43       7815.37       139.28 o                         
  -2   2   7       4331.42       4213.67       109.40 o                         
  -1   2   7        802.48        771.35        61.64 o                         
   0   2   7      11772.74      11258.57       309.46 o                         
   1   2   7       5527.70       5559.29       195.12 o                         
   2   2   7       2744.59       2718.33       105.69 o                         
   3   2   7       1619.73       1561.97        75.39 o                         
   4   2   7        666.32        569.58        93.76 o                         
   5   2   7       5573.74       5738.45       283.56 o                         
   6   2   7       2617.27       2558.49       190.60 o                         
   7   2   7       1064.35       1218.81       139.09 o                         
   8   2   7        828.57        977.67       129.99 o                         
   9   2   7         21.54        174.13        82.37 o                         
 -16   3   7        115.56        275.35       112.42 o                         
 -15   3   7        601.77        691.51       159.59 o                         
 -14   3   7       2041.61       1902.91       218.33 o                         
 -13   3   7       1761.67       1833.65       139.74 o                         
 -12   3   7        525.02        504.56        61.36 o                         
 -11   3   7        765.61        820.22       148.39 o                         
 -10   3   7       2529.03       2404.97        99.03 o                         
  -9   3   7       7218.41       7095.20       184.43 o                         
  -8   3   7       4614.66       4418.21       195.00 o                         
  -7   3   7         15.46         22.08        14.01 o                         
  -6   3   7       4233.17       3922.74       133.53 o                         
  -5   3   7       2932.38       2973.72        77.35 o                         
  -4   3   7       5360.22       5172.26       141.13 o                         
  -3   3   7       5453.56       5381.40       152.06 o                         
  -2   3   7         71.58         59.63        29.54 o                         
  -1   3   7       5153.39       4627.10       159.74 o                         
   0   3   7       7959.19       7996.21       397.56 o                         
   1   3   7       6139.69       5789.01       418.94 o                         
   2   3   7       3317.29       3101.55       164.76 o                         
   3   3   7         28.84         56.44        45.69 o                         
   4   3   7       2356.49       2283.62       101.19 o                         
   5   3   7       1738.68       1891.52       168.06 o                         
   6   3   7       2285.93       2440.63       199.37 o                         
   7   3   7       1642.30       1978.97       186.80 o                         
   8   3   7        403.52        541.80       130.86 o                         
 -16   4   7        735.39        979.80       193.33 o                         
 -15   4   7       1255.82       1343.71       210.86 o                         
 -14   4   7       1664.92       1833.72       148.38 o                         
 -13   4   7        656.13        717.63       115.50 o                         
 -12   4   7        393.88        382.34        71.80 o                         
 -11   4   7       1504.50       1537.82       144.63 o                         
 -10   4   7       6406.37       6106.77       458.77 o                         
  -9   4   7       7068.03       6914.63       302.26 o                         
  -8   4   7       1273.04       1407.26       125.01 o                         
  -7   4   7        984.26        970.15        47.60 o                         
  -6   4   7       1978.67       1971.80        81.52 o                         
  -5   4   7       8424.05       8162.93       205.48 o                         
  -4   4   7       3276.62       3205.84        85.49 o                         
  -3   4   7         49.71         41.62        15.88 o                         
  -2   4   7        722.14        673.64        61.56 o                         
  -1   4   7       3691.85       3537.76       208.64 o                         
   0   4   7       4438.84       4708.96       707.20 o                         
   1   4   7       3573.92       3315.52       482.83 o                         
   2   4   7        459.91        359.46        75.27 o                         
   3   4   7        530.99        431.75       206.65 o                         
   4   4   7       2215.17       1810.83       228.85 o                         
   5   4   7       2408.05       2196.75       207.80 o                         
   6   4   7       2818.12       2813.10       228.74 o                         
   7   4   7        358.20        309.45        75.65 o                         
   8   4   7        486.73        497.83       133.78 o                         
 -15   5   7       1279.23       1163.60       204.81 o                         
 -14   5   7        710.73        855.77       132.82 o                         
 -13   5   7         25.82        -30.83        34.09 o                         
 -12   5   7        716.44        788.96       112.41 o                         
 -11   5   7       4675.06       4607.06       323.77 o                         
 -10   5   7       4235.27       4149.64       245.93 o                         
  -9   5   7       2650.55       2758.67       203.38 o                         
  -8   5   7         38.04         61.20        13.98 o                         
  -7   5   7       2764.50       2683.10       123.22 o                         
  -6   5   7       4696.26       4524.86       196.22 o                         
  -5   5   7       2969.32       2821.04       129.27 o                         
  -4   5   7       1801.75       1760.52        69.82 o                         
  -3   5   7        217.43        173.97        30.17 o                         
  -2   5   7       1607.23       1733.01       162.33 o                         
  -1   5   7       2863.67       2846.62       575.26 o                         
   0   5   7       5992.02       6501.69       904.49 o                         
   1   5   7       1736.19       1967.52       603.75 o                         
   2   5   7          3.52          7.97        32.95 o                         
   3   5   7       1327.89       1306.83       149.35 o                         
   4   5   7       2310.97       2432.42       210.02 o                         
   5   5   7       3393.93       3244.62       414.87 o                         
   6   5   7        615.28        484.87       139.03 o                         
   7   5   7         34.52        -85.71        85.71 o                         
 -14   6   7         68.46        173.36        94.40 o                         
 -13   6   7        855.29        818.32       141.95 o                         
 -12   6   7       1995.05       1911.37       184.01 o                         
 -11   6   7       3869.98       4126.29       263.76 o                         
 -10   6   7       3943.01       4075.62       273.93 o                         
  -9   6   7        466.03        417.88        78.56 o                         
  -8   6   7        470.81        463.81        46.35 o                         
  -7   6   7       3465.63       3395.49       161.48 o                         
  -6   6   7       9746.80       9621.94       635.02 o                         
  -5   6   7       3990.37       3890.04       190.45 o                         
  -4   6   7        496.99        447.13        43.66 o                         
  -3   6   7        140.99        108.37        48.91 o                         
  -2   6   7       1700.37       1830.79       326.07 o                         
  -1   6   7       5696.46       5844.17       239.77 o                         
   0   6   7       3920.88       4404.24       405.86 o                         
   1   6   7        928.19       1022.55       132.25 o                         
   2   6   7        472.66        648.62       212.39 o                         
   3   6   7       2388.08       2292.24       202.82 o                         
   4   6   7       2946.74       2892.29       236.89 o                         
   5   6   7       1063.68       1007.52       175.35 o                         
   6   6   7         16.87        -50.02        61.50 o                         
 -14   7   7        151.31        153.95        94.20 o                         
 -13   7   7        496.42        405.17       142.06 o                         
 -12   7   7       2671.99       2651.04       225.76 o                         
 -11   7   7       1724.86       1991.60       190.65 o                         
 -10   7   7        559.75        486.42        95.21 o                         
  -9   7   7        522.13        554.09       141.71 o                         
  -8   7   7       2886.34       3045.42       228.59 o                         
  -7   7   7       7096.34       6941.90       771.97 o                         
  -6   7   7       5654.17       5602.53       366.10 o                         
  -5   7   7       2103.50       2244.55       359.25 o                         
  -4   7   7         21.18         47.35        21.21 o                         
  -3   7   7       4259.04       4118.67       513.17 o                         
  -2   7   7       4529.77       4285.27       195.52 o                         
  -1   7   7       7000.82       7579.36       393.18 o                         
   0   7   7       2034.76       2107.50       232.36 o                         
   1   7   7        108.84         82.07        40.90 o                         
   2   7   7       1836.04       1932.00       352.96 o                         
   3   7   7       2384.09       2359.95       512.75 o                         
   4   7   7       1371.15       1239.80       162.89 o                         
   5   7   7         34.09        143.10        85.01 o                         
 -13   8   7        698.80        722.12       188.67 o                         
 -12   8   7       1383.99       1342.82       167.85 o                         
 -11   8   7       1162.11       1194.51       295.25 o                         
 -10   8   7         10.64        100.69        55.04 o                         
  -9   8   7       1218.44       1357.50       225.33 o                         
  -8   8   7       4079.45       4528.02       320.40 o                         
  -7   8   7       6642.00       7007.24       892.25 o                         
  -6   8   7       3062.07       3233.57       350.07 o                         
  -5   8   7          9.29          0.47        34.30 o                         
  -4   8   7       2599.84       2771.01       240.08 o                         
  -3   8   7       4101.59       4010.72       343.25 o                         
  -2   8   7       6051.70       6156.20       365.24 o                         
  -1   8   7       1332.97       1407.18       187.45 o                         
   0   8   7         11.34         19.87       117.08 o                         
   1   8   7       1140.85       1074.52       150.02 o                         
   2   8   7       2372.61       2420.74       226.52 o                         
   3   8   7       2051.48       2059.09       245.37 o                         
 -11   9   7         45.50         60.04        76.66 o                         
 -10   9   7        226.34        257.92        74.86 o                         
  -9   9   7       1566.55       1721.71       235.38 o                         
  -8   9   7       5719.88       5704.48       701.60 o                         
  -7   9   7       2630.38       2739.52       278.48 o                         
  -6   9   7         23.42        -29.63        70.16 o                         
  -5   9   7       1522.79       1752.31       192.05 o                         
  -4   9   7       3638.15       3818.89       606.39 o                         
  -3   9   7       4773.02       4963.34       342.15 o                         
  -2   9   7       2113.75       2046.41       214.39 o                         
  -1   9   7         15.30         13.47        67.97 o                         
   0   9   7        912.32       1024.71       155.16 o                         
   1   9   7       1281.19       1265.03       201.89 o                         
   2   9   7       1743.16       1992.02       250.03 o                         
  -9  10   7       2903.59       3102.89       368.50 o                         
  -8  10   7       1597.24       1664.55       203.52 o                         
  -7  10   7        131.19        125.08       110.41 o                         
  -6  10   7        168.77        221.77        86.99 o                         
  -5  10   7       1754.49       1503.49       192.14 o                         
  -4  10   7       3445.34       3595.07       299.53 o                         
  -3  10   7       1795.99       1630.27       197.62 o                         
  -2  10   7         20.33         77.43        82.37 o                         
  -1  10   7        172.69        103.59        72.56 o                         
  -2 -16   8         16.60         95.10        75.69 o                         
  -1 -16   8        809.01        612.06       162.30 o                         
   0 -16   8       1180.89       1068.36       222.48 o                         
   1 -16   8       1607.01       1129.93       222.27 o                         
   2 -16   8        678.90        482.53       158.41 o                         
   3 -16   8         35.79         65.87       158.41 o                         
  -5 -15   8       1793.45       1983.26       251.00 o                         
  -4 -15   8        646.07        868.14       171.21 o                         
  -3 -15   8        105.12        187.21        94.75 o                         
  -2 -15   8        259.40        239.94       103.03 o                         
  -1 -15   8       1157.60       1181.10       127.23 o                         
   0 -15   8       2634.59       2235.60       179.86 o                         
   1 -15   8       2024.92       1894.44       295.28 o                         
   2 -15   8        655.91        622.66       159.03 o                         
   3 -15   8         50.25         -4.70        47.93 o                         
   4 -15   8       1081.38       1197.85       166.62 o                         
   5 -15   8       1763.57       1992.08       212.43 o                         
   6 -15   8       1413.71       1562.72       253.51 o                         
  -7 -14   8        790.40        894.86       156.88 o                         
  -6 -14   8       1181.10       1173.20       179.35 o                         
  -5 -14   8       1145.63       1023.46       148.38 o                         
  -4 -14   8        928.88       1061.99       153.92 o                         
  -3 -14   8         10.13         27.07        33.05 o                         
  -2 -14   8       1598.07       1550.34       136.65 o                         
  -1 -14   8       3180.05       2843.97       189.10 o                         
   0 -14   8       2279.26       1999.01       160.34 o                         
   1 -14   8       1492.19       1293.10       158.25 o                         
   2 -14   8          8.57         59.06        49.82 o                         
   3 -14   8       2288.03       2436.42       208.54 o                         
   4 -14   8       5016.32       5265.66       210.09 o                         
   5 -14   8       3262.94       3336.02       244.32 o                         
   6 -14   8        606.81        460.40       119.59 o                         
   7 -14   8         28.07         85.92        58.99 o                         
  -8 -13   8        428.71        444.26       108.25 o                         
  -7 -13   8       1025.65       1138.97       150.62 o                         
  -6 -13   8       2331.91       2278.30       205.82 o                         
  -5 -13   8       1970.25       1848.54       183.72 o                         
  -4 -13   8        192.23        162.81        75.54 o                         
  -3 -13   8       1225.97       1446.48       131.52 o                         
  -2 -13   8       3737.66       3608.14       267.01 o                         
  -1 -13   8       3419.25       3278.60       192.82 o                         
   0 -13   8       2131.42       2135.38       153.50 o                         
   1 -13   8         28.56         13.04        37.23 o                         
   2 -13   8       2169.54       2386.70       148.98 o                         
   3 -13   8       6371.76       6474.85       255.17 o                         
   4 -13   8       3853.78       3871.61       157.10 o                         
   5 -13   8       1990.76       1805.31       155.58 o                         
   6 -13   8         16.60         39.98        30.45 o                         
   7 -13   8       1607.63       1501.00       117.72 o                         
   8 -13   8       1849.56       1921.20       247.11 o                         
  -9 -12   8          9.98        -59.06        68.39 o                         
  -8 -12   8        364.13        491.06        98.75 o                         
  -7 -12   8       1367.45       1407.36       156.17 o                         
  -6 -12   8       3222.64       3243.81       240.18 o                         
  -5 -12   8       1268.25       1276.96       112.76 o                         
  -4 -12   8        567.75        609.84        65.56 o                         
  -3 -12   8       3060.39       3328.33       146.13 o                         
  -2 -12   8       4256.02       4164.05       186.48 o                         
  -1 -12   8       3112.72       3014.31       238.09 o                         
   0 -12   8        125.80         75.42        36.59 o                         
   1 -12   8       3506.14       3778.76       181.98 o                         
   2 -12   8       4127.25       4302.05       194.52 o                         
   3 -12   8       3228.30       3373.84       137.12 o                         
   4 -12   8       2235.72       2238.13       120.99 o                         
   5 -12   8          7.33         64.11        30.26 o                         
   6 -12   8       1488.97       1557.33       115.45 o                         
   7 -12   8       3699.96       3444.74       177.22 o                         
   8 -12   8       1521.51       1382.70       114.31 o                         
 -10 -11   8          2.46        -50.38        50.38 o                         
  -9 -11   8        842.17        628.13       186.62 o                         
  -8 -11   8       2406.90       2130.28       189.23 o                         
  -7 -11   8       6503.23       6439.79       487.19 o                         
  -6 -11   8       3851.68       3879.89       194.87 o                         
  -5 -11   8        252.04        304.82        59.43 o                         
  -4 -11   8       2228.09       2299.65       124.46 o                         
  -3 -11   8       4965.57       4672.18       194.32 o                         
  -2 -11   8       5342.52       5082.80       137.96 o                         
  -1 -11   8       1306.16       1233.92        83.68 o                         
   0 -11   8       1050.51       1138.14        74.30 o                         
   1 -11   8       2633.20       2456.15       101.47 o                         
   2 -11   8       2290.05       2297.19        87.21 o                         
   3 -11   8       1523.69       1457.44        71.09 o                         
   4 -11   8        180.05        193.93        38.91 o                         
   5 -11   8       1005.81       1087.41        67.08 o                         
   6 -11   8       2850.80       3002.58       130.09 o                         
   7 -11   8       1417.70       1323.74       106.03 o                         
   8 -11   8       1286.04       1048.30       127.40 o                         
   9 -11   8        127.38        159.76        44.45 o                         
 -11 -10   8         56.88         58.67        48.87 o                         
 -10 -10   8        459.21        311.41       178.03 o                         
  -9 -10   8       2570.99       2253.94       460.20 o                         
  -8 -10   8       6349.92       5835.61       791.52 o                         
  -7 -10   8       3372.66       3271.47       282.28 o                         
  -6 -10   8         35.57         55.32        26.35 o                         
  -5 -10   8        727.73        810.89        55.48 o                         
  -4 -10   8       3878.01       3754.48       110.49 o                         
  -3 -10   8       7152.44       7012.22       229.33 o                         
  -2 -10   8       3322.81       3124.24       126.38 o                         
  -1 -10   8        468.78        505.87        39.36 o                         
   0 -10   8       2266.36       2344.82        91.09 o                         
   1 -10   8        497.32        480.29        39.45 o                         
   2 -10   8       1543.85       1462.75        57.13 o                         
   3 -10   8        578.48        600.68        43.10 o                         
   4 -10   8        128.70        118.96        25.21 o                         
   5 -10   8       1332.51       1312.69        69.62 o                         
   6 -10   8       1181.79       1178.27        77.39 o                         
   7 -10   8       2529.25       2451.39       119.29 o                         
   8 -10   8       1253.67       1160.65        86.76 o                         
   9 -10   8         36.30        147.15        44.83 o                         
  10 -10   8        908.13        881.29       158.62 o                         
 -12  -9   8         18.29         -4.92        57.74 o                         
 -11  -9   8        165.89        305.09        80.15 o                         
 -10  -9   8       2435.65       2763.46       213.51 o                         
  -9  -9   8       6722.75       6622.85       330.61 o                         
  -8  -9   8       3515.62       3514.92       244.79 o                         
  -7  -9   8         26.73         31.95        22.62 o                         
  -6  -9   8        452.37        381.10        45.23 o                         
  -5  -9   8       1507.68       1645.26       115.92 o                         
  -4  -9   8       8580.41       8135.18       522.78 o                         
  -3  -9   8       6102.49       6182.56       164.38 o                         
  -2  -9   8        230.29        237.81        25.21 o                         
  -1  -9   8         77.38         60.14        15.29 o                         
   0  -9   8        292.18        282.51        32.15 o                         
   1  -9   8       4742.49       4708.49       136.93 o                         
   2  -9   8       4143.91       4028.77        97.09 o                         
   3  -9   8         35.69         55.69        12.47 o                         
   4  -9   8         64.72         86.37        21.65 o                         
   5  -9   8        289.13        308.40        32.68 o                         
   6  -9   8       2691.79       2806.20       121.18 o                         
   7  -9   8       3733.61       3759.34       150.14 o                         
   8  -9   8          5.72         23.81        23.55 o                         
   9  -9   8        871.52        962.38        90.59 o                         
  10  -9   8        925.06        956.08       101.14 o                         
 -13  -8   8        137.06        161.07        58.80 o                         
 -12  -8   8          1.94         59.73        28.21 o                         
 -11  -8   8       1041.63       1231.26       104.42 o                         
 -10  -8   8       5299.16       5607.36       218.79 o                         
  -9  -8   8       2809.60       3012.45       125.89 o                         
  -8  -8   8         52.77         78.95        31.93 o                         
  -7  -8   8          1.41         -9.65        26.69 o                         
  -6  -8   8        188.87        208.75        28.34 o                         
  -5  -8   8       7406.18       7495.11       194.80 o                         
  -4  -8   8       6965.16       7138.06       247.37 o                         
  -3  -8   8       1257.09       1173.22        47.53 o                         
  -2  -8   8        772.44        699.36        40.27 o                         
  -1  -8   8         98.84        114.76        17.69 o                         
   0  -8   8       6527.76       6534.93       158.00 o                         
   1  -8   8       7555.08       7671.83       172.28 o                         
   2  -8   8        117.32        102.31        13.69 o                         
   3  -8   8        137.17        123.50        16.79 o                         
   4  -8   8        481.57        479.44        38.49 o                         
   5  -8   8       4363.53       4236.34       156.83 o                         
   6  -8   8       5990.69       6100.27       284.27 o                         
   7  -8   8        214.97        288.09        42.92 o                         
   8  -8   8        451.46        444.23        52.96 o                         
   9  -8   8       1238.35       1405.83       101.68 o                         
  10  -8   8       3350.54       3330.48       191.87 o                         
  11  -8   8       1302.79       1401.25       208.22 o                         
 -14  -7   8        179.39        252.53        91.62 o                         
 -13  -7   8         18.23         70.17        56.87 o                         
 -12  -7   8        164.24        244.30        50.40 o                         
 -11  -7   8       3516.94       3611.26       175.35 o                         
 -10  -7   8       2318.25       2372.47       114.80 o                         
  -9  -7   8        799.31        860.15        63.72 o                         
  -8  -7   8        624.40        658.94        38.56 o                         
  -7  -7   8         29.55         59.55        14.71 o                         
  -6  -7   8       4081.08       3961.19       127.84 o                         
  -5  -7   8       5629.49       5411.78       181.04 o                         
  -4  -7   8       2778.96       2694.53       148.51 o                         
  -3  -7   8       5070.17       4846.72       119.90 o                         
  -2  -7   8        113.10        141.66        15.41 o                         
  -1  -7   8      11196.40      11089.80       213.77 o                         
   0  -7   8      17969.38      17736.91       274.66 o                         
   1  -7   8       6558.36       6326.22       147.30 o                         
   2  -7   8       2519.35       2421.48        71.25 o                         
   3  -7   8        105.02        107.61        15.52 o                         
   4  -7   8       4340.23       4361.06       127.93 o                         
   5  -7   8       4574.25       4713.25       138.57 o                         
   6  -7   8        376.82        383.36        43.29 o                         
   7  -7   8         60.00         55.27        23.87 o                         
   8  -7   8        477.03        477.79        55.41 o                         
   9  -7   8       3383.52       3431.22       160.40 o                         
  10  -7   8       2408.47       2460.65       164.98 o                         
  11  -7   8         23.48        195.70        93.64 o                         
 -14  -6   8        688.13        828.66       110.56 o                         
 -13  -6   8        151.71        148.85        41.42 o                         
 -12  -6   8       1349.57       1306.08        97.71 o                         
 -11  -6   8       1327.37       1343.11        94.64 o                         
 -10  -6   8       1341.88       1330.85        75.73 o                         
  -9  -6   8       1985.91       1947.47        72.19 o                         
  -8  -6   8        401.68        403.55        27.10 o                         
  -7  -6   8       5234.95       5038.47       153.15 o                         
  -6  -6   8       6822.65       6756.05       158.40 o                         
  -5  -6   8       4522.88       4441.98       105.81 o                         
  -4  -6   8       5529.90       5481.52       125.27 o                         
  -3  -6   8        483.94        469.09        27.40 o                         
  -2  -6   8       8681.49       8154.11       123.12 o                         
  -1  -6   8      27591.44      27228.44       351.68 o                         
   0  -6   8       9581.19       9563.39       147.95 o                         
   1  -6   8       2030.39       1971.48        56.80 o                         
   2  -6   8        158.99        185.45        19.36 o                         
   3  -6   8       9335.81       9182.57       188.88 o                         
   4  -6   8       9423.66       9357.24       225.97 o                         
   5  -6   8       1318.43       1410.82        69.75 o                         
   6  -6   8          5.68         31.84        19.40 o                         
   7  -6   8        138.81        205.62        35.46 o                         
   8  -6   8       3477.06       3546.98       156.19 o                         
   9  -6   8       3291.80       3438.67       161.32 o                         
  10  -6   8        245.94        145.88        45.92 o                         
  11  -6   8         10.64         34.09        57.67 o                         
 -14  -5   8        449.58        312.83        89.02 o                         
 -13  -5   8        364.74        259.66        71.09 o                         
 -12  -5   8        732.38        752.37        78.82 o                         
 -11  -5   8       1992.08       1959.69       124.28 o                         
 -10  -5   8       3670.98       3802.21       104.85 o                         
  -9  -5   8       1784.59       1799.78        61.83 o                         
  -8  -5   8       2312.35       2132.09        77.82 o                         
  -7  -5   8       7334.20       7181.79       150.54 o                         
  -6  -5   8       6723.18       6675.51       125.60 o                         
  -5  -5   8       4231.07       4374.91        90.76 o                         
  -4  -5   8        744.98        751.84        30.56 o                         
  -3  -5   8      10558.11      10566.54       117.25 o                         
  -2  -5   8      18390.49      17928.02       242.40 o                         
  -1  -5   8       6821.86       6882.30        93.10 o                         
   0  -5   8       4086.85       4208.87        69.18 o                         
   1  -5   8         91.01         76.10         9.98 o                         
   2  -5   8      11038.43      11059.26       183.37 o
[truncated: 258,150 more chars]
