# Supplementary material for: Covalency between the uranyl ion and di­thio­phosphinate by sulfur K-edge X-ray absorption spectroscopy and density functional theory
Source: J Synchrotron Radiat. 2022 Jan 1;29(Pt 1):11–20. doi: 10.1107/S160057752101198X (PMC8733989; doi:10.1107/S160057752101198X)
Supplement: Supplementary file 5 [file s-29-00011-IVsup5.hkl]

data_IV
#20190304zhangyusheng-3   
#  UO2[S2P(o-CF3C6H4)2]2(EtOH).EtOH                                            
_shelx_title ' 20190304zhangyusheng-3_a.res in Pca2(1)'                         
_shelx_refln_list_code          4                                               
_shelx_F_calc_maximum     1033.70                                               
_exptl_crystal_F_000      4368.00                                               
_reflns_d_resolution_high  0.8126                                               
                                                                                
loop_                                                                           
 _space_group_symop_operation_xyz                                               
 'x, y, z'                                                                      
 '-x, -y, z+1/2'                                                                
 'x+1/2, -y, z'                                                                 
 '-x+1/2, y, z+1/2'                                                             
                                                                                
_cell_length_a    16.5607                                                       
_cell_length_b     8.1303                                                       
_cell_length_c    59.7044                                                       
_cell_angle_alpha  90.000                                                       
_cell_angle_beta   90.000                                                       
_cell_angle_gamma  90.000                                                       
                                                                                
_shelx_F_squared_multiplier     1.000                                           
                                                                                
loop_                                                                           
 _refln_index_h                                                                 
 _refln_index_k                                                                 
 _refln_index_l                                                                 
 _refln_F_squared_calc                                                          
 _refln_F_squared_meas                                                          
 _refln_F_squared_sigma                                                         
 _refln_observed_status                                                         
   4   1 -68      17592.55      18857.01      1257.66 o                         
   5   1 -68       1427.05       1561.04       412.05 o                         
   6   1 -68       2381.39       2271.94       438.09 o                         
   4   0 -67       8997.43       9542.84       915.80 o                         
   4   1 -67        839.81        992.77       298.85 o                         
   5   1 -67        157.38         30.56       230.93 o                         
   6   1 -67       7795.00       7478.05       784.48 o                         
   7   1 -67       4626.98       3762.80       563.74 o                         
   4   2 -67       1557.42       1573.49       426.77 o                         
   5   2 -67       9938.73       7819.92       820.71 o                         
   6   2 -67       1680.73       1405.96       361.11 o                         
   4   0 -66      19958.40      24092.55      1561.04 o                         
   6   0 -66       8553.29       8268.20       871.65 o                         
   3   1 -66        737.71        446.01       310.17 o                         
   4   1 -66       8401.63       8861.37       916.93 o                         
   5   1 -66       2279.13       2832.29       550.16 o                         
   6   1 -66      24830.77      28608.14      1683.30 o                         
   7   1 -66       2763.83       2562.87       485.63 o                         
   8   1 -66       3893.26       4080.89       564.87 o                         
   3   2 -66       7999.09       5655.52       684.87 o                         
   4   2 -66       7182.09       9466.99       899.95 o                         
   5   2 -66       3553.27       3298.68       563.74 o                         
   6   2 -66       1794.54       2297.98       450.54 o                         
   7   2 -66       5399.69       4603.88       613.55 o                         
   4   3 -66         61.18          5.66       234.33 o                         
   5   3 -66       8846.13       7026.38       709.77 o                         
   4   0 -65        875.33       1591.61       478.84 o                         
   6   0 -65      13994.29      15733.80      1275.77 o                         
   8   0 -65        163.34         10.19       209.42 o                         
   3   1 -65        707.93        382.62       285.27 o                         
   4   1 -65       7572.92       7694.27       879.57 o                         
   5   1 -65       5603.55       4936.69       716.56 o                         
   6   1 -65        277.44        681.47       352.05 o                         
   7   1 -65        502.97        713.17       298.85 o                         
   8   1 -65       4385.87       5181.21       661.09 o                         
   9   1 -65       2290.82       1742.16       371.30 o                         
   3   2 -65      10029.44       9825.84       958.81 o                         
   4   2 -65          3.34        859.20       380.36 o                         
   5   2 -65       3138.19       2300.24       470.92 o                         
   6   2 -65       1288.33       1032.39       345.26 o                         
   7   2 -65       9139.63       5997.39       722.22 o                         
   8   2 -65         30.67        152.82       216.21 o                         
   3   3 -65       4711.42       4086.55       597.70 o                         
   4   3 -65        223.63        661.09       346.39 o                         
   5   3 -65      10180.09       9390.02       881.84 o                         
   6   3 -65        245.35        277.34       247.91 o                         
   4   0 -64      11093.99      12316.26      1137.67 o                         
   6   0 -64      32880.08      36900.11      2085.16 o                         
   8   0 -64      14427.67      14416.14      1159.18 o                         
   3   1 -64       2774.42       1411.62       403.00 o                         
   4   1 -64      20635.95      22564.34      1600.66 o                         
   5   1 -64       2821.01       2485.89       529.78 o                         
   6   1 -64      10211.69      11399.33      1095.79 o                         
   7   1 -64       2546.74       2222.13       524.12 o                         
   8   1 -64      14484.28      16180.94      1219.17 o                         
   9   1 -64       1216.80       1125.22       367.90 o                         
   3   2 -64       3906.04       3586.21       636.19 o                         
   4   2 -64       5232.17       5567.22       762.97 o                         
   5   2 -64       8630.60       7208.64       867.12 o                         
   6   2 -64       8399.32      10268.46      1000.70 o                         
   7   2 -64       3303.37       3092.65       546.76 o                         
   8   2 -64        302.01        438.09       272.81 o                         
   9   2 -64       4558.71       3228.49       489.03 o                         
   3   3 -64       6957.62       5821.92       712.03 o                         
   4   3 -64        169.54       -150.56       266.02 o                         
   5   3 -64       6217.96       5049.89       697.32 o                         
   6   3 -64        267.55        552.42       279.61 o                         
   7   3 -64       7674.17       6565.65       718.83 o                         
   4   0 -63      17938.32      18554.77      1471.61 o                         
   6   0 -63        654.14       1202.19       456.20 o                         
   8   0 -63       7108.01       7381.83       870.52 o                         
   3   1 -63       6027.49       4563.13       726.75 o                         
   4   1 -63        318.09        630.70       267.35 o                         
   5   1 -63       1389.61        937.24       273.42 o                         
   6   1 -63       5758.19       6610.93       842.21 o                         
   7   1 -63       5273.86       4806.51       706.37 o                         
   8   1 -63         95.30        553.55       369.04 o                         
   9   1 -63        516.02        539.97       296.59 o                         
  10   1 -63       5443.99       4897.07       603.36 o                         
   2   2 -63       1309.34       1538.40       501.48 o                         
   3   2 -63       5643.75       5868.34       821.84 o                         
   4   2 -63         53.37       -302.25       318.09 o                         
   5   2 -63      11438.01      10828.80      1096.92 o                         
   6   2 -63        134.19        367.90       327.15 o                         
   7   2 -63       2000.68       2343.26       519.59 o                         
   8   2 -63        574.34        530.91       264.89 o                         
   9   2 -63       6337.89       5053.29       636.19 o                         
   3   3 -63      15361.13      11925.72      1109.37 o                         
   4   3 -63         29.38        191.31       259.23 o                         
   5   3 -63       3230.63       2682.86       558.08 o                         
   6   3 -63        254.41        673.55       319.23 o                         
   7   3 -63       9421.76       7404.47       784.48 o                         
   8   3 -63         11.38        -81.50       225.27 o                         
   3   4 -63       2938.24       2301.37       433.56 o                         
   4   4 -63        682.49        847.87       307.91 o                         
   5   4 -63       6672.38       5414.40       642.98 o                         
   6   4 -63        110.42        107.54       211.69 o                         
   2   0 -62      23853.63      26992.76      1774.99 o                         
   4   0 -62      32950.02      38705.66      2261.75 o                         
   6   0 -62      37188.73      41346.64      2334.20 o                         
   8   0 -62      15877.28      17589.16      1366.34 o                         
   2   1 -62      26614.95      36374.86      2102.14 o                         
   3   1 -62       2172.94       1847.97       355.33 o                         
   4   1 -62      13026.63      13227.89       878.65 o                         
   5   1 -62       6254.46       5140.21       560.27 o                         
   6   1 -62      12569.30      15876.84       955.11 o                         
   7   1 -62       3609.09       3479.61       454.85 o                         
   8   1 -62      10331.41      12055.90      1107.11 o                         
   9   1 -62       3535.91       2680.60       533.18 o                         
  10   1 -62       8531.70      10020.55       888.63 o                         
   2   2 -62       3587.63       3569.23       641.85 o                         
   3   2 -62       7349.14       7530.13       922.59 o                         
   4   2 -62       5116.32       5382.70       773.16 o                         
   5   2 -62       4159.46       3329.24       648.64 o                         
   6   2 -62       2512.01       2962.47       637.32 o                         
   7   2 -62       6376.25       5777.78       787.88 o                         
   8   2 -62       5253.42       6313.22       774.29 o                         
   9   2 -62       3595.65       3182.08       527.52 o                         
  10   2 -62       1605.33       1443.31       319.23 o                         
   2   3 -62         82.73       -310.17       319.23 o                         
   3   3 -62       9583.71       8032.74       923.72 o                         
   4   3 -62        364.79        -60.00       302.25 o                         
   5   3 -62       5751.39       4638.97       733.54 o                         
   6   3 -62         34.66       -266.02       266.02 o                         
   7   3 -62       4719.50       3337.16       578.46 o                         
   8   3 -62         10.91        615.81       289.79 o                         
   9   3 -62       6364.78       4631.05       567.14 o                         
   3   4 -62       6015.73       5392.89       680.34 o                         
   4   4 -62       2721.87       3308.86       520.72 o                         
   5   4 -62       3669.28       3639.41       588.64 o                         
   6   4 -62       2489.09       3045.11       495.82 o                         
   7   4 -62       7468.73       6657.35       687.13 o                         
   2   0 -61       4706.57       4721.61       770.90 o                         
   4   0 -61        314.95       1557.64       513.93 o                         
   6   0 -61       3431.88       3569.23       661.09 o                         
   8   0 -61       1266.81       1781.78       528.65 o                         
  10   0 -61       7330.80       7961.42       846.74 o                         
   2   1 -61        359.26        700.21       221.39 o                         
   3   1 -61       2234.96       2416.50       404.62 o                         
   4   1 -61       2421.39       2765.54       423.16 o                         
   5   1 -61      10112.85       8889.91       743.98 o                         
   6   1 -61         92.58         60.07       219.04 o                         
   7   1 -61       2638.19       1941.72       342.64 o                         
   8   1 -61       6124.83       5883.05       796.93 o                         
   9   1 -61       3508.62       2799.46       555.82 o                         
  10   1 -61        288.79       1153.52       349.79 o                         
  11   1 -61       1183.46       1418.41       346.39 o                         
   2   2 -61        156.48        461.86       256.97 o                         
   3   2 -61      13371.43      11854.40      1185.21 o                         
   4   2 -61        285.33        871.65       392.81 o                         
   5   2 -61       3254.32       2823.23       610.15 o                         
   6   2 -61       2796.75       1988.94       535.44 o                         
   7   2 -61       8953.70       8500.26       965.60 o                         
   8   2 -61          3.67         45.28       256.97 o                         
   9   2 -61        710.68        877.31       318.09 o                         
  10   2 -61       1249.91       2050.07       422.24 o                         
   2   3 -61        196.45       -276.21       276.21 o                         
   3   3 -61       7642.40       6730.93       858.06 o                         
   4   3 -61         27.57       -271.68       271.68 o                         
   5   3 -61      11425.62       8753.83       998.43 o                         
   6   3 -61         35.55        418.84       312.43 o                         
   7   3 -61       1947.45       2350.05       502.61 o                         
   8   3 -61        161.98        295.45       218.48 o                         
   9   3 -61      10986.17       8133.49       783.35 o                         
   2   4 -61        416.01        856.93       344.13 o                         
   3   4 -61       9550.38       7394.28       845.61 o                         
   4   4 -61        746.37       1130.88       384.88 o                         
   5   4 -61       1840.82       1644.81       429.03 o                         
   6   4 -61       1660.18       1888.19       396.20 o                         
   7   4 -61       6751.02       5501.57       661.09 o                         
   2   0 -60      17318.13      23150.72      1679.90 o                         
   4   0 -60      25292.03      25953.58      1861.02 o                         
   6   0 -60      12925.96      17333.33      1482.93 o                         
   8   0 -60      32563.70      35545.09      2110.07 o                         
  10   0 -60       8036.00       8445.92       889.76 o                         
   2   1 -60      11432.75      12921.13       880.02 o                         
   3   1 -60       6222.02       5946.03       613.40 o                         
   4   1 -60      15021.17      16688.68      1028.04 o                         
   5   1 -60       4749.38       4436.68       557.36 o                         
   6   1 -60      15909.70      17204.80      1047.37 o                         
   7   1 -60       3821.11       3211.83       467.00 o                         
   8   1 -60       5390.93       7717.64       651.55 o                         
   9   1 -60       1181.87        893.16       375.83 o                         
  10   1 -60       7246.74       7799.54       829.76 o                         
  11   1 -60       5340.77       3813.74       577.32 o                         
   2   2 -60       8846.13       9718.30      1058.43 o                         
   3   2 -60       5412.41       5053.29       793.54 o                         
   4   2 -60        987.41        836.55       422.24 o                         
   5   2 -60       7844.47       6718.48       930.51 o                         
   6   2 -60       1728.40       1928.94       527.52 o                         
   7   2 -60       6563.63       5180.07       802.59 o                         
   8   2 -60       2312.77       2694.18       561.48 o                         
   9   2 -60       7517.44       6695.84       810.52 o                         
  10   2 -60       3588.04       4243.90       582.98 o                         
   2   3 -60        923.63       1180.69       382.62 o                         
   3   3 -60       5711.81       5375.91       819.57 o                         
   4   3 -60        162.95        364.51       263.76 o                         
   5   3 -60       5460.68       6132.09       859.20 o                         
   6   3 -60         96.29        170.93       243.38 o                         
   7   3 -60       9947.69       9004.00       985.98 o                         
   8   3 -60        346.88       -139.24       294.32 o                         
   9   3 -60       6458.88       5191.39       679.21 o                         
   2   4 -60      10160.83      12087.60      1072.01 o                         
   3   4 -60       4157.53       4204.28       766.37 o                         
   4   4 -60       3267.75       3324.71       581.85 o                         
   5   4 -60       4651.65       5157.43       727.88 o                         
   6   4 -60       2554.19       2557.21       478.84 o                         
   7   4 -60       3202.61       2662.49       508.27 o                         
   8   4 -60       3098.78       3220.57       489.03 o                         
   3   5 -60       4042.00       2758.71       470.92 o                         
   4   5 -60       5671.87       7173.54       707.51 o                         
   5   5 -60        489.60        888.63       268.29 o                         
   2   0 -59       3706.64       3882.79       716.56 o                         
   4   0 -59       3544.51       3669.97       714.30 o                         
   6   0 -59       1371.98       1551.98       510.54 o                         
   8   0 -59       3702.88       3955.24       739.20 o                         
  10   0 -59       1997.66       2384.01       517.33 o                         
   2   1 -59        133.80        -38.01       332.24 o                         
   3   1 -59       7373.49       5457.68       596.06 o                         
   4   1 -59        113.78        346.16       214.03 o                         
   5   1 -59       5067.31       4278.06       544.28 o                         
   6   1 -59        629.73       1036.41       304.14 o                         
   7   1 -59       3436.59       3393.64       481.44 o                         
   8   1 -59       1580.71       1773.31       356.54 o                         
   9   1 -59        685.62        359.22       181.29 o                         
  10   1 -59       8460.68       8692.70       918.06 o                         
  11   1 -59       3128.46       2064.79       422.24 o                         
   1   2 -59      12207.18       9533.78      1055.03 o                         
   2   2 -59        985.47       1162.57       435.82 o                         
   3   2 -59      10866.68       8509.31      1078.80 o                         
   4   2 -59        167.12        326.02       332.81 o                         
   5   2 -59       9842.30       8781.00      1069.75 o                         
   6   2 -59         14.44       -132.45       293.19 o                         
   7   2 -59       1126.15       1015.41       455.07 o                         
   8   2 -59       4152.01       5133.66       761.84 o                         
   9   2 -59      10801.66       9162.48       973.53 o                         
  10   2 -59        680.84        532.04       290.93 o                         
  11   2 -59        953.73        775.43       267.15 o                         
   1   3 -59      19910.09      18038.57      1417.28 o                         
   2   3 -59        102.32        -27.17       290.93 o                         
   3   3 -59      13950.65      11220.48      1198.80 o                         
   4   3 -59        137.05        449.41       344.13 o                         
   5   3 -59       3462.20       2950.02       641.85 o                         
   6   3 -59        176.01       -293.19       340.73 o                         
   7   3 -59      14571.52      14101.44      1257.66 o                         
   8   3 -59         81.12        392.81       309.04 o                         
   9   3 -59       1694.39       2339.86       499.22 o                         
  10   3 -59       1600.82       1624.43       372.43 o                         
   1   4 -59       7728.11       6010.97       766.37 o                         
   2   4 -59       1798.74       2132.71       492.42 o                         
   3   4 -59       3192.66       4057.12       683.73 o                         
   4   4 -59        385.77        888.63       418.84 o                         
   5   4 -59       8508.93       6761.49       856.93 o                         
   6   4 -59        206.00        407.52       249.04 o                         
   7   4 -59       1473.61       1821.40       468.65 o                         
   8   4 -59       3169.17       3972.22       547.89 o                         
   2   5 -59        328.81        304.51       263.76 o                         
   3   5 -59       2425.45       1664.05       419.98 o                         
   4   5 -59         62.01       -139.24       215.08 o                         
   5   5 -59       2426.95       2130.44       424.50 o                         
   6   5 -59       3292.65       3577.15       507.14 o                         
   2   0 -58      16715.86      18765.32      1541.80 o                         
   4   0 -58      35715.32      41149.67      2460.99 o                         
   6   0 -58      24966.16      26519.58      1931.21 o                         
   8   0 -58       8028.01       8639.50      1027.86 o                         
  10   0 -58      11801.17      12617.38      1159.18 o                         
   1   1 -58       1997.62       1713.86       401.86 o                         
   2   1 -58      15648.98      17519.58      1049.63 o                         
   3   1 -58       1512.36       1022.30       294.24 o                         
   4   1 -58       8486.86      10800.62       846.30 o                         
   5   1 -58       6406.23       5409.29       612.27 o                         
   6   1 -58       6563.95       8317.76       744.70 o                         
   7   1 -58       1936.46       2110.12       409.05 o                         
   8   1 -58      12761.83      13944.00       939.85 o                         
   9   1 -58       2469.31       2078.81       379.90 o                         
  10   1 -58      10860.13      11098.22      1065.22 o                         
  11   1 -58       1522.98       1239.55       381.49 o                         
  12   1 -58       8206.87       7918.41       739.20 o                         
   1   2 -58       7504.00       8218.39       983.72 o                         
   2   2 -58        541.05        988.24       418.84 o                         
   3   2 -58       9806.70       9239.46      1103.71 o                         
   4   2 -58        654.61        700.71       361.11 o                         
   5   2 -58       5018.71       4995.56       828.63 o                         
   6   2 -58       1212.44       1367.47       481.10 o                         
   7   2 -58       6087.21       6370.95       924.85 o                         
   8   2 -58       4880.01       5192.53       740.33 o                         
   9   2 -58       9082.43       7675.02       930.51 o                         
  10   2 -58       4811.75       4398.99       639.59 o                         
  11   2 -58      13443.63       9927.72       878.44 o                         
   1   3 -58      12490.36      11433.29      1155.78 o                         
   2   3 -58        282.34        239.99       275.08 o                         
   3   3 -58       9066.31       7998.78      1040.32 o                         
   4   3 -58        862.47       1048.24       405.26 o                         
   5   3 -58       7522.50       6641.50       945.23 o                         
   6   3 -58        150.01         64.52       268.29 o                         
   7   3 -58       8830.59       8574.97      1004.09 o                         
   8   3 -58          5.00        250.17       297.72 o                         
   9   3 -58      13004.53      12655.86      1082.20 o                         
  10   3 -58        170.59       -136.97       206.03 o                         
   1   4 -58       3312.02       2784.74       555.82 o                         
   2   4 -58       4969.83       5747.21       790.14 o                         
   3   4 -58       4373.91       4320.88       757.31 o                         
   4   4 -58       1783.60       1714.99       465.26 o                         
   5   4 -58       3768.01       4738.59       748.26 o                         
   6   4 -58       2784.96       3451.50       594.30 o                         
   7   4 -58       5838.99       6033.61       750.52 o                         
   8   4 -58       3409.10       4154.47       601.10 o                         
   9   4 -58       2875.15       2828.89       472.05 o                         
   2   5 -58      11888.64      14508.96      1108.24 o                         
   3   5 -58       1245.78       1350.49       397.34 o                         
   4   5 -58       5247.49       6372.08       748.26 o                         
   5   5 -58       3529.99       3306.60       536.57 o                         
   6   5 -58       5575.40       7230.14       730.15 o                         
   7   5 -58        614.01        679.21       269.42 o                         
   2   0 -57       5473.81       7553.90       976.92 o                         
   4   0 -57        635.42       1471.61       568.27 o                         
   6   0 -57       1158.55       1339.17       499.22 o                         
   8   0 -57        284.56        555.82       306.77 o                         
  10   0 -57      12024.56      12577.76      1176.16 o                         
   1   1 -57       4215.74       2878.70       604.49 o                         
   2   1 -57        348.31        465.41       418.28 o                         
   3   1 -57       7495.48       6040.35       651.82 o                         
   4   1 -57       1069.43       1516.13       809.39 o                         
   5   1 -57       6715.48       6197.17       679.11 o                         
   6   1 -57        466.62        520.87       380.92 o                         
   7   1 -57       5223.80       4523.94       577.13 o                         
   8   1 -57       3969.58       4160.11       531.21 o                         
   9   1 -57       1835.28       1842.47       376.69 o                         
  10   1 -57        316.55        447.14       366.77 o                         
  11   1 -57        267.03         -5.16       250.74 o                         
  12   1 -57       9484.07      10148.46       869.38 o                         
   1   2 -57      17504.34      15008.18      1339.17 o                         
   2   2 -57       1942.55       1917.62       458.46 o                         
   3   2 -57      10263.29       9589.25      1151.25 o                         
   4   2 -57        106.84         39.62       296.59 o                         
   5   2 -57       8997.77       7825.58      1058.43 o                         
   6   2 -57        783.16        691.66       383.75 o                         
   7   2 -57       8427.99       7731.62      1007.49 o                         
   8   2 -57        270.87        582.98       319.23 o                         
   9   2 -57        436.48       1045.98       414.32 o                         
  10   2 -57       1059.11       2300.24       543.36 o                         
  11   2 -57      14668.85      13680.33      1096.92 o                         
   1   3 -57      16415.86      14999.12      1357.28 o                         
   2   3 -57         76.70         92.82       292.06 o                         
   3   3 -57      12443.57      11967.60      1246.34 o                         
   4   3 -57        439.87        729.01       362.24 o                         
   5   3 -57      10916.62       9751.13      1141.07 o                         
   6   3 -57        160.35        381.49       275.08 o                         
   7   3 -57       1808.25       2885.49       636.19 o                         
   8   3 -57       1684.97       2262.89       527.52 o                         
   9   3 -57      18900.85      15671.54      1266.72 o                         
  10   3 -57        161.02         49.81       232.06 o                         
  11   3 -57       1340.22       1655.00       378.09 o                         
   1   4 -57       5500.90       5112.15       739.20 o                         
   2   4 -57        369.29        148.29       321.49 o                         
   3   4 -57       6684.12       5569.49       832.03 o                         
   4   4 -57        247.59         56.60       290.93 o                         
   5   4 -57       5532.82       5498.17       792.41 o                         
   6   4 -57       4259.92       5018.20       764.11 o                         
   7   4 -57       8998.30       8848.92       942.96 o                         
   8   4 -57        836.73        842.21       335.07 o                         
   9   4 -57       1650.13       1133.14       361.11 o                         
   1   5 -57       2914.46       2398.73       466.39 o                         
   2   5 -57         52.67       -348.66       348.66 o                         
   3   5 -57       2278.74       2188.17       487.90 o                         
   4   5 -57        780.92        646.38       311.30 o                         
   5   5 -57       3384.19       3004.35       534.31 o                         
   6   5 -57         70.91        333.94       259.23 o                         
   7   5 -57       1031.65       1494.25       382.62 o                         
   2   0 -56      26537.59      31141.58      2051.20 o                         
   4   0 -56      29541.40      28565.12      2035.35 o                         
   6   0 -56      30048.08      35450.00      2300.24 o                         
   8   0 -56      14390.51      15711.16      1448.97 o                         
  10   0 -56      18401.77      19338.12      1522.55 o                         
   1   1 -56       2009.66       2113.46       544.50 o                         
   2   1 -56       8880.82      10367.25       817.53 o                         
   3   1 -56      10310.31       9639.61       811.39 o                         
   4   1 -56      19858.37      21165.16      1221.06 o                         
   5   1 -56       4324.17       4757.63       603.14 o                         
   6   1 -56       6583.24       8131.24       758.47 o                         
   7   1 -56       2782.64       2733.42       468.31 o                         
   8   1 -56      15004.73      17527.47      1082.58 o                         
   9   1 -56       1021.97       1384.92       350.46 o                         
  10   1 -56      10450.28      10703.89       784.65 o                         
  11   1 -56       2648.73       1820.27       438.09 o                         
  12   1 -56      12307.16      11213.49      1093.52 o                         
   1   2 -56      13920.60      12960.37      1274.64 o                         
   2   2 -56       6592.00       7579.93       973.53 o                         
   3   2 -56       9733.56      10855.97      1208.99 o                         
   4   2 -56       1210.45       1477.74       323.50 o                         
   5   2 -56       7835.73       6922.41       719.22 o                         
   6   2 -56       2495.86       2187.30       535.44 o                         
   7   2 -56       5582.06       4687.65       805.99 o                         
   8   2 -56       5206.87       5613.63       832.03 o                         
   9   2 -56       8805.15       7202.98       910.14 o                         
  10   2 -56      10421.64      11595.17      1083.33 o                         
  11   2 -56       9491.73       8997.21       901.08 o                         
  12   2 -56       3943.77       2993.98       330.34 o                         
   1   3 -56      15332.20      13397.33      1326.71 o                         
   2   3 -56       3376.37       4755.57       782.22 o                         
   3   3 -56       8367.53       7921.80      1059.56 o                         
   4   3 -56         35.74        678.07       405.26 o                         
   5   3 -56       5500.80       5454.02       901.08 o                         
   6   3 -56        270.29        379.22       344.13 o                         
   7   3 -56      13780.33      15428.16      1393.50 o                         
   8   3 -56        985.43       1075.41       458.46 o                         
   9   3 -56       9803.32      10165.44      1019.94 o                         
  10   3 -56        104.12         75.84       239.99 o                         
  11   3 -56      14699.15      11912.13       937.30 o                         
   1   4 -56       5510.11       4710.29       730.15 o                         
   2   4 -56       5117.81       5592.13       824.10 o                         
   3   4 -56       4139.95       2978.32       674.68 o                         
   4   4 -56       1761.76       2030.82       537.70 o                         
   5   4 -56       9529.23      10848.05      1148.99 o                         
   6   4 -56       1014.00       1184.08       415.45 o                         
   7   4 -56       4588.27       5386.10       776.56 o                         
   8   4 -56       3737.80       4760.10       690.53 o                         
   9   4 -56       6557.28       5758.53       690.53 o                         
  10   4 -56       3202.05       3933.73       515.06 o                         
   1   5 -56       1831.41       1649.34       405.26 o                         
   2   5 -56      12653.43      14282.56      1195.40 o                         
   3   5 -56       3447.90       3599.79       607.89 o                         
   4   5 -56       6215.32       8225.18       910.14 o                         
   5   5 -56       3173.57       4026.56       658.83 o                         
   6   5 -56       5525.37       7159.96       791.27 o                         
   7   5 -56       1619.12       2211.95       449.41 o                         
   8   5 -56       6714.28       8852.31       774.29 o                         
   3   6 -56        186.80        228.67       208.29 o                         
   2   0 -55        508.28        923.72       414.32 o                         
   4   0 -55       4544.20       5206.11       886.36 o                         
   6   0 -55         20.35       1132.01       501.48 o                         
   8   0 -55        298.74        621.47       455.07 o                         
  10   0 -55        532.81        127.92       277.34 o                         
  12   0 -55      16056.96      16013.40      1219.17 o                         
   1   1 -55       4243.90       3898.21       492.14 o                         
   2   1 -55       1218.91       1098.65       296.19 o                         
   3   1 -55      11443.56       9703.65       824.39 o                         
   4   1 -55         27.68        446.61       283.32 o                         
   5   1 -55      10600.75       9010.69       814.39 o                         
   6   1 -55         90.49        479.69       317.53 o                         
   7   1 -55       3985.48       3303.69       509.09 o                         
   8   1 -55        274.21        319.76       233.19 o                         
   9   1 -55        231.60        541.43       276.83 o                         
  10   1 -55       7032.22       7305.90       646.20 o                         
  11   1 -55       5245.51       3734.50       631.66 o                         
  12   1 -55        421.09        521.72       171.62 o                         
   1   2 -55      15299.10      13893.15      1352.75 o                         
   2   2 -55          3.40        435.82       303.38 o                         
   3   2 -55      20772.56      17481.06      1115.26 o                         
   4   2 -55        459.48       -107.77       281.87 o                         
   5   2 -55       8590.00       7353.61       741.02 o                         
   6   2 -55       1179.07       1375.88       343.92 o                         
   7   2 -55       2915.06       2791.26       476.73 o                         
   8   2 -55       3020.25       3313.39       650.91 o                         
   9   2 -55      13358.23      12019.68      1213.51 o                         
  10   2 -55       1013.47       1910.83       511.67 o                         
  11   2 -55        383.81       1056.16       395.07 o                         
  12   2 -55        374.33        825.23       290.93 o                         
   1   3 -55      23489.42      21453.84      1700.28 o                         
   2   3 -55        158.27        211.69       296.59 o                         
   3   3 -55       5235.13       4190.70       796.93 o                         
   4   3 -55        580.22        809.39       410.92 o                         
   5   3 -55       4880.70       3732.23       774.29 o                         
   6   3 -55        142.96       -224.14       376.96 o                         
   7   3 -55      21215.35      18349.87      1563.30 o                         
   8   3 -55        142.70        447.14       278.47 o                         
   9   3 -55       3905.88       4053.73       699.58 o                         
  10   3 -55       3028.51       3290.75       580.72 o                         
  11   3 -55      17263.59      15596.82      1132.01 o                         
   1   4 -55       7389.11       6754.70       910.14 o                         
   2   4 -55        373.85        905.61       465.26 o                         
   3   4 -55       7582.98       7705.59      1001.83 o                         
   4   4 -55       1012.98        976.92       408.66 o                         
   5   4 -55      11135.35       9804.33      1164.84 o                         
   6   4 -55        236.15        133.58       302.25 o                         
   7   4 -55       3316.98       3615.64       683.73 o                         
   8   4 -55      10322.89      13032.82      1134.27 o                         
   9   4 -55       8681.98       6955.07       801.46 o                         
  10   4 -55        202.04        469.78       244.51 o                         
   1   5 -55       2087.90       1971.96       453.94 o                         
   2   5 -55         60.77        387.15       314.70 o                         
   3   5 -55       4778.54       4169.19       709.77 o                         
   4   5 -55        273.17        359.98       289.79 o                         
   5   5 -55       3339.18       3016.80       598.83 o                         
   6   5 -55       3433.93       3914.49       599.96 o                         
   7   5 -55       1104.12        708.64       330.55 o                         
   8   5 -55        143.37         53.20       183.39 o                         
   1   6 -55        217.02          1.13       221.87 o                         
   2   6 -55        255.08         61.13       204.89 o                         
   3   6 -55        167.90        311.30       263.76 o                         
   4   6 -55        153.88        -97.35       203.76 o                         
   5   6 -55         25.98         21.51       194.71 o                         
   2   0 -54      21415.79      23139.40      1773.86 o                         
   4   0 -54      51915.71      54686.24      2970.39 o                         
   6   0 -54      11848.10      12070.62      1304.07 o                         
   8   0 -54      34016.42      38298.14      2406.65 o                         
  10   0 -54      10638.52      11315.57      1177.29 o                         
  12   0 -54      11147.72      10909.17      1032.39 o                         
   1   1 -54       5376.51      10060.47      6307.56 o                         
   2   1 -54      30300.21      35142.60      1585.70 o                         
   3   1 -54       7893.63       7139.42       711.91 o                         
   4   1 -54      17004.51      17633.18      1126.18 o                         
   5   1 -54       7282.32       7021.06       722.76 o                         
   6   1 -54      22833.29      25940.53      1397.00 o                         
   7   1 -54       3600.68       3759.42       569.72 o                         
   8   1 -54       9963.69      10116.08       852.19 o                         
   9   1 -54        437.96        464.76       263.76 o                         
  10   1 -54      16659.48      18334.62      1188.61 o                         
  11   1 -54       5431.53       4230.32       683.73 o                         
  12   1 -54      10704.77      10059.78      1052.20 o                         
  13   1 -54       2111.29       1728.58       380.36 o                         
   1   2 -54      13186.41      13971.26      1326.71 o                         
   2   2 -54       2734.61       2966.79       448.04 o                         
   3   2 -54      10317.00       8606.88       788.44 o                         
   4   2 -54        603.61        662.04       249.54 o                         
   5   2 -54       8652.98       8408.82       800.56 o                         
   6   2 -54        185.86        338.61       285.67 o                         
   7   2 -54       6382.22       6196.94       681.71 o                         
   8   2 -54       9108.68      10869.55      1186.35 o                         
   9   2 -54       9340.77       9150.03      1105.97 o                         
  10   2 -54       6257.79       6522.64       858.06 o                         
  11   2 -54      10123.89       9320.96       958.81 o                         
  12   2 -54       6895.50       7047.89       735.81 o                         
   0   3 -54       1867.53       2326.28       562.61 o                         
   1   3 -54      18244.69      17559.73      1540.66 o                         
   2   3 -54        644.61        409.79       303.38 o                         
   3   3 -54       5303.04       5764.19       904.48 o                         
   4   3 -54        504.55        563.74       350.92 o                         
   5   3 -54       8018.28       7664.84      1043.71 o                         
   6   3 -54       1343.28       1988.94       592.04 o                         
   7   3 -54      10252.14      10157.52      1169.37 o                         
   8   3 -54        741.98       1369.73       453.94 o                         
   9   3 -54      18082.13      15382.87      1339.17 o                         
  10   3 -54        354.57        706.37       346.39 o                         
  11   3 -54       9669.50       9315.30       897.68 o                         
  12   3 -54         36.48       -174.33       217.35 o                         
   0   4 -54       5481.45       7548.24       970.13 o                         
   1   4 -54       8900.51       8298.76      1034.66 o                         
   2   4 -54      14309.11      18896.63      1573.49 o                         
   3   4 -54      10544.59      10936.34      1227.10 o                         
   4   4 -54        992.25        740.33       313.57 o                         
   5   4 -54       6092.26       6969.78       988.24 o                         
   6   4 -54       3022.94       3542.06       658.83 o                         
   7   4 -54       9416.28       9882.44      1078.80 o                         
   8   4 -54       5212.85       7030.91       846.74 o                         
   9   4 -54       6127.87       6695.84       794.67 o                         
  10   4 -54       2401.30       2688.52       467.52 o                         
   0   5 -54      26356.52      30550.67      1816.87 o                         
   1   5 -54       1466.16       2294.58       515.06 o                         
   2   5 -54       8181.13      10982.75      1120.69 o                         
   3   5 -54       3805.65       3033.79       620.34 o                         
   4   5 -54       6826.82       8658.74       976.92 o                         
   5   5 -54       2742.42       2807.38       549.02 o                         
   6   5 -54      10780.59      13235.45      1159.18 o                         
   7   5 -54       2329.36       2045.54       453.94 o                         
   8   5 -54       5594.36       6886.01       723.35 o                         
   9   5 -54       1110.25        739.20       269.42 o                         
   1   6 -54         39.67        -60.00       210.55 o                         
   2   6 -54      10014.03      10523.16       913.53 o                         
   3   6 -54        134.97        139.24       207.16 o                         
   4   6 -54      11212.47      15326.27      1105.97 o                         
   5   6 -54        448.21        818.44       292.06 o                         
   6   6 -54       6644.49       7935.39       723.35 o                         
   2   0 -53        758.72        774.29       401.86 o                         
   4   0 -53       5689.10       7159.96      1052.77 o                         
   6   0 -53       1116.18       1857.63       585.25 o                         
   8   0 -53       1458.87       1642.55       604.49 o                         
  10   0 -53       8332.41      10228.84      1148.99 o                         
  12   0 -53        613.15        614.97       201.80 o                         
   1   1 -53       4633.36       3937.29       515.09 o                         
   2   1 -53        333.77        843.81       313.79 o                         
   3   1 -53       6760.70       5700.59       660.42 o                         
   4   1 -53        821.86       1133.33       329.34 o                         
   5   1 -53       8542.48       8142.97      1274.64 o                         
   6   1 -53        153.83        220.07       290.98 o                         
   7   1 -53       5105.56       4867.90       642.20 o                         
   8   1 -53       5208.74       5642.07       644.43 o                         
   9   1 -53       5286.31       3568.04       527.83 o                         
  10   1 -53        330.57        486.66       537.14 o                         
  11   1 -53        677.04        830.40       284.84 o                         
  12   1 -53       9235.00       7866.89       625.95 o                         
  13   1 -53       3960.22       3138.15       468.65 o                         
   1   2 -53      20950.24      16415.27      1488.59 o                         
   2   2 -53       2252.66       2208.01       425.77 o                         
   3   2 -53      11465.67      11147.40       989.94 o                         
   4   2 -53         67.13         33.18       468.65 o                         
   5   2 -53       7836.29       7804.85       779.25 o                         
   6   2 -53       2428.89       4529.40      1393.50 o                         
   7   2 -53      16690.29      15075.69      1080.93 o                         
   8   2 -53        944.79       1031.48       335.10 o                         
   9   2 -53       1559.91       2142.89       589.78 o                         
  10   2 -53        746.63        388.28       278.47 o                         
  11   2 -53      18051.73      15743.99      1305.21 o                         
  12   2 -53       1537.26       2098.75       430.16 o                         
  13   2 -53        374.24        536.57       295.45 o                         
   1   3 -53      12751.25      12907.17      1325.58 o                         
   2   3 -53        687.04       1275.77       484.50 o                         
   3   3 -53      11430.33      10891.06      1262.19 o                         
   4   3 -53         20.38       -123.39       353.19 o                         
   5   3 -53      13054.18       9959.42      1222.57 o                         
   6   3 -53        445.36        267.15       311.30 o                         
   7   3 -53       1007.67       2235.72       596.57 o                         
   8   3 -53        706.92        879.57       447.14 o                         
   9   3 -53      24381.28      25402.29      1767.07 o                         
  10   3 -53       1063.61       1259.93       403.00 o                         
  11   3 -53        991.45        880.70       324.89 o                         
  12   3 -53        671.25        417.71       244.51 o                         
   1   4 -53       9620.02      10795.97      1177.29 o                         
   2   4 -53        621.55       1459.16       534.31 o                         
   3   4 -53       7827.22       6675.46      1010.88 o                         
   4   4 -53        253.38        379.22       292.06 o                         
   5   4 -53       3329.98       3783.18       779.95 o                         
   6   4 -53       8514.12       9351.53      1103.71 o                         
   7   4 -53      13601.29      13838.81      1307.47 o                         
   8   4 -53        224.00        292.06       307.91 o                         
   9   4 -53       1926.89       2413.44       525.25 o                         
  10   4 -53       6146.97       6799.98       745.99 o                         
  11   4 -53       8008.95       6910.92       686.00 o                         
   3   5 -53       1788.85       2380.62       614.68 o                         
   4   5 -53        868.00        863.72       361.11 o                         
   5   5 -53       2277.99       1538.40       511.67 o                         
   6   5 -53         53.60        296.59       332.81 o                         
   7   5 -53       1489.51       1832.72       465.26 o                         
   8   5 -53       5439.53       6272.46       732.41 o                         
   9   5 -53       1012.81        681.47       295.45 o                         
   1   6 -53        576.28       -233.19       260.36 o                         
   2   6 -53        253.43        906.74       339.60 o                         
   3   6 -53        234.08        530.91       302.25 o                         
   4   6 -53         48.85        482.24       285.27 o                         
   5   6 -53        144.45        -89.43       203.76 o                         
   6   6 -53        476.93        487.90       271.68 o                         
   7   6 -53        222.79        254.70       208.29 o                         
   2   0 -52      33462.59      36815.21      2287.79 o                         
   4   0 -52      29119.60      31174.41      2172.33 o                         
   6   0 -52      54077.91      59028.63      3174.15 o                         
   8   0 -52       8416.96       8595.35      1129.75 o                         
  10   0 -52      17470.36      21886.27      1746.69 o                         
  12   0 -52      15628.89      15349.15       880.76 o                         
   1   1 -52       1712.62       1796.81       373.51 o                         
   2   1 -52      25112.97      26873.12      1364.39 o                         
   3   1 -52       6348.78       6154.91       660.04 o                         
   4   1 -52      17572.72      19977.61      1195.33 o                         
   5   1 -52       6803.18       6592.92       714.33 o                         
   6   1 -52       8490.00       9814.63       859.19 o                         
   7   1 -52       1717.27       1823.26       428.64 o                         
   8   1 -52      28566.36      31578.68      1571.15 o                         
   9   1 -52       4023.53       4095.85       561.42 o                         
  10   1 -52      14684.44      15479.19      1019.36 o                         
  11   1 -52        581.24        704.06       295.91 o                         
  12   1 -52      11273.41      12807.55      1143.33 o                         
  13   1 -52       7592.91       5440.70       473.28 o                         
   0   2 -52       6012.36       6821.49       889.76 o                         
   1   2 -52      12815.86      12156.45       902.37 o                         
   2   2 -52       2198.13       2680.51       430.17 o                         
   3   2 -52      14362.14      13698.35      1004.67 o                         
   4   2 -52        420.12        298.06       323.19 o                         
   5   2 -52       6908.18       7558.83       767.65 o                         
   6   2 -52       3404.43       4030.55       561.46 o                         
   7   2 -52      11044.47      10451.18       916.50 o                         
   8   2 -52       7286.60       8956.93       806.93 o                         
   9   2 -52      10726.48       9797.54      1151.25 o                         
  10   2 -52       8938.29       9656.04      1074.28 o                         
  11   2 -52      13536.36      13232.06      1206.72 o                         
  12   2 -52       1786.35       1657.26       410.92 o                         
  13   2 -52       7080.67       4835.18       433.25 o                         
   0   3 -52       3327.71       2785.87       575.06 o                         
   1   3 -52      11788.99      11279.34      1263.32 o                         
   2   3 -52        588.35        696.19       353.19 o                         
   3   3 -52       9729.92       9078.71      1158.05 o                         
   4   3 -52        723.81        376.96       390.54 o                         
   5   3 -52      11226.26      10921.63      1284.83 o                         
   6   3 -52        784.80        993.90       501.48 o                         
   7   3 -52      12351.70      12115.90      1321.05 o                         
   8   3 -52        162.30        295.45       366.77 o                         
   9   3 -52      12532.01      13070.18      1290.49 o                         
  10   3 -52         14.57        288.66       256.97 o                         
  11   3 -52      12193.64       9738.68       948.62 o                         
  12   3 -52         71.93        -45.28       182.25 o                         
   4   4 -52       4051.74       3823.93       775.43 o                         
   5   4 -52       6592.58       8484.41      1086.73 o                         
   6   4 -52       3112.31       3930.34       725.62 o                         
   7   4 -52       8811.89       8530.82      1064.09 o                         
   8   4 -52       3370.46       4426.16       712.03 o                         
   9   4 -52       6948.22       5770.98       769.77 o                         
  10   4 -52       3820.97       4500.87       641.85 o                         
  11   4 -52       5602.58       4686.52       594.30 o                         
   5   5 -52       3135.67       3226.23       655.43 o                         
   6   5 -52       8013.72      11288.40      1121.82 o                         
   7   5 -52       1977.31       1319.92       424.50 o                         
   8   5 -52      11498.52      14232.75      1124.09 o                         
   9   5 -52       1293.80        912.40       314.70 o                         
   3   6 -52        511.06        398.47       279.61 o                         
   4   6 -52      10611.24      14609.71      1156.91 o                         
   5   6 -52        398.53         98.48       238.85 o                         
   6   6 -52       8780.83      11862.33       970.13 o                         
   7   6 -52        243.26         86.03       195.84 o                         
   2   0 -51        115.66        458.46       460.73 o                         
   4   0 -51       6733.85       7282.22       988.24 o                         
   6   0 -51        914.91       2127.05       705.24 o                         
   8   0 -51       6536.34       6224.92       971.26 o                         
  10   0 -51       5733.85       5610.24       882.97 o                         
  12   0 -51      16613.72      15830.37      1181.25 o                         
   1   1 -51       1457.44       1840.00       368.63 o                         
   2   1 -51       1448.44       1439.79       334.10 o                         
   3   1 -51      12771.23      10959.28       879.93 o                         
   4   1 -51        739.58        807.25       300.37 o                         
   5   1 -51       8865.22       7673.53       768.20 o                         
   6   1 -51       4697.73       5321.34       630.01 o                         
   7   1 -51       6542.01       5346.25       665.75 o                         
   8   1 -51        706.52       1388.56       547.89 o                         
   9   1 -51         91.34        350.19       264.30 o                         
  10   1 -51      15283.05      16875.46      1091.88 o                         
  11   1 -51       6879.24       6474.00       953.15 o                         
  12   1 -51        694.88        865.99       408.66 o                         
  13   1 -51       1495.49       1256.24       295.34 o                         
  14   1 -51      10104.69       8404.04       757.31 o                         
   1   2 -51      18239.63      14985.64      1018.05 o                         
   2   2 -51       1725.41       1219.17       298.05 o                         
   3   2 -51      10533.37       9690.47       859.05 o                         
   4   2 -51        177.87       -140.69       280.92 o                         
   5   2 -51      20489.42      19664.94      1450.67 o                         
   6   2 -51       2079.00       2981.54       559.21 o                         
   7   2 -51       3112.21       3649.90       577.85 o                         
   8   2 -51       5107.45       5274.23       630.63 o                         
   9   2 -51      20753.88      19260.13      1192.80 o                         
  10   2 -51       7477.62       9339.08      1087.86 o                         
  11   2 -51       1463.85       1024.47       393.94 o                         
  12   2 -51       1593.54       1760.27       443.75 o                         
  13   2 -51       9872.31       7943.08       572.38 o                         
   1   3 -51      10100.04       9056.07      1125.22 o                         
   2   3 -51         58.98       -286.40       446.01 o                         
   3   3 -51       8877.87       7318.44      1070.88 o                         
   4   3 -51        909.39        468.65       345.26 o                         
   5   3 -51       1290.89       1396.90       522.99 o                         
   6   3 -51        196.73         15.85       296.59 o                         
   7   3 -51      27594.97      25126.08      1940.26 o                         
   8   3 -51        240.98        263.76       340.73 o                         
   9   3 -51       1965.63       3385.84       718.83 o                         
  10   3 -51        699.50        946.36       358.85 o                         
  11   3 -51      13887.83      12333.24      1112.77 o                         
  12   3 -51       1066.98       1284.83       356.58 o                         
  13   3 -51         17.92        741.47       284.13 o                         
   5   4 -51      13489.12      11500.08      1332.37 o                         
   6   4 -51        132.71         74.71       303.38 o                         
   7   4 -51       2568.70       3497.91       734.67 o                         
   8   4 -51       4950.07       5700.80       818.44 o                         
   9   4 -51      11426.25      10994.07      1094.65 o                         
  10   4 -51        853.27       1220.31       369.04 o                         
  11   4 -51        833.19        748.26       306.77 o                         
   6   5 -51       2543.56       2343.26       528.65 o                         
   7   5 -51        752.74        544.50       299.98 o                         
   8   5 -51        362.48        519.59       310.17 o                         
   9   5 -51         28.15       -190.18       221.87 o                         
  10   5 -51       5334.21       6420.76       646.38 o                         
   5   6 -51        457.55        616.95       276.21 o                         
   6   6 -51         34.00        749.39       327.15 o                         
   7   6 -51        327.10        -27.17       176.59 o                         
   8   6 -51       2659.07       3346.22       469.78 o                         
   2   0 -50      30558.23      30991.02      2087.43 o                         
   4   0 -50      37105.87      36634.09      2346.66 o                         
   6   0 -50      27077.97      31315.91      2219.87 o                         
   8   0 -50      54534.07      53736.48      3032.65 o                         
  10   0 -50      12357.87      14214.64      1424.07 o                         
  12   0 -50       6027.50       6265.61       588.60 o                         
  14   0 -50      23064.42      19794.32      1199.93 o                         
   0   1 -50      25707.68      26740.32      1799.89 o                         
   1   1 -50       2076.12       1761.03       382.17 o                         
   2   1 -50      23060.13      24082.69      1284.45 o                         
   3   1 -50       7558.67       7443.88       726.85 o                         
   4   1 -50      21015.69      23580.48      1322.14 o                         
   5   1 -50       9835.81       8824.91       820.06 o                         
   6   1 -50      32437.41      36546.26      1718.00 o                         
   7   1 -50       2911.15       3001.07       516.91 o                         
   8   1 -50      12110.52      14035.38      1035.67 o                         
   9   1 -50       1679.03       2424.09       459.96 o                         
  10   1 -50      18801.17      22449.87      1271.87 o                         
  11   1 -50      10541.61      10239.10       844.69 o                         
  12   1 -50      13025.34      13448.27      1222.57 o                         
  13   1 -50       1641.80       1195.24       452.80 o                         
  14   1 -50       3538.25       3658.65       547.89 o                         
   0   2 -50       9056.44       8974.57      1029.00 o                         
   1   2 -50      14564.95      14656.14      1010.17 o                         
   2   2 -50       8505.00      10201.62       845.62 o                         
   3   2 -50       9119.68       7920.80       782.69 o                         
   4   2 -50       9230.36      10093.74       859.91 o                         
   5   2 -50      19476.24      18643.73      1219.44 o                         
   6   2 -50       3580.54       4228.88       585.78 o                         
   7   2 -50      11831.60      11258.56       950.16 o                         
   8   2 -50       9269.86       9980.56       863.25 o                         
   9   2 -50      11709.26      11961.93       955.66 o                         
  10   2 -50       4102.31       4279.00       756.18 o                         
  11   2 -50       8015.28       6483.02       896.55 o                         
  12   2 -50       4924.97       5812.87       752.79 o                         
  13   2 -50      10102.84       8826.28       837.69 o                         
  14   2 -50        471.83        -92.82       176.59 o                         
   4   3 -50       2802.15       2434.95       652.04 o                         
   5   3 -50       6946.75       7613.89      1098.05 o                         
   6   3 -50        460.94        501.48       405.26 o                         
   7   3 -50      15813.71      16816.00      1579.15 o                         
   8   3 -50       1201.12       1621.04       461.86 o                         
   9   3 -50      12417.93      12469.08      1265.59 o                         
  10   3 -50        165.56        177.73       267.15 o                         
  11   3 -50       7070.44       7718.04       878.44 o                         
  12   3 -50        292.71        311.30       253.57 o                         
   6   4 -50       3842.21       5280.82       879.57 o                         
   7   4 -50       6672.57       6717.34       982.58 o                         
   8   4 -50       4365.50       5337.42       808.25 o                         
   9   4 -50       9109.06       8253.48       964.47 o                         
  10   4 -50       3710.13       4071.84       631.66 o                         
  11   4 -50       5033.84       3148.12       517.33 o                         
   6   5 -50      12893.31      17046.93      1454.63 o                         
   7   5 -50       1460.19        865.99       404.13 o                         
   8   5 -50       7031.52       7416.93       860.33 o                         
   9   5 -50       1349.71        701.85       324.89 o                         
  10   5 -50       5741.04       6766.02       702.98 o                         
   6   6 -50       8141.85       9778.30       941.83 o                         
   7   6 -50        338.38        125.65       209.42 o                         
   8   6 -50      10147.26      12004.96       906.74 o                         
   2   7 -50       5445.24       6314.35       630.53 o                         
   3   7 -50       1446.38       1331.24       299.98 o                         
   2   0 -49       9478.43       9862.56      1046.41 o                         
   4   0 -49       2664.21       3400.36       683.06 o                         
   6   0 -49       7766.11       7671.63      1092.39 o                         
   8   0 -49        641.22       1838.38       713.17 o                         
  10   0 -49      30616.10      32773.93      2284.39 o                         
  12   0 -49        412.72        371.00       384.32 o                         
  14   0 -49      19519.35      17998.95      1195.40 o                         
   1   1 -49       2654.66       2413.48       390.00 o                         
   2   1 -49        296.77        285.01       310.64 o                         
   3   1 -49       1666.17       1529.72       325.51 o                         
   4   1 -49      12292.61      12188.42       931.66 o                         
   5   1 -49      13865.24      11879.70       952.18 o                         
   6   1 -49       1148.45       1802.96       451.82 o                         
   7   1 -49       2348.32       2425.22       479.62 o                         
   8   1 -49       6437.03       5489.98       650.36 o                         
   9   1 -49       8773.82       7743.98       784.69 o                         
  10   1 -49       1228.96       1919.11       442.98 o                         
  11   1 -49       2120.31       2855.94       469.34 o                         
  12   1 -49      14524.14      14579.66       993.34 o                         
  13   1 -49       5940.01       5030.61       522.68 o                         
  14   1 -49       1451.42       1641.22       275.65 o                         
   1   2 -49       9355.38       7865.72       752.82 o                         
   2   2 -49        127.18        718.97       291.20 o                         
   3   2 -49      26291.56      23491.63      1337.65 o                         
   4   2 -49         94.25        -11.98       225.68 o                         
   5   2 -49      10512.87       9876.17       884.61 o                         
   6   2 -49       6935.21       6148.90       700.38 o                         
   7   2 -49      22255.51      21850.01      1335.63 o                         
   8   2 -49       1123.99        962.48       414.32 o                         
   9   2 -49       3008.50       3637.70       609.59 o                         
  10   2 -49       3003.30       3648.47       712.03 o                         
  11   2 -49      13575.71      12306.07      1227.10 o                         
  12   2 -49       1738.77       2511.93       513.93 o                         
  13   2 -49        269.61        326.02       255.83 o                         
  14   2 -49       3661.70       2947.75       483.37 o                         
   5   3 -49      27522.43      24041.61      2005.92 o                         
   6   3 -49         75.29       -297.72       328.28 o                         
   7   3 -49       8185.99       8501.39      1160.31 o                         
   8   3 -49        365.38        249.04       373.56 o                         
   9   3 -49      15195.87      15388.53      1433.12 o                         
  10   3 -49         96.35       -250.17       339.60 o                         
  11   3 -49       2752.58       3074.54       609.02 o                         
  12   3 -49        144.90        -21.51       225.27 o                         
  13   3 -49       8286.92       5643.07       613.55 o                         
   7   4 -49      13096.45      12818.87      1373.13 o                         
   8   4 -49        422.79        638.45       390.54 o                         
   9   4 -49       1160.15       1625.57       489.03 o                         
  10   4 -49        125.79       -206.03       283.00 o                         
  11   4 -49       7165.98       7238.07       781.09 o                         
  12   4 -49        530.40        173.20       215.08 o                         
   7   5 -49        139.84        164.14       276.21 o                         
   8   5 -49       3666.23       4609.54       704.11 o                         
   9   5 -49       2817.08       2438.35       496.95 o                         
  10   5 -49        231.77        784.48       311.30 o                         
   6   6 -49        699.23       1381.05       374.70 o                         
   7   6 -49        327.97        278.47       234.33 o                         
   8   6 -49        184.03        383.75       218.48 o                         
   4   7 -49        755.67        585.25       258.10 o                         
   5   7 -49       3757.48       3456.02       479.97 o                         
   2   0 -48      33377.39      35111.66      1986.41 o                         
   4   0 -48      36980.24      38107.46      3614.51 o                         
   6   0 -48      77737.64      83047.60      3932.60 o                         
   8   0 -48      11847.08      14961.77      1544.06 o                         
  10   0 -48      22451.43      25457.76      1985.54 o                         
  12   0 -48      24462.59      27035.67      1331.08 o                         
  14   0 -48       4189.82       4812.17       644.11 o                         
   0   1 -48      33673.02      33602.28      1862.34 o                         
   1   1 -48       1638.48       1501.64       433.72 o                         
   2   1 -48      43304.77      47570.31      1783.63 o                         
   3   1 -48       2581.20       2632.88       512.25 o                         
   4   1 -48      38693.95      39842.94      1660.14 o                         
   5   1 -48       7163.70       7298.40       744.21 o                         
   6   1 -48      44381.46      49031.69      2032.37 o                         
   7   1 -48       5409.10       5090.69       661.07 o                         
   8   1 -48      32510.42      37331.78      1755.17 o                         
   9   1 -48       5817.98       5768.22       699.67 o                         
  10   1 -48      10753.63      13767.77      1005.40 o                         
  11   1 -48       1354.20       1462.58       396.20 o                         
  12   1 -48      10837.98      12689.81       887.46 o                         
  13   1 -48       7131.28       6135.51       723.92 o                         
  14   1 -48       8322.06       7063.30       542.03 o                         
  15   1 -48       6029.77       2731.54       427.90 o                         
   0   2 -48      34453.22      34383.19      1939.34 o                         
   1   2 -48       5085.43       4740.57       552.73 o                         
   2   2 -48      21173.05      22894.03      1206.35 o                         
   3   2 -48      25881.68      25539.65      1586.51 o                         
   4   2 -48      13312.10      15276.83      1316.53 o                         
   5   2 -48      16211.49      14818.17      1085.00 o                         
   6   2 -48      24106.73      23954.23      1676.51 o                         
   7   2 -48      13448.96      14851.48      1105.16 o                         
   8   2 -48       6035.37       7041.06       737.80 o                         
   9   2 -48      11658.03      11345.65       960.44 o                         
  10   2 -48       7121.70       8238.76      1031.26 o                         
  11   2 -48       8497.28       8327.06      1012.02 o                         
  12   2 -48        149.52        126.79       233.19 o                         
  13   2 -48       7310.56       5322.71       696.19 o                         
  14   2 -48       2065.18       1190.87       337.34 o                         
   6   3 -48        726.99       1264.45       452.80 o                         
   7   3 -48      14359.22      12827.93      1411.62 o                         
   8   3 -48        788.14        753.92       396.20 o                         
   9   3 -48       8974.86       8588.55      1115.03 o                         
  10   3 -48        108.46         97.35       344.13 o                         
  11   3 -48       8838.92       7381.83       906.74 o                         
  12   3 -48        130.66        569.40       273.95 o                         
  13   3 -48       4649.54       3949.58       535.44 o                         
  14   3 -48        143.91        100.75       170.93 o                         
   7   4 -48       9620.78      11759.31      1290.49 o                         
   8   4 -48      10435.55      12431.73      1253.13 o                         
   9   4 -48       2484.26       1892.72       500.35 o                         
  10   4 -48       1309.93       1132.01       365.64 o                         
  11   4 -48       4600.13       3982.41       614.68 o                         
  12   4 -48       1332.24       1282.57       323.75 o                         
   7   5 -48        782.06        350.92       273.95 o                         
   8   5 -48       9794.60      13175.46      1190.87 o                         
   9   5 -48       2195.26       1772.73       466.39 o                         
  10   5 -48       8028.22       8124.43       796.93 o                         
  11   5 -48       1271.74        941.83       290.93 o                         
   7   6 -48        209.79       -149.43       276.21 o                         
   8   6 -48       6883.86       7917.27       775.43 o                         
   9   6 -48         72.49         39.62       164.14 o                         
   5   7 -48       1934.40       1708.20       354.32 o                         
   2   0 -47        249.20        833.09       447.09 o                         
   4   0 -47      42228.07      43816.41      2307.28 o                         
   6   0 -47       1560.59       2213.08       718.83 o                         
   8   0 -47      23884.09      27658.38      2122.52 o                         
  10   0 -47       7602.20       7835.77      1107.11 o                         
  12   0 -47      32631.76      31968.12      1497.69 o                         
  14   0 -47       1333.37       2655.69       521.86 o                         
   1   1 -47        142.88        148.11       186.33 o                         
   2   1 -47       3298.33       3355.40       468.45 o                         
   3   1 -47       9194.95       8319.69       737.70 o                         
   4   1 -47        259.89        941.75       329.29 o                         
   5   1 -47       1301.33       1236.00       402.47 o                         
   6   1 -47       9604.35      10961.77       914.31 o                         
   7   1 -47       9401.28       8698.94       834.08 o                         
   8   1 -47        496.87       1120.16       421.28 o                         
   9   1 -47       1039.76       1550.59       418.85 o                         
  10   1 -47      11803.77      12791.97       977.32 o                         
  11   1 -47       6878.39       6397.72       533.62 o                         
  12   1 -47        986.43       1864.45       288.29 o                         
  13   1 -47        859.73        826.93       221.33 o                         
  14   1 -47      14645.16      13478.90       779.10 o                         
  15   1 -47       5073.79       3506.96       526.38 o                         
   1   2 -47      16693.68      14639.00      1219.34 o                         
   2   2 -47        641.28        670.88       452.80 o                         
   3   2 -47       8012.44       9078.38       977.27 o                         
   4   2 -47       1257.79        837.21       403.00 o                         
   5   2 -47      32528.60      32092.24      2688.52 o                         
   6   2 -47       2806.00       3502.88       534.55 o                         
   7   2 -47      12827.86      12546.27      1034.93 o                         
   8   2 -47        412.32        455.52       280.25 o                         
   9   2 -47      14729.12      14915.73      1104.67 o                         
  10   2 -47        557.00        540.35       465.26 o                         
  11   2 -47       3063.99       2617.21       635.06 o                         
  12   2 -47        952.99        387.15       315.83 o                         
  13   2 -47       8879.47       7090.91       807.12 o                         
  14   2 -47        301.07        133.86       287.53 o                         
  15   2 -47        188.16        733.54       293.19 o                         
   6   3 -47         65.78       -398.47       398.47 o                         
   7   3 -47      21490.96      18387.23      1702.54 o                         
   8   3 -47         16.87        844.48       481.10 o                         
   9   3 -47       8736.69       8328.19      1101.45 o                         
  10   3 -47        521.33        281.87       273.95 o                         
  11   3 -47       5166.01       5075.93       779.95 o                         
  12   3 -47        282.88        181.12       251.31 o                         
  13   3 -47         12.22        426.77       252.44 o                         
  14   3 -47         60.17         50.94       192.44 o                         
   7   4 -47       6005.78       7175.81      1092.39 o                         
   8   4 -47        160.63        -78.11       294.32 o                         
   9   4 -47       5601.08       5260.45       818.44 o                         
  10   4 -47        951.29        536.57       388.28 o                         
  11   4 -47       1316.63       1465.95       427.90 o                         
  12   4 -47        528.89        429.03       202.63 o                         
   8   5 -47        860.90       1445.58       473.18 o                         
   9   5 -47        116.44        124.52       244.51 o                         
  10   5 -47       2078.57       2146.29       447.14 o                         
  11   5 -47       2422.15       1659.53       347.53 o                         
   7   6 -47        271.23        322.62       239.99 o                         
   8   6 -47       3796.84       4324.28       616.95 o                         
   9   6 -47        309.97        328.28       220.74 o                         
   6   7 -47        961.28       1536.14       344.13 o                         
   0   0 -46      48116.64      52178.84      2626.26 o                         
   2   0 -46      84101.37      87590.41      5810.60 o                         
   4   0 -46      35087.32      37639.34      2100.81 o                         
   6   0 -46      57812.93      64764.52      3379.05 o                         
   8   0 -46      54880.04      63989.09      3420.93 o                         
  10   0 -46      19442.61      30196.35      2222.13 o                         
  12   0 -46      10497.60      12920.75      1340.30 o                         
  14   0 -46      14540.38      14253.13      1195.40 o                         
   0   1 -46      52033.45      49590.25      2314.41 o                         
   1   1 -46        793.42        812.88       400.74 o                         
   2   1 -46      39020.06      39990.64      1680.51 o                         
   3   1 -46       7581.52       6537.38       660.38 o                         
   4   1 -46      40246.79      42009.03      1703.36 o                         
   5   1 -46       7863.98       7464.10       752.34 o                         
   6   1 -46      46212.00      49317.24      2025.00 o                         
   7   1 -46       5413.62       5665.37       700.48 o                         
   8   1 -46      29454.59      35085.30      1713.48 o                         
   9   1 -46       3172.31       3721.68       569.19 o                         
  10   1 -46      18397.01      21763.94      1298.32 o                         
  11   1 -46       8791.30       7082.28       589.57 o                         
  12   1 -46       5733.93       7089.77       550.43 o                         
  13   1 -46       4670.82       3446.95       431.09 o                         
  14   1 -46       3951.79       3753.22       364.06 o                         
  15   1 -46       2672.15       2772.29       489.03 o                         
   0   2 -46      18153.52      20624.08      3754.87 o                         
   1   2 -46      11635.54      11116.83      1059.50 o                         
   2   2 -46      28091.02      30346.59      1961.33 o                         
   3   2 -46       7140.45       6477.18      1042.58 o                         
   4   2 -46      25884.46      28609.12      1409.54 o                         
   5   2 -46      28706.06      28929.75      1539.68 o                         
   6   2 -46      15193.22      16352.56      1144.20 o                         
   7   2 -46      10630.26      10112.19       924.89 o                         
   8   2 -46       6049.60       5630.12       663.16 o                         
   9   2 -46       9176.45      11232.62       980.57 o                         
  10   2 -46       1795.38       2198.99       433.35 o                         
  11   2 -46       9999.03       7696.53      1001.83 o                         
  12   2 -46       3153.33       2852.66       579.59 o                         
  13   2 -46       5790.39       5030.65       715.43 o                         
  14   2 -46         41.21        132.85       155.81 o                         
  15   2 -46       6546.29       3886.19       552.42 o                         
   7   3 -46      25376.17      27009.74      2073.84 o                         
   8   3 -46        279.16       -136.97       354.32 o                         
   9   3 -46      11169.36      10320.53      1201.06 o                         
  10   3 -46        102.03        -58.86       312.43 o                         
  11   3 -46       1529.07       2333.07       580.72 o                         
  12   3 -46        248.18       -143.77       227.53 o                         
  13   3 -46       5154.37       3108.50       520.72 o                         
  14   3 -46         16.65        320.36       253.57 o                         
   8   4 -46       3197.02       3588.47       688.26 o                         
   9   4 -46       4165.54       4225.79       784.48 o                         
  10   4 -46       7046.86       7577.67       923.72 o                         
  11   4 -46       5615.33       5046.50       721.09 o                         
  12   4 -46        848.14        912.40       277.34 o                         
   8   5 -46      14901.67      15862.85      1350.49 o                         
   9   5 -46       1760.93       1645.94       452.80 o                         
  10   5 -46       2544.00       3234.15       551.29 o                         
  11   5 -46       1629.02        915.80       281.87 o                         
   8   6 -46       8501.29      10555.99       952.02 o                         
   9   6 -46        484.78        590.91       246.78 o                         
   6   7 -46       3939.09       4830.28       592.04 o                         
   2   0 -45      12964.83      13943.29      1181.28 o                         
   4   0 -45       3011.32       4302.22       721.88 o                         
   6   0 -45      31039.51      35323.22      2351.18 o                         
   8   0 -45       3801.55       3835.25       901.08 o                         
  10   0 -45      31136.37      34493.46      2378.35 o                         
  12   0 -45       2555.49       2239.11       611.29 o                         
  14   0 -45      23790.20      23812.95      1628.96 o                         
   1   1 -45       6876.52       5361.76       578.67 o                         
   2   1 -45       1244.83       2015.98       447.71 o                         
   3   1 -45       6121.51       4816.83       565.40 o                         
   4   1 -45      18153.32      18849.77      1088.88 o                         
   5   1 -45      12574.10      11881.96      1123.39 o                         
   6   1 -45       1243.74       1519.79       444.11 o                         
   7   1 -45        224.91        513.38       313.89 o                         
   8   1 -45      15965.75      17918.40      1194.16 o                         
   9   1 -45      10314.88      10298.84       932.36 o                         
  10   1 -45        259.26        532.86       348.56 o                         
  11   1 -45        762.11        668.79       198.10 o                         
  12   1 -45      12166.43      12611.45       735.29 o                         
  13   1 -45       6270.18       5525.43       553.74 o                         
  14   1 -45         53.18         46.98       120.61 o                         
  15   1 -45        363.86        642.98       304.51 o                         
   1   2 -45      11725.55       9009.73       957.96 o                         
   2   2 -45        239.25        691.70       404.97 o                         
   3   2 -45      27127.59      24357.71      1783.92 o                         
   4   2 -45       2139.37       1728.86       792.97 o                         
   5   2 -45       7603.91       8037.48       770.95 o                         
   6   2 -45        593.01       1535.00       418.97 o                         
   7   2 -45      20199.67      19105.55      1264.46 o                         
   8   2 -45        298.05        292.39       290.96 o                         
   9   2 -45       5458.12       6138.16       741.91 o                         
  10   2 -45       1477.18       1447.12       349.34 o                         
  11   2 -45       6199.77       7145.24       996.17 o                         
  12   2 -45         93.00       -124.52       316.96 o                         
  13   2 -45        318.66       1143.33       408.66 o                         
  14   2 -45       2670.93       2253.97       314.64 o                         
  15   2 -45       9809.69       7259.58       772.03 o                         
   1   3 -45      27293.20      23289.84      2889.99 o                         
   2   3 -45       1201.71      -1880.27      1880.27 o                         
   7   3 -45      16574.84      19233.97      1738.77 o                         
   8   3 -45       1402.98       1652.73       498.08 o                         
   9   3 -45       8976.27       9205.50      1178.42 o                         
  10   3 -45        151.28        234.33       292.06 o                         
  11   3 -45       4407.09       5107.63       821.84 o                         
  12   3 -45        694.00       1083.33       344.13 o                         
  13   3 -45       8359.21       6875.82       776.56 o                         
  14   3 -45        353.83        307.91       247.91 o                         
   8   4 -45        282.77        156.22       372.43 o                         
   9   4 -45       1845.18       2140.63       550.16 o                         
  10   4 -45         41.69        528.65       384.88 o                         
  11   4 -45       4913.18       4751.04       712.03 o                         
  12   4 -45        274.19        132.45       217.35 o                         
   9   5 -45       2288.06       1670.85       458.46 o                         
  10   5 -45        275.71        419.98       223.01 o                         
  11   5 -45        179.87        821.84       287.53 o                         
   8   6 -45        190.73        851.27       322.62 o                         
   9   6 -45        370.29        255.83       217.35 o                         
  10   6 -45       3444.54       3600.92       467.52 o                         
   7   7 -45       1089.08        988.24       311.30 o                         
   0   0 -44     152815.17     159470.68      5537.79 o                         
   2   0 -44      30720.25      30294.73      1774.96 o                         
   4   0 -44      65889.22      67925.26      2925.97 o                         
   6   0 -44      17391.19      19769.30      1524.76 o                         
   8   0 -44      54796.72      67519.83      3512.62 o                         
  10   0 -44      36929.40      42240.93      2691.92 o                         
  12   0 -44      20648.21      24194.44      1870.08 o                         
  14   0 -44      10531.08      10855.09       997.87 o                         
   0   1 -44      52044.89      55098.51      1819.67 o                         
   1   1 -44      10254.30       8415.09       740.09 o                         
   2   1 -44      52741.97      52938.66      1859.32 o                         
   3   1 -44       6959.28       5263.80       535.86 o                         
   4   1 -44      29958.14      30299.76      1400.21 o                         
   5   1 -44      10375.33       8971.03       759.41 o                         
   6   1 -44      37806.35      44534.83      3121.33 o                         
   7   1 -44       7488.33       7846.10       761.28 o                         
   8   1 -44      17878.97      20008.00      1256.89 o                         
   9   1 -44       9327.54       9759.70       898.75 o                         
  10   1 -44      11928.88      14293.70      1058.24 o                         
  11   1 -44       2702.09       2416.30       358.79 o                         
  12   1 -44       7743.10       9114.44       637.76 o                         
  13   1 -44       4149.38       4034.26       496.23 o                         
  14   1 -44       2157.71       2644.31       310.34 o                         
  15   1 -44       7044.96       4610.25       447.71 o                         
  16   1 -44       4794.58       3696.01       513.93 o                         
   0   2 -44      38551.20      36994.07      4801.98 o                         
   1   2 -44       5851.52       6538.50       825.90 o                         
   2   2 -44      14504.47      15027.18      1341.91 o                         
   3   2 -44      24290.06      22928.63      2218.17 o                         
   4   2 -44      23576.59      24140.78      2107.80 o                         
   5   2 -44       6877.55       7031.07      1014.36 o                         
   6   2 -44      14556.92      15207.83      1080.50 o                         
   7   2 -44      23969.68      21763.98      1357.46 o                         
   8   2 -44      14037.48      17643.01      1195.94 o                         
   9   2 -44      11190.29       9867.76       917.31 o                         
  10   2 -44       2068.96       1879.11       419.79 o                         
  11   2 -44       2011.77       2656.83       657.70 o                         
  12   2 -44        333.94        947.49       371.30 o                         
  13   2 -44       8379.12       7342.21       879.57 o                         
  14   2 -44       2264.19       1683.77       282.60 o                         
  15   2 -44       7994.34       7650.12       819.57 o                         
   0   3 -44        551.78        520.72       975.79 o                         
   1   3 -44      21004.52      18987.98      2512.68 o                         
   2   3 -44       3828.68       2953.41      1542.93 o                         
   3   3 -44      13285.64      13995.03      3158.31 o                         
   8   3 -44        206.40        276.21       310.17 o                         
   9   3 -44       9570.60       9970.74      1229.36 o                         
  10   3 -44        972.33        675.81       341.87 o                         
  11   3 -44      12394.91      10990.68      1164.84 o                         
  12   3 -44        309.03        620.34       259.23 o                         
  13   3 -44       4810.11       4718.21       646.38 o                         
  14   3 -44         44.33       -204.89       208.29 o                         
  15   3 -44       4587.19       2524.38       429.03 o                         
   9   4 -44       5236.02       3758.27       744.86 o                         
  10   4 -44       1036.64       1386.71       460.73 o                         
  11   4 -44       3981.44       3452.63       607.89 o                         
  12   4 -44       1292.43       1787.44       410.92 o                         
  13   4 -44       5284.34       3177.55       460.73 o                         
   9   5 -44        891.74       1141.07       449.41 o                         
  10   5 -44       9804.05      10498.25       990.51 o                         
  11   5 -44       1511.35       1146.73       331.68 o                         
   8   6 -44      13183.67      14975.35      1196.53 o                         
   9   6 -44          0.80         63.39       199.23 o                         
  10   6 -44       8024.81       9488.50       786.75 o                         
   7   7 -44       1163.71        940.70       292.06 o                         
   2   0 -43        455.63       1157.68       474.31 o                         
   4   0 -43      11792.07      10415.62      1317.09 o                         
   6   0 -43        787.33        722.88       660.53 o                         
   8   0 -43      45401.20      51610.57      2987.37 o                         
  10   0 -43       1256.22       1750.09       729.01 o                         
  12   0 -43      23355.12      24466.12      1913.10 o                         
  14   0 -43        276.81        618.61       254.64 o                         
  16   0 -43      23558.23      20445.22      1245.21 o                         
   1   1 -43      14953.83      13435.74       800.71 o                         
   2   1 -43      10740.31      12374.97       821.00 o                         
   3   1 -43       5866.31       4904.94       601.30 o                         
   4   1 -43       5677.91       6725.97       664.25 o                         
   5   1 -43        731.52       1553.05       454.64 o                         
   6   1 -43      34351.92      34838.95      1554.61 o                         
   7   1 -43      13839.27      14496.91      1069.71 o                         
   8   1 -43       2009.66       2658.80       812.78 o                         
   9   1 -43       2660.33       2967.78       537.69 o                         
  10   1 -43      17102.64      19716.46      1249.57 o                         
  11   1 -43       6730.68       5949.03       551.90 o                         
  12   1 -43       1089.24        707.71       213.89 o                         
  13   1 -43        670.06        764.00       233.30 o                         
  14   1 -43      15187.16      14410.69       718.32 o                         
  15   1 -43       4865.40       3401.87       394.97 o                         
  16   1 -43       2238.58       1960.64       418.84 o                         
   1   2 -43      15862.25      13930.75      1151.23 o                         
   2   2 -43        778.74       1072.28       777.69 o                         
   3   2 -43       6504.61       5886.28      1030.13 o                         
   4   2 -43      11003.76      12692.38      1286.20 o                         
   5   2 -43      31413.97      27038.26      2552.12 o                         
   6   2 -43       2659.49       3062.74       493.03 o                         
   7   2 -43       1695.46       2661.53       506.56 o                         
   8   2 -43       6932.25       8074.62       821.31 o                         
   9   2 -43      16604.44      18612.61      1252.94 o                         
  10   2 -43       1173.23       1395.78       644.68 o                         
  11   2 -43       2928.60       3093.78       709.77 o                         
  12   2 -43       9217.33      10078.28      1099.18 o                         
  13   2 -43      11068.68       9255.31      1000.70 o                         
  14   2 -43       1531.17       1206.15       264.00 o                         
  15   2 -43         20.93        560.34       301.11 o                         
   1   3 -43      16178.44      13801.67      2122.62 o                         
   2   3 -43        113.29       -795.42       795.42 o                         
   3   3 -43      38299.64      39422.23      5233.28 o                         
   4   3 -43        409.85        523.63       339.13 o                         
   5   3 -43       7867.23       9500.95      1334.64 o                         
   8   3 -43       1324.53       1935.74       559.21 o                         
   9   3 -43       2579.47       3439.04       756.18 o                         
  10   3 -43        564.20        717.69       403.00 o                         
  11   3 -43      12986.88      13371.29      1304.07 o                         
  12   3 -43        215.19        662.23       348.66 o                         
  13   3 -43        329.47        729.01       320.36 o                         
  15   3 -43      11124.20       7028.65       726.75 o                         
   9   4 -43       6953.26       7917.27      1053.90 o                         
  10   4 -43        145.78        -69.05       293.19 o                         
  11   4 -43        453.46        739.20       361.11 o                         
  12   4 -43       2861.72       3131.14       521.86 o                         
  13   4 -43       6277.72       3375.65       483.37 o                         
  14   4 -43       1436.59       1239.55       306.77 o                         
   9   5 -43        965.59       1370.86       461.86 o                         
  10   5 -43       3818.35       4146.55       631.66 o                         
  11   5 -43       1011.26        347.53       238.85 o                         
  12   5 -43        621.21        961.08       262.63 o                         
   9   6 -43        231.04        340.73       302.25 o                         
  10   6 -43         86.90        929.38       330.55 o                         
   8   7 -43        109.77        269.42       252.44 o                         
   0   0 -42     130115.79     136633.53      8987.02 o                         
   2   0 -42     133156.63     139240.53      4428.36 o                         
   4   0 -42      24505.97      25465.47      1635.68 o                         
   6   0 -42      43380.25      48171.64      2444.42 o                         
   8   0 -42      24035.98      26309.03      2046.67 o                         
  10   0 -42      33946.57      44407.59      2781.35 o                         
  12   0 -42      14276.03      15822.09      1499.91 o                         
  14   0 -42       7338.58       7794.99       682.48 o                         
  16   0 -42      13558.89      12385.31       985.98 o                         
   0   1 -42     105807.43     107850.85      3657.45 o                         
   1   1 -42      11764.93      10500.11       710.23 o                         
   2   1 -42      43694.91      43309.73      1603.24 o                         
   3   1 -42       5157.78       4042.52       474.54 o                         
   4   1 -42      91006.70      96483.35      2748.23 o                         
   5   1 -42       2152.18       2170.40       466.85 o                         
   6   1 -42       9589.52      10388.54       859.05 o                         
   7   1 -42      13334.77      15347.15      1089.46 o                         
   8   1 -42      47976.75      56164.41      2229.44 o                         
   9   1 -42       6005.41       5480.88       681.41 o                         
  10   1 -42      17477.15      20228.64      1284.08 o                         
  11   1 -42       6110.24       5230.80       537.99 o                         
  12   1 -42       6107.68       7073.25       596.41 o                         
  13   1 -42       3437.45       3046.72       386.77 o                         
  14   1 -42      11857.24      11165.33       611.08 o                         
  15   1 -42       1444.68       1745.13       358.77 o                         
  16   1 -42       5260.78       4205.41       580.72 o                         
   0   2 -42       1444.70       1570.06       438.42 o                         
   1   2 -42      13810.51      13223.04      1120.04 o                         
   2   2 -42      11441.28      11621.61      1062.13 o                         
   3   2 -42       5027.34       5980.50       893.33 o                         
   4   2 -42      27173.28      28954.00      1944.29 o                         
   5   2 -42      32867.17      31874.08      2544.19 o                         
   6   2 -42      12420.40      13804.99      1392.05 o                         
   7   2 -42      11348.56      10317.23       917.48 o                         
   8   2 -42        626.68        448.36       288.93 o                         
   9   2 -42      14322.47      15354.63      1138.59 o                         
  10   2 -42       4087.48       5516.06       669.86 o                         
  11   2 -42      12859.93      11336.75       943.08 o                         
  12   2 -42       4495.45       5726.62       603.89 o                         
  13   2 -42       6075.96       6502.59       604.59 o                         
  14   2 -42       2796.39       2927.53       373.38 o                         
  15   2 -42       6618.71       4803.69       456.12 o                         
  16   2 -42       1271.61       1203.33       322.62 o                         
   0   3 -42       4170.95       4405.78      1655.00 o                         
   1   3 -42      14606.13      14786.64      2119.58 o                         
   2   3 -42         86.72       -166.36       628.27 o                         
   3   3 -42      28702.15      23236.76      4111.46 o                         
   4   3 -42        374.57       -325.47       676.38 o                         
   5   3 -42      10000.00      10386.91      1261.96 o                         
   6   3 -42        658.41        199.23       391.68 o                         
   8   3 -42         56.14        468.65       337.34 o                         
   9   3 -42       9711.06       8311.21      1127.48 o                         
  10   3 -42        125.77       -328.28       352.05 o                         
  11   3 -42      13899.37      13787.58      1327.28 o                         
  12   3 -42        476.53       -147.94       218.68 o                         
  13   3 -42      11244.35       7855.96       604.34 o                         
  14   3 -42         54.11        251.31       374.70 o                         
  15   3 -42      10894.76       8486.67       830.89 o                         
   9   4 -42      11166.56      10055.64      1186.35 o                         
  10   4 -42       5954.12       7730.49       962.21 o                         
  11   4 -42       7081.14       6030.21       816.18 o                         
  12   4 -42       3204.58       4149.88       479.41 o                         
  13   4 -42       4555.07       3588.47       527.52 o                         
  14   4 -42       3617.52       3328.11       518.46 o                         
   9   5 -42       5014.00       4019.77       692.79 o                         
  10   5 -42       2857.61       3037.18       566.00 o                         
  11   5 -42        551.56        553.55       280.74 o                         
  12   5 -42       7634.42       7415.79       693.92 o                         
   9   6 -42       1136.86        858.06       320.36 o                         
  10   6 -42       9642.07      10649.94       887.50 o                         
   8   7 -42       3399.66       3229.62       475.44 o                         
   2   0 -41        931.91       1113.25       422.81 o                         
   4   0 -41       4530.53       5092.93       745.23 o                         
   6   0 -41      26469.34      25234.09      1692.16 o                         
   8   0 -41       1220.23       2127.05       691.66 o                         
  10   0 -41      29203.98      31278.55      2278.73 o                         
  12   0 -41       1154.66       1223.70       533.18 o                         
  14   0 -41      14946.09      14846.89       956.33 o                         
  16   0 -41       1808.94       1274.64       393.94 o                         
   1   1 -41      18955.61      16840.82      1187.04 o                         
   2   1 -41       1404.84       1332.91       428.63 o                         
   3   1 -41      10720.72       8941.68      1108.27 o                         
   4   1 -41       8117.52       8903.02       687.85 o                         
   5   1 -41       7493.52       7211.14       713.41 o                         
   6   1 -41       1308.70       1395.57       355.57 o                         
   7   1 -41        532.99        992.41       313.86 o                         
   8   1 -41      35397.10      37820.19      1673.06 o                         
   9   1 -41       8308.65       8222.90       943.53 o                         
  10   1 -41       2228.82       2783.71       495.45 o                         
  11   1 -41       2383.48       2453.64       375.04 o                         
  12   1 -41      15368.51      17085.63       909.05 o                         
  13   1 -41       3271.00       3273.74       403.11 o                         
  14   1 -41       3095.99       2430.73       325.52 o                         
  15   1 -41        121.64        426.90       194.27 o                         
  16   1 -41      15173.68      14605.74       761.24 o                         
   1   2 -41      26005.36      24024.55      1490.25 o                         
   2   2 -41      13819.14      14906.54      1626.57 o                         
   3   2 -41      31704.63      28773.84      1891.56 o                         
   4   2 -41       2520.53       2613.76       774.86 o                         
   5   2 -41       6607.07       8229.15      1101.76 o                         
   6   2 -41       4877.69       6546.81       967.02 o                         
   7   2 -41      37532.72      37860.84      1712.26 o                         
   8   2 -41        827.86        688.69       327.72 o                         
   9   2 -41       3599.11       5594.24       701.74 o                         
  10   2 -41       8510.11      10305.46       898.75 o                         
  11   2 -41      13713.00      13664.96       821.84 o                         
  12   2 -41        850.82        967.83       285.81 o                         
  13   2 -41        680.37       1044.36       296.73 o                         
  14   2 -41       3235.57       3157.89       386.11 o                         
  15   2 -41      13890.18      10195.58       692.89 o                         
  16   2 -41       2557.54       2971.52       481.10 o                         
   1   3 -41      33112.72      29639.11      3020.86 o                         
   2   3 -41       1607.23       1098.98       978.06 o                         
   3   3 -41      11728.84      11786.69      1271.95 o                         
   4   3 -41         37.04       -898.52      2114.59 o                         
   5   3 -41      37948.94      36596.44      2373.94 o                         
   6   3 -41       1413.60       1281.43       594.30 o                         
   9   3 -41      21785.06      21966.64      1837.25 o                         
  10   3 -41       1579.09       1541.76       333.85 o                         
  11   3 -41         33.20       1361.86       446.01 o                         
  12   3 -41        299.30        249.68       201.79 o                         
  13   3 -41      22048.90      17406.65       940.92 o                         
  14   3 -41        103.53        191.31       213.95 o                         
  15   3 -41       1896.80       2250.43       456.20 o                         
   1   4 -41       9691.57      10003.22      1976.89 o                         
   2   4 -41        268.46       2440.61      1565.57 o                         
  10   4 -41       8637.00       9820.74       835.42 o                         
  11   4 -41      11321.47      10284.97      1344.83 o                         
  12   4 -41        372.79        407.46       172.07 o                         
  13   4 -41       1472.47       1620.14       387.15 o                         
  14   4 -41       3201.38       2835.68       494.69 o                         
  10   5 -41        229.67        270.55       303.38 o                         
  11   5 -41        471.40        388.28       286.40 o                         
  12   5 -41       8830.25       7745.21       724.49 o                         
   9   6 -41        783.71        912.40       343.00 o                         
  10   6 -41       3328.98       4233.71       556.95 o                         
   8   7 -41        847.48       1382.18       316.96 o                         
   0   0 -40     268322.49     284261.13     13632.79 o                         
   2   0 -40      98634.75     101885.72      3529.82 o                         
   4   0 -40     142006.44     152750.55      4778.97 o                         
   6   0 -40       2426.09       3023.17       583.74 o                         
   8   0 -40      74220.87      89092.53      4125.04 o                         
  10   0 -40      23109.59      30231.44      2226.66 o                         
  12   0 -40      17372.22      21728.92      1807.82 o                         
  14   0 -40      12839.26      13217.22       904.51 o                         
  16   0 -40       6581.93       5660.05       734.67 o                         
   0   1 -40      44376.94      50420.83      5143.85 o                         
   1   1 -40      24523.86      23331.09      1408.97 o                         
   2   1 -40     100905.74     107273.45      3360.06 o                         
   3   1 -40       9723.04       7501.74       798.98 o                         
   4   1 -40      31912.64      30753.27      1271.08 o                         
   5   1 -40       6186.46       5781.09       605.14 o                         
   6   1 -40      68576.28      77517.93      2442.70 o                         
   7   1 -40       5177.07       5543.73       765.83 o                         
   8   1 -40      13756.78      14979.33      1068.97 o                         
   9   1 -40       5192.72       5397.20       690.92 o                         
  10   1 -40      30748.66      38006.25      1796.78 o                         
  11   1 -40       4579.02       3831.62       559.98 o                         
  12   1 -40      12770.77      12516.95       790.37 o                         
  13   1 -40       2609.93       2400.93       341.27 o                         
  14   1 -40       8703.94       8861.21       599.93 o                         
  15   1 -40       3768.69       2426.44       300.08 o                         
  16   1 -40      11946.04       9997.09       516.43 o                         
   0   2 -40      21807.09      23667.65      1844.61 o                         
   1   2 -40      26856.94      26085.42      1559.72 o                         
   2   2 -40      21357.88      23504.68      1489.15 o                         
   3   2 -40      30349.65      32750.93      3466.21 o                         
   4   2 -40      32225.87      35021.68      2125.73 o                         
   5   2 -40      14046.78      13694.58      1499.91 o                         
   6   2 -40      14435.56      14247.36      1391.89 o                         
   7   2 -40      34752.43      35027.50      4584.07 o                         
   8   2 -40      13942.67      17264.45      1177.86 o                         
   9   2 -40      13290.14      12447.57      1037.61 o                         
  10   2 -40        952.65        972.24       272.95 o                         
  11   2 -40      13040.09      13800.69       835.38 o                         
  12   2 -40       8741.03      10482.41       660.32 o                         
  13   2 -40       7990.87       6451.36       507.78 o                         
  14   2 -40       3592.14       3539.27       333.18 o                         
  15   2 -40      10724.18       9460.40       802.03 o                         
  16   2 -40       5512.70       5097.44       646.38 o                         
   0   3 -40        350.52       -948.62       948.62 o                         
   1   3 -40      14228.78      14396.40      3206.42 o                         
   2   3 -40        193.15        541.96       557.51 o                         
   3   3 -40      20363.30      23448.44      3146.99 o                         
   4   3 -40       1218.65        541.50       567.14 o                         
   5   3 -40      34141.33      32644.92      2233.43 o                         
   6   3 -40        991.96       1222.83       912.40 o                         
   7   3 -40       7439.08       8565.91      1298.41 o                         
   9   3 -40      24905.77      23853.70      1940.26 o                         
  10   3 -40        112.50         74.44       194.46 o                         
  11   3 -40      15575.39      13797.25      1183.52 o                         
  12   3 -40        183.06       -102.53       177.73 o                         
  13   3 -40      22737.47      20121.83      1275.21 o                         
  14   3 -40        336.94       -241.12       241.12 o                         
  15   3 -40       5350.06       3453.75       379.73 o                         
   0   4 -40       5692.13       7166.75      2139.50 o                         
   1   4 -40      12161.74      13160.38      2083.07 o                         
   2   4 -40       4290.45       3797.03      1144.20 o                         
   3   4 -40      10871.89      10141.67      2661.35 o                         
   9   4 -40       5847.73       3820.53       687.13 o                         
  10   4 -40        243.72        529.95       383.75 o                         
  11   4 -40      14569.05      12869.26       844.73 o                         
  12   4 -40       5409.37       6237.49       544.67 o                         
  13   4 -40       8050.43       5358.29       472.65 o                         
  14   4 -40       3111.36       3150.74       415.45 o                         
   9   5 -40       1183.74       1018.81       441.48 o                         
  10   5 -40      13754.85      14940.31       875.38 o                         
  11   5 -40       2154.16       1592.93       272.30 o                         
  12   5 -40       4326.84       4120.86       381.49 o                         
  10   6 -40       5359.32       6115.11       700.71 o                         
  11   6 -40        523.89        163.01       199.23 o                         
   2   0 -39        288.63       1590.47      1245.21 o                         
   4   0 -39        777.93       1041.78       787.31 o                         
   6   0 -39       9889.95      10743.15      1061.77 o                         
   8   0 -39      34975.80      41565.12      2603.62 o                         
  10   0 -39       2968.53       3359.80       779.95 o                         
  12   0 -39      11937.74      13584.11      1405.96 o                         
  14   0 -39       2370.41       2284.26       532.61 o                         
  16   0 -39      15633.96      13289.79      1127.48 o                         
   1   1 -39      57578.55      47797.43      3564.20 o                         
   2   1 -39       2924.80       2913.40       640.17 o                         
   3   1 -39       3959.60       4063.44       609.03 o                         
   4   1 -39        542.83       1197.29       382.59 o                         
   5   1 -39       3578.82       3515.78       478.90 o                         
   6   1 -39       3946.11       4780.53       562.19 o                         
   7   1 -39      12223.24      12288.62       936.42 o                         
   8   1 -39        448.86        679.07       320.54 o                         
   9   1 -39       1599.64       1732.97       470.10 o                         
  10   1 -39      17849.59      20172.39      1273.12 o                         
  11   1 -39       5976.72       5876.61       695.59 o                         
  12   1 -39       9867.62      10685.65       743.53 o                         
  13   1 -39         50.02        658.24       231.95 o                         
  14   1 -39      13179.54      14685.91       788.38 o                         
  15   1 -39       3861.65       2533.82       408.69 o                         
  16   1 -39       4858.57       4367.02       358.17 o                         
  17   1 -39         87.38         38.49       152.82 o                         
   1   2 -39      48944.07      41983.47      2003.08 o                         
   2   2 -39       1157.13       1635.15       514.83 o                         
   3   2 -39      38098.36      34725.72      2053.79 o                         
   4   2 -39       3699.54       3472.60       688.47 o                         
   5   2 -39      35108.22      33824.99      3264.71 o                         
   6   2 -39       1109.18         38.67       406.96 o                         
   7   2 -39       6752.00       8685.91      1274.64 o                         
   8   2 -39       2899.39       2963.09       506.93 o                         
   9   2 -39      20015.22      20360.41      1323.14 o                         
  10   2 -39       1771.96       2237.80       436.34 o                         
  11   2 -39       2163.23       1992.55       409.01 o                         
  12   2 -39      13173.40      13997.85       930.80 o                         
  13   2 -39      15494.88      13278.46       742.21 o                         
  14   2 -39       2751.25       2417.69       306.04 o                         
  15   2 -39        753.91       1557.56       268.17 o                         
  16   2 -39       1235.03       1310.91       252.55 o                         
   1   3 -39      17328.34      16534.53      2195.99 o                         
   2   3 -39         15.89       -750.06      1998.00 o                         
   3   3 -39      50209.85      46505.62      2560.49 o                         
   4   3 -39        901.98       1659.85      1433.12 o                         
   5   3 -39      15020.79      15365.56      1508.17 o                         
   6   3 -39       1503.90         45.66      2032.52 o                         
   7   3 -39      21061.06      19567.91      1961.77 o                         
   9   3 -39        773.77       1574.08       411.24 o                         
  10   3 -39        125.19        328.73       219.36 o                         
  11   3 -39      30913.15      29442.78      3174.72 o                         
  12   3 -39       1268.79       1121.01       426.77 o                         
  13   3 -39       4075.23       4367.06       509.87 o                         
  14   3 -39       1362.80       1220.31       313.57 o                         
  15   3 -39      13058.60       9350.59       636.58 o                         
  16   3 -39         88.47        152.82       144.90 o                         
   1   4 -39      22981.33      22696.96      2708.04 o                         
   2   4 -39         23.87      -1580.85      1580.85 o                         
   3   4 -39      19939.46      21560.25      3911.09 o                         
   8   4 -39       6667.91       6313.22       869.38 o                         
   9   4 -39      17076.53      14781.78      1351.62 o                         
  10   4 -39        519.79        945.87       298.30 o                         
  11   4 -39       2201.55       3251.69       737.50 o                         
  12   4 -39      18492.80      20432.02      1036.96 o                         
  13   4 -39      12822.78      10490.81       678.00 o                         
  14   4 -39        654.45        475.44       243.38 o                         
   8   5 -39        135.63        144.90       242.25 o                         
   9   5 -39       1329.98       1265.59       416.58 o                         
  10   5 -39      21326.70      24482.44      2121.39 o                         
  11   5 -39        876.85        893.26       328.28 o                         
  12   5 -39       1225.19       1299.90       252.50 o                         
  13   5 -39         29.26        127.92       186.78 o                         
   8   6 -39       3583.49       4824.62       645.25 o                         
   9   6 -39        626.72        758.45       290.93 o                         
  10   6 -39         83.91        247.02       159.03 o                         
  11   6 -39        286.65         57.73       203.76 o                         
   9   7 -39        692.55       1256.53       331.68 o                         
   0   0 -38     164240.97     173304.97      9759.05 o                         
   2   0 -38     200804.06     206185.31     10782.39 o                         
   4   0 -38       1174.19       2863.41      1085.60 o                         
   6   0 -38      61470.62      66144.13      7700.49 o                         
   8   0 -38      12895.41      14399.16      1451.24 o                         
  10   0 -38      54306.39      63684.58      3418.67 o                         
  12   0 -38      10179.20       9526.99      1192.01 o                         
  14   0 -38      13972.96      16190.00      1038.98 o                         
  16   0 -38      10139.88       9669.62       995.04 o                         
   0   1 -38      90993.24     105687.79      7464.47 o                         
   1   1 -38      37855.34      37063.94      3078.62 o                         
   2   1 -38      39540.58      41824.00      2577.08 o                         
   3   1 -38       4280.51       4820.42       633.70 o                         
   4   1 -38      80565.91      86009.26      3528.47 o                         
   5   1 -38      11467.60      10111.69       903.58 o                         
   6   1 -38       9505.80      11756.08       831.05 o                         
   7   1 -38       9514.47       9187.61       783.07 o                         
   8   1 -38      52376.71      62645.35      2574.76 o                         
   9   1 -38       7634.38       7863.15       787.67 o                         
  10   1 -38       7398.78       8077.51       816.02 o                         
  11   1 -38       5129.83       5303.88       803.16 o                         
  12   1 -38      31524.70      36948.30      1420.47 o                         
  13   1 -38       4301.61       3581.99       424.40 o                         
  14   1 -38       7550.75       7889.50       647.97 o                         
  15   1 -38       3286.41       3584.26       476.62 o                         
  16   1 -38      12217.45      10679.37       577.85 o                         
  17   1 -38       2451.10       1113.90       306.77 o                         
   0   2 -38       4901.34       5480.06      1596.13 o                         
   1   2 -38      34400.16      36785.64      1849.77 o                         
   2   2 -38      13576.36      14841.07      1141.21 o                         
   3   2 -38      32895.69      32320.86      1949.37 o                         
   4   2 -38      15542.20      15998.32      2462.12 o                         
   5   2 -38      28289.27      28495.43      1933.57 o                         
   6   2 -38      24969.54      24866.85      2038.75 o                         
   7   2 -38      20223.33      20697.66      1896.12 o                         
   8   2 -38       5973.45       7729.22       771.35 o                         
   9   2 -38      16275.05      18696.50      1250.89 o                         
  10   2 -38       7981.89       8725.91       846.29 o                         
  11   2 -38       3465.92       3486.15       443.09 o                         
  12   2 -38       3260.51       2807.34       461.88 o                         
  13   2 -38      20811.74      20025.31       937.62 o                         
  14   2 -38      11947.30      11754.52       830.31 o                         
  15   2 -38       6273.05       4714.76       403.97 o                         
  16   2 -38       1877.69       1611.73       712.03 o                         
   0   3 -38        835.29        875.04       865.99 o                         
   1   3 -38      18499.47      19479.40      3105.67 o                         
   2   3 -38       1771.07       1473.27       424.68 o                         
   3   3 -38      31395.62      30690.37      2039.90 o                         
   4   3 -38        745.18       1121.71      1583.12 o                         
   5   3 -38      23842.54      23045.22      1827.64 o                         
   6   3 -38        388.95        244.51       359.98 o                         
   7   3 -38      17685.08      18087.25      1873.48 o                         
   8   3 -38        543.35        850.14       330.55 o                         
   9   3 -38       5650.93       4919.71       822.97 o                         
  10   3 -38        121.21        309.60       426.77 o                         
  11   3 -38      39064.83      38134.92      3825.63 o                         
  12   3 -38       1677.39       1556.26       341.88 o                         
  13   3 -38      13936.41      11325.10       830.33 o                         
  14   3 -38        320.18        -35.09       238.85 o                         
  15   3 -38      16726.93      14165.39       819.33 o                         
  16   3 -38         45.97       -255.83       255.83 o                         
   0   4 -38       4703.09       4152.21      1103.71 o                         
   1   4 -38      22999.90      23429.20      2668.54 o                         
   2   4 -38       6347.54       7370.02      1452.39 o                         
   3   4 -38      18342.29      13859.19      3059.82 o                         
   4   4 -38       8837.27       6793.19      2235.72 o                         
   8   4 -38        510.63        794.67       349.79 o                         
   9   4 -38      19790.91      17774.81      1531.61 o                         
  10   4 -38       2988.86       4635.64       550.74 o                         
  11   4 -38       9976.06       9642.82       770.62 o                         
  12   4 -38       2773.94       4143.53       473.28 o                         
  13   4 -38      14322.46      13039.51       774.66 o                         
  14   4 -38      10745.23       9814.52       873.91 o                         
  15   4 -38       4292.65       2928.51       474.31 o                         
   7   5 -38       3125.80       2714.56       573.93 o                         
   8   5 -38      12440.78      13052.07      1235.02 o                         
   9   5 -38       4638.74       3762.80       664.49 o                         
  10   5 -38       5155.18       5649.12       560.29 o                         
  11   5 -38        750.31        655.24       394.51 o                         
  12   5 -38      15376.44      15586.88       816.23 o                         
  13   5 -38        686.41        953.15       319.23 o                         
   7   6 -38       1659.00       1564.44       424.50 o                         
   8   6 -38       6579.37       6550.94       777.69 o                         
   9   6 -38       1556.72       1081.07       329.41 o                         
  10   6 -38      10724.82      12598.72       788.44 o                         
  11   6 -38        267.81        270.11       160.60 o                         
   9   7 -38        116.39         74.71       203.76 o                         
   2   0 -37      10096.02       9539.44      2056.86 o                         
   4   0 -37       6716.93       7072.22       812.32 o                         
   6   0 -37       1649.91       1867.21      1220.87 o                         
   8   0 -37        651.27        524.31      1073.71 o                         
  10   0 -37      24675.31      27760.26      2123.65 o                         
  12   0 -37       3153.72       3303.20       742.60 o                         
  14   0 -37      27843.84      28629.38      1434.55 o                         
  16   0 -37       3273.10       3855.62       686.00 o                         
   1   1 -37      12498.37      12090.25      1402.23 o                         
   2   1 -37         68.97        674.34       535.68 o                         
   3   1 -37      35301.05      29687.41      1570.06 o                         
   4   1 -37        201.51        674.85       314.27 o                         
   5   1 -37      10171.59      11931.13      1783.88 o                         
   6   1 -37       3424.25       3480.21       472.23 o                         
   7   1 -37       1136.74       1548.84       397.29 o                         
   8   1 -37       1045.25       2338.92       466.44 o                         
   9   1 -37       9426.02      10858.95       932.91 o                         
  10   1 -37       5837.63       5986.72       688.74 o                         
  11   1 -37       3762.74       3598.25       717.69 o                         
  12   1 -37      19561.20      19465.51      1019.85 o                         
  13   1 -37       7356.84       6773.93       568.65 o                         
  14   1 -37       6743.83       5649.92       499.19 o                         
  15   1 -37        308.05        454.88       299.42 o                         
  16   1 -37      10290.48       9198.71       549.24 o                         
  17   1 -37       3350.58       1859.09       227.62 o                         
   1   2 -37      39204.94      36087.16      5066.87 o                         
   2   2 -37       5273.32       6106.99       718.60 o                         
   3   2 -37      34763.67      30879.22      3038.88 o                         
   4   2 -37         71.98        295.05       291.19 o                         
   5   2 -37      28532.20      25844.31      2302.51 o                         
   6   2 -37        191.54        803.73       586.38 o                         
   7   2 -37      27772.26      27877.99      2213.08 o                         
   8   2 -37       3090.68       3543.71       530.63 o                         
   9   2 -37       6298.20       7504.12       804.49 o                         
  10   2 -37       7953.14       8188.73       654.98 o                         
  11   2 -37      19127.72      19019.33      1004.64 o                         
  12   2 -37       7346.29       8082.49       742.35 o                         
  13   2 -37       3344.65       2850.28       453.55 o                         
  14   2 -37       4821.06       5596.65       571.90 o                         
  15   2 -37      12665.70      11229.37       873.60 o                         
  16   2 -37       1464.87       1027.54       204.04 o                         
  17   2 -37        474.32        735.81       306.77 o                         
   1   3 -37      35928.01      30733.54      2925.83 o                         
   2   3 -37        267.52        222.85       349.17 o                         
   3   3 -37      31636.85      32238.77      5033.48 o                         
   4   3 -37        467.84        290.91       431.86 o                         
   5   3 -37      36997.53      31738.15      2419.10 o                         
   6   3 -37         87.36       -460.73       532.04 o                         
   7   3 -37       9635.94       9553.03      1381.05 o                         
   8   3 -37        170.21         18.11       244.51 o                         
   9   3 -37      19972.83      19155.86      1673.11 o                         
  10   3 -37        454.41        824.48       309.37 o                         
  11   3 -37       3466.49       4698.75       612.34 o                         
  12   3 -37       1526.54       2225.91       394.07 o                         
  13   3 -37      31083.67      29345.29      1359.05 o                         
  14   3 -37        252.73        -20.38       299.98 o                         
  15   3 -37       2975.06       3513.81       427.08 o                         
  16   3 -37        865.44       1056.16       214.73 o                         
   1   4 -37      33664.08      32808.96      3129.61 o                         
   2   4 -37       1795.50       2592.20       878.03 o                         
   3   4 -37      21293.04      16959.76      3286.22 o                         
   4   4 -37        361.05       3880.53      1688.96 o                         
   5   4 -37       8241.26       8191.22      2516.46 o                         
   7   4 -37      20212.98      17426.15      1523.68 o                         
   8   4 -37        431.65        432.43       339.60 o                         
   9   4 -37       1013.22       1502.18       528.65 o                         
  10   4 -37      22039.65      25229.61      1303.48 o                         
  11   4 -37      24429.47      23417.07      1890.46 o                         
  12   4 -37       2463.50       3168.56       435.13 o                         
  13   4 -37       1369.72       1450.64       378.66 o                         
  14   4 -37       3969.73       4569.92       618.08 o                         
  15   4 -37       6762.13       4742.35       460.16 o                         
   6   5 -37        175.26        -87.16       233.19 o                         
   7   5 -37       1400.95        961.08       442.62 o                         
   8   5 -37      17943.13      20052.41      1568.96 o                         
   9   5 -37       3996.80       3354.14       667.89 o                         
  10   5 -37       1108.68       1921.02       511.67 o                         
  11   5 -37       1805.30       1690.20       321.05 o                         
  12   5 -37      19199.03      21572.22       986.49 o                         
  13   5 -37        941.33        448.28       212.82 o                         
   6   6 -37       3423.39       3184.34       609.02 o                         
   7   6 -37        140.71        256.97       242.25 o                         
   8   6 -37         49.49        335.07       272.81 o                         
   9   6 -37        813.73        489.03       295.45 o                         
  10   6 -37       3632.74       4247.08       646.38 o                         
  11   6 -37        561.49        368.01       369.60 o                         
   7   7 -37        958.23        740.33       294.32 o                         
   8   7 -37       2706.17       1820.27       353.19 o                         
   9   7 -37       1487.88       1352.75       339.60 o                         
   0   0 -36     167484.42     178563.15      9633.40 o                         
   2   0 -36      35945.95      33234.66      3805.82 o                         
   4   0 -36      39063.76      41652.77      2021.08 o                         
   6   0 -36      13120.20      13396.90      1158.50 o                         
   8   0 -36      58130.67      58252.10      6092.47 o                         
  10   0 -36      21372.02      23365.80      1918.76 o                         
  12   0 -36      30790.28      31852.48      2242.51 o                         
  14   0 -36      12165.86      11025.87       885.33 o                         
  16   0 -36      21383.17      19250.95      1504.44 o                         
   0   1 -36      12397.27      14290.49      2571.93 o                         
   1   1 -36      12032.86       9496.94      1227.67 o                         
   2   1 -36      60471.19      66196.45      3195.64 o                         
   3   1 -36      21154.32      18845.29      2085.89 o                         
   4   1 -36       4547.07       4868.00       598.22 o                         
   5   1 -36       3911.20       3203.96       556.29 o                         
   6   1 -36      49783.18      51993.33      2534.57 o                         
   7   1 -36       4605.67       4430.63       553.84 o                         
   8   1 -36      11680.30      13109.02       976.94 o                         
   9   1 -36      13940.15      14200.87      1055.15 o                         
  10   1 -36      40896.22      45957.55      1985.60 o                         
  11   1 -36       3361.37       2499.93       439.23 o                         
  12   1 -36       8050.43       9012.20       680.39 o                         
  13   1 -36       5287.29       5513.45       547.19 o                         
  14   1 -36      25818.40      26396.31      1115.72 o                         
  15   1 -36       2053.82       1311.50       535.44 o                         
  16   1 -36       3789.06       3557.94       457.62 o                         
  17   1 -36       3623.42       2942.15       284.91 o                         
   0   2 -36       2056.98       3591.87      1171.63 o                         
   1   2 -36      32699.49      33384.62      3566.96 o                         
   2   2 -36        449.82        892.61       721.21 o                         
   3   2 -36      19916.53      21251.90      1533.24 o                         
   4   2 -36      16003.60      17014.00      1381.22 o                         
   5   2 -36      25685.41      24960.81      1936.87 o                         
   6   2 -36       6938.66       6171.71       961.08 o                         
   7   2 -36      21549.54      22297.19      1941.40 o                         
   8   2 -36       5184.31       5329.50       966.74 o                         
   9   2 -36      12933.06      11873.84      1295.02 o                         
  10   2 -36        963.27       1111.52       277.73 o                         
  11   2 -36      31995.54      31844.48      1323.52 o                         
  12   2 -36      16289.35      16836.55      1089.16 o                         
  13   2 -36       6590.27       5666.11       886.36 o                         
  14   2 -36       4631.34       4359.08       966.17 o                         
  15   2 -36      17207.92      16820.99       812.03 o                         
  16   2 -36       6682.52       5222.35       395.56 o                         
  17   2 -36       6074.51       5039.71       628.27 o                         
   0   3 -36        871.42        468.65       889.76 o                         
   1   3 -36      19326.48      16388.37      2085.77 o                         
   2   3 -36       1656.31       1516.34       482.03 o                         
   3   3 -36      35573.33      32952.89      1858.19 o                         
   4   3 -36       2112.45       2213.31       541.18 o                         
   5   3 -36      31138.75      30293.70      2339.86 o                         
   6   3 -36        326.67        126.79       464.12 o                         
   7   3 -36      18583.45      15654.04      1106.00 o                         
   8   3 -36       1116.13       1814.61       530.91 o                         
   9   3 -36      25181.12      25839.25      1986.68 o                         
  10   3 -36       1081.07       1151.93       372.43 o                         
  11   3 -36      11738.26      11410.48      1045.98 o                         
  12   3 -36       1117.04       1127.76       314.57 o                         
  13   3 -36      37946.01      35715.30      1538.01 o                         
  14   3 -36        471.94        260.36       296.59 o                         
  15   3 -36       8677.85       6541.79       666.19 o                         
  16   3 -36         79.44         16.64       123.23 o                         
   0   4 -36      16617.06      17816.69      3163.97 o                         
   1   4 -36      23710.26      23244.28      2560.63 o                         
   2   4 -36       9859.65      14541.78      4942.35 o                         
   3   4 -36      16431.43      19299.63      3493.38 o                         
   4   4 -36      27420.99      33515.40      4757.84 o                         
   5   4 -36      15990.40      11060.86      2931.90 o                         
   6   4 -36       4760.12       4432.95       730.15 o                         
   7   4 -36      13052.25      13328.28      1349.36 o                         
   8   4 -36       1774.54       2342.13       580.72 o                         
   9   4 -36       7215.24       5875.13       946.36 o                         
  10   4 -36        372.81        828.63       491.29 o                         
  11   4 -36      23582.63      23281.13      1343.13 o                         
  12   4 -36      12893.97      14770.60       915.53 o                         
  13   4 -36       8352.17       6050.91       652.04 o                         
  14   4 -36       1474.05       1447.84       406.39 o                         
  15   4 -36       7480.57       6461.27       510.58 o                         
   5   5 -36       2663.38       2928.51       627.13 o                         
   6   5 -36      22367.56      25392.10      1824.80 o                         
   7   5 -36       5919.93       5647.59       871.65 o                         
   8   5 -36      11860.96      11301.98      1201.06 o                         
   9   5 -36       3695.86       3269.24       644.11 o                         
  10   5 -36      17085.05      17760.09      1479.54 o                         
  11   5 -36       4220.63       4452.92       487.77 o                         
  12   5 -36       7100.61       8002.72       598.18 o                         
  13   5 -36        842.54        815.05       296.59 o                         
  14   5 -36      10185.63       9248.52       768.63 o                         
   5   6 -36        475.59        220.74       326.02 o                         
   6   6 -36       6484.62       6201.15       821.84 o                         
   7   6 -36        591.10        419.98       328.28 o                         
   8   6 -36      17430.01      19613.19      1472.74 o                         
   9   6 -36       1666.89       2189.31       527.52 o                         
  10   6 -36       4686.47       5280.52       869.95 o                         
  11   6 -36        534.07        197.60       176.59 o                         
  12   6 -36       6544.01       6592.82       638.45 o                         
   5   7 -36        485.55        727.88       299.98 o                         
   6   7 -36       7441.27       8764.02       852.40 o                         
   7   7 -36        144.89        448.28       239.99 o                         
   8   7 -36       3441.14       3471.87       511.67 o                         
   9   7 -36       1628.24       1588.21       356.58 o                         
   2   0 -35       8383.08       8949.67      2035.35 o                         
   4   0 -35      11921.62       8227.44      1949.32 o                         
   6   0 -35       1366.49       1825.53       425.68 o                         
   8   0 -35      14211.98      15926.24      1496.52 o                         
  10   0 -35      14931.23      15663.61      1580.29 o                         
  12   0 -35      20749.26      21929.28      1821.40 o                         
  14   0 -35      14775.19      16415.97      1077.92 o                         
  16   0 -35      22757.63      21787.78      1615.38 o                         
   1   1 -35      36441.77      30374.69      2130.23 o                         
   2   1 -35        727.46        798.12       399.01 o                         
   3   1 -35       7817.35       7971.74      1295.89 o                         
   4   1 -35      16349.46      15672.69      1797.47 o                         
   5   1 -35       2113.78       1505.86       579.02 o                         
   6   1 -35       3331.44       4355.97       770.90 o                         
   7   1 -35      13233.21      13577.59       966.80 o                         
   8   1 -35       2691.87       3824.21       557.51 o                         
   9   1 -35       4297.26       3908.76       573.37 o                         
  10   1 -35      16153.63      17695.22      1183.45 o                         
  11   1 -35       5206.79       5076.19       652.64 o                         
  12   1 -35       2788.15       2096.58       356.54 o                         
  13   1 -35        791.98       1085.78       293.28 o                         
  14   1 -35      21512.65      23521.42      1367.15 o                         
  15   1 -35       4578.09       4030.06       565.42 o                         
  16   1 -35       1167.79        956.84       312.43 o                         
  17   1 -35        701.35        502.69       149.69 o                         
   1   2 -35      27859.65      28428.31      2619.63 o                         
   2   2 -35        459.54         82.89       566.67 o                         
   3   2 -35      19774.40      19646.06      1319.13 o                         
   4   2 -35       1482.30       1283.70       484.50 o                         
   5   2 -35      36967.43      35092.29      2326.28 o                         
   6   2 -35       1317.46       2012.71       632.79 o                         
   7   2 -35      18396.38      18137.05      1729.71 o                         
   8   2 -35        603.84        504.88       443.75 o                         
   9   2 -35      33958.58      34830.02      1712.59 o                         
  10   2 -35       1058.67       1166.19       475.95 o                         
  11   2 -35       7162.92       7553.83       643.58 o                         
  12   2 -35       3798.37       4504.83       585.53 o                         
  13   2 -35      24273.18      21984.73      1234.69 o                         
  14   2 -35        416.51        512.80       432.43 o                         
  15   2 -35       1815.56       2471.85       342.90 o                         
  16   2 -35       2002.22       2149.82       283.33 o                         
  17   2 -35       8687.68       6308.72       495.10 o                         
   1   3 -35      13165.37      15893.54      2068.24 o                         
   2   3 -35        760.49        962.14       364.76 o                         
   3   3 -35      31506.75      28262.24      1693.99 o                         
   4   3 -35        539.78         48.68       278.47 o                         
   5   3 -35      25254.70      21694.96      1978.75 o                         
   6   3 -35         98.18          4.53       435.82 o                         
   7   3 -35      28768.58      25266.56      1431.38 o                         
   8   3 -35       2635.62       4832.55       849.01 o                         
   9   3 -35       2547.49       4032.22       820.71 o                         
  10   3 -35        212.93        917.63       337.96 o                         
  11   3 -35      40949.48      41945.22      2123.08 o                         
  12   3 -35       1059.65        925.49       268.96 o                         
  13   3 -35       2425.62       3939.44       531.73 o                         
  14   3 -35       1689.11       1943.66       495.82 o                         
  15   3 -35      18630.13      14630.93       900.03 o                         
  16   3 -35        354.71         26.19       224.14 o                         
   1   4 -35      20275.02      17447.46      2272.64 o                         
   2   4 -35         45.79       1937.42      1899.51 o                         
   3   4 -35      20777.06      19862.24      3638.28 o                         
   4   4 -35       3476.90       6360.76      2021.77 o                         
   6   4 -35        313.45        587.51       287.53 o                         
   7   4 -35       4704.00       3684.69       741.47 o                         
   8   4 -35       8537.81       9648.12      1147.86 o                         
   9   4 -35      20180.20      16535.26      1554.25 o                         
  10   4 -35       5487.32       5627.22       861.46 o                         
  11   4 -35       2683.54       4988.89       603.45 o                         
  12   4 -35      20626.39      22099.07      1152.25 o                         
  13   4 -35      18020.51      16722.04      1419.54 o                         
  14   4 -35        457.61        502.61       306.77 o                         
  15   4 -35        568.70        224.30       175.85 o                         
   1   5 -35       6084.60       1778.39      1542.93 o                         
   5   5 -35        520.32        491.29       330.55 o                         
   6   5 -35       1332.84       2053.46       564.87 o                         
   7   5 -35       7450.18       6283.78       929.38 o                         
   8   5 -35        547.71       1205.59       452.80 o                         
   9   5 -35       2223.19       2548.15       616.95 o                         
  10   5 -35      24860.74      25342.29      1812.35 o                         
  11   5 -35       1909.96       1721.09       337.25 o                         
  12   5 -35       4073.05       4061.42       435.30 o                         
  13   5 -35        475.62        314.70       204.89 o                         
  14   5 -35       6574.75       6446.79       665.62 o                         
   4   6 -35       1354.70       1725.18       502.61 o                         
   5   6 -35        819.80        964.47       369.04 o                         
   6   6 -35        143.74        384.88       312.43 o                         
   7   6 -35         31.28        -35.09       247.91 o                         
   8   6 -35       8079.70       8581.76       991.64 o                         
   9   6 -35        503.07        146.03       246.78 o                         
  10   6 -35       2580.20       2760.97       549.02 o                         
  11   6 -35        147.21       -113.47       141.07 o                         
  12   6 -35       5288.29       6003.05       636.19 o                         
   4   7 -35          0.00        -63.39       236.59 o                         
   5   7 -35        843.09        619.21       292.06 o                         
   6   7 -35       1359.99       1126.35       410.92 o                         
   7   7 -35       3105.46       2920.58       517.33 o                         
   8   7 -35        543.37         32.83       225.27 o                         
   9   7 -35       1314.67       1052.77       314.70 o                         
   0   0 -34      39398.84      39119.98      4011.84 o                         
   2   0 -34      86787.23      95580.08      6513.58 o                         
   4   0 -34      27222.41      24754.78      3243.21 o                         
   6   0 -34      54467.33      58466.92      4564.26 o                         
   8   0 -34      28540.85      28921.71      2053.46 o                         
  10   0 -34      97953.14     104208.25      4573.32 o                         
  12   0 -34      20771.21      20886.70      1797.63 o                         
  14   0 -34      32607.75      29783.32      1487.48 o                         
  16   0 -34       3438.54       2921.72       638.45 o                         
  18   0 -34      12546.68      10492.59       850.14 o                         
   0   1 -34      78689.63      79109.34      5991.73 o                         
   1   1 -34      24095.28      21751.23      1793.71 o                         
   2   1 -34      14493.56      14806.69      1417.98 o                         
   3   1 -34      17928.51      17551.56      1978.72 o                         
   4   1 -34      22340.40      22969.21      2178.64 o                         
   5   1 -34        449.11        476.29       334.89 o                         
   6   1 -34      59008.95      67841.32      3294.15 o                         
   7   1 -34      20092.81      21544.48      1220.58 o                         
   8   1 -34      53469.76      59329.61      2231.19 o                         
   9   1 -34        750.78       1259.15       387.86 o                         
  10   1 -34      14380.17      17458.17      1154.95 o                         
  11   1 -34       9525.62       9603.77       882.04 o                         
  12   1 -34      34816.15      34784.01      1387.11 o                         
  13   1 -34       2305.83       1973.22       346.67 o                         
  14   1 -34       6506.41       5645.33       984.85 o                         
  15   1 -34       8595.00       7489.60      1355.58 o                         
  16   1 -34      19136.45      16621.66      1000.95 o                         
  17   1 -34        837.34        876.03       184.73 o                         
   0   2 -34      17442.44      18455.15      2951.15 o                         
   1   2 -34      18448.23      19726.37      2144.37 o                         
   2   2 -34       4667.72       5357.32      1158.89 o                         
   3   2 -34      40535.12      35723.77      3207.55 o                         
   4   2 -34       3152.85       3261.32       655.43 o                         
   5   2 -34      34811.77      31306.85      2167.80 o                         
   6   2 -34       7096.55       7247.12      1052.77 o                         
   7   2 -34      12243.02      11680.07      1377.66 o                         
   8   2 -34       7157.64       7942.18      1165.97 o                         
   9   2 -34      40974.87      41197.28      1520.89 o                         
  10   2 -34       7656.86       7451.93       792.43 o                         
  11   2 -34       6768.47       6362.99       606.47 o                         
  12   2 -34       4190.65       4325.24       698.45 o                         
  13   2 -34      35865.81      34555.53      1584.68 o                         
  14   2 -34      15127.08      12635.49      1308.60 o                         
  15   2 -34       7645.95       6499.51       530.61 o                         
  16   2 -34       4709.86       4514.35       512.58 o                         
  17   2 -34      10782.62      10228.40       649.07 o                         
   0   3 -34        792.88       1056.16       843.35 o                         
   1   3 -34      16505.65      16621.22      2080.31 o                         
   2   3 -34         63.03       -273.77       337.25 o                         
   3   3 -34      22217.39      22500.35      1499.48 o                         
   4   3 -34        749.67        -38.49       298.85 o                         
   5   3 -34      35307.22      29161.69      2243.64 o                         
   6   3 -34       2382.72       1542.93       511.67 o                         
   7   3 -34      26984.48      24778.64      1418.28 o                         
   8   3 -34        459.64        883.98       361.66 o                         
   9   3 -34      13097.19      13147.16      1425.20 o                         
  10   3 -34        449.31        986.60       337.55 o                         
  11   3 -34      44715.70      45013.68      1916.44 o                         
  12   3 -34        240.45        180.89       499.22 o                         
  13   3 -34      12469.53      10472.31       826.18 o                         
  14   3 -34       2139.73       1847.44       478.84 o                         
  15   3 -34      17583.08      17629.03      1018.61 o                         
  16   3 -34         35.10         32.55       139.54 o                         
   0   4 -34        497.19        761.84       871.65 o                         
   1   4 -34      15223.05      12669.62      2729.27 o                         
   2   4 -34      34365.27      36569.88      3194.60 o                         
   3   4 -34      21426.43      20238.39      2416.45 o                         
   4   4 -34       9469.10       8911.18      2264.02 o                         
   5   4 -34      17630.65      14744.42      1365.20 o                         
   6   4 -34      12756.77      14991.20      1400.30 o                         
   7   4 -34      16321.23      15739.46      1512.36 o                         
   8   4 -34       4682.08       5210.64       863.72 o                         
   9   4 -34      19098.63      16202.45      1563.30 o                         
  10   4 -34       1282.23       2312.70       638.45 o                         
  11   4 -34      15249.60      13461.46       964.93 o                         
  12   4 -34        247.47        423.03       226.99 o                         
  13   4 -34      17219.19      15055.72      1368.60 o                         
  14   4 -34       5084.23       5816.26       784.48 o                         
  15   4 -34       3651.88       2853.75       370.03 o                         
   0   5 -34      78209.01      85641.03      7386.36 o                         
   1   5 -34      10469.90       5594.39      1941.40 o                         
   2   5 -34       8367.44       7481.45      2269.68 o                         
   4   5 -34      40784.73      42591.85      2444.01 o                         
   5   5 -34       3286.81       2297.98       562.61 o                         
   6   5 -34       5413.91       6108.32       909.00 o                         
   7   5 -34       9490.82       7943.31      1047.11 o                         
   8   5 -34      20577.30      21862.50      1765.93 o                         
   9   5 -34       8093.93       6944.88      1000.70 o                         
  10   5 -34       7709.65       7973.87      1017.68 o                         
  11   5 -34       1359.62       1837.95       363.85 o                         
  12   5 -34      17659.32      19405.02       995.41 o                         
  13   5 -34       1283.76       1051.64       371.30 o                         
  14   5 -34       1288.68       1338.13       244.53 o                         
   3   6 -34        313.90       1006.36       425.64 o                         
   4   6 -34      15404.10      16263.58      1420.67 o                         
   5   6 -34        580.54        375.83       236.59 o                         
   6   6 -34      15236.40      18126.87      1502.18 o                         
   7   6 -34        361.37        316.96       264.89 o                         
   8   6 -34      13707.17      16170.75      1379.92 o                         
   9   6 -34        561.87        315.83       311.30 o                         
  10   6 -34      14395.09      16223.96      1293.89 o                         
  11   6 -34        359.59        245.70       182.85 o                         
  12   6 -34       2419.50       2534.57       431.30 o                         
   3   7 -34       1038.66        955.42       361.11 o                         
   4   7 -34       5783.31       6006.44       783.35 o                         
   5   7 -34       1530.57        615.81       345.26 o                         
   6   7 -34       5073.52       6213.60       793.54 o                         
   7   7 -34       2600.88       2107.80       487.90 o                         
   8   7 -34      10477.80      12479.27      1036.92 o                         
   9   7 -34         80.46        166.41       172.07 o                         
  10   7 -34       2056.85       2368.16       408.66 o                         
   2   0 -33       1627.79       1609.72       904.48 o                         
   4   0 -33        373.32       -401.86       607.89 o                         
   6   0 -33       1486.72       2017.24       539.97 o                         
   8   0 -33      22119.97      23271.85      1807.82 o                         
  10   0 -33      13642.08      15508.53      1512.36 o                         
  12   0 -33      19062.77      19607.53      1724.05 o                         
  14   0 -33      14737.18      16364.33      1679.90 o                         
  16   0 -33       5259.51       5602.31       878.44 o                         
  18   0 -33      22490.08      17574.44      1159.18 o                         
   1   1 -33       9283.98       8268.12      1126.24 o                         
   2   1 -33       4483.37       4567.29       848.43 o                         
   3   1 -33      33757.05      30936.00      2522.21 o                         
   4   1 -33       4018.55       4419.36      1375.39 o                         
   5   1 -33      16670.94      10886.53      2060.26 o                         
   6   1 -33       1328.27       1247.49       439.95 o                         
   7   1 -33       9379.04       9650.69       802.70 o                         
   8   1 -33       4267.08       5445.31       631.92 o                         
   9   1 -33      18143.33      16787.06      1128.92 o                         
  10   1 -33       3105.06       2905.59       506.09 o                         
  11   1 -33       5210.00       5348.79       650.60 o                         
  12   1 -33      18718.94      17430.46       957.64 o                         
  13   1 -33       9331.23       7142.21       609.60 o                         
  14   1 -33       1180.66       1194.27       585.25 o                         
  15   1 -33       2633.70       2062.35       418.68 o                         
  16   1 -33      16943.90      16396.03      1007.75 o                         
  17   1 -33       4101.93       3422.31       472.59 o                         
  18   1 -33        319.99        216.21       216.21 o                         
   1   2 -33      19968.35      19926.34      2137.71 o                         
   2   2 -33        990.03        838.82      1618.21 o                         
   3   2 -33      50792.55      50224.80      3479.35 o                         
   4   2 -33       2373.19       2295.71       580.72 o                         
   5   2 -33      18270.23      18195.92      1626.70 o                         
   6   2 -33       4298.10       5098.57       895.42 o                         
   7   2 -33      42536.17      37561.20      2505.14 o                         
   8   2 -33       5192.60       6223.79      1047.11 o                         
   9   2 -33      10547.38      11009.51       759.60 o                         
  10   2 -33       7124.38       7818.68       628.56 o                         
  11   2 -33      25132.05      24944.03      1439.79 o                         
  12   2 -33        112.21        249.67       311.87 o                         
  13   2 -33       3657.31       3478.54       519.21 o                         
  14   2 -33       4443.41       5418.93       890.89 o                         
  15   2 -33      15129.91      13619.41       834.29 o                         
  16   2 -33        326.96        618.86       183.90 o                         
  17   2 -33       1311.19       1470.97       259.46 o                         
   1   3 -33      27072.27      28271.95      2653.67 o                         
   2   3 -33        582.87        891.94       359.69 o                         
   3   3 -33      16422.29      13188.62      1647.43 o                         
   4   3 -33       2628.11       2688.52       669.02 o                         
   5   3 -33      51997.70      39741.45      2657.96 o                         
   6   3 -33       1340.34       1387.72       357.88 o                         
   7   3 -33      11882.79      11352.26       954.05 o                         
   8   3 -33        243.51        441.03       411.49 o                         
   9   3 -33      41002.10      35548.49      2429.29 o                         
  10   3 -33       4210.24       5973.61       987.11 o                         
  11   3 -33       6388.06       8628.11       837.11 o                         
  12   3 -33        615.76        887.56       276.08 o                         
  13   3 -33      28463.81      25728.10      1312.19 o                         
  14   3 -33         62.30         88.30       272.81 o                         
  15   3 -33        267.19       1857.71       766.37 o                         
  16   3 -33        651.49        962.49       242.34 o                         
   1   4 -33       8172.28       7927.71      1523.11 o                         
   2   4 -33       1952.31       2251.68       911.28 o                         
   3   4 -33      19475.74      18877.96      2321.03 o                         
   5   4 -33       6030.58       5302.33       844.48 o                         
   6   4 -33       1263.83       1084.46       354.32 o                         
   7   4 -33      27222.33      22949.23      1850.84 o                         
   8   4 -33       1801.26       2376.09       631.66 o                         
   9   4 -33       1132.22       2028.56       671.28 o                         
  10   4 -33      19874.54      22822.44      1891.59 o                         
  11   4 -33      28528.90      28732.92      1638.58 o                         
  12   4 -33       2285.68       3043.70       435.64 o                         
  13   4 -33       1269.21       1959.51       605.62 o                         
  14   4 -33       7220.47       8004.44       922.59 o                         
  15   4 -33       8431.03       6386.54       547.26 o                         
  16   4 -33        302.57        244.51       201.50 o                         
   1   5 -33       4173.92       3313.49      1323.88 o                         
   2   5 -33        129.03       3732.23      1305.21 o                         
   3   5 -33       5327.54       4130.05       682.01 o                         
   4   5 -33       2724.34       2871.91       654.30 o                         
   5   5 -33       7456.58       5010.27       818.44 o                         
   6   5 -33        391.65       1050.50       441.48 o                         
   7   5 -33       2238.98       1652.73       472.05 o                         
   8   5 -33      12459.62      12638.88      1323.32 o                         
   9   5 -33       8993.81       9440.96      1153.52 o                         
  10   5 -33       5853.26       7346.74      1027.86 o                         
  11   5 -33       1798.17       1519.00       357.94 o                         
  12   5 -33      12219.70      14926.77      1010.88 o                         
  13   5 -33       3557.56       3077.93       567.14 o                         
  14   5 -33       1512.90       1401.65       275.37 o                         
   2   6 -33       1049.07       1279.17       482.24 o                         
   3   6 -33        168.99        860.33       393.94 o                         
   4   6 -33        146.90        187.91       369.04 o                         
   5   6 -33         65.67       -249.04       252.44 o                         
   6   6 -33       4715.53       6363.02       918.06 o                         
   7   6 -33        206.88        547.89       381.49 o                         
   8   6 -33       6064.37       6951.67       955.42 o                         
   9   6 -33        277.71        229.80       254.70 o                         
  10   6 -33       6089.88       7128.26       879.57 o                         
  11   6 -33         27.55        -53.26       166.82 o                         
  12   6 -33       3180.16       3399.42       536.57 o                         
  13   6 -33        435.59        620.34       247.91 o                         
   2   7 -33        711.63       1105.97       423.37 o                         
   3   7 -33        154.43        203.76       267.15 o                         
   4   7 -33        478.31        508.27       225.27 o                         
   5   7 -33       3876.68       4346.92       721.09 o                         
   6   7 -33        646.61        646.38       312.43 o                         
   7   7 -33       1043.41       1442.18       449.41 o                         
   8   7 -33       2006.04       2530.04       515.06 o                         
   9   7 -33       1899.52       1075.41       320.36 o                         
  10   7 -33        230.21        436.75       590.34 o                         
   4   8 -33        237.86        -61.13       192.44 o                         
   5   8 -33        968.53       1127.48       327.15 o                         
   6   8 -33        113.21        372.43       241.12 o                         
   0   0 -32     235442.07     248471.52     11314.43 o                         
   2   0 -32      74707.59      74146.61      5413.27 o                         
   4   0 -32      24029.75      23807.29      3066.61 o                         
   6   0 -32      56043.67      56711.40      2797.20 o                         
   8   0 -32     119575.36     134324.23      5208.37 o                         
  10   0 -32      29338.83      29802.41      2142.89 o                         
  12   0 -32      61470.15      71246.40      3571.49 o                         
  14   0 -32       8792.98       7852.75      1182.95 o                         
  16   0 -32      32798.18      32511.31      2120.25 o                         
  18   0 -32        852.79       1330.11       352.05 o                         
   0   1 -32      14720.93      14266.71      2342.13 o                         
   1   1 -32       4855.80       4249.26       779.33 o                         
   2   1 -32     107455.05     116607.59      4124.95 o                         
   3   1 -32      10305.36       8571.99      1317.05 o                         
   4   1 -32      54808.77      57302.31      4543.89 o                         
   5   1 -32      15097.27      12062.69      2048.94 o                         
   6   1 -32      68026.99      68023.29      5045.37 o                         
   7   1 -32        281.80       2024.74       401.79 o                         
   8   1 -32      49570.82      51243.49      2054.03 o                         
   9   1 -32      39046.06      38689.98      1742.33 o                         
  10   1 -32      52930.34      57832.32      2236.51 o                         
  11   1 -32       3583.59       2584.77       448.26 o                         
  12   1 -32       8563.86       9129.21       692.47 o                         
  13   1 -32      11388.60      10357.24       729.45 o                         
  14   1 -32      22351.71      21971.17      1899.51 o                         
  15   1 -32       1715.13       1331.95       404.79 o                         
  16   1 -32       1280.32       1453.62       358.67 o                         
  17   1 -32      10426.30       8430.12       653.54 o                         
  18   1 -32       8159.25       7030.63       408.52 o                         
   0   2 -32      14181.40      17180.51      2686.26 o                         
   1   2 -32      34615.38      26805.66      2438.63 o                         
   2   2 -32        799.63        445.44       502.43 o                         
   3   2 -32      31465.17      30606.14      3707.33 o                         
   5   2 -32      30364.02      24997.03      1942.53 o                         
   6   2 -32      22239.03      22183.99      1805.55 o                         
   7   2 -32      45856.12      41768.88      2653.43 o                         
   8   2 -32      13298.63      13030.56      1435.39 o                         
   9   2 -32       5945.56       5789.75       693.42 o                         
  10   2 -32      10569.29      11024.13       753.15 o                         
  11   2 -32      31484.70      30795.80      1513.80 o                         
  12   2 -32      26765.66      28319.82      1940.26 o                         
  13   2 -32       6537.49       4553.59       585.13 o                         
  14   2 -32       2463.45       2022.90       602.23 o                         
  15   2 -32      23230.17      21483.10      1893.29 o                         
  16   2 -32       2491.76       2100.57       299.80 o                         
  17   2 -32       6900.84       4523.01       392.60 o                         
   0   3 -32      11340.94      10287.70      2137.23 o                         
   1   3 -32      43096.23      43059.86      3223.18 o                         
   2   3 -32       5077.91       5657.43       705.44 o                         
   3   3 -32      34045.17      28021.79      2578.72 o                         
   4   3 -32        437.99        658.83       484.50 o                         
   5   3 -32      52062.08      40525.93      2647.77 o                         
   6   3 -32       1499.78       1647.36       674.68 o                         
   7   3 -32      27905.61      24179.66      2286.66 o                         
   8   3 -32        338.39        494.95       581.29 o                         
   9   3 -32      37701.83      38085.32      2545.89 o                         
  10   3 -32        111.04        539.97       331.68 o                         
  11   3 -32       9106.64       9577.51       866.33 o                         
  12   3 -32       2970.74       3690.75       514.06 o                         
  13   3 -32      29547.05      30534.41      1190.41 o                         
  14   3 -32        695.72        624.62       243.91 o                         
  15   3 -32      10496.56       8645.85       570.48 o                         
  16   3 -32        140.73        185.27       188.48 o                         
  17   3 -32       7577.22       6516.16       480.11 o                         
   0   4 -32      40605.37      42491.10      4683.12 o                         
   1   4 -32       6661.28       6225.83      1323.88 o                         
   2   4 -32        528.25        891.86      1185.78 o                         
   3   4 -32      26074.02      24702.54      2662.98 o                         
   4   4 -32      45923.66      48080.96      2574.19 o                         
   5   4 -32      11015.42       8851.18      1064.09 o                         
   6   4 -32       8442.71       8484.41      1074.28 o                         
   7   4 -32      26228.81      26290.92      1993.47 o                         
   8   4 -32       7294.77       8492.33      1156.91 o                         
   9   4 -32      10134.40       9581.33      1250.87 o                         
  10   4 -32       2119.39       2249.30       637.32 o                         
  11   4 -32      28182.62      29350.72      2807.38 o                         
  12   4 -32       3880.55       4768.43       547.19 o                         
  13   4 -32       6448.80       5060.08       844.48 o                         
  14   4 -32        163.24       -304.51       332.81 o                         
  15   4 -32       8996.88       8580.07       654.87 o                         
  16   4 -32         22.56       -230.93       230.93 o                         
   0   5 -32       7810.72       5490.25      1725.18 o                         
   1   5 -32       3329.46       1818.77       984.28 o                         
   2   5 -32      51607.66      56482.74      5954.37 o                         
   3   5 -32       5833.14       5339.09       848.44 o                         
   4   5 -32       2129.60       2213.80       523.55 o                         
   5   5 -32       8656.64       6857.71       967.87 o                         
   6   5 -32      19622.66      23386.18      1841.78 o                         
   7   5 -32       2561.50       2856.06       719.96 o                         
   8   5 -32      10224.58       9625.48      1188.61 o                         
   9   5 -32      13685.06      13132.44      1383.32 o                         
  10   5 -32      12359.95      14308.60      1448.97 o                         
  11   5 -32       3187.32       3109.64       450.29 o                         
  12   5 -32       2291.92       3245.14       411.93 o                         
  13   5 -32       5134.79       4221.26       678.07 o                         
  14   5 -32       3633.16       3439.39       719.39 o                         
  15   5 -32        930.18        749.39       268.29 o                         
   1   6 -32        131.14        567.14       363.37 o                         
   2   6 -32       9800.60      10544.67      1134.27 o                         
   3   6 -32        886.51        552.42       289.79 o                         
   4   6 -32      21268.67      22546.23      1737.63 o                         
   5   6 -32        282.35        472.05       455.07 o                         
   6   6 -32      17199.24      19189.82      1619.91 o                         
   7   6 -32        269.08        705.24       397.34 o                         
   8   6 -32      25358.34      27494.24      1942.53 o                         
   9   6 -32        933.16        838.82       398.47 o                         
  10   6 -32       5612.80       6944.88       903.34 o                         
  11   6 -32        106.17         12.05       169.24 o                         
  12   6 -32       7678.69       9471.52       905.61 o                         
  13   6 -32        397.56        421.11       253.57 o                         
   1   7 -32        281.45        639.59       345.26 o                         
   2   7 -32      14128.86      17151.07      1404.82 o                         
   3   7 -32        510.24        150.56       263.76 o                         
   4   7 -32       6084.77       6762.62       887.50 o                         
   5   7 -32       1399.67       2122.52       551.29 o                         
   6   7 -32      11810.65      14190.87      1252.00 o                         
   7   7 -32        401.38        741.47       390.54 o                         
   8   7 -32       3009.03       3132.27       578.46 o                         
   9   7 -32       2491.87       2020.64       456.20 o                         
  10   7 -32       8609.24      10323.81       609.89 o                         
  11   7 -32         13.26         19.24       166.41 o                         
   2   8 -32       1376.40       1326.71       345.26 o                         
   3   8 -32        747.04        615.81       292.06 o                         
   4   8 -32       3033.23       2730.41       464.12 o                         
   5   8 -32       1383.72       1693.49       387.15 o                         
   6   8 -32        490.75        669.02       272.81 o                         
   7   8 -32       3062.29       2882.10       451.67 o                         
   2   0 -31       5643.67       6284.92      1599.53 o                         
   4   0 -31      10950.81      10789.18      2000.26 o                         
   8   0 -31       4751.26       7041.10       984.85 o                         
  10   0 -31       2544.76       2792.67       777.69 o                         
  12   0 -31      23270.08      25068.35      1945.92 o                         
  14   0 -31       2800.76       2654.56       812.78 o                         
  16   0 -31      26272.90      24402.73      1838.38 o                         
  18   0 -31        619.66        836.55       341.87 o                         
   1   1 -31       5564.82       5046.84       828.56 o                         
   2   1 -31       5229.98       5848.30       903.41 o                         
   3   1 -31      15242.93      12977.23      1586.54 o                         
   4   1 -31        801.95       1141.07       895.42 o                         
   5   1 -31       4670.23       2660.22      1083.33 o                         
   6   1 -31        430.92       1889.60       655.43 o                         
   7   1 -31      22359.34      22320.96      1737.63 o                         
   8   1 -31       5920.54       5850.39       642.89 o                         
   9   1 -31      16698.07      16805.79      1102.54 o                         
  10   1 -31       9480.10      10743.10       921.94 o                         
  11   1 -31      11021.02      11033.30       913.14 o                         
  12   1 -31       2340.39       2276.15       512.90 o                         
  13   1 -31       4382.45       3887.11       471.89 o                         
  14   1 -31      17110.62      16348.48      1650.47 o                         
  15   1 -31       6067.99       4324.15       619.55 o                         
  16   1 -31        672.83       1196.56       355.85 o                         
  17   1 -31       3740.37       2995.58       399.41 o                         
  18   1 -31      18595.70      15892.80       642.93 o                         
   1   2 -31      23695.49      27197.88      2444.56 o                         
   2   2 -31       2102.13       1484.17       557.08 o                         
   3   2 -31      12593.64      13160.74      2377.22 o                         
   5   2 -31      80484.29      58593.94      3063.22 o                         
   6   2 -31      28530.39      28955.67      2071.58 o                         
   7   2 -31      14739.14      16107.36      1587.08 o                         
   8   2 -31        762.68        680.34       519.59 o                         
   9   2 -31      40306.89      33183.57      1647.84 o                         
  10   2 -31        322.95        305.76       221.13 o                         
  11   2 -31       6762.23       7361.07       631.98 o                         
  12   2 -31       7813.56       8094.61      1042.58 o                         
  13   2 -31      16324.30      15342.02      1044.01 o                         
  14   2 -31        481.36        387.15       372.43 o                         
  15   2 -31       3504.29       3698.70       734.67 o                         
  16   2 -31       5102.93       4901.85       443.50 o                         
  17   2 -31       9606.21       8054.46       743.30 o                         
   1   3 -31      38032.02      40745.67      3109.67 o                         
   2   3 -31       2971.66       2280.73      1039.18 o                         
   3   3 -31      63357.81      48745.47      7290.14 o                         
   4   3 -31        746.36       1117.29       448.28 o                         
   5   3 -31      33946.67      26942.95      2111.20 o                         
   6   3 -31       8689.11       8930.46      1432.56 o                         
   7   3 -31      49714.90      43634.27      2606.45 o                         
   8   3 -31       5542.16       6515.88      1036.92 o                         
   9   3 -31       7767.54       8254.61      1197.67 o                         
  10   3 -31       2400.84       2851.53       755.05 o                         
  11   3 -31      28805.55      28328.92      1508.34 o                         
  12   3 -31       1658.84       2060.60       327.86 o                         
  13   3 -31       3005.94       3699.44       830.89 o                         
  14   3 -31       1237.62       1221.01       320.70 o                         
  15   3 -31      14249.08      12305.42       699.73 o                         
  16   3 -31        125.08         95.01       199.23 o                         
  17   3 -31       1306.91       1556.00       408.09 o                         
   1   4 -31      13014.37      12773.95      1841.43 o                         
   2   4 -31        117.25       2057.73      1914.23 o                         
   3   4 -31      20972.32      20369.38      3269.24 o                         
   4   4 -31       4072.57       4859.72       761.84 o                         
   5   4 -31      24631.45      20519.93      1652.73 o                         
   6   4 -31       3136.33       2923.98       654.30 o                         
   7   4 -31       7101.18       7072.79      1025.60 o                         
   8   4 -31       7715.86       8276.12      1108.24 o                         
   9   4 -31      22680.42      22020.98      1923.28 o                         
  10   4 -31       2021.35       2391.94       699.58 o                         
  11   4 -31       2340.17       3943.04       576.19 o                         
  12   4 -31       6770.53       7677.01       688.99 o                         
  13   4 -31      14966.95      13001.13      1375.39 o                         
  14   4 -31       1019.01       1000.70       399.60 o                         
  15   4 -31       1293.81       1587.38       555.82 o                         
  16   4 -31       4185.75       3468.66       360.57 o                         
   1   5 -31       5167.31       4371.09      1219.17 o                         
   2   5 -31       2149.51       3328.95      1841.78 o                         
   3   5 -31       3804.35       3609.75      2290.05 o                         
   4   5 -31        472.55       1180.59       860.89 o                         
   5   5 -31       2968.40       2279.87       627.13 o                         
   6   5 -31       7655.98       8025.95      1061.82 o                         
   7   5 -31       6435.17       5165.36       922.59 o                         
   8   5 -31        669.67       1192.01       547.89 o                         
   9   5 -31       4326.78       4478.23       807.12 o                         
  10   5 -31      14002.60      17677.46      1621.04 o                         
  11   5 -31       3665.94       3976.75       762.97 o                         
  12   5 -31       1557.87       1849.12       489.59 o                         
  13   5 -31       1248.56       1262.19       431.30 o                         
  14   5 -31       8630.95       8183.25       972.96 o                         
  15   5 -31       3592.81       2803.99       457.33 o                         
   1   6 -31        324.08        309.04       256.97 o                         
   2   6 -31        462.59       1330.11       555.82 o                         
   3   6 -31          2.23        359.98       328.28 o                         
   4   6 -31       2540.14       4019.77       775.43 o                         
   5   6 -31       1154.25       1279.17       447.14 o                         
   6   6 -31       2769.97       3281.70       710.90 o                         
   7   6 -31        132.46       -108.67       295.45 o                         
   8   6 -31       5074.90       7132.79      1001.83 o                         
   9   6 -31         69.37        149.43       262.63 o                         
  10   6 -31       4686.02       4576.71       769.77 o                         
  11   6 -31         65.13        135.19       168.44 o                         
  12   6 -31       5111.14       5835.51       722.22 o                         
  13   6 -31        503.52        597.70       251.31 o                         
   1   7 -31       1548.79        661.09       358.85 o                         
   2   7 -31         74.37        607.89       421.11 o                         
   3   7 -31       1884.02       1194.27       371.30 o                         
   4   7 -31         51.30        698.45       392.81 o                         
   5   7 -31        418.92        629.40       350.92 o                         
   6   7 -31       1042.76       1718.39       545.63 o                         
   7   7 -31       4122.64       3045.11       610.15 o                         
   8   7 -31       1489.24       1502.18       404.13 o                         
   9   7 -31       1514.86       1153.52       348.66 o                         
  10   7 -31       2526.96       3175.29       528.65 o                         
  11   7 -31        730.95        604.49       238.85 o                         
   1   8 -31       2878.65       3107.37       546.76 o                         
   2   8 -31        340.66        889.76       319.23 o                         
   3   8 -31        870.00        707.51       272.81 o                         
   4   8 -31        129.15        657.70       323.75 o                         
   5   8 -31       5257.43       5406.48       683.73 o                         
   6   8 -31        144.93        136.97       207.16 o                         
   7   8 -31       1691.35       1488.59       354.32 o                         
   0   0 -30      84803.28      98449.72      6210.20 o                         
   2   0 -30      78157.07      83149.48      5624.95 o                         
   4   0 -30      61796.20      64455.48      4926.50 o                         
   8   0 -30      37056.68      39431.28      2353.45 o                         
  10   0 -30      78784.01      89725.32      4087.69 o                         
  12   0 -30      11029.84      12529.08      1347.09 o                         
  14   0 -30      31295.62      32802.23      2522.12 o                         
  16   0 -30       1088.97       2034.22       654.30 o                         
  18   0 -30      27868.68      25814.34      1538.40 o                         
   0   1 -30     154575.55     176877.15      6248.93 o                         
   1   1 -30       8821.36      10008.88      1152.75 o                         
   2   1 -30      14892.63      14061.41      1300.60 o                         
   3   1 -30      17443.39      14056.16      2102.14 o                         
   4   1 -30     119792.66     120672.20      6692.44 o                         
   5   1 -30       4981.27       4043.54      1211.25 o                         
   6   1 -30      41686.81      37296.31      3533.00 o                         
   7   1 -30      47369.85      45578.09      2594.57 o                         
   8   1 -30      82883.22      93735.94      3156.61 o                         
   9   1 -30       4203.86       4619.82       727.32 o                         
  10   1 -30      22733.22      22802.88      1300.18 o                         
  11   1 -30      17248.74      15666.09      1086.04 o                         
  12   1 -30      38699.73      41271.20      1691.98 o                         
  13   1 -30        814.41        892.68       278.35 o                         
  14   1 -30        647.83        749.39       495.82 o                         
  15   1 -30      10348.71       8958.55       863.21 o                         
  16   1 -30      17520.50      16748.93      1619.34 o                         
  17   1 -30        181.96        610.78       258.95 o                         
  18   1 -30       1162.12       1730.57       228.64 o                         
   0   2 -30       3451.04       3076.80      1139.93 o                         
   1   2 -30      15185.67      13655.53      1718.94 o                         
   2   2 -30      29879.00      32190.16      2557.32 o                         
   3   2 -30      19879.93      21010.09      3010.01 o                         
   6   2 -30      38687.56      36257.13      2314.96 o                         
   7   2 -30      13238.93      11604.23      1274.64 o                         
   8   2 -30      14824.28      13676.94      1458.03 o                         
   9   2 -30      50147.09      45796.41      1974.02 o                         
  10   2 -30       4600.25       4829.80       488.59 o                         
  11   2 -30       6896.71       6420.66       768.41 o                         
  12   2 -30        279.58        563.70       296.10 o                         
  13   2 -30      25195.66      24188.78      2026.30 o                         
  14   2 -30       7638.58       5855.88       919.19 o                         
  15   2 -30       4919.88       4180.00       568.83 o                         
  16   2 -30       2247.42       2287.98       308.35 o                         
  17   2 -30      15948.21      13696.28       671.20 o                         
  18   2 -30        854.03        795.62       196.16 o                         
   0   3 -30       5308.81       5069.14      1430.86 o                         
   1   3 -30      32687.12      33237.91      2759.12 o                         
   2   3 -30       1510.22       1094.54      1034.66 o                         
   3   3 -30      79448.71      75423.52      5920.41 o                         
   4   3 -30        497.63        661.09       461.86 o                         
   5   3 -30      41083.16      28502.86      2146.29 o                         
   6   3 -30        582.51        784.71       323.94 o                         
   7   3 -30      43430.30      42962.10      3440.74 o                         
   8   3 -30        667.40        579.63       269.41 o                         
  11   3 -30      40108.18      37426.49      2356.84 o                         
  12   3 -30       1299.70       1161.39       247.80 o                         
  13   3 -30       3639.84       4321.21       595.96 o                         
  14   3 -30       1272.84       1107.28       302.03 o                         
  15   3 -30      17150.87      17202.24      1230.77 o                         
  16   3 -30        187.43         86.12       138.74 o                         
  17   3 -30       9527.66       7496.11       869.95 o                         
   0   4 -30       2386.35       4629.92      1618.77 o                         
   1   4 -30      18248.47      16504.51      2042.34 o                         
   2   4 -30      66472.94      72963.49      4366.66 o                         
   3   4 -30      15074.16       9358.32      2163.27 o                         
   4   4 -30       1021.10        869.38       331.68 o                         
   5   4 -30      31631.90      28933.03      1994.60 o                         
   6   4 -30      32982.16      40338.02      2481.36 o                         
   7   4 -30       8602.87       8605.53      1156.91 o                         
   8   4 -30       5413.80       6085.68      1016.54 o                         
   9   4 -30      18557.70      16371.12      1677.64 o                         
  10   4 -30      12073.13      14418.40      1527.08 o                         
  11   4 -30       6341.48       5423.46       991.64 o                         
  12   4 -30         88.86         -5.81       198.81 o                         
  13   4 -30      14999.47      15733.80      1535.00 o                         
  14   4 -30        538.25       1065.22       413.18 o                         
  15   4 -30       4046.72       3202.32       876.74 o                         
  16   4 -30       1387.84       1481.86       401.30 o                         
   0   5 -30      40037.25      38706.80      4670.67 o                         
   1   5 -30       6435.28       5622.32      1220.27 o                         
   2   5 -30       2152.45       2891.51       598.83 o                         
   3   5 -30       4753.03       4288.28       725.05 o                         
   4   5 -30      48532.56      49629.55      2772.29 o                         
   5   5 -30       1374.65       1486.33       539.97 o                         
   6   5 -30      11513.58      11282.74      1279.17 o                         
   7   5 -30      11425.45      11839.69      1365.20 o                         
   8   5 -30      24556.12      28354.57      2127.05 o                         
   9   5 -30       1620.92       1712.73       570.53 o                         
  10   5 -30       8719.57      11737.80      1338.04 o                         
  11   5 -30       8922.69       8176.50      1101.45 o                         
  12   5 -30       4677.73       4763.65       518.96 o                         
  13   5 -30        853.89       1096.92       421.11 o                         
  14   5 -30        373.84        547.32       210.48 o                         
  15   5 -30       5339.16       4091.08       567.14 o                         
   0   6 -30       1908.48       1479.54       455.07 o                         
   1   6 -30        326.60        373.56       340.73 o                         
   2   6 -30      48452.32      53959.49      2880.96 o                         
   3   6 -30          6.69        804.86       398.47 o                         
   4   6 -30      11431.74      15148.55      1470.48 o                         
   5   6 -30       1840.75       1822.54       563.74 o                         
   6   6 -30      26475.12      30254.08      2132.71 o                         
   7   6 -30        441.18        182.25       302.25 o                         
   8   6 -30       7389.65       9121.73      1118.43 o                         
   9   6 -30       1703.83       1554.25       492.42 o                         
  10   6 -30      22643.86      25675.10      1820.27 o                         
  11   6 -30       1032.54       1179.33       315.83 o                         
  12   6 -30       2048.48       2408.92       515.06 o                         
  13   6 -30        126.60       -261.49       261.49 o                         
   0   7 -30      14795.24      15026.29      1340.30 o                         
   1   7 -30       1000.42        592.51       209.97 o                         
   2   7 -30       4645.61       4942.35       781.09 o                         
   3   7 -30        325.87        333.94       230.93 o                         
   4   7 -30      11726.36      13352.05      1302.94 o                         
   5   7 -30       3513.26       2610.41       619.21 o                         
   6   7 -30       5336.76       5701.93       798.07 o                         
   7   7 -30       2380.66       2134.97       567.14 o                         
   8   7 -30      10067.61      11301.98      1103.71 o                         
   9   7 -30        166.33        221.87       251.31 o                         
  10   7 -30       1996.71       2287.79       462.99 o                         
  11   7 -30       1163.28        805.99       272.81 o                         
   1   8 -30       1152.21       1059.56       332.81 o                         
   2   8 -30       2971.39       2784.74       522.99 o                         
   3   8 -30       1433.68       1565.57       407.52 o                         
   4   8 -30        473.34        894.29       330.55 o                         
   5   8 -30       3657.67       3591.87       598.83 o                         
   6   8 -30       3040.24       3388.10       518.46 o                         
   7   8 -30       1361.33       1327.85       332.81 o                         
   8   8 -30       1045.88        553.55       255.83 o                         
   2   0 -29       1333.50       1537.62       608.34 o                         
   8   0 -29       2366.50       3312.26       740.33 o                         
  10   0 -29      38612.53      37341.59      2391.94 o                         
  12   0 -29       1717.39       1651.60       496.95 o                         
  14   0 -29      41624.81      37954.01      2698.71 o                         
  16   0 -29       3660.24       3988.07       775.43 o                         
  18   0 -29      33092.15      30023.15      1712.73 o                         
   1   1 -29      29881.14      26893.52      1817.34 o                         
   2   1 -29        685.31        969.34       341.67 o                         
   3   1 -29       2177.08       3407.91       850.50 o                         
   4   1 -29       2446.87       4043.54      1295.02 o                         
   5   1 -29      43393.48      31898.89      3279.43 o                         
   6   1 -29        292.24        440.35       500.35 o                         
   7   1 -29      15414.58      15808.51      1433.12 o                         
   8   1 -29       9048.84      10009.89       936.17 o                         
   9   1 -29      15059.74      15371.90      1032.57 o                         
  10   1 -29       2317.94       2568.66       490.94 o                         
  11   1 -29       1162.74       2224.50       452.65 o                         
  12   1 -29      14835.52      14722.81       864.38 o                         
  13   1 -29       6483.72       5972.31       941.27 o                         
  14   1 -29        496.36       1056.16       524.12 o                         
  15   1 -29       2520.58       1988.35       454.48 o                         
  16   1 -29      39925.77      35869.00      1624.37 o                         
  17   1 -29       3837.25       3860.25       494.55 o                         
  18   1 -29       1780.44       2077.13       261.00 o                         
   1   2 -29      21212.44      20080.12      2023.92 o                         
   2   2 -29        577.62        225.27       641.85 o                         
   3   2 -29      40195.65      38405.68      3941.66 o                         
   6   2 -29       1232.60        816.18       348.66 o                         
   7   2 -29      57153.91      45523.76      2681.73 o                         
   8   2 -29       2868.03       2251.57       674.68 o                         
   9   2 -29      26454.34      26622.01      1448.69 o                         
  10   2 -29        629.52        857.63       249.12 o                         
  11   2 -29      16109.15      15018.12       998.49 o                         
  12   2 -29         35.12         52.70       375.83 o                         
  13   2 -29       3903.19       4285.79       913.53 o                         
  14   2 -29       1572.16        940.70       433.56 o                         
  15   2 -29      13048.27      11366.20       923.15 o                         
  16   2 -29        840.83       1416.24       309.38 o                         
  17   2 -29       2941.89       2653.00       310.55 o                         
  18   2 -29       3574.61       3406.56       354.21 o                         
   1   3 -29      40502.25      35861.27      2812.61 o                         
   2   3 -29       3530.97       4112.59      1250.87 o                         
   3   3 -29      47976.19      51514.35      4790.66 o                         
   4   3 -29       3806.11       2362.50       551.29 o                         
   5   3 -29      65349.62      48497.54      2856.06 o                         
   6   3 -29       2247.80       2682.46       454.05 o                         
   7   3 -29      41147.35      39502.76      2077.80 o                         
   8   3 -29        304.63        378.09       424.50 o                         
  11   3 -29      10398.41       9745.81      1919.32 o                         
  12   3 -29        283.77        195.58       243.95 o                         
  13   3 -29      14109.22      14853.38      1075.11 o                         
  14   3 -29       1221.76       1024.79       271.50 o                         
  15   3 -29       3965.24       3754.32       509.49 o                         
  16   3 -29         45.72        -51.28       133.66 o                         
  17   3 -29      14347.70      10448.19      1037.49 o                         
   1   4 -29      10850.80      10519.02      1552.03 o                         
   2   4 -29       3169.69       3046.14       885.96 o                         
   3   4 -29      15229.90      12053.13      1578.02 o                         
   4   4 -29        183.23        357.71       316.96 o                         
   5   4 -29      13470.54      14338.03      1410.48 o                         
   6   4 -29       5403.16       5226.49       880.70 o                         
   7   4 -29      16442.59      15549.28      1556.51 o                         
   8   4 -29        597.37       1048.24       495.82 o                         
   9   4 -29       4599.66       6623.39      1104.84 o                         
  10   4 -29       2245.85       2724.75       692.79 o                         
  11   4 -29      13753.00      12953.58      1516.89 o                         
  12   4 -29       1023.06       1043.32       291.20 o                         
  13   4 -29       2098.33       3322.45       779.95 o                         
  14   4 -29       4442.35       5100.83       830.89 o                         
  15   4 -29      10169.29       8374.09       725.62 o                         
  16   4 -29       1199.25       1367.43       269.52 o                         
   1   5 -29       3126.63       2618.68       839.38 o                         
   2   5 -29       6461.06       7220.18       869.27 o                         
   3   5 -29       1995.41       1919.39       928.25 o                         
   4   5 -29       4208.73       4944.62       836.55 o                         
   5   5 -29       7423.14       5405.34       860.33 o                         
   6   5 -29        855.42       2020.64       636.19 o                         
   7   5 -29       2487.19       2343.26       688.26 o                         
   8   5 -29       7538.47       7770.11      1104.84 o                         
   9   5 -29       3835.85       3693.75       815.05 o                         
  10   5 -29       1128.75       1302.94       530.91 o                         
  11   5 -29       1342.47       1411.62       475.44 o                         
  12   5 -29       8991.14       9896.03      1144.46 o                         
  13   5 -29       4851.52       3919.02       718.83 o                         
  14   5 -29       3148.80       2247.57       436.96 o                         
  15   5 -29        840.30       1014.28       328.28 o                         
   1   6 -29         20.50       -146.56       224.03 o                         
   2   6 -29       4143.79       5122.34       851.27 o                         
   3   6 -29        269.00        512.80       376.96 o                         
   4   6 -29        175.86       1280.30       566.00 o                         
   5   6 -29        323.43        620.34       386.02 o                         
   6   6 -29       3603.74       5245.73       880.70 o                         
   7   6 -29       1232.36       1171.63       521.86 o                         
   8   6 -29       3958.23       5857.02       965.60 o                         
   9   6 -29       1211.88        953.15       460.73 o                         
  10   6 -29       7785.90      10778.99      1179.55 o                         
  11   6 -29        661.38        424.50       313.57 o                         
  12   6 -29       2037.70       1675.37       474.31 o                         
  13   6 -29        142.47        272.81       238.85 o                         
  14   6 -29      12582.68      12942.26       930.51 o                         
   1   7 -29       3252.36       3488.95       477.07 o                         
   2   7 -29         14.06        -28.30       340.73 o                         
   3   7 -29       1673.70       1404.82       432.43 o                         
   4   7 -29        433.96       1347.09       519.59 o                         
   5   7 -29       7290.63       6828.28       969.00 o                         
   6   7 -29        656.84       1382.18       444.88 o                         
   7   7 -29       1014.83       1082.20       450.54 o                         
   8   7 -29       1448.26       1601.79       462.99 o                         
   9   7 -29       1881.45       2510.80       562.61 o                         
  10   7 -29         84.68        -52.07       217.35 o                         
  11   7 -29        581.81        777.69       284.13 o                         
   1   8 -29       1791.65       1381.05       403.00 o                         
   2   8 -29        109.87         96.22       217.35 o                         
   3   8 -29       5234.65       5217.43       751.65 o                         
   4   8 -29        167.41       1049.37       366.77 o                         
   5   8 -29       1419.13       1649.34       444.88 o                         
   6   8 -29         72.64        284.13       228.67 o                         
   7   8 -29       5967.03       5716.65       699.58 o                         
   8   8 -29        400.54        639.59       281.87 o                         
   0   0 -28     242482.40     275404.29     11403.86 o                         
   2   0 -28      18080.89      15061.16      1592.80 o                         
   8   0 -28     204211.50     222660.58      7386.36 o                         
  10   0 -28      22687.72      22916.40      1801.03 o                         
  12   0 -28      29256.98      33742.93      2276.47 o                         
  14   0 -28       4299.92       5716.65      1135.41 o                         
  16   0 -28      22665.99      21882.87      1810.08 o                         
  18   0 -28        303.43       1772.73       466.39 o                         
   0   1 -28       8356.46       8779.91      1158.92 o                         
   1   1 -28      24732.00      21085.10      1590.75 o                         
   2   1 -28      45794.17      44873.84      2260.09 o                         
   3   1 -28       3090.31       2493.66       764.38 o                         
   4   1 -28      24284.30      19309.82      2334.20 o                         
   5   1 -28      50484.34      43148.80      3711.86 o                         
   6   1 -28      63948.83      62914.81      4499.74 o                         
   8   1 -28      31022.86      28734.96      2305.90 o                         
   9   1 -28      13945.73      11995.01       901.63 o                         
  10   1 -28      36738.49      38206.15      1711.63 o                         
  11   1 -28      15968.01      14202.41      1007.33 o                         
  12   1 -28       2852.30       2542.26       388.23 o                         
  13   1 -28       8735.37       7157.17       779.56 o                         
  14   1 -28      20078.90      21414.22      1916.49 o                         
  15   1 -28       2592.55       2406.15       483.19 o                         
  16   1 -28       2063.94       3052.83       569.40 o                         
  17   1 -28      12024.54       9658.88       750.03 o                         
  18   1 -28      11535.31       9245.72       640.11 o                         
   0   2 -28      98059.68     109474.36      6717.34 o                         
   1   2 -28      13663.38      13648.27      1680.92 o                         
   2   2 -28       4253.02       3859.02      1092.39 o                         
   3   2 -28      36142.28      33889.81      2917.19 o                         
   7   2 -28      58259.62      48764.70      2773.42 o                         
   8   2 -28       9851.41       9383.23      1163.71 o                         
   9   2 -28       9987.84      10259.56       870.53 o                         
  10   2 -28      10169.99       9131.04       740.63 o                         
  11   2 -28      24382.27      24671.15      1133.03 o                         
  12   2 -28      10087.43      11017.64       894.32 o                         
  13   2 -28       3629.87       3418.67       800.33 o                         
  14   2 -28        163.77       -181.12       365.64 o                         
  15   2 -28      23593.10      23813.38      2235.15 o                         
  16   2 -28       3140.83       3543.31       562.04 o                         
  17   2 -28       5426.41       4434.10       496.81 o                         
  18   2 -28        824.67        567.30       136.04 o                         
   0   3 -28      12532.29      14335.77      2471.18 o                         
   1   3 -28      40702.00      40319.84      2929.88 o                         
   2   3 -28       7817.67       7454.28      1696.88 o                         
   3   3 -28      18709.83      18097.43      2731.54 o                         
   5   3 -28      70637.09      55012.26      3062.09 o                         
   6   3 -28        704.04       1311.63       324.73 o                         
   7   3 -28      37472.13      36029.55      1830.46 o                         
   8   3 -28        432.54        313.57       314.70 o                         
  11   3 -28       5023.38       4333.59       597.13 o                         
  12   3 -28         63.06       -187.12       255.09 o                         
  13   3 -28      25709.63      23879.03      1746.12 o                         
  14   3 -28         77.08        239.25       225.81 o                         
  15   3 -28       4726.07       4395.80       439.14 o                         
  16   3 -28         75.52        394.95       348.09 o                         
  17   3 -28      13494.97      11463.29       940.13 o                         
   0   4 -28      24591.16      26856.92      3556.77 o                         
   1   4 -28      10697.03       8665.82      1449.07 o                         
   2   4 -28       3984.83       5082.71      1214.71 o                         
   3   4 -28      39870.87      33087.56      2076.67 o                         
   4   4 -28      54764.11      58827.13      2937.56 o                         
   5   4 -28      11292.68      10888.80      1222.57 o                         
   6   4 -28       8144.72       7586.73      1044.84 o                         
   7   4 -28      25375.59      24462.72      1995.73 o                         
   8   4 -28      19019.37      21534.21      1863.29 o                         
   9   4 -28      15563.25      14347.09      1590.47 o                         
  10   4 -28       3674.10       4928.77       925.98 o                         
  11   4 -28      10393.22      11554.42      1455.76 o                         
  12   4 -28       3175.29       3168.39       455.32 o                         
  13   4 -28       2419.79       2608.15       723.35 o                         
  14   4 -28        194.78       -117.73       350.92 o                         
  15   4 -28      14096.15      12767.62      1220.87 o                         
  16   4 -28        311.43        279.05       233.19 o                         
   0   5 -28      18754.03      19120.53      2001.39 o                         
   1   5 -28       4499.94       5651.20      1309.17 o                         
   2   5 -28      49680.62      50110.55      2411.61 o                         
   3   5 -28       3463.52       3391.38       701.85 o                         
   4   5 -28       1965.01       2310.43       594.30 o                         
   5   5 -28      11395.36      10630.70      1244.08 o                         
   6   5 -28      61017.26      72245.97      3634.88 o                         
   7   5 -28        194.39        827.50       469.78 o                         
   8   5 -28      10061.41       9543.97      1235.02 o                         
   9   5 -28       7299.07       6099.27      1015.41 o                         
  10   5 -28      17393.09      19050.59      1761.41 o                         
  11   5 -28        979.93       1211.25       579.59 o                         
  12   5 -28       1260.81       1667.45       545.63 o                         
  13   5 -28       5373.87       5128.00       816.18 o                         
  14   5 -28       4333.76       4193.68      1002.39 o                         
  15   5 -28       1370.00       1535.00       386.02 o                         
   0   6 -28      47073.96      49485.79      2711.16 o                         
   1   6 -28       1343.77       1171.90       314.61 o                         
   2   6 -28       2845.74       3084.42       464.56 o                         
   3   6 -28         56.97        129.05       254.70 o                         
   4   6 -28      26396.36      30059.38      2150.82 o                         
   5   6 -28       1193.16       1730.84       559.21 o                         
   6   6 -28      10017.10      10893.33      1266.72 o                         
   7   6 -28        540.42       1016.54       403.00 o                         
   8   6 -28      32734.56      35942.43      2387.41 o                         
   9   6 -28        981.58        665.62       440.35 o                         
  10   6 -28       3218.78       4452.19       805.99 o                         
  11   6 -28        417.55        482.24       361.11 o                         
  12   6 -28       9157.68      10605.80      1134.27 o                         
  13   6 -28        927.00        309.04       200.37 o                         
  14   6 -28       2040.54       2694.18       448.28 o                         
   0   7 -28        939.77       1045.98       451.67 o                         
   1   7 -28       2643.44       2171.86       719.96 o                         
   2   7 -28      15080.64      16244.33      1484.06 o                         
   3   7 -28       4048.91       4051.46       755.05 o                         
   4   7 -28       5177.03       7210.90       984.85 o                         
   5   7 -28       4187.22       4306.16       843.35 o                         
   6   7 -28      10358.82      11375.56      1232.76 o                         
   7   7 -28        654.53        329.41       338.47 o                         
   8   7 -28       2072.95       2535.70       554.68 o                         
   9   7 -28       2859.73       2473.44       573.93 o                         
  10   7 -28       7810.07       9006.27       942.96 o                         
  11   7 -28        376.38        458.46       268.29 o                         
  12   7 -28       3186.73       2911.53       451.67 o                         
   1   8 -28       1041.68        417.71       278.47 o                         
   2   8 -28        653.66        588.64       261.49 o                         
   3   8 -28       2853.68       2820.97       585.25 o                         
   4   8 -28       3997.78       3872.60       645.25 o                         
   5   8 -28       1551.26       1720.65       449.41 o                         
   6   8 -28        585.92       1059.56       339.60 o                         
   7   8 -28       5958.70       6462.64       772.03 o                         
   8   8 -28        800.89        672.41       219.61 o                         
   9   8 -28       1051.35        438.09       245.65 o                         
   2   0 -27       2294.80       2721.60       735.41 o                         
   8   0 -27      51296.73      50644.97      2670.41 o                         
  10   0 -27      11777.83      14593.86      1419.54 o                         
  12   0 -27      50921.67      47256.86      2707.77 o                         
  14   0 -27       3327.43       3626.96       921.46 o                         
  16   0 -27      52323.83      47473.08      2774.55 o                         
  18   0 -27       2113.57       2897.94       549.02 o                         
   1   1 -27      16168.61      14114.44      1298.14 o                         
   2   1 -27       9573.85       9967.39      1255.72 o                         
   3   1 -27      11926.44       9388.55      1293.52 o                         
   4   1 -27       1368.68       2207.42       945.23 o                         
   5   1 -27      21060.73      20089.77      2454.20 o                         
   8   1 -27       2626.66       2182.03       395.17 o                         
   9   1 -27       7827.52       7852.23       709.42 o                         
  10   1 -27      28366.44      24311.00      1316.71 o                         
  11   1 -27      17860.72      17121.49      1103.36 o                         
  12   1 -27       2961.06       3276.09       437.06 o                         
  13   1 -27         81.80       1362.44       406.98 o                         
  14   1 -27      33778.89      32310.94      2398.73 o                         
  15   1 -27      10989.03       9788.48       912.11 o                         
  16   1 -27       2943.39       3194.16       803.73 o                         
  17   1 -27       3872.33       2882.99       436.48 o                         
  18   1 -27      21401.85      19658.86       963.16 o                         
   1   2 -27      18952.59      16694.04      1826.35 o                         
   2   2 -27       4814.75       7570.88      1699.15 o                         
   3   2 -27      34841.50      31119.23      2807.38 o                         
   7   2 -27      16990.13      17168.05      1557.64 o                         
   8   2 -27       3749.84       2472.31       589.78 o                         
   9   2 -27      21716.98      18012.09      1794.23 o                         
  10   2 -27         72.57       -199.93       199.93 o                         
  11   2 -27       7812.41       7911.02       635.50 o                         
  12   2 -27      11812.95      10742.71      1194.84 o                         
  13   2 -27      16198.94      13346.39      1485.20 o                         
  14   2 -27       2295.63       2390.80       642.98 o                         
  15   2 -27       4708.99       5000.31       714.86 o                         
  16   2 -27      13684.56      13165.29       922.16 o                         
  17   2 -27      13728.13      10937.70       772.03 o                         
  18   2 -27        221.55         75.67       114.01 o                         
   1   3 -27      40944.04      41300.81      2902.96 o                         
   2   3 -27       3171.35       3772.99      1182.95 o                         
   3   3 -27      38731.07      36313.73      3793.36 o                         
   5   3 -27      31483.19      24755.91      1956.11 o                         
   6   3 -27        370.54        520.93       229.69 o                         
   7   3 -27      51995.00      48575.65      2913.79 o                         
  11   3 -27      14704.35      13931.67      2297.98 o                         
  12   3 -27        125.11       -265.95       265.95 o                         
  13   3 -27       5539.44       5259.32       893.16 o                         
  14   3 -27         19.68        248.52       233.85 o                         
  15   3 -27      10909.29      11702.91       733.86 o                         
  16   3 -27        214.54         83.94       159.15 o                         
  17   3 -27       2357.69       2561.18       275.80 o                         
   1   4 -27      19868.42      18312.79      2062.80 o                         
   2   4 -27      10045.57      11133.31      2231.19 o                         
   3   4 -27      29440.72      25265.53      2674.94 o                         
   4   4 -27        421.56       1549.72       571.66 o                         
   5   4 -27      29036.98      25367.20      1917.62 o                         
   6   4 -27        608.70       1563.30       544.50 o                         
   7   4 -27      15573.08      14818.00      1544.06 o                         
   8   4 -27        364.42        469.78       406.39 o                         
   9   4 -27      16697.43      17667.27      1803.29 o                         
  10   4 -27       1666.87       1913.10       588.64 o                         
  11   4 -27       5750.06       6807.90      1163.71 o                         
  12   4 -27       2032.42       2231.13       413.20 o                         
  13   4 -27       8490.20       8085.94      1201.06 o                         
  14   4 -27       1633.31       1386.71       462.99 o                         
  15   4 -27       1733.85       2404.49       405.43 o                         
  16   4 -27       6784.17       6070.00      1238.42 o                         
  17   4 -27       7872.56       5834.38       657.70 o                         
   1   5 -27       2682.37       3342.70       941.27 o                         
   2   5 -27        893.08       1072.63       405.61 o                         
   3   5 -27       1249.05       1785.18       545.63 o                         
   4   5 -27       2640.94       3865.81       795.80 o                         
   5   5 -27       2505.02       2312.70       647.51 o                         
   6   5 -27        907.00       1881.40       661.09 o                         
   7   5 -27       3730.79       2541.36       652.04 o                         
   8   5 -27        206.98       1051.64       590.91 o                         
   9   5 -27       1193.36       1841.78       621.47 o                         
  10   5 -27       1797.26       2963.60       773.16 o                         
  11   5 -27       5896.08       5168.75       959.94 o                         
  12   5 -27       4246.74       4307.30       792.41 o                         
  13   5 -27        749.49       1216.91       507.14 o                         
  14   5 -27       8359.13       8132.37       638.28 o                         
  15   5 -27       3676.95       3553.38       571.66 o                         
   1   6 -27       1812.30       1246.74       312.48 o                         
   2   6 -27        187.15        492.09       519.03 o                         
   3   6 -27       1646.79       1239.55       455.07 o                         
   4   6 -27       6087.27       7798.41      1075.41 o                         
   5   6 -27       2180.34       1479.54       538.84 o                         
   6   6 -27       1511.97       2356.84       680.34 o                         
   7   6 -27        699.25        895.42       404.13 o                         
   8   6 -27       2135.31       3486.59       785.61 o                         
   9   6 -27        436.18        233.19       353.19 o                         
  10   6 -27        782.17       1186.35       500.35 o                         
  11   6 -27        518.02        190.18       309.04 o                         
  12   6 -27      12749.16      14854.23      1285.96 o                         
  13   6 -27        507.24        375.83       223.01 o                         
  14   6 -27       1349.94       1081.07       343.00 o                         
   1   7 -27         64.09         74.51       207.09 o                         
   2   7 -27       2209.24       2855.73       465.33 o                         
   3   7 -27       7101.71       7448.62      1060.69 o                         
   4   7 -27        268.20        173.20       322.62 o                         
   5   7 -27       2698.84       2185.91       594.30 o                         
   6   7 -27       1697.13       2988.50       679.21 o                         
   7   7 -27       3056.25       3347.35       669.02 o                         
   8   7 -27       1021.58       1238.42       482.24 o                         
   9   7 -27       1133.97        981.45       452.80 o                         
  10   7 -27       5789.45       7372.78       880.70 o                         
  11   7 -27       1678.41       1921.02       433.56 o                         
  12   7 -27         48.02        418.84       249.04 o                         
   1   8 -27       3961.41       4284.66       718.83 o                         
   2   8 -27        108.79       -115.46       249.04 o                         
   3   8 -27       1493.35       1862.16       556.95 o                         
   4   8 -27         38.03        -28.30       234.33 o                         
   5   8 -27       6830.67       7380.70       894.29 o                         
   6   8 -27         85.81        408.66       295.45 o                         
   7   8 -27       2603.67       2213.08       490.16 o                         
   8   8 -27        682.26        577.32       181.12 o                         
   9   8 -27       3591.25       2994.16       466.39 o                         
   0   0 -26      22201.40      21413.09      2540.23 o                         
   2   0 -26     184590.56     190473.65      6196.53 o                         
  10   0 -26      67096.67      69015.21      3353.01 o                         
  12   0 -26      48735.28      44767.57      2612.68 o                         
  14   0 -26      15350.52      17234.84      1797.63 o                         
  16   0 -26       4537.28       5927.20      1023.34 o                         
  18   0 -26      18786.19      17138.62      1322.19 o                         
   0   1 -26     144509.63     148695.50      5264.18 o                         
   1   1 -26       4929.89       4854.59       766.38 o                         
   2   1 -26      27912.74      27309.60      2020.57 o                         
   3   1 -26      10297.62       9757.68      1588.21 o                         
   4   1 -26      88113.59      91597.67      5280.82 o                         
   5   1 -26      11692.25      10757.48      1791.97 o                         
   8   1 -26     102334.26     110335.92     10772.20 o                         
   9   1 -26      19114.53      16599.55      1992.90 o                         
  10   1 -26      27284.62      25960.07      1348.26 o                         
  11   1 -26       8151.85       8574.59       774.37 o                         
  12   1 -26      26042.94      29337.46      1237.82 o                         
  13   1 -26      12842.43      11013.32      1429.73 o                         
  14   1 -26       4220.79       4729.53       993.90 o                         
  15   1 -26      18383.18      16687.75      1196.88 o                         
  16   1 -26      22153.53      21133.49      1353.32 o                         
  17   1 -26        780.95        768.85       273.72 o                         
  18   1 -26        374.59        818.95       252.47 o                         
   0   2 -26      33990.65      34234.23      3425.46 o                         
   1   2 -26      28932.02      25936.66      2158.17 o                         
   2   2 -26      38448.40      44336.28      3963.16 o                         
   3   2 -26      21658.66      20122.91      1684.66 o                         
   7   2 -26       9717.68       7356.93      1035.79 o                         
   8   2 -26      39566.29      36194.87      2338.73 o                         
   9   2 -26      31281.03      28582.81      1731.97 o                         
  10   2 -26      14027.06      17273.95       915.72 o                         
  11   2 -26       8347.92       7636.16       617.87 o                         
  12   2 -26        704.34        572.58       259.23 o                         
  13   2 -26      22251.62      20596.91      1879.14 o                         
  14   2 -26       4596.82       4331.07       872.78 o                         
  15   2 -26       4595.07       4291.82       592.29 o                         
  16   2 -26        417.49        314.43       243.53 o                         
  17   2 -26      19612.48      15593.93       934.86 o                         
  18   2 -26       1243.55       1358.16       263.82 o                         
   0   3 -26       4287.46       7219.96      1667.45 o                         
   1   3 -26      18163.27      18575.66      1914.26 o                         
   2   3 -26       2336.97       1364.07       833.16 o                         
   3   3 -26      71640.43      67554.92      5225.36 o                         
   5   3 -26      10812.23      10591.08      1236.15 o                         
   6   3 -26        281.09        177.55       213.72 o                         
   7   3 -26      65086.23      64247.19      3413.01 o                         
  10   3 -26        387.47        189.05       216.21 o                         
  11   3 -26      20097.77      17820.50      1427.46 o                         
  12   3 -26        839.09        620.73       218.38 o                         
  13   3 -26       4900.62       3646.20       747.13 o                         
  14   3 -26         32.88        -94.93       248.80 o                         
  15   3 -26      17322.28      18870.10      1061.78 o                         
  16   3 -26         51.00        -44.25       181.63 o                         
  17   3 -26       5078.29       4351.14       360.93 o                         
  18   3 -26        222.17         80.37       175.46 o                         
   0   4 -26      12158.88      17117.11      2731.54 o                         
   1   4 -26      33385.40      35824.54      2854.03 o                         
   2   4 -26      11473.21      12224.57      2237.98 o                         
   3   4 -26      16018.78      12714.73      2404.39 o                         
   4   4 -26       1175.47       1759.14       487.90 o                         
   5   4 -26      56535.67      52945.21      2871.91 o                         
   6   4 -26      34145.41      38981.87      2504.00 o                         
   7   4 -26      14272.88      13478.84      1503.31 o                         
   8   4 -26       6767.91       7780.30      1145.59 o                         
   9   4 -26      18600.97      18054.42      1815.74 o                         
  10   4 -26      19891.08      22619.81      2046.67 o                         
  11   4 -26       8551.55       8967.78      1330.11 o                         
  12   4 -26        224.89        613.55       432.43 o                         
  13   4 -26       9168.17      10644.28      1370.86 o                         
  14   4 -26       3343.22       3495.64       686.00 o                         
  15   4 -26       2664.19       2613.36       429.84 o                         
  16   4 -26        231.79        677.51       197.23 o                         
  17   4 -26      10615.52       9436.43       855.80 o                         
   0   5 -26      45873.74      44860.32      2182.78 o                         
   1   5 -26       6204.51       4975.36       504.56 o                         
   2   5 -26       7212.07       9179.03      2467.21 o                         
   3   5 -26       6313.59       5675.89       879.57 o                         
   4   5 -26      52001.28      54445.12      2976.05 o                         
   5   5 -26       3969.25       3552.25       782.22 o                         
   6   5 -26       4960.20       5005.75       919.19 o                         
   7   5 -26       3909.35       3853.36       816.18 o                         
   8   5 -26      37080.79      40862.14      2728.14 o                         
   9   5 -26       1668.05       1634.62       594.30 o                         
  10   5 -26       3469.27       3857.89       838.82 o                         
  11   5 -26       4242.67       4466.91       884.10 o                         
  12   5 -26       5692.90       6651.69      1025.60 o                         
  13   5 -26       4579.13       4257.49       796.93 o                         
  14   5 -26       1665.07       1022.93       589.21 o                         
  15   5 -26       2427.39       2379.48       492.42 o                         
  16   5 -26       6161.36       7187.13       709.77 o                         
   0   6 -26       1819.65       1584.81       541.10 o                         
   1   6 -26       1713.89       1087.29       301.77 o                         
   2   6 -26      37846.85      41878.10      1763.60 o                         
   3   6 -26         35.60        270.77       179.23 o                         
   4   6 -26       5728.50       6321.14       976.92 o                         
   5   6 -26       1122.40       1898.38       663.36 o                         
   6   6 -26      30237.17      30746.51      2251.57 o                         
   7   6 -26        298.24        -28.30       324.89 o                         
   8   6 -26       3827.87       3560.17       785.61 o                         
   9   6 -26        174.09        632.79       391.68 o                         
  10   6 -26      14616.38      16272.63      1530.48 o                         
  11   6 -26        180.58        502.61       312.43 o                         
  12   6 -26       4978.70       4898.20       773.16 o                         
  13   6 -26       1007.98       1478.40       438.09 o                         
  14   6 -26      12229.52      13388.27      1040.32 o                         
   0   7 -26      11775.60      12896.98      1319.92 o                         
   1   7 -26        850.95        984.32       349.79 o                         
   2   7 -26        777.54        849.46       273.42 o                         
   3   7 -26       2389.08       2146.29       649.77 o                         
   4   7 -26      13975.78      17376.34      1587.08 o                         
   5   7 -26       1334.66        804.86       482.24 o                         
   6   7 -26       3370.25       3085.86       708.64 o                         
   7   7 -26       3952.62       4761.23       864.86 o                         
   8   7 -26       9842.36      10682.77      1162.57 o                         
   9   7 -26        952.30        807.12       401.86 o                         
  10   7 -26       2443.47       2755.31       578.46 o                         
  11   7 -26       2747.00       3014.54       551.29 o                         
  12   7 -26       6643.84       8260.27       782.22 o                         
   0   8 -26       1191.55       1780.65       468.65 o                         
   1   8 -26       2473.58       1970.83       527.52 o                         
   2   8 -26       2354.88       2767.76       559.21 o                         
   3   8 -26       1566.81       1410.48       489.03 o                         
   4   8 -26        516.59        630.53       303.38 o                         
   5   8 -26       6150.43       5108.76       773.16 o                         
   6   8 -26       1952.88       1741.03       478.84 o                         
   7   8 -26        846.37        759.58       345.26 o                         
   8   8 -26       1806.16       1812.35       419.98 o                         
   9   8 -26       4083.44       2857.19       470.92 o                         
   2   0 -25     104103.93     100127.30      4102.09 o                         
  10   0 -25      67222.55      62550.31      3111.89 o                         
  12   0 -25       2545.69       3415.27       713.17 o                         
  14   0 -25      61078.78      64998.84      3615.64 o                         
  16   0 -25      14762.84      15127.04      1516.89 o                         
  18   0 -25      42046.21      39379.21      2123.65 o                         
   1   1 -25       3328.98       1954.23       564.80 o                         
   2   1 -25       1543.40       3517.77       919.76 o                         
   3   1 -25        754.50        230.75       413.55 o                         
   4   1 -25      12159.49      11536.31      1688.96 o                         
   9   1 -25      15379.93      15429.74      1008.96 o                         
  10   1 -25        852.79        941.83       277.47 o                         
  11   1 -25       1520.09       2176.08       759.58 o                         
  12   1 -25      39948.76      39764.32      1439.94 o                         
  13   1 -25      20454.33      19471.69      1863.29 o                         
  14   1 -25       1616.02       1983.54       511.82 o                         
  15   1 -25       3516.58       3785.23       624.51 o                         
  16   1 -25      20626.30      21315.41      1267.28 o                         
  17   1 -25       4051.40       3108.62       491.86 o                         
  18   1 -25       3945.07       2808.13       377.38 o                         
  19   1 -25       2000.40       1483.28       244.06 o                         
   1   2 -25      36301.78      34687.03      3471.87 o                         
   2   2 -25        450.34        712.03       501.48 o                         
   3   2 -25      54601.26      52144.70      2711.23 o                         
   8   2 -25       6491.12       5554.77       859.20 o                         
   9   2 -25      13233.83      13612.07       995.36 o                         
  10   2 -25       7819.79       7406.87       589.67 o                         
  11   2 -25      23650.39      22902.28      1075.68 o                         
  12   2 -25       1386.39        966.74       521.86 o                         
  13   2 -25       4260.88       6545.28      1122.95 o                         
  14   2 -25      11018.94      11958.55      1388.98 o                         
  15   2 -25      17334.89      14633.27      1080.81 o                         
  16   2 -25        290.60        550.96       274.66 o                         
  17   2 -25       3215.15       3125.97       369.25 o                         
  18   2 -25       4279.89       3334.70       307.14 o                         
   1   3 -25      30965.11      26631.65      3131.14 o                         
   2   3 -25        237.24        139.24       481.10 o                         
   3   3 -25      67713.28      68277.14      5164.23 o                         
   6   3 -25        115.14        280.74       330.55 o                         
   7   3 -25      28088.00      30904.99      2236.85 o                         
  10   3 -25       2419.87       2069.31       553.55 o                         
  11   3 -25       8062.11       8343.95       795.83 o                         
  12   3 -25        147.41         29.43       287.53 o                         
  13   3 -25      16840.38      14511.23      1510.10 o                         
  14   3 -25        667.83       1126.17      1362.37 o                         
  15   3 -25       1916.77       2427.12       367.11 o                         
  16   3 -25         74.18        -58.92       278.01 o                         
  17   3 -25      14726.77      11581.03       603.44 o                         
  18   3 -25        581.04        -18.11       225.27 o                         
   1   4 -25      29366.68      28500.75      2486.59 o                         
   2   4 -25       2932.62       4171.45      1220.31 o                         
   3   4 -25      17020.67      17088.81      2644.37 o                         
   4   4 -25       8715.32       9948.10      1113.90 o                         
   5   4 -25      35069.33      34227.43      2248.17 o                         
   6   4 -25       1990.08       2960.20       699.58 o                         
   7   4 -25      19899.09      20913.87      1863.29 o                         
   8   4 -25        469.40        592.04       522.99 o                         
   9   4 -25      10874.08       9799.80      1369.73 o                         
  10   4 -25        115.62        777.69       547.89 o                         
  11   4 -25       6693.73       6406.04      1141.07 o                         
  12   4 -25       3233.78       3225.09       757.31 o                         
  13   4 -25        779.18       1748.95       639.59 o                         
  14   4 -25       2637.18       2931.90       734.67 o                         
  15   4 -25      10873.13      10151.27      1017.11 o                         
  16   4 -25       3071.52       3410.14       414.49 o                         
  17   4 -25       1930.03       2727.01       498.08 o                         
   1   5 -25       4314.12       4939.33       633.60 o                         
   2   5 -25      13217.33      14346.67       887.80 o                         
   3   5 -25        747.18       1652.73       493.56 o                         
   4   5 -25       1354.08       1633.49       587.51 o                         
   5   5 -25       4335.97       4041.27       803.73 o                         
   6   5 -25       3403.94       4695.57       879.57 o                         
   7   5 -25       1013.09        879.57       536.57 o                         
   8   5 -25       1258.91       3022.46       821.84 o                         
   9   5 -25       1225.13       1204.46       582.98 o                         
  10   5 -25       1379.95       2137.23       718.83 o                         
  11   5 -25        495.88       1231.63       618.08 o                         
  12   5 -25       8083.19       8093.87      1128.61 o                         
  13   5 -25       7443.66       7279.95      1041.45 o                         
  14   5 -25       4998.01       3811.50       949.19 o                         
  15   5 -25       1695.23       1519.16       448.28 o                         
  16   5 -25      11727.51      11999.30       942.96 o                         
   1   6 -25        743.41        952.97       308.81 o                         
   2   6 -25       2081.92       2952.82       493.90 o                         
   3   6 -25        661.78        461.54       253.57 o                         
   4   6 -25        138.64         81.50       374.70 o                         
   5   6 -25       2402.60       1948.19       609.02 o                         
   6   6 -25       1051.24       1470.48       539.97 o                         
   7   6 -25        692.54        292.06       423.37 o                         
   8   6 -25        318.01        742.60       415.45 o                         
   9   6 -25        402.09         56.60       405.26 o                         
  10   6 -25       8855.24      11682.34      1326.71 o                         
  11   6 -25        131.79        296.59       364.51 o                         
  12   6 -25        484.82       1758.01       532.04 o                         
  13   6 -25       1176.37        641.85       316.96 o                         
  14   6 -25       7623.63       9377.57       885.23 o                         
   1   7 -25       3630.27       2961.97       485.94 o                         
   2   7 -25         72.81         45.24       225.84 o                         
   3   7 -25       3507.02       3493.38       781.09 o                         
   4   7 -25        885.36       1471.61       543.36 o                         
   5   7 -25       4446.28       4710.29       863.72 o                         
   6   7 -25       2024.70       2391.94       652.04 o                         
   7   7 -25        988.06       1324.45       499.22 o                         
   8   7 -25       2623.62       3543.19       710.90 o                         
   9   7 -25       3239.66       3442.44       697.32 o                         
  10   7 -25        304.83        753.92       375.83 o                         
  11   7 -25         78.50        314.70       215.08 o                         
  12   7 -25       4721.97       5730.23       704.11 o                         
   1   8 -25       1290.93       2305.90       559.21 o                         
   2   8 -25         61.59        -88.30       277.34 o                         
   3   8 -25       6887.31       7092.04       955.42 o                         
   4   8 -25        156.91         64.52       269.42 o                         
   5   8 -25       2797.36       2698.71       610.15 o                         
   6   8 -25        385.41        834.29       328.28 o                         
   7   8 -25       4784.53       5416.66       749.39 o                         
   8   8 -25         72.03        376.96       263.76 o                         
   9   8 -25        723.40        269.42       229.80 o                         
   4   9 -25         60.43       -191.31       191.31 o                         
   0   0 -24     226640.45     234445.93      9675.28 o                         
   2   0 -24      99418.79      99310.21      5863.24 o                         
  10   0 -24      43352.34      40338.02      2368.16 o                         
  12   0 -24      28167.65      36255.99      2268.55 o                         
  14   0 -24      33066.19      33839.16      2543.62 o                         
  16   0 -24      32778.94      33060.33      2297.98 o                         
  18   0 -24       1195.36       2762.10       618.08 o                         
   0   1 -24       9645.22      10606.86      1259.64 o                         
   1   1 -24       3909.93       3312.98       634.23 o                         
   2   1 -24     302537.71     325325.84      8572.41 o                         
   3   1 -24       9433.54       9383.26      1209.48 o                         
   4   1 -24      51493.57      47243.28      3468.48 o                         
   9   1 -24       7683.13       6106.35       650.34 o                         
  10   1 -24      50139.65      60942.69      2171.87 o                         
  11   1 -24      13421.06      10543.49       855.23 o                         
  12   1 -24      20075.93      21103.38      1280.53 o                         
  13   1 -24       7458.43      10391.85      1390.11 o                         
  14   1 -24      21211.15      23988.35      2385.14 o                         
  15   1 -24       1208.63        953.45       358.38 o                         
  16   1 -24       5358.92       5948.47      1160.31 o                         
  17   1 -24       5627.59       5749.35       914.66 o                         
  18   1 -24       9941.39       8971.05       669.45 o                         
  19   1 -24        520.96        460.40       130.59 o                         
   0   2 -24     130224.75     141789.83      7325.23 o                         
   1   2 -24      41073.61      39023.76      3632.62 o                         
   2   2 -24      45238.88      47220.64      3920.15 o                         
   3   2 -24      77393.47      73327.86      4905.00 o                         
   8   2 -24      43035.52      47149.32      2657.96 o                         
   9   2 -24      16580.17      15941.77      1052.30 o                         
  10   2 -24       4895.11       4639.96       578.86 o                         
  11   2 -24      36581.19      35617.48      1785.02 o                         
  12   2 -24       7437.85       7086.38      1073.14 o                         
  13   2 -24      14068.04      12192.87      1442.18 o                         
  14   2 -24        244.73        391.68       461.86 o                         
  15   2 -24      16544.56      17771.65      1203.20 o                         
  16   2 -24       6458.83       6004.57       654.94 o                         
  17   2 -24       2618.88       2174.07       451.67 o                         
  18   2 -24        379.19        423.63       141.72 o                         
   0   3 -24        540.16        371.30       603.36 o                         
   1   3 -24      47081.87      40813.46      3868.08 o                         
   2   3 -24       5018.19       5878.52      1470.48 o                         
   3   3 -24      31553.44      32914.30      3435.65 o                         
   6   3 -24       2142.55       2060.26       457.33 o                         
   7   3 -24      11040.56      12695.48      1413.88 o                         
  10   3 -24        417.74        347.53       286.40 o                         
  11   3 -24      14601.54      11225.00      1317.66 o                         
  12   3 -24        179.49        -53.20       337.34 o                         
  13   3 -24      25292.42      21046.32      1825.93 o                         
  14   3 -24        787.77        586.00       246.16 o                         
  15   3 -24       4965.13       5581.01       642.54 o                         
  16   3 -24        234.86        663.07       179.70 o                         
  17   3 -24      21591.04      21283.73       935.12 o                         
  18   3 -24          8.68        -86.03       256.97 o                         
   0   4 -24      12397.85      12177.02      2180.25 o                         
   1   4 -24      15855.10      16740.30      1874.96 o                         
   2   4 -24       2674.45       2813.04      1107.11 o                         
   3   4 -24      36667.40      33704.45      3692.61 o                         
   4   4 -24       6554.74       6325.67       913.53 o                         
   5   4 -24      11524.49      13653.16      1388.98 o                         
   6   4 -24       1993.74       2586.64       626.00 o                         
   7   4 -24      34493.49      31058.94      2288.92 o                         
   8   4 -24      16914.69      21899.85      1938.00 o                         
   9   4 -24       7643.83       6351.70      1120.69 o                         
  10   4 -24        557.63         56.60       350.92 o                         
  11   4 -24       7351.42       8031.61      1291.62 o                         
  12   4 -24       5424.71       5689.48       998.43 o                         
  13   4 -24       2823.09       2861.72       775.43 o                         
  14   4 -24        112.99        419.98       348.66 o                         
  15   4 -24      13423.58      14134.46       949.32 o                         
  16   4 -24       2580.43       3197.94       438.09 o                         
  17   4 -24       1584.66       1613.11       427.90 o                         
   0   5 -24      18158.22      19234.48      2499.48 o                         
   1   5 -24      11836.42      10276.25       749.38 o                         
   2   5 -24      41221.01      41817.76      1581.31 o                         
   3   5 -24      16895.61      15030.02       971.50 o                         
   4   5 -24       4091.37       4430.68       796.93 o                         
   5   5 -24       6079.74       4928.77       898.82 o                         
   6   5 -24      51694.34      53883.64      3108.50 o                         
   7   5 -24       1603.36        987.11       519.59 o                         
   8   5 -24      10149.87       8919.10      1236.15 o                         
   9   5 -24       3262.01       1954.98       698.45 o                         
  10   5 -24      24091.19      26155.08      2158.74 o                         
  11   5 -24       5485.41       5627.22      1014.28 o                         
  12   5 -24       2887.48       5118.95       939.57 o                         
  13   5 -24       2514.88       3520.55       729.01 o                         
  14   5 -24      11934.80      12761.14      1287.09 o                         
  15   5 -24       2643.98       2543.62       552.42 o                         
  16   5 -24       1399.98       1623.30       370.17 o                         
   0   6 -24      50437.98      50546.48      2837.95 o                         
   1   6 -24        876.04       1214.86       338.57 o                         
   2   6 -24       2838.73       2931.36       488.15 o                         
   3   6 -24        948.76        473.43       198.27 o                         
   4   6 -24      24614.76      26364.50      2063.65 o                         
   5   6 -24        613.62        803.73       462.99 o                         
   6   6 -24       3789.25       2751.91       691.66 o                         
   7   6 -24        677.54        482.24       395.07 o                         
   8   6 -24      21483.19      21474.22      1889.32 o                         
   9   6 -24        131.60       -233.19       413.18 o                         
  10   6 -24       2195.60       3766.20       816.18 o                         
  11   6 -24         14.23        434.69       403.00 o                         
  12   6 -24      13650.14      14713.86      1377.66 o                         
  13   6 -24       1642.56       2001.39       508.27 o                         
  14   6 -24       5300.37       5345.35       683.73 o                         
   0   7 -24        707.66        811.65       388.28 o                         
   1   7 -24       1717.62       2121.46       434.37 o                         
   2   7 -24      16115.58      19180.02      1175.37 o                         
   3   7 -24       2851.84       2171.19       654.30 o                         
   4   7 -24       5926.76       6587.16      1033.52 o                         
   5   7 -24       4264.69       4097.87       821.84 o                         
   6   7 -24      11015.61      11784.22      1310.87 o                         
   7   7 -24        338.38        327.15       379.22 o                         
   8   7 -24        900.02       1100.31       376.96 o                         
   9   7 -24       4538.06       3700.54       745.99 o                         
  10   7 -24       9288.72       9412.66      1034.66 o                         
  11   7 -24       1585.89       1163.71       426.77 o                         
  12   7 -24       4921.00       5120.08       678.07 o                         
   0   8 -24       3431.68       5044.23       775.43 o                         
   1   8 -24       1150.51       1489.72       524.12 o                         
   2   8 -24       1293.14       1591.61       461.86 o                         
   3   8 -24       5906.76       6730.93       958.81 o                         
   4   8 -24       2552.56       3586.21       684.87 o                         
   5   8 -24       1189.86        609.02       379.22 o                         
   6   8 -24       1637.05       1276.91       444.88 o                         
   7   8 -24       6194.24       5159.70       775.43 o                         
   8   8 -24       1760.19       1961.77       442.62 o                         
   9   8 -24       1682.61       1536.14       388.28 o                         
  10   8 -24       1051.44       1005.22       280.74 o                         
   4   9 -24        154.25        -37.36       185.65 o                         
   5   9 -24       4351.74       4849.53       587.51 o                         
   2   0 -23      22144.93      25900.21      1932.03 o                         
  10   0 -23        658.58        792.41       403.00 o                         
  14   0 -23      16649.39      19238.50      1932.34 o                         
  16   0 -23      19778.40      21199.14      1829.33 o                         
  18   0 -23      11351.75       9968.47      1038.05 o                         
   1   1 -23       2359.52       1808.01       567.17 o                         
   2   1 -23      22119.51      21449.01      1692.12 o                         
   3   1 -23      47880.00      42451.02      2448.82 o                         
   4   1 -23      10250.62      11386.88      1660.66 o                         
   9   1 -23         48.83        410.92       239.33 o                         
  10   1 -23      51887.97      47738.98      1846.61 o                         
  11   1 -23       8170.36       6685.24       657.51 o                         
  12   1 -23       5372.00       5499.28       669.14 o                         
  13   1 -23       4508.05       6228.32      1092.39 o                         
  14   1 -23      24102.82      27033.31      1564.22 o                         
  15   1 -23       7282.82       5888.24       942.96 o                         
  16   1 -23       7455.87       7697.83       780.42 o                         
  17   1 -23       1044.99        670.46       566.57 o                         
  18   1 -23      18899.14      17358.34       941.97 o                         
  19   1 -23       2293.54       1985.79       257.42 o                         
   1   2 -23      69006.04      66894.96      4741.99 o                         
   2   2 -23       7174.99       7060.34      1544.06 o                         
   3   2 -23      56874.00      54582.55      2659.11 o                         
   8   2 -23      30914.44      28213.07      1939.13 o                         
   9   2 -23      39147.49      36616.13      2107.80 o                         
  10   2 -23       9786.59       8978.98       807.64 o                         
  11   2 -23       6970.81       9260.30       680.91 o                         
  12   2 -23       1046.27       1787.44       609.02 o                         
  13   2 -23      34904.16      33224.47      2423.63 o                         
  14   2 -23         75.73        215.08       388.28 o                         
  15   2 -23       3386.82       4851.80      1178.99 o                         
  16   2 -23       5090.86       5564.38       624.03 o                         
  17   2 -23      10308.13       8140.72       707.92 o                         
  18   2 -23        447.83        258.81       138.01 o                         
   1   3 -23      38567.30      37899.67      3688.09 o                         
   2   3 -23       1496.58       1709.33       716.56 o                         
   3   3 -23      22406.22      24261.22      2895.68 o                         
   7   3 -23      42952.92      42590.72      2575.32 o                         
   9   3 -23      12044.20      12235.89      1297.28 o                         
  10   3 -23         45.16        -95.09       337.34 o                         
  11   3 -23      22471.11      22391.14      1870.08 o                         
  12   3 -23         29.67       -269.42       269.42 o                         
  13   3 -23       3224.37       3605.45       791.27 o                         
  14   3 -23        171.29        323.75       313.57 o                         
  15   3 -23      15745.82      15367.78      1124.28 o                         
  16   3 -23        428.03        387.82       253.90 o                         
  17   3 -23       4885.90       4268.02       387.27 o                         
  18   3 -23         16.29         37.36       207.16 o                         
   1   4 -23      19647.29      16763.93      2531.17 o                         
   2   4 -23       5865.79       6754.70      1728.58 o                         
   3   4 -23      26977.97      26185.64      3183.21 o                         
   4   4 -23        457.84        613.55       371.30 o                         
   5   4 -23      21217.59      20731.62      1721.79 o                         
   6   4 -23       9670.06      11423.11      1295.02 o                         
   7   4 -23       9181.22       9313.04      1223.70 o                         
   8   4 -23       3749.03       3783.18       775.43 o                         
   9   4 -23       9043.45       9173.80      1353.88 o                         
  10   4 -23        800.24        915.80       550.16 o                         
  11   4 -23       5696.90       5107.63      1049.37 o                         
  12   4 -23       2425.96       2488.16       739.20 o                         
  13   4 -23       7135.68       6901.15       723.33 o                         
  14   4 -23        919.29        783.28       308.42 o                         
  15   4 -23       2723.67       3051.87       447.46 o                         
  16   4 -23       5998.40       5831.52       544.33 o                         
  17   4 -23       7172.84       7043.36       799.20 o                         
   1   5 -23       3068.87       3234.66       443.85 o                         
   2   5 -23        155.83        388.37       209.84 o                         
   3   5 -23      18754.59      15778.83      1558.21 o                         
   4   5 -23      15245.63      15505.31      1005.79 o                         
   5   5 -23       1916.09       1684.43       559.21 o                         
   6   5 -23        793.66       1695.75       603.36 o                         
   7   5 -23        581.94        453.94       427.90 o                         
   8   5 -23        606.79       1935.74       689.39 o                         
   9   5 -23        253.00        520.72       475.44 o                         
  10   5 -23       5761.06       6435.47      1122.95 o                         
  11   5 -23       4989.72       6134.36      1092.39 o                         
  12   5 -23       2475.30       3123.21       803.73 o                         
  13   5 -23       1098.74       2388.54       664.49 o                         
  14   5 -23      10263.91      11291.79      1211.25 o                         
  15   5 -23       1513.39        782.22       350.92 o                         
  16   5 -23       4460.92       5091.78       652.04 o                         
   1   6 -23        548.76        176.71       290.93 o                         
   2   6 -23        174.90        729.47       363.37 o                         
   3   6 -23       2033.32       1905.76       388.67 o                         
   4   6 -23       1655.97       1811.21       675.81 o                         
   5   6 -23        728.35        448.28       369.04 o                         
   6   6 -23        337.39        519.59       467.52 o                         
   7   6 -23        299.75        430.16       347.53 o                         
   8   6 -23       3882.72       6046.06      1029.00 o                         
   9   6 -23        326.86        326.02       375.83 o                         
  10   6 -23        362.87        774.29       470.92 o                         
  11   6 -23         17.37        243.38       326.02 o                         
  12   6 -23      12508.23      14821.40      1400.30 o                         
  13   6 -23        130.49        807.12       365.64 o                         
  14   6 -23        708.64       1788.57       436.96 o                         
   1   7 -23       6064.59       5943.06       690.24 o                         
   2   7 -23        800.30       1491.53       364.67 o                         
   3   7 -23       6924.81       7021.85      1109.37 o                         
   4   7 -23        327.65        589.78       424.50 o                         
   5   7 -23       2398.02       2146.29       715.43 o                         
   6   7 -23        343.69        847.87       529.78 o                         
   7   7 -23       2657.43       2745.12       687.13 o                         
   8   7 -23        135.49         48.68       275.08 o                         
   9   7 -23        532.59        698.45       419.98 o                         
  10   7 -23       2326.65       3393.76       673.55 o                         
  11   7 -23       4114.15       4062.78       697.32 o                         
  12   7 -23         58.03         66.79       210.55 o                         
  13   7 -23         72.45        318.09       216.21 o                         
   1   8 -23       4385.63       4808.78       821.84 o                         
   2   8 -23        309.01        687.13       418.84 o                         
   3   8 -23       4595.12       5566.09       881.84 o                         
   4   8 -23          1.65        -36.22       266.02 o                         
   5   8 -23       4182.67       3708.46       733.54 o                         
   6   8 -23         78.71        141.50       311.30 o                         
   7   8 -23       2060.93       1548.59       506.01 o                         
   8   8 -23        106.41        333.94       292.06 o                         
   9   8 -23       4678.58       5339.69       725.62 o                         
  10   8 -23        321.98        211.69       202.63 o                         
   3   9 -23       2667.11       2582.11       485.63 o                         
   4   9 -23        139.11        147.16       209.42 o                         
   5   9 -23       1488.45       1704.81       392.81 o                         
   0   0 -22      28802.26      26658.82      2608.15 o                         
   2   0 -22     458570.56     450806.87     15346.65 o                         
  10   0 -22      46684.07      54179.10      2764.37 o                         
  14   0 -22      29135.50      33248.25      2611.55 o                         
  16   0 -22       4042.89       5195.92      1009.75 o                         
  18   0 -22       8248.41       9127.39      1017.68 o                         
   0   1 -22     608431.06     626890.74     13807.77 o                         
   1   1 -22       1322.33       1160.58       492.46 o                         
   2   1 -22      73703.91      74731.54      3270.37 o                         
   3   1 -22      57172.08      51234.82      2657.35 o                         
  10   1 -22       9367.67       8636.80       729.37 o                         
  11   1 -22       3642.76       3487.39       496.47 o                         
  12   1 -22      43893.74      48958.27      3041.71 o                         
  13   1 -22      19682.18      16346.21      1745.56 o                         
  14   1 -22      11835.04      12979.14      1477.27 o                         
  15   1 -22       7823.68       7626.05       827.86 o                         
  16   1 -22      16860.35      17445.22      1304.07 o                         
  17   1 -22       1190.09        692.55       317.53 o                         
  18   1 -22        755.08       1005.52       281.18 o                         
  19   1 -22       5786.30       3805.14       390.46 o                         
   0   2 -22      40804.00      33588.98      3083.59 o                         
   1   2 -22      74156.16      66864.40      4663.88 o                         
   2   2 -22     115788.15     121866.46      6507.92 o                         
   3   2 -22      42116.11      38901.36      2142.86 o                         
   9   2 -22      49921.87      50549.68      1954.29 o                         
  10   2 -22      21447.60      25524.20      2016.11 o                         
  11   2 -22       9098.07       8313.44       613.48 o                         
  12   2 -22       1375.54        970.13       470.92 o                         
  13   2 -22      43587.60      48301.71      2997.56 o                         
  14   2 -22       7862.18       7229.01      1100.31 o                         
  15   2 -22       4664.16       4693.30       643.45 o                         
  16   2 -22        617.52        788.44       289.41 o                         
  17   2 -22      11966.62      12525.28      1690.09 o                         
  18   2 -22       4227.10       3534.96       337.11 o                         
   0   3 -22       1466.67       1470.48       817.31 o                         
   1   3 -22      24473.42      24614.41      2902.47 o                         
   2   3 -22       1491.21        752.79       578.46 o                         
   3   3 -22      48505.18      44572.87      3868.08 o                         
   9   3 -22       6272.48       6443.40       914.66 o                         
  10   3 -22        394.07        801.46       404.13 o                         
  11   3 -22      37401.59      30976.30      2235.72 o                         
  12   3 -22       1127.46       1263.32       528.65 o                         
  13   3 -22       5702.66       3891.85       824.10 o                         
  14   3 -22       1119.16        805.99       364.51 o                         
  15   3 -22      22777.95      25507.32      1846.43 o                         
  16   3 -22        174.57       -133.54       176.63 o                         
  17   3 -22       1744.09       2303.83       310.64 o                         
  18   3 -22        126.51        157.67       231.50 o                         
   0   4 -22      14547.95      14019.94      2310.43 o                         
   1   4 -22      25825.42      26762.96      3188.87 o                         
   2   4 -22      13124.86      14608.58      2290.05 o                         
   3   4 -22       5708.41       6693.57      1527.08 o                         
   5   4 -22      57077.00      51853.95      2858.32 o                         
   6   4 -22       9965.01       9815.65      1196.53 o                         
   7   4 -22       8122.82      11366.51      1396.90 o                         
   8   4 -22       3084.55       3211.51       765.24 o                         
   9   4 -22      18236.94      16021.33      1771.59 o                         
  10   4 -22      10574.02      11263.49      1454.63 o                         
  11   4 -22       7026.02       5602.31      1132.01 o                         
  12   4 -22        950.41       1057.30       629.40 o                         
  13   4 -22      13832.02      12625.28      2520.98 o                         
  14   4 -22       6181.72       6481.01       676.98 o                         
  15   4 -22       4062.35       4074.03       420.92 o                         
  16   4 -22        672.91        653.30       210.91 o                         
  17   4 -22      12338.74      11760.44      1033.52 o                         
   0   5 -22      70740.67      71276.80      2864.15 o                         
   1   5 -22       4984.82       3966.38       497.23 o                         
   2   5 -22      13092.59      13826.26       921.89 o                         
   3   5 -22       9567.68       8287.29       738.44 o                         
   4   5 -22      34514.88      33254.82      1505.11 o                         
   5   5 -22       3685.70       3732.23       827.50 o                         
   6   5 -22         20.94        722.22       473.18 o                         
   7   5 -22       1940.41       1129.75       535.44 o                         
   8   5 -22      50463.95      48737.53      3073.41 o                         
   9   5 -22       1180.62        966.74       556.95 o                         
  10   5 -22        771.72       1036.92       455.07 o                         
  11   5 -22       2850.28       1918.76       684.87 o                         
  12   5 -22      19409.20      21390.45      1918.76 o                         
  13   5 -22       4533.49       4555.21       898.82 o                         
  14   5 -22       1768.44       2270.81       588.64 o                         
  15   5 -22        945.17        804.86       354.32 o                         
  16   5 -22      14567.35      14956.11      1132.01 o                         
   0   6 -22       5836.13       6061.91       936.17 o                         
   1   6 -22       1020.00       1280.31       348.29 o                         
   2   6 -22      55836.50      59137.70      2224.31 o                         
   3   6 -22        961.62        686.92       432.99 o                         
   4   6 -22       6335.18       6752.44      1062.96 o                         
   5   6 -22       1113.30       1296.15       534.31 o                         
   6   6 -22      26680.91      27033.51      2159.87 o                         
   7   6 -22       2683.02       1873.48       586.38 o                         
   8   6 -22        850.31        665.62       447.14 o                         
   9   6 -22        795.86        876.18       476.58 o                         
  10   6 -22      14513.39      15334.20      1590.47 o                         
  11   6 -22       1233.47        979.19       500.35 o                         
  12   6 -22       6021.10       7026.38       973.53 o                         
  13   6 -22        911.60       1265.59       465.26 o                         
  14   6 -22      16509.26      16271.50      1253.13 o                         
  15   6 -22       1017.85       1110.50       312.43 o                         
   0   7 -22      36976.75      43816.69      2691.92 o                         
   1   7 -22       2143.59       2504.97       466.44 o                         
   2   7 -22       4710.56       5551.18       647.53 o                         
   3   7 -22       5440.77       4996.69       967.87 o                         
   4   7 -22      21546.09      24454.80      2025.16 o                         
   5   7 -22        689.23        999.56       516.20 o                         
   6   7 -22       3680.78       3343.96       735.81 o                         
   7   7 -22       4674.13       4102.40       864.86 o                         
   8   7 -22      10891.91      13462.99      1400.30 o                         
   9   7 -22        492.00       1013.15       451.67 o                         
  10   7 -22       1866.86       2596.83       576.19 o                         
  11   7 -22       5576.33       4262.02       730.15 o                         
  12   7 -22       8374.71       9199.84       928.25 o                         
  13   7 -22       2960.26       2474.57       448.28 o                         
   0   8 -22       2170.82       1919.89       518.46 o                         
   1   8 -22       4200.44       4732.80       580.65 o                         
   2   8 -22       3063.95       4217.87       762.97 o                         
   3   8 -22       3142.09       3029.26       697.32 o                         
   4   8 -22       1073.20        787.88       381.49 o                         
   5   8 -22       4164.65       4465.78       791.27 o                         
   6   8 -22       2639.75       2335.34       567.14 o                         
   7   8 -22        504.76         32.83       289.79 o                         
   8   8 -22       2575.58       2730.41       542.23 o                         
   9   8 -22       6627.46       5666.84       729.01 o                         
  10   8 -22       2454.49       2818.70       478.84 o                         
   3   9 -22       2461.53       2842.48       513.93 o                         
   4   9 -22        181.70       -148.29       261.49 o                         
   5   9 -22        531.91        241.12       219.61 o                         
   6   9 -22        333.21        443.75       232.06 o                         
   2   0 -21     113101.99     106164.36      5706.46 o                         
  10   0 -21      60535.24      55605.43      2765.50 o                         
  14   0 -21      17209.17      20715.77      1961.77 o                         
  16   0 -21      12053.18      12124.95      1403.69 o                         
  18   0 -21      22496.13      19942.61      1511.23 o                         
   1   1 -21       7291.85       6265.01       949.15 o                         
   2   1 -21      22567.16      27847.43      1858.05 o                         
   3   1 -21      24143.66      22366.33      1680.46 o                         
  10   1 -21      22048.13      21247.90      1308.60 o                         
  11   1 -21        560.20       1156.91       416.58 o                         
  12   1 -21      41555.19      43623.11      2810.78 o                         
  13   1 -21      20263.31      21175.37      1934.60 o                         
  14   1 -21       6318.37       8097.22       865.13 o                         
  15   1 -21       1833.77       2302.57       630.53 o                         
  16   1 -21      10756.12      11467.00       944.43 o                         
  17   1 -21       4586.63       2713.62       479.41 o                         
  18   1 -21       4249.67       4033.68       473.77 o                         
  19   1 -21       2070.03       1255.91       199.50 o                         
   1   2 -21      91838.34      83590.97      5158.57 o                         
   2   2 -21      16598.01      19973.17      2384.01 o                         
   3   2 -21      77533.16      67025.30      2823.59 o                         
   4   2 -21      15558.32      17584.63      1666.32 o                         
   9   2 -21       4156.90       4432.88       743.16 o                         
  10   2 -21      10773.54      10201.34       840.82 o                         
  11   2 -21      31772.92      33241.64      4219.56 o                         
  12   2 -21      10903.97      10557.12      1293.89 o                         
  13   2 -21       8383.76      11655.17      1460.29 o                         
  14   2 -21      11474.61      11176.33      1384.45 o                         
  15   2 -21      11357.62      10401.81       953.22 o                         
  16   2 -21       2562.04       1995.61       404.79 o                         
  17   2 -21       2732.22       2546.17       693.36 o                         
  18   2 -21       4355.60       4337.00       377.61 o                         
  19   2 -21       5755.13       5006.88       628.27 o                         
   1   3 -21      66973.63      58698.08      4427.29 o                         
   2   3 -21        668.64       1454.63       815.05 o                         
   3   3 -21      52380.84      48918.65      4025.43 o                         
   9   3 -21      44711.65      42033.77      2470.04 o                         
  10   3 -21        629.69        494.69       288.66 o                         
  11   3 -21      10961.44      11517.06      1343.70 o                         
  12   3 -21        124.11         72.45       331.68 o                         
  13   3 -21      12204.09      11574.80      1404.82 o                         
  14   3 -21        710.73       1168.23       466.39 o                         
  15   3 -21       5041.44       6375.72       585.94 o                         
  16   3 -21       1006.95        754.41       254.96 o                         
  17   3 -21      11778.09      10605.37       610.48 o                         
  18   3 -21        455.40        315.82       290.36 o                         
   1   4 -21      11183.63      11217.08      1991.20 o                         
   2   4 -21      17225.11      16774.11      2373.82 o                         
   3   4 -21      23914.88      15275.33      2282.13 o                         
   5   4 -21      15326.02      18024.98      1601.79 o                         
   6   4 -21       1708.05       1437.65       609.02 o                         
   7   4 -21      33803.66      31657.77      2326.28 o                         
   8   4 -21        678.54        940.70       519.59 o                         
   9   4 -21       3691.31       4760.10       999.56 o                         
  10   4 -21       4291.73       3499.04       858.06 o                         
  11   4 -21      13427.36      15080.63      1778.39 o                         
  12   4 -21        911.37        846.47       285.03 o                         
  13   4 -21       2984.84       2673.88       656.00 o                         
  14   4 -21       6011.86       5614.83       649.74 o                         
  15   4 -21       9536.08       9277.81       692.89 o                         
  16   4 -21       2555.87       2556.90       291.43 o                         
  17   4 -21       2622.44       2796.06       552.42 o                         
   1   5 -21       3814.91       3826.79       470.77 o                         
   2   5 -21        180.87        990.58       320.61 o                         
   3   5 -21       1853.31       1919.19       392.42 o                         
   4   5 -21        703.58       1785.57       367.94 o                         
   5   5 -21       4344.96       3844.30       810.52 o                         
   6   5 -21        911.14       1304.07       556.95 o                         
   7   5 -21        820.60       1239.55       588.64 o                         
   8   5 -21      10689.20      11629.13      1424.07 o                         
   9   5 -21       1608.16        915.80       542.23 o                         
  10   5 -21       1192.58       1285.96       567.14 o                         
  11   5 -21       1110.82        661.09       589.78 o                         
  12   5 -21      13507.05      14844.04      1597.27 o                         
  13   5 -21       4524.93       5772.12       991.64 o                         
  14   5 -21       2696.08       3476.40       736.94 o                         
  15   5 -21       1503.31       1373.13       434.69 o                         
  16   5 -21       8900.07      10426.94       957.68 o                         
   1   6 -21       2171.06       1845.31       489.03 o                         
   2   6 -21       1577.82       2749.24       504.50 o                         
   3   6 -21         65.91        -29.94       251.27 o                         
   4   6 -21        368.37       1249.74       610.15 o                         
   5   6 -21       1064.92        675.81       476.58 o                         
   6   6 -21         94.19        752.79       484.50 o                         
   7   6 -21       2002.86       1297.28       568.27 o                         
   8   6 -21       1029.23       1252.00       554.68 o                         
   9   6 -21        297.70         83.77       345.26 o                         
  10   6 -21      13189.02      14934.60      1566.70 o                         
  11   6 -21        489.87       1238.42       544.50 o                         
  12   6 -21       1409.25       3390.37       725.62 o                         
  13   6 -21        246.01        356.58       253.57 o                         
  14   6 -21       3559.66       4067.31       667.89 o                         
  15   6 -21        672.40        425.64       246.78 o                         
   1   7 -21       3452.75       3379.49       544.26 o                         
   2   7 -21        153.58        570.88       274.21 o                         
   3   7 -21       5108.80       4345.78       930.51 o                         
   4   7 -21        612.14       1709.33       561.48 o                         
   5   7 -21       1574.71       1588.21       582.98 o                         
   6   7 -21          6.61        939.57       493.56 o                         
   7   7 -21       2074.11       1361.81       539.97 o                         
   8   7 -21       1878.15       1327.85       518.46 o                         
   9   7 -21       2537.04       2465.52       666.75 o                         
  10   7 -21         22.86         26.04       245.65 o                         
  11   7 -21        825.58        567.14       349.79 o                         
  12   7 -21       1348.58       2279.87       489.03 o                         
  13   7 -21       5774.84       5391.76       671.28 o                         
   1   8 -21       6591.58       7535.23       731.36 o                         
   2   8 -21         23.94         53.20       305.64 o                         
   3   8 -21       8478.29      10300.15      1236.15 o                         
   4   8 -21        186.32         18.11       364.51 o                         
   5   8 -21       4525.27       3991.46       765.24 o                         
   6   8 -21        425.67        501.48       366.77 o                         
   7   8 -21       3288.54       3629.22       690.53 o                         
   8   8 -21         67.85        779.95       353.19 o                         
   9   8 -21       1035.64       1793.10       467.52 o                         
  10   8 -21        204.85        307.91       201.50 o                         
   3   9 -21       2776.56       2577.59       500.35 o                         
   4   9 -21         40.93       -103.01       232.06 o                         
   5   9 -21       2119.18       2661.35       490.16 o                         
   6   9 -21        132.91        243.38       251.31 o                         
   0   0 -20     412386.71     427136.55     14126.34 o                         
   2   0 -20      31092.13      28379.47      2656.83 o                         
  14   0 -20      23460.40      22473.78      2053.46 o                         
  16   0 -20      23347.54      22168.14      1924.42 o                         
  18   0 -20       1923.55       2250.43       537.70 o                         
   0   1 -20      62629.57      62231.96      2772.19 o                         
   1   1 -20      22348.74      19178.14      1889.89 o                         
   2   1 -20     491408.09     531939.86     23042.05 o                         
   3   1 -20      31239.17      26858.44      1798.67 o                         
  10   1 -20      48125.84      57328.35      2891.15 o                         
  11   1 -20       3217.81       2750.78       679.21 o                         
  12   1 -20       4486.97       7028.65      1154.65 o                         
  13   1 -20      16454.77      19493.20      1865.55 o                         
  14   1 -20      28838.95      33266.19      2884.36 o                         
  15   1 -20        944.86        951.78       349.20 o                         
  16   1 -20       1856.41       2839.03       527.53 o                         
  17   1 -20       4337.55       4115.36       544.33 o                         
  18   1 -20       5884.65       5616.65       830.33 o                         
  19   1 -20        821.81        965.28       190.89 o                         
   1   2 -20      83959.05      75215.23      4737.46 o                         
   2   2 -20       9550.68       7795.02      1462.56 o                         
   3   2 -20      54081.95      45804.49      2216.18 o                         
   4   2 -20      29209.48      29194.52      2128.18 o                         
   9   2 -20       3858.03       4083.02      1061.26 o                         
  10   2 -20       1619.93       1047.30       348.61 o                         
  11   2 -20      51711.17      50630.25      2981.71 o                         
  12   2 -20      10909.96      11750.26      1381.05 o                         
  13   2 -20       9366.14       8907.78      1233.89 o                         
  14   2 -20       1074.13       2331.94       748.26 o                         
  15   2 -20      17573.17      18829.41      2356.84 o                         
  16   2 -20       8893.71       8335.03       780.53 o                         
  17   2 -20       1384.27       1174.37       352.62 o                         
  18   2 -20       1600.41       1394.96       236.01 o                         
  19   2 -20      11962.49       8641.25       567.28 o                         
   1   3 -20      63892.12      65527.49      4611.81 o                         
   2   3 -20       5805.76       5532.13      1307.47 o                         
   3   3 -20      25209.57      25334.37      2779.08 o                         
   9   3 -20      75076.97      71293.95      3398.29 o                         
  10   3 -20        917.74        412.05       295.45 o                         
  11   3 -20       5197.77       5472.13       956.55 o                         
  12   3 -20        382.95        384.88       326.02 o                         
  13   3 -20      27776.86      26705.23      2101.01 o                         
  14   3 -20        489.16        256.97       313.57 o                         
  15   3 -20       4298.09       4535.10       519.65 o                         
  16   3 -20        285.36        292.28       220.18 o                         
  17   3 -20      21327.51      21614.68       896.73 o                         
  18   3 -20        840.32        457.68       171.58 o                         
   0   4 -20      63678.18      70413.24      5184.60 o                         
   1   4 -20       9511.46      11074.45      2000.26 o                         
   2   4 -20      15442.55      15780.21      2305.90 o                         
   3   4 -20      31597.25      31457.41      3246.60 o                         
   5   4 -20       1146.47       4211.07       819.57 o                         
   6   4 -20       4321.28       4864.24       845.61 o                         
   7   4 -20      41772.28      37068.78      2542.49 o                         
   8   4 -20      24470.46      27059.55      2184.78 o                         
   9   4 -20       3306.30       5011.41      1077.67 o                         
  10   4 -20       1442.05       1136.54       530.91 o                         
  11   4 -20      26754.83      24970.99      2304.77 o                         
  12   4 -20      10487.61       9673.26      2283.83 o                         
  13   4 -20       3166.13       3814.35       588.47 o                         
  14   4 -20        435.99        759.49       409.58 o                         
  15   4 -20      17960.58      17575.89      1066.81 o                         
  16   4 -20       7606.60       7876.04       504.22 o                         
  17   4 -20       3063.41       3003.22       596.57 o                         
   0   5 -20      18769.25      17552.39      2255.53 o                         
   1   5 -20       2915.94       3271.47       430.92 o                         
   2   5 -20      83906.38      85664.51      2638.63 o                         
   3   5 -20       8330.69       7091.79       684.29 o                         
   4   5 -20       6851.73       6412.25       626.66 o                         
   5   5 -20       5978.92       4678.59       865.99 o                         
   6   5 -20      28012.58      32891.66      2374.96 o                         
   7   5 -20       4428.90       3287.36       851.27 o                         
   8   5 -20        985.72        629.40       584.12 o                         
   9   5 -20       1676.53       1384.45       628.27 o                         
  10   5 -20      21605.85      22703.58      2089.69 o                         
  11   5 -20       3083.56       3108.50       849.01 o                         
  12   5 -20       1321.14       2130.44       721.09 o                         
  13   5 -20       4142.70       3143.59       776.56 o                         
  14   5 -20      16009.66      17976.31      1601.79 o                         
  15   5 -20       2704.21       2676.07       589.78 o                         
  16   5 -20       1575.59       2998.69       527.52 o                         
   0   6 -20      85537.35      86115.35      3998.26 o                         
   1   6 -20        617.61        833.28       303.08 o                         
   2   6 -20       7982.61       7861.13       766.36 o                         
   3   6 -20        337.94        669.76       255.96 o                         
   4   6 -20      51371.52      55039.40      2160.94 o                         
   5   6 -20        220.85        296.59       303.38 o                         
   6   6 -20        734.71        399.60       331.68 o                         
   7   6 -20       2761.59       2038.75       661.09 o                         
   8   6 -20      18985.84      18743.81      1837.25 o                         
   9   6 -20        329.09        421.11       380.36 o                         
  10   6 -20        946.60       1588.21       644.11 o                         
  11   6 -20       1030.83       1264.45       473.18 o                         
  12   6 -20      28225.87      30941.21      2149.69 o                         
  13   6 -20       1242.50        549.02       367.90 o                         
  14   6 -20       3714.61       4735.20       689.39 o                         
  15   6 -20       1072.07        261.49       236.59 o                         
   0   7 -20       3042.58       3176.42       732.41 o                         
   1   7 -20        597.15       1056.94       386.63 o                         
   2   7 -20      30647.92      34773.28      1694.37 o                         
   3   7 -20       1854.40       1370.29       398.99 o                         
   4   7 -20       2492.07       2836.82       775.43 o                         
   5   7 -20       2307.98       1840.65       590.91 o                         
   6   7 -20      18343.48      18744.94      1763.67 o                         
   7   7 -20        562.17        710.90       403.00 o                         
   8   7 -20       1241.94        636.19       350.92 o                         
   9   7 -20       4217.27       4361.63       851.27 o                         
  10   7 -20      11147.22      11698.18      1231.63 o                         
  11   7 -20        862.13        309.04       323.75 o                         
  12   7 -20       1312.03       1563.30       413.18 o                         
  13   7 -20       6869.71       6113.98       718.83 o                         
   0   8 -20       2102.59       1658.39       500.35 o                         
   1   8 -20       5493.59       6634.84       698.90 o                         
   2   8 -20       1785.69       2012.71       576.19 o                         
   3   8 -20       8199.40       9191.92      1187.48 o                         
   4   8 -20       3129.83       4559.73       832.03 o                         
   5   8 -20       2374.44       3118.69       713.17 o                         
   6   8 -20       1278.10       1756.88       546.76 o                         
   7   8 -20       5666.54       5233.28       846.74 o                         
   8   8 -20       4894.12       5937.39       828.63 o                         
   9   8 -20        454.01       1141.07       414.32 o                         
  10   8 -20        368.88        417.71       235.46 o                         
   2   9 -20        232.96        148.29       241.12 o                         
   3   9 -20       2295.92       2487.02       520.72 o                         
   4   9 -20        229.34        113.20       226.40 o                         
   5   9 -20       3842.96       3512.62       570.53 o                         
   6   9 -20         13.21       -217.35       217.35 o                         
   2   0 -19       1317.54       6387.93      1475.01 o                         
  14   0 -19      10209.52      12240.42      1588.21 o                         
  16   0 -19      18155.63      20233.53      1815.74 o                         
  18   0 -19       6963.89       5321.58       832.03 o                         
   1   1 -19       5703.96       4309.86       747.05 o                         
   2   1 -19        421.44       1904.24       597.75 o                         
   3   1 -19     101158.01      97959.50      3567.99 o                         
  10   1 -19      65484.95      64909.42      3049.63 o                         
  11   1 -19       7341.67       9239.46      1182.95 o                         
  12   1 -19      13782.05      15601.35      1671.98 o                         
  13   1 -19       5957.65       7282.22      1146.73 o                         
  14   1 -19      15878.60      18702.99      1302.33 o                         
  15   1 -19       3227.67       2370.39       501.56 o                         
  16   1 -19       7358.47       7417.71       911.83 o                         
  17   1 -19        484.00        504.37       250.92 o                         
  18   1 -19      16764.23      13806.59       870.09 o                         
  19   1 -19       1633.88       1563.51       222.14 o                         
   1   2 -19      73709.62      65638.43      4274.47 o                         
   2   2 -19        727.09       1227.10       767.50 o                         
   3   2 -19      42399.98      34739.08      1844.58 o                         
   4   2 -19       3536.61       3578.28       707.51 o                         
   9   2 -19      28773.02      26980.31      1901.78 o                         
  10   2 -19      27201.06      28839.58      1414.48 o                         
  11   2 -19       9250.72      13902.21      1490.86 o                         
  12   2 -19       4910.26       5319.31       978.06 o                         
  13   2 -19      28437.15      29513.75      2278.73 o                         
  14   2 -19      15213.87      15819.83      1599.53 o                         
  15   2 -19       6746.18       7957.24       867.69 o                         
  16   2 -19       4428.68       4665.52       589.51 o                         
  17   2 -19       6342.23       5474.87       603.54 o                         
  18   2 -19       3670.61       3922.73       367.02 o                         
  19   2 -19       2477.17       2162.95       311.29 o                         
   1   3 -19      94840.17      89976.63      5432.51 o                         
   2   3 -19          4.65       -367.90       636.19 o                         
   3   3 -19      24066.62      22083.24      2517.59 o                         
   9   3 -19      11480.87      17674.06      1573.49 o                         
  10   3 -19       3431.35       4704.63       841.08 o                         
  11   3 -19      22501.90      22982.05      1888.19 o                         
  12   3 -19        236.72        -60.00       258.10 o                         
  13   3 -19       8234.78       7882.18      1155.78 o                         
  14   3 -19         85.99       -373.56       373.56 o                         
  15   3 -19      20046.70      22429.21      1542.57 o                         
  16   3 -19        290.13        288.14       155.85 o                         
  17   3 -19       5612.58       5906.78       517.35 o                         
  18   3 -19         73.02         -3.76       142.64 o                         
   1   4 -19      23337.92      23548.06      2818.70 o                         
   2   4 -19       1397.42       1019.94       673.55 o                         
   3   4 -19      22366.83      21649.68      2633.05 o                         
   5   4 -19      39529.32      34359.88      2252.70 o                         
   6   4 -19       1109.95       1163.71       485.63 o                         
   7   4 -19       8861.68       9613.02      1265.59 o                         
   8   4 -19      18820.08      18194.79      1795.37 o                         
   9   4 -19      16679.25      15774.55      1748.95 o                         
  10   4 -19       2141.78       2747.39       751.65 o                         
  11   4 -19       6657.74       6141.11      1302.38 o                         
  12   4 -19       4814.82       5754.99       711.01 o                         
  13   4 -19      14369.15      13175.45      1700.28 o                         
  14   4 -19       4564.51       5251.47       507.57 o                         
  15   4 -19       3521.41       4589.67       462.86 o                         
  16   4 -19       3169.27       3523.57       348.74 o                         
  17   4 -19       8471.35       7402.25      1021.07 o                         
   1   5 -19       4978.85       4057.80       494.74 o                         
   2   5 -19       5279.68       6197.85       640.72 o                         
   3   5 -19      10171.60       8094.59       723.00 o                         
   4   5 -19        297.13        277.72       182.58 o                         
   5   5 -19       1012.46       1278.04       541.10 o                         
   6   5 -19       6903.36       8203.67      1171.63 o                         
   7   5 -19       2496.27       2857.19       815.05 o                         
   8   5 -19        606.21       1982.15       718.83 o                         
   9   5 -19          7.17       -172.07       419.98 o                         
  10   5 -19      15247.60      15862.85      1738.77 o                         
  11   5 -19       2214.51       1411.62       702.98 o                         
  12   5 -19       3167.62       3577.15       863.72 o                         
  13   5 -19        841.92       1018.81       607.89 o                         
  14   5 -19      11473.69      13669.01      1422.94 o                         
  15   5 -19       1167.34       1679.90       496.95 o                         
  16   5 -19       2321.39       3341.69       589.78 o                         
   1   6 -19       2294.01       1853.54      1002.96 o                         
   2   6 -19         37.35       1189.98       395.96 o                         
   3   6 -19       2931.71       2469.35       452.76 o                         
   4   6 -19         51.37        917.27       439.22 o                         
   5   6 -19        742.50        207.16       307.91 o                         
   6   6 -19       1680.57       2334.20       717.69 o                         
   7   6 -19       1820.21       1628.96       631.66 o                         
   8   6 -19       4842.06       4728.40       983.72 o                         
   9   6 -19         24.87       -448.28       563.74 o                         
  10   6 -19       3757.95       4247.30       915.80 o                         
  11   6 -19        712.57        571.66       459.60 o                         
  12   6 -19       8921.03      10244.68      1239.55 o                         
  13   6 -19        787.89       1008.62       448.28 o                         
  14   6 -19       2334.05       3314.52       626.00 o                         
  15   6 -19        291.94        224.14       220.74 o                         
   1   7 -19       7924.07       7136.16       773.70 o                         
   2   7 -19        148.11        488.91       325.78 o                         
   3   7 -19       4224.97       3895.40       577.61 o                         
   4   7 -19         18.88       1207.85       661.09 o                         
   5   7 -19       3993.46       3486.59       798.07 o                         
   6   7 -19        507.48       1627.83       639.59 o                         
   7   7 -19        455.06        443.75       407.52 o                         
   8   7 -19        128.98        774.29       465.26 o                         
   9   7 -19       1434.47       1562.17       570.53 o                         
  10   7 -19       2470.04       2706.63       604.49 o                         
  11   7 -19       4720.56       5074.80       819.57 o                         
  12   7 -19        785.80       1254.27       404.13 o                         
  13   7 -19       3094.62       3603.19       562.61 o                         
   1   8 -19       7385.78       8204.81       780.74 o                         
   2   8 -19          7.52       -108.67       313.57 o                         
   3   8 -19       6354.68       7632.01      1090.12 o                         
   4   8 -19        316.74       1386.71       500.35 o                         
   5   8 -19       4540.04       5113.29       907.87 o                         
   6   8 -19          8.88        511.67       330.55 o                         
   7   8 -19       1792.49       1671.98       503.74 o                         
   8   8 -19        483.42        949.76       460.73 o                         
   9   8 -19       3504.50       3499.04       657.70 o                         
  10   8 -19         49.42        107.54       182.25 o                         
  11   8 -19        940.95       1275.77       343.00 o                         
   2   9 -19         27.52        -97.35       244.51 o                         
   3   9 -19       1626.49       1693.49       447.14 o                         
   4   9 -19         15.40         93.96       213.95 o                         
   5   9 -19       1601.41       1791.97       446.01 o                         
   6   9 -19        255.56        640.72       298.85 o                         
   7   9 -19       3208.77       3408.48       512.80 o                         
   0   0 -18      60136.67      58986.74      3625.83 o                         
   2   0 -18     580893.48     592914.79     18159.69 o                         
  14   0 -18      60309.07      69512.17      3714.12 o                         
  16   0 -18       3951.20       4507.66       898.82 o                         
  18   0 -18       8601.23       9525.86      1075.41 o                         
   0   1 -18     724396.42     715699.11     19981.10 o                         
   1   1 -18      23217.12      23879.59      2286.66 o                         
   2   1 -18      16799.55      16321.80      1266.97 o                         
   3   1 -18     110130.01     106263.98      5545.71 o                         
  11   1 -18      20324.86      19424.15      1703.67 o                         
  12   1 -18      58927.66      68029.23      3571.49 o                         
  13   1 -18       1414.73       2319.49       696.19 o                         
  14   1 -18       4691.25       7306.61       841.26 o                         
  15   1 -18       5623.76       6020.87       741.50 o                         
  16   1 -18      23683.95      24594.75      1406.42 o                         
  17   1 -18       1082.66        650.94       264.77 o                         
  18   1 -18       3930.95       3793.48       475.47 o                         
  19   1 -18       2872.94       2117.76       449.41 o                         
   1   2 -18      37517.07      22841.92      9226.44 o                         
   2   2 -18      48568.23      51602.65      3671.11 o                         
   3   2 -18      58443.60      46452.02      2083.15 o                         
   4   2 -18       2018.91       1708.20       483.37 o                         
   9   2 -18      52830.25      53459.14      2828.89 o                         
  10   2 -18      28488.18      32889.90      1969.70 o                         
  11   2 -18       9362.18       9562.08      1202.19 o                         
  12   2 -18       3084.09       3334.90       775.43 o                         
  13   2 -18      48372.18      54004.77      3159.44 o                         
  14   2 -18       4565.81       5986.07      1050.50 o                         
  15   2 -18       3104.81       3789.09       604.34 o                         
  16   2 -18       4377.08       4267.86       560.83 o                         
  17   2 -18      12757.26      12343.68       889.30 o                         
  18   2 -18       8916.39       7927.23       694.20 o                         
  19   2 -18       3083.21       2596.30       343.06 o                         
   1   3 -18      95877.16      87212.26      5242.34 o                         
   2   3 -18       9246.33      10722.39      1714.99 o                         
   3   3 -18      21287.95      26320.35      2699.84 o                         
   9   3 -18      11609.74      14025.60      1319.92 o                         
  10   3 -18        525.83        738.07       422.24 o                         
  11   3 -18      53249.65      47437.98      2823.23 o                         
  12   3 -18       2315.29       2507.40       684.87 o                         
  13   3 -18        856.77       3123.21       751.65 o                         
  14   3 -18        510.27        356.58       259.23 o                         
  15   3 -18      40377.83      44389.47      1604.33 o                         
  16   3 -18        116.40        -25.74       286.63 o                         
  17   3 -18       2273.49       3343.32       539.65 o                         
  18   3 -18       1590.54       1679.42       227.80 o                         
   0   4 -18       5590.03       7097.70      1518.02 o                         
   1   4 -18      20108.10      19260.01      2522.12 o                         
   2   4 -18      32488.18      32844.12      3228.49 o                         
   3   4 -18      26569.44      24014.45      2715.69 o                         
   6   4 -18       8826.72       9520.20      1206.72 o                         
   7   4 -18      17297.55      19254.35      1812.35 o                         
   8   4 -18       1633.32       1539.53       549.02 o                         
   9   4 -18      23143.60      18773.24      1913.10 o                         
  10   4 -18      22387.76      24306.50      2191.57 o                         
  11   4 -18       3552.15       5596.16       709.59 o                         
  12   4 -18        117.88        967.29       652.60 o                         
  13   4 -18      23355.35      22236.43      1794.23 o                         
  14   4 -18       5919.26       6903.08       631.04 o                         
  15   4 -18       1856.36       2807.06       379.67 o                         
  16   4 -18        402.56        975.94       290.12 o                         
  17   4 -18      13482.43      11338.62       703.00 o                         
   0   5 -18      98553.76      93517.36      8638.93 o                         
   1   5 -18       8732.60       8619.14       742.82 o                         
   2   5 -18       3520.26       3019.60       439.54 o                         
   3   5 -18      13298.17      12025.44       888.21 o                         
   4   5 -18      46879.76      46007.66      1836.59 o                         
   5   5 -18       7893.37       6523.77      1066.35 o                         
   6   5 -18       2021.34       2561.74       747.13 o                         
   7   5 -18       2759.07       1876.87       590.91 o                         
   8   5 -18      39677.20      40958.36      2820.97 o                         
   9   5 -18       1447.43       2519.85       782.22 o                         
  10   5 -18       6700.16       9093.43      1297.28 o                         
  11   5 -18       2683.16       2856.06       791.27 o                         
  12   5 -18      19820.45      22256.44      2016.11 o                         
  13   5 -18       2392.03       3041.71       774.29 o                         
  14   5 -18        474.72       1806.69       588.64 o                         
  15   5 -18       1721.85       1587.08       487.90 o                         
  16   5 -18      20750.88      22239.46      1496.52 o                         
   0   6 -18       7446.65       6580.37       982.58 o                         
   1   6 -18        564.87       1308.83       369.29 o                         
   2   6 -18      70964.27      70930.69      2524.99 o                         
   3   6 -18        712.17        447.66       251.77 o                         
   4   6 -18       4603.41       5245.85       702.98 o                         
   5   6 -18        311.29       -373.56       470.92 o                         
   6   6 -18      29803.65      31721.17      2408.92 o                         
   7   6 -18        508.86        632.79       440.35 o                         
   8   6 -18        762.52        141.50       359.98 o                         
   9   6 -18        126.52         87.16       354.32 o                         
  10   6 -18      20954.92      21464.03      1934.60 o                         
  11   6 -18       1824.26       2532.30       738.07 o                         
  12   6 -18        956.63       2219.87       661.09 o                         
  13   6 -18       1278.57       1318.79       520.72 o                         
  14   6 -18      22367.74      22119.46      1576.89 o                         
  15   6 -18        277.00          7.92       211.69 o                         
   0   7 -18      25593.24      26219.60      2082.90 o                         
   1   7 -18       2966.13       2222.55       511.85 o                         
   2   7 -18       4100.75       3813.13       591.65 o                         
   3   7 -18       4176.25       2996.07       529.96 o                         
   4   7 -18      25535.35      28001.38      2211.95 o                         
   5   7 -18       1622.72       1755.75       656.57 o                         
   6   7 -18        274.78       -233.19       431.30 o                         
   7   7 -18       1162.71        773.16       605.62 o                         
   8   7 -18       9663.32       8895.33      1180.69 o                         
   9   7 -18        809.22        741.47       427.90 o                         
  10   7 -18        700.23        662.23       330.55 o                         
  11   7 -18       6923.18       6160.39       906.74 o                         
  12   7 -18       9684.44      10448.45      1039.18 o                         
  13   7 -18        404.26        645.25       294.32 o                         
   0   8 -18        987.54        415.45       330.55 o                         
   1   8 -18       6305.92       7780.41       779.46 o                         
   2   8 -18       3023.45       3195.66       708.64 o                         
   3   8 -18       2448.78       3390.37       798.07 o                         
   4   8 -18        569.16        322.62       323.75 o                         
   5   8 -18       6962.56       6987.89      1050.50 o                         
   6   8 -18       3414.14       4366.16       796.93 o                         
   7   8 -18        556.67        650.91       401.86 o                         
   8   8 -18        474.49        699.58       347.53 o                         
   9   8 -18       5996.69       4761.23       761.84 o                         
  10   8 -18       1372.45       1435.39       423.37 o                         
  11   8 -18        145.63        741.47       294.32 o                         
   2   9 -18        135.14        275.08       302.25 o                         
   3   9 -18       2429.05       2363.64       533.18 o                         
   4   9 -18        205.22        286.40       262.63 o                         
   5   9 -18        985.31       1481.80       415.45 o                         
   6   9 -18        177.60        371.30       232.06 o                         
   7   9 -18       4394.25       3690.35       546.76 o                         
   2   0 -17       3220.62       5897.77      1319.92 o                         
  14   0 -17      20751.99      27703.66      2250.43 o                         
  16   0 -17      16823.15      16658.65      1661.79 o                         
  18   0 -17      29301.59      24043.88      1720.65 o                         
   1   1 -17      97893.89      84378.41      3149.67 o                         
   2   1 -17      27446.00      31006.03      1747.45 o                         
   3   1 -17      47793.23      48214.54      3431.12 o                         
  11   1 -17      14255.87      16655.25      1563.30 o                         
  12   1 -17      31467.07      35550.75      2491.55 o                         
  13   1 -17       6216.83       7387.49      1105.97 o                         
  14   1 -17      25865.43      26257.29      1514.90 o                         
  15   1 -17       1074.30        824.97       365.22 o                         
  16   1 -17      17584.34      19230.70      1835.55 o                         
  17   1 -17       2183.97       1177.32       859.20 o                         
  18   1 -17       6563.93       5242.97       562.08 o                         
  19   1 -17       2263.99       1709.75       305.87 o                         
   1   2 -17      80733.63      57032.19      9506.05 o                         
   2   2 -17      12535.22      14232.75      1823.67 o                         
   3   2 -17      57285.76      48200.99      2055.84 o                         
   4   2 -17        397.01        350.92       236.59 o                         
  10   2 -17      15162.97      16298.56      1018.52 o                         
  11   2 -17      37392.19      44331.75      2678.33 o                         
  12   2 -17       1724.98       2163.27       609.02 o                         
  13   2 -17      12452.02      14257.66      1624.43 o                         
  14   2 -17       1744.48       2535.10       516.18 o                         
  15   2 -17      15841.44      17073.17      1323.88 o                         
  16   2 -17       4321.93       3900.65       689.39 o                         
  17   2 -17       2812.57       2835.65       646.94 o                         
  18   2 -17       2012.85       2722.09       318.97 o                         
  19   2 -17       6873.64       5266.17       473.82 o                         
   1   3 -17      86899.55      74353.77      4711.42 o                         
   2   3 -17       3186.14       3831.85      1021.07 o                         
   3   3 -17      51641.54      45763.74      3529.61 o                         
   9   3 -17      71373.35      73451.56      3428.86 o                         
  10   3 -17        496.37        518.46       384.88 o                         
  11   3 -17      18993.98      20113.54      1786.31 o                         
  12   3 -17       2222.48       2636.45       664.49 o                         
  13   3 -17      22939.44      20857.27      1890.46 o                         
  14   3 -17       2406.70       1752.35       560.34 o                         
  15   3 -17      10237.52      13658.58      1031.77 o                         
  16   3 -17         24.24        -49.34       182.08 o                         
  17   3 -17      14150.88      13747.09       724.89 o                         
  18   3 -17        351.06        513.91       180.06 o                         
   1   4 -17      25017.26      23725.78      2751.91 o                         
   2   4 -17        199.96       1205.59       718.83 o                         
   3   4 -17      48384.79      47852.30      3810.34 o                         
   6   4 -17      11122.29      11231.80      1267.85 o                         
   7   4 -17      41746.03      37480.83      2542.49 o                         
   8   4 -17       5837.07       7472.39      1160.31 o                         
   9   4 -17       6971.00       7971.61      1347.09 o                         
  10   4 -17      10118.45      10308.71       913.18 o                         
  11   4 -17      14568.34      13601.10      1090.58 o                         
  12   4 -17       3222.23       4888.90       659.67 o                         
  13   4 -17       5603.16       5416.07       726.49 o                         
  14   4 -17       9592.65      10381.79       717.10 o                         
  15   4 -17      11620.67      10181.89       673.68 o                         
  16   4 -17       2364.59       2893.99       428.30 o                         
  17   4 -17       2510.16       2195.77       623.74 o                         
   1   5 -17      13356.03      11320.45       839.38 o                         
   2   5 -17       1865.51       2525.58       395.09 o                         
   3   5 -17       9975.28       8990.57       771.98 o                         
   4   5 -17       2532.64       3195.12       629.96 o                         
   5   5 -17       8615.50       6715.08      1051.64 o                         
   6   5 -17        390.52        813.91       476.58 o                         
   7   5 -17       1349.21        586.38       447.14 o                         
   8   5 -17      11358.34      11879.31      1482.93 o                         
   9   5 -17       2448.58       1441.05       635.06 o                         
  10   5 -17       6184.92       7470.13      1227.10 o                         
  11   5 -17       1701.94       2624.00       736.94 o                         
  12   5 -17      14859.63      14748.95      1650.47 o                         
  13   5 -17       3480.56       3559.04       847.87 o                         
  14   5 -17       4147.15       4619.73       898.82 o                         
  15   5 -17        401.74        661.09       340.73 o                         
  16   5 -17      10411.66      10651.08      1022.20 o                         
   1   6 -17        893.13       1203.09       369.59 o                         
   2   6 -17       6930.44       6649.05       729.56 o                         
   3   6 -17        842.80        410.20       461.86 o                         
   4   6 -17        395.88        949.93       380.71 o                         
   5   6 -17        282.81        190.18       316.96 o                         
   6   6 -17       1006.08       2696.45       799.20 o                         
   7   6 -17        540.13         58.86       336.21 o                         
   8   6 -17        749.40       1074.28       550.16 o                         
   9   6 -17        224.24        172.07       436.96 o                         
  10   6 -17      15021.75      14615.37      1609.72 o                         
  11   6 -17        431.29        236.59       453.94 o                         
  12   6 -17       9105.46       9677.55      1222.57 o                         
  13   6 -17        537.71        944.10       429.03 o                         
  14   6 -17       4526.11       5648.73       811.65 o                         
  15   6 -17        266.03        232.06       184.52 o                         
   1   7 -17       4483.02       4819.93       659.97 o                         
   2   7 -17         46.84        194.99       321.15 o                         
   3   7 -17       5921.79       4494.78       635.60 o                         
   4   7 -17       1115.60       3119.82       791.27 o                         
   5   7 -17       3338.15       2261.75       755.05 o                         
   6   7 -17       2252.45       2268.55       693.92 o                         
   7   7 -17       1956.06       1799.89       576.19 o                         
   8   7 -17       2672.77       2880.96       721.09 o                         
   9   7 -17       1905.23       1340.30       510.54 o                         
  10   7 -17       1259.15       1720.65       566.00 o                         
  11   7 -17       2606.33       2516.46       610.15 o                         
  12   7 -17       2428.64       2923.98       597.70 o                         
  13   7 -17       2887.44       3031.52       535.44 o                         
   1   8 -17       4112.75       4658.35       617.63 o                         
   2   8 -17         11.63         62.26       306.77 o                         
   3   8 -17       3925.71       4605.01       902.21 o                         
   4   8 -17         24.17       -161.88       326.02 o                         
   5   8 -17       5761.77       6924.50      1041.45 o                         
   6   8 -17       1084.73       1748.95       537.70 o                         
   7   8 -17       1930.24       1427.46       495.82 o                         
   8   8 -17         72.43         79.24       288.66 o                         
   9   8 -17       1997.15       1978.75       545.63 o                         
  10   8 -17        221.47        594.30       318.09 o                         
  11   8 -17       3930.73       3848.83       556.95 o                         
   2   9 -17         18.21       -335.07       335.07 o                         
   3   9 -17       2226.77       2715.69       597.70 o                         
   4   9 -17        142.39        364.51       269.42 o                         
   5   9 -17       2220.73       2197.23       491.29 o                         
   6   9 -17        175.03         30.56       237.72 o                         
   7   9 -17       1314.37       1872.34       438.09 o                         
   0   0 -16    1047872.64    1061939.09     29111.88 o                         
   2   0 -16       1187.83       2530.04       803.73 o                         
  14   0 -16       1780.40       3340.56       930.51 o                         
  16   0 -16      26880.10      28943.21      2202.89 o                         
  18   0 -16       2188.15       3488.85       691.66 o                         
   0   1 -16      64063.45      64960.36      3488.85 o                         
   1   1 -16      60610.19      55084.36      2372.36 o                         
   2   1 -16     227605.04     231841.66      5895.49 o                         
   3   1 -16      44631.63      44377.03      3216.04 o                         
  11   1 -16       3295.84       6094.74       957.68 o                         
  12   1 -16       4909.00       6241.90      1092.39 o                         
  13   1 -16      27650.26      29891.84      2248.17 o                         
  14   1 -16      51202.20      55463.74      2734.37 o                         
  15   1 -16       1613.59       1674.60       461.46 o                         
  16   1 -16       2376.59       3333.58       583.53 o                         
  17   1 -16       7851.60       6181.90       788.44 o                         
  18   1 -16       8243.05       7747.48       668.48 o                         
  19   1 -16       2553.16       2211.57       546.19 o                         
   1   2 -16      59120.98      56942.33      3708.46 o                         
   2   2 -16       3186.84       4333.33      1014.28 o                         
   3   2 -16      26055.89      22001.37      2584.94 o                         
   4   2 -16      24095.10      23725.78      1593.87 o                         
  10   2 -16       3714.86       3932.60       731.28 o                         
  11   2 -16      65431.53      68056.40      3432.25 o                         
  12   2 -16      34999.98      34031.60      2362.50 o                         
  13   2 -16       2997.10       6361.89      1104.84 o                         
  14   2 -16       8362.22       8923.63       850.36 o                         
  15   2 -16      34015.95      39719.63      2125.91 o                         
  16   2 -16      16301.99      15477.41      1062.14 o                         
  17   2 -16       2291.04       2409.00       446.39 o                         
  18   2 -16       4341.48       5110.08       422.54 o                         
  19   2 -16      10570.33       8349.23       673.55 o                         
   1   3 -16      54683.68      43883.73      2082.66 o                         
   2   3 -16        377.67       -451.67       451.67 o                         
   3   3 -16      60453.81      55652.97      3863.55 o                         
   9   3 -16     102346.52     103501.88      4268.81 o                         
  10   3 -16       1108.54       2310.43       633.93 o                         
  11   3 -16       9788.65      18329.50      1665.19 o                         
  12   3 -16        709.50        290.93       329.41 o                         
  13   3 -16      42018.36      48915.26      2954.54 o                         
  14   3 -16        560.63        592.43       346.96 o                         
  15   3 -16       1411.46       4488.19       597.95 o                         
  16   3 -16        787.73        561.26       196.97 o                         
  17   3 -16      20238.75      20640.40       901.76 o                         
  18   3 -16        530.45        605.33       207.11 o                         
   1   4 -16      30123.96      29886.18      3023.60 o                         
   2   4 -16        269.31        609.02       414.32 o                         
   3   4 -16      42270.71      37022.37      3223.96 o                         
   6   4 -16       3914.09       4284.66       802.59 o                         
   7   4 -16      42743.60      41133.82      2673.81 o                         
   8   4 -16      19561.37      20322.96      1868.95 o                         
   9   4 -16      14929.11      16254.52      1769.33 o                         
  10   4 -16        948.29        487.52       269.33 o                         
  11   4 -16      21000.53      18582.58      1270.77 o                         
  12   4 -16       7327.47       8581.84      1053.33 o                         
  13   4 -16       1954.03       3433.25       610.52 o                         
  14   4 -16        138.18        542.50       242.18 o                         
  15   4 -16      21626.55      21971.98      1269.59 o                         
  16   4 -16       7655.48       6793.66       731.84 o                         
  17   4 -16       2303.07       2011.47       327.93 o                         
  18   4 -16         81.14        405.26       237.72 o                         
   0   5 -16       2663.78       1988.94       539.97 o                         
   1   5 -16      13331.97      12616.39       897.20 o                         
   2   5 -16      40702.00      35772.66      1543.93 o                         
   3   5 -16       9569.34       9120.50       769.44 o                         
   4   5 -16       7907.08       7971.94       726.00 o                         
   5   5 -16      14140.23      12106.84      1374.26 o                         
   6   5 -16      44541.55      43958.19      2796.06 o                         
   7   5 -16       7517.96       6592.82      1110.50 o                         
   8   5 -16       3133.47       2799.46       804.86 o                         
   9   5 -16       3192.00       2210.81       704.11 o                         
  10   5 -16      29779.80      29100.56      2379.48 o                         
  11   5 -16       1644.39       2694.18       854.67 o                         
  12   5 -16         89.66        236.59       506.01 o                         
  13   5 -16       8815.05       6982.23      1142.20 o                         
  14   5 -16      16372.97      16915.62      1609.72 o                         
  15   5 -16       1451.49       1082.20       430.16 o                         
  16   5 -16        780.49       1437.65       426.77 o                         
   0   6 -16      77363.61      75767.65      3710.73 o                         
   1   6 -16       1247.17       1026.43       325.64 o                         
   2   6 -16      12062.68      11764.77       934.70 o                         
   3   6 -16       1741.32       1700.56       413.60 o                         
   4   6 -16      58442.66      56537.41      2228.44 o                         
   5   6 -16       2098.40       1692.35       639.59 o                         
   6   6 -16       3384.77       2536.83       702.98 o                         
   7   6 -16        877.28        726.75       527.52 o                         
   8   6 -16      19376.74      18564.95      1840.65 o                         
   9   6 -16       1845.35       1304.07       558.08 o                         
  10   6 -16       1677.91       1676.51       675.81 o                         
  11   6 -16        518.25        426.77       436.96 o                         
  12   6 -16      23687.33      24140.10      1943.66 o                         
  13   6 -16        279.93        820.71       384.88 o                         
  14   6 -16        689.84        650.91       319.23 o                         
  15   6 -16        400.55        775.43       298.85 o                         
   0   7 -16       3383.36       3881.66       856.93 o                         
   1   7 -16       1843.30       1562.87       406.96 o                         
   2   7 -16      20627.77      21098.61      1325.38 o                         
   3   7 -16       1980.12       1551.81       431.00 o                         
   4   7 -16        936.30       1057.30       626.00 o                         
   5   7 -16       3373.82       3022.46       852.40 o                         
   6   7 -16      16375.82      15356.84      1650.47 o                         
   7   7 -16        385.69        577.32       477.71 o                         
   8   7 -16        875.06        961.08       534.31 o                         
   9   7 -16       2438.61       1934.60       648.64 o                         
  10   7 -16       7204.32       7855.01      1058.43 o                         
  11   7 -16        311.24        538.84       396.20 o                         
  12   7 -16        377.91         -9.06       241.12 o                         
  13   7 -16       5674.80       4556.34       639.59 o                         
   0   8 -16       3777.14       3932.60       769.77 o                         
   1   8 -16       2281.23       2745.56       502.82 o                         
   2   8 -16        651.18        923.72       452.80 o                         
   3   8 -16       4301.34       4447.66       882.97 o                         
   4   8 -16       2288.66       3092.65       682.60 o                         
   5   8 -16       1669.69       1501.04       640.72 o                         
   6   8 -16        614.59        869.38       465.26 o                         
   7   8 -16       3187.12       2464.38       646.38 o                         
   8   8 -16       5075.69       5811.74       839.95 o                         
   9   8 -16         83.36        664.49       376.96 o                         
  10   8 -16        216.02        136.97       225.27 o                         
  11   8 -16       8468.64       7474.66       774.29 o                         
   2   9 -16         64.79        -12.45       246.78 o                         
   3   9 -16       2156.47       1693.49       515.06 o                         
   4   9 -16        178.94        382.62       321.49 o                         
   5   9 -16       3703.78       3535.27       629.40 o                         
   6   9 -16          7.94       -230.93       230.93 o                         
   7   9 -16        913.86        833.16       330.55 o                         
   2   0 -15       1386.54       1330.11       489.03 o                         
  14   0 -15      22322.72      19861.10      1863.29 o                         
  16   0 -15      29822.09      33213.15      2356.84 o                         
  18   0 -15       8625.61       7944.44       967.87 o                         
   1   1 -15      13747.13      12985.76      1084.53 o                         
   2   1 -15      11066.92       8752.47       843.44 o                         
   3   1 -15      70715.29      68967.67      3993.73 o                         
   4   1 -15       3360.77       4079.76       345.26 o                         
   5   1 -15      52660.83      43749.90      1841.78 o                         
   6   1 -15       1195.49       1318.79       337.34 o                         
  11   1 -15       7843.13       9970.74      1173.89 o                         
  12   1 -15      43575.79      44605.70      2814.18 o                         
  13   1 -15      16173.04      18752.87      1776.12 o                         
  14   1 -15      11118.48      15777.96      1209.88 o                         
  15   1 -15       8702.32       9599.48       995.04 o                         
  16   1 -15      14478.60      14113.87      1056.19 o                         
  17   1 -15       3002.97       2780.09       476.92 o                         
  18   1 -15      15016.90      13239.56       874.08 o                         
  19   1 -15       3665.10       2856.33       372.56 o                         
   1   2 -15      39335.58      37326.88      2865.12 o                         
   2   2 -15      24414.95      26968.99      2394.20 o                         
   3   2 -15      48804.79      40592.07      1696.49 o                         
   4   2 -15        106.59        212.82       252.44 o                         
  10   2 -15       2885.04       4353.71       779.95 o                         
  11   2 -15      19808.89      27313.12      2042.14 o                         
  12   2 -15      11779.47      15660.22      1591.61 o                         
  13   2 -15      24376.01      27383.31      2158.74 o                         
  14   2 -15       6229.77       7489.68      1349.36 o                         
  15   2 -15       8447.06      11432.24      1001.89 o                         
  16   2 -15       5455.96       6358.22       699.10 o                         
  17   2 -15      10755.35      10896.11       850.81 o                         
  18   2 -15       2441.35       1539.80       250.58 o                         
  19   2 -15       2614.30       2511.12       262.00 o                         
   1   3 -15      48088.81      37940.67      1651.54 o                         
   2   3 -15        393.81        802.14       272.84 o                         
   3   3 -15      73477.35      69380.46      2801.72 o                         
   4   3 -15        201.90        -80.37       457.33 o                         
   9   3 -15      31014.10      42643.92      2456.46 o                         
  10   3 -15      10571.22      10114.50      1147.86 o                         
  11   3 -15      43540.70      46302.58      2755.31 o                         
  12   3 -15       1012.48       1208.99       515.06 o                         
  13   3 -15      11503.70      14062.95      1556.51 o                         
  14   3 -15       1694.46       1730.10       946.36 o                         
  15   3 -15      21083.70      21804.22      1295.16 o                         
  16   3 -15       1095.15        665.29       223.43 o                         
  17   3 -15       3487.74       4000.13       418.42 o                         
  18   3 -15       1822.24       1307.73       265.18 o                         
   1   4 -15      40212.10      34130.08      3180.95 o                         
   2   4 -15       6326.90       6158.13      1323.32 o                         
   3   4 -15      15485.44      12880.37      2163.27 o                         
   6   4 -15       1174.51       1198.80       538.84 o                         
   7   4 -15      21244.30      21449.31      1864.42 o                         
   8   4 -15      23558.20      21647.41      1943.66 o                         
   9   4 -15      27256.29      24957.41      2223.27 o                         
  10   4 -15       3968.87       4680.80       643.89 o                         
  11   4 -15       6622.06       6797.64       781.97 o                         
  12   4 -15       8578.15       9161.51       889.92 o                         
  13   4 -15      14499.92      14178.77      1224.27 o                         
  14   4 -15       4224.86       4962.57       502.24 o                         
  15   4 -15       4670.46       6039.28       541.55 o                         
  16   4 -15      10663.91      11274.74      1108.24 o                         
  17   4 -15       6628.03       6506.73       569.97 o                         
  18   4 -15        472.13        759.58       276.21 o                         
   1   5 -15       9864.49       8259.39       720.87 o                         
   2   5 -15       1341.03       1567.34       556.95 o                         
   3   5 -15      18983.61      15831.44      1019.58 o                         
   4   5 -15       7460.41       7041.27       669.52 o                         
   5   5 -15      11686.53      10167.71      1248.61 o                         
   6   5 -15       5051.07       5417.80       961.08 o                         
   7   5 -15       2137.89       2631.92       748.26 o                         
   8   5 -15       4077.06       4516.72       952.02 o                         
   9   5 -15       1196.29        204.89       381.49 o                         
  10   5 -15      10949.35       9831.50      1381.05 o                         
  11   5 -15       5535.59       4468.04      1039.18 o                         
  12   5 -15       7884.41       8544.41      1289.36 o                         
  13   5 -15       4566.90       5011.41       974.66 o                         
  14   5 -15      15588.12      18150.64      1671.98 o                         
  15   5 -15       1674.15       1558.78       510.54 o                         
  16   5 -15       2515.44       3401.69       594.30 o                         
  17   5 -15        606.29        572.80       241.12 o                         
   1   6 -15       3876.43       3381.41       539.52 o                         
   2   6 -15        973.50       1912.44       440.26 o                         
   3   6 -15         26.47         34.88       206.87 o                         
   4   6 -15       1401.13       1841.83       485.06 o                         
   5   6 -15       1955.41       1333.51       571.66 o                         
   6   6 -15        284.51       1041.45       498.08 o                         
   7   6 -15       1268.73       1477.27       585.25 o                         
   8   6 -15       2921.11       2562.87       749.39 o                         
   9   6 -15        906.60        598.83       444.88 o                         
  10   6 -15      13848.15      12760.01      1506.70 o                         
  11   6 -15        521.86        834.29       503.74 o                         
  12   6 -15      10772.66       9294.93      1244.08 o                         
  13   6 -15         19.70        294.32       337.34 o                         
  14   6 -15       4206.85       5027.25       755.05 o                         
  15   6 -15          5.39       -285.27       285.27 o                         
   1   7 -15       3700.04       2587.39       482.48 o                         
   2   7 -15        855.64       1451.34       426.13 o                         
   3   7 -15       2352.31       1870.49       430.01 o                         
   4   7 -15        469.16        386.02       493.56 o                         
   5   7 -15       4582.04       3593.00       846.74 o                         
   6   7 -15       2035.62       2456.46       742.60 o                         
   7   7 -15        639.67        631.66       352.05 o                         
   8   7 -15        644.66        298.85       321.49 o                         
   9   7 -15       1664.31       1079.94       493.56 o                         
  10   7 -15       3752.09       3248.87       698.45 o                         
  11   7 -15       1608.74        916.93       472.05 o                         
  12   7 -15       2939.55       3639.41       645.25 o                         
  13   7 -15       2658.29       2619.47       528.65 o                         
   1   8 -15       3106.70       3068.97       517.15 o                         
   2   8 -15        750.55       1751.22       584.12 o                         
   3   8 -15       2600.49       3062.09       800.33 o                         
   4   8 -15        752.83        783.35       464.12 o                         
   5   8 -15       3931.86       3769.59       800.33 o                         
   6   8 -15        110.06        691.66       398.47 o                         
   7   8 -15       3504.50       2863.98       650.91 o                         
   8   8 -15       1550.28       2369.30       596.57 o                         
   9   8 -15       2193.51       1040.32       433.56 o                         
  10   8 -15         79.46        221.87       238.85 o                         
  11   8 -15       3583.47       3709.59       566.00 o                         
   2   9 -15         79.38       -194.71       296.59 o                         
   3   9 -15       3380.49       3379.05       666.75 o                         
   4   9 -15        120.73        433.56       253.57 o                         
   5   9 -15       1774.74       1966.30       503.74 o                         
   6   9 -15         22.95         14.72       210.55 o                         
   7   9 -15       2362.21       2700.97       493.56 o                         
   0   0 -14       4221.63       3253.39       752.79 o                         
   2   0 -14      14748.25      19786.39      1864.42 o                         
  12   0 -14       2811.81       4841.60       954.28 o                         
  14   0 -14      90946.10     108449.89      4816.70 o                         
  16   0 -14       4159.33       5251.39      1108.24 o                         
  18   0 -14      12245.90      10338.64      1133.14 o                         
   0   1 -14      92082.37      91565.97      4048.07 o                         
   1   1 -14       7430.39       7923.51       822.37 o                         
   2   1 -14       2854.20       2689.89       462.09 o                         
   3   1 -14      48829.55      49355.61      3216.04 o                         
   4   1 -14     198464.28     208936.09      5910.22 o                         
   5   1 -14      28753.58      23645.41      1358.41 o                         
   6   1 -14      16421.58      18197.05      1333.51 o                         
  11   1 -14      40314.18      40679.89      2533.44 o                         
  12   1 -14      90509.31      96566.06      4371.82 o                         
  13   1 -14       2430.54       5336.29      1040.32 o                         
  14   1 -14       1353.04       2704.71       565.42 o                         
  15   1 -14      22028.86      24825.42      1890.46 o                         
  16   1 -14      38967.50      42999.71      1913.44 o                         
  17   1 -14       1633.30       1615.67       395.20 o                         
  18   1 -14       1338.49       2328.78       414.23 o                         
  19   1 -14       8010.41       6155.19       527.77 o                         
   0   2 -14      27457.20      26417.70      1291.62 o                         
   1   2 -14      41223.99      33276.00      1978.75 o                         
   2   2 -14      62230.23      70871.88      7062.04 o                         
   3   2 -14      56821.61      45522.62      3143.59 o                         
   4   2 -14       1066.43        446.01       258.10 o                         
  10   2 -14      34520.63      44674.75      2535.70 o                         
  11   2 -14       3601.56       6195.49       991.64 o                         
  12   2 -14       5546.16       7775.77      1105.97 o                         
  13   2 -14      44477.06      48755.64      2961.34 o                         
  14   2 -14       9548.34       8966.45       870.39 o                         
  15   2 -14       1753.03       3785.50       609.87 o                         
  16   2 -14       1634.97       1483.83       382.66 o                         
  17   2 -14      20005.31      19952.53      1153.76 o                         
  18   2 -14       6872.65       5891.27       557.02 o                         
  19   2 -14       2858.19       2645.23       269.24 o                         
   0   3 -14        658.92        202.63       232.06 o                         
   1   3 -14      84394.26      66408.32      2565.95 o                         
   2   3 -14       6497.89       7022.39       722.51 o                         
   3   3 -14      56846.00      52169.34      2626.26 o                         
   4   3 -14       3725.49       5601.18       972.40 o                         
   9   3 -14      26624.50      25270.98      1805.55 o                         
  10   3 -14        433.05        894.29       426.77 o                         
  11   3 -14      76840.89      79207.83      3783.18 o                         
  12   3 -14        227.31        250.17       259.23 o                         
  13   3 -14       4911.21       8255.74      1218.04 o                         
  14   3 -14       1133.41        942.68       310.34 o                         
  15   3 -14      32375.86      38734.90      1807.25 o                         
  16   3 -14       1731.57       1786.70       357.44 o                         
  17   3 -14       5320.75       6009.99       499.40 o                         
  18   3 -14        514.69         90.34       635.62 o                         
   1   4 -14      31951.55      29260.18      2879.83 o                         
   2   4 -14      85872.87      90109.29      3756.57 o                         
   3   4 -14      35096.94      30411.23      2848.14 o                         
   6   4 -14      31820.19      32410.56      2210.81 o                         
   7   4 -14      12435.13      11012.19      1364.07 o                         
   8   4 -14       4526.27       4633.31       889.76 o                         
   9   4 -14      45728.59      43631.42      1916.31 o                         
  10   4 -14      36852.55      35684.15      1742.95 o                         
  11   4 -14       6057.93       7618.57       831.07 o                         
  12   4 -14        794.49        674.39       305.44 o                         
  13   4 -14      24462.25      23367.64      1867.25 o                         
  14   4 -14        447.86       1068.15       285.26 o                         
  15   4 -14       2240.02       3454.16       564.01 o                         
  16   4 -14         46.56        643.51       291.66 o                         
  17   4 -14      13007.35      10919.12      1010.88 o                         
  18   4 -14       4316.49       3468.48       520.72 o                         
   0   5 -14     106730.59      92056.13      3876.00 o                         
   1   5 -14       4693.92       4253.19       517.67 o                         
   2   5 -14        129.21        185.56       217.35 o                         
   3   5 -14      23386.76      19646.47      1136.02 o                         
   4   5 -14      36943.14      36933.64      1621.32 o                         
   5   5 -14      15241.82      13363.37      1420.67 o                         
   6   5 -14      18419.56      16133.40      1615.38 o                         
   7   5 -14       3325.37       1699.15       618.08 o                         
   8   5 -14      35883.47      33878.78      2540.23 o                         
   9   5 -14       2154.76       3238.68       884.10 o                         
  10   5 -14        348.20       1045.98       571.66 o                         
  11   5 -14      15322.18      11817.05      1532.74 o                         
  12   5 -14       5972.39       6856.58      1177.29 o                         
  13   5 -14       1237.64       1959.51       682.60 o                         
  14   5 -14        671.84       1177.64       324.87 o                         
  15   5 -14       3350.43       2890.02       624.87 o                         
  16   5 -14       8790.66       8274.99       915.80 o                         
  17   5 -14         53.47        294.32       225.27 o                         
   0   6 -14      16742.45      15280.99      1522.55 o                         
   1   6 -14       6556.67       5372.29       672.70 o                         
   2   6 -14      80818.02      75978.52      2630.45 o                         
   3   6 -14        478.56        481.82       265.55 o                         
   4   6 -14       5899.87       4564.73       775.99 o                         
   5   6 -14        185.54        323.75       365.64 o                         
   6   6 -14      48214.91      40218.03      2757.57 o                         
   7   6 -14        796.29        345.26       353.19 o                         
   8   6 -14       4456.27       3201.32       825.23 o                         
   9   6 -14        159.90         26.04       455.07 o                         
  10   6 -14      26604.80      22889.23      2073.84 o                         
  11   6 -14        785.78         47.54       419.98 o                         
  12   6 -14        638.93       1273.51       527.52 o                         
  13   6 -14          0.25        -39.62       271.68 o                         
  14   6 -14      15435.54      14607.45      1290.49 o                         
  15   6 -14        675.55       1065.22       319.23 o                         
   0   7 -14      13035.37      13133.57      1465.95 o                         
   1   7 -14       2283.56       2221.85       586.38 o                         
   2   7 -14       3504.62       2953.24       506.51 o                         
   3   7 -14       2173.78       1993.22       476.59 o                         
   4   7 -14      24649.67      25549.45      2147.42 o                         
   5   7 -14        788.19        399.60       481.10 o                         
   6   7 -14       1822.49        929.38       578.46 o                         
   7   7 -14       1296.56       1077.67       513.93 o                         
   8   7 -14      11516.61      10591.08      1340.30 o                         
   9   7 -14         11.51       -297.72       401.86 o                         
  10   7 -14        864.08        680.34       406.39 o                         
  11   7 -14       3454.98       3117.55       654.30 o                         
  12   7 -14      11535.51      10991.81      1103.71 o                         
  13   7 -14        251.40        851.27       320.36 o                         
   0   8 -14        325.56        -33.96       367.90 o                         
   1   8 -14       2001.81       2720.23       515.69 o                         
   2   8 -14       2245.41       2177.99       629.40 o                         
   3   8 -14       1405.13       1553.12       586.38 o                         
   4   8 -14        778.43        870.52       468.65 o                         
   5   8 -14       5263.20       4009.58       849.01 o                         
   6   8 -14       4619.94       4514.45       853.54 o                         
   7   8 -14        918.35        676.94       408.66 o                         
   8   8 -14        243.19        199.23       305.64 o                         
   9   8 -14       2486.54       1808.95       465.26 o                         
  10   8 -14       2383.15       3038.31       575.06 o                         
  11   8 -14        267.17        323.75       262.63 o                         
   1   9 -14       2586.26       2929.64       662.23 o                         
   2   9 -14        356.00        390.54       270.55 o                         
   3   9 -14       2802.92       2788.14       612.42 o                         
   4   9 -14         89.45        232.06       218.48 o                         
   5   9 -14       1485.58       1888.19       530.91 o                         
   6   9 -14        846.14       1075.41       344.13 o                         
   7   9 -14       4591.69       4437.48       635.06 o                         
   8   9 -14        161.11        776.56       293.19 o                         
  12   0 -13      93801.53     105731.94      4576.71 o                         
  14   0 -13      41598.66      54903.58      3293.02 o                         
  16   0 -13       9036.48      11759.31      1401.43 o                         
  18   0 -13      40426.94      33378.43      2095.35 o                         
   1   1 -13      27322.90      21453.62      1276.82 o                         
   2   1 -13       1029.80        854.61       284.38 o                         
   4   1 -13       8287.18      10743.90       835.42 o                         
   5   1 -13      57503.99      48062.85      2243.64 o                         
   6   1 -13       7180.95       8441.39       938.44 o                         
   7   1 -13      18992.88      18159.69      1551.98 o                         
  10   1 -13      39995.21      42475.25      2433.82 o                         
  11   1 -13      27101.74      30933.29      2146.29 o                         
  12   1 -13      10935.18      24142.36      1958.38 o                         
  13   1 -13       7580.62       8164.58       844.08 o                         
  14   1 -13       8407.79       9372.42      1381.62 o                         
  15   1 -13       7098.08       8777.56       907.24 o                         
  16   1 -13      22711.13      25322.27      1442.61 o                         
  17   1 -13       3887.85       3559.28       838.82 o                         
  18   1 -13       6748.52       6528.40       981.45 o                         
  19   1 -13       2020.25       1844.99       320.92 o                         
   1   2 -13      62327.22      52463.54      2570.23 o                         
   2   2 -13        191.29        518.29       359.98 o                         
   3   2 -13      61559.37      56269.78      2090.27 o                         
   4   2 -13      11236.07       9803.20       789.01 o                         
   7   2 -13      69594.48      58990.14      3549.98 o                         
  10   2 -13      10277.52      13191.30      1284.83 o                         
  11   2 -13      28250.15      35506.60      2300.24 o                         
  12   2 -13       2156.51       2043.28       649.77 o                         
  13   2 -13      12612.53      16286.22      1748.95 o                         
  14   2 -13        747.52       1751.28       414.55 o                         
  15   2 -13      19265.41      21098.59      2076.67 o                         
  16   2 -13      11526.23      11897.80       923.67 o                         
  17   2 -13       4682.74       5820.32       637.43 o                         
  18   2 -13       2232.04       2232.65       295.72 o                         
  19   2 -13       7993.16       6619.13       477.00 o                         
   1   3 -13      50336.65      44245.55      2379.51 o                         
   2   3 -13        873.05       1318.93       833.16 o                         
   3   3 -13      23606.41      20663.81      1363.55 o                         
   4   3 -13       2330.46       3148.12       765.24 o                         
   5   3 -13     102464.75     107580.51      5206.11 o                         
   9   3 -13      61609.52      71436.58      3315.66 o                         
  10   3 -13       1382.91       1566.70       476.58 o                         
  11   3 -13      13866.21      20990.85      1784.05 o                         
  12   3 -13        912.70       1033.52       469.78 o                         
  13   3 -13      27297.77      31973.60      2309.30 o                         
  14   3 -13        333.05        611.53       558.65 o                         
  15   3 -13       7464.40       9241.12       841.67 o                         
  16   3 -13       1292.02       1588.91       311.74 o                         
  17   3 -13      17348.42      18808.97       865.51 o                         
  18   3 -13         14.11        431.00       202.13 o                         
   1   4 -13       2209.17       2554.10      1411.62 o                         
   2   4 -13       1263.32       1888.91       492.75 o                         
   3   4 -13      44418.24      39159.73      2361.96 o                         
   6   4 -13      17406.14      14602.92      1429.73 o                         
   7   4 -13      30867.87      24316.69      2005.92 o                         
   8   4 -13       7146.72       6696.97      1050.50 o                         
   9   4 -13      14581.99      15044.14      1388.41 o                         
  10   4 -13      12100.59      12567.85      1016.63 o                         
  11   4 -13      16224.74      16000.17      1344.83 o                         
  12   4 -13        583.57        730.92       300.55 o                         
  13   4 -13       7062.19       6402.84       775.23 o                         
  14   4 -13       8226.72       9324.07       830.49 o                         
  15   4 -13      15543.79      14428.59      1052.21 o                         
  16   4 -13        841.69       1379.98       451.11 o                         
  17   4 -13       2878.60       2893.24      1015.98 o                         
  18   4 -13       6855.97       6127.57       680.34 o                         
   1   5 -13      11296.90       9495.29      1099.18 o                         
   2   5 -13        252.95       1053.13       342.41 o                         
   3   5 -13       5352.49       4423.85       577.25 o                         
   4   5 -13      27590.49      26862.05      1648.77 o                         
   5   5 -13      11127.37       9623.21      1241.81 o                         
   6   5 -13       2477.44       3900.90       853.54 o                         
   7   5 -13        922.99        309.04       384.88 o                         
   8   5 -13       7145.16       6132.09      1081.07 o                         
   9   5 -13       3420.23       2955.68       843.35 o                         
  10   5 -13      10947.48      11556.68      1485.20 o                         
  11   5 -13       5027.79       4172.59       974.66 o                         
  12   5 -13      13627.44      11016.71      1402.56 o                         
  13   5 -13       8152.50       7696.11       769.03 o                         
  14   5 -13       8711.86       8199.20       726.52 o                         
  15   5 -13       1596.24        700.55       584.12 o                         
  16   5 -13      15551.72      14453.50      1214.65 o                         
  17   5 -13       1495.11        742.60       280.74 o                         
   1   6 -13       1191.89       1125.57       367.44 o                         
   2   6 -13       1728.93       3491.37       607.02 o                         
   3   6 -13       1753.29       1302.50       469.78 o                         
   4   6 -13        259.90        749.87       401.30 o                         
   5   6 -13         81.25        174.33       321.49 o                         
   6   6 -13       1603.02       2322.88       770.90 o                         
   7   6 -13        141.03       -101.88       388.28 o                         
   8   6 -13       3298.97       3810.34       907.87 o                         
   9   6 -13         54.41         -9.06       338.47 o                         
  10   6 -13      10286.51       9430.77      1309.73 o                         
  11   6 -13        411.28       1044.84       502.61 o                         
  12   6 -13       8539.19       8577.23      1162.57 o                         
  13   6 -13        142.42        184.52       341.87 o                         
  14   6 -13       8590.59       9093.43      1006.36 o                         
  15   6 -13         22.62         16.98       218.48 o                         
   1   7 -13       5819.14       4868.97       671.56 o                         
   2   7 -13       1550.67       1837.02       432.75 o                         
   3   7 -13       4567.71       4051.83       591.82 o                         
   4   7 -13        374.30       1710.47       738.07 o                         
   5   7 -13       5114.20       5038.57       981.45 o                         
   6   7 -13        351.11       1068.62       628.27 o                         
   7   7 -13       1725.31       1611.98       615.81 o                         
   8   7 -13       1463.99       2065.92       691.66 o                         
   9   7 -13       1034.32        491.29       382.62 o                         
  10   7 -13       5332.11       4354.84       824.10 o                         
  11   7 -13       2271.10       1824.80       520.72 o                         
  12   7 -13       3118.70       2814.18       586.38 o                         
  13   7 -13        719.60       1033.52       327.15 o                         
   1   8 -13       2265.49       1985.83       467.37 o                         
   2   8 -13         70.21       -124.52       418.84 o                         
   3   8 -13       3130.79       2410.05       665.62 o                         
   4   8 -13        245.58       -124.52       321.49 o                         
   5   8 -13       2568.63       2540.23       692.79 o                         
   6   8 -13        185.36        450.54       357.71 o                         
   7   8 -13       4302.77       3133.40       733.54 o                         
   8   8 -13        296.11         84.90       326.02 o                         
   9   8 -13       2425.28       1838.38       504.88 o                         
  10   8 -13        567.90        606.76       275.08 o                         
  11   8 -13       1298.01        864.86       314.70 o                         
   1   9 -13       1866.95       2052.33       605.62 o                         
   2   9 -13         69.03       -158.48       252.44 o                         
   3   9 -13       1427.83       1498.78       522.99 o                         
   4   9 -13         99.57        252.44       280.74 o                         
   5   9 -13       4450.95       4037.88       686.00 o                         
   6   9 -13          7.82        135.84       264.89 o                         
   7   9 -13       3082.31       3356.41       572.80 o                         
   8   9 -13        161.60        326.02       206.03 o                         
   0   0 -12    1065982.74    1028722.54     27451.23 o                         
  12   0 -12     109672.55     149166.00      5809.47 o                         
  14   0 -12      13217.85      14257.66      1627.83 o                         
  16   0 -12      40333.40      45933.54      2806.25 o                         
  18   0 -12       3773.27       5244.60       920.32 o                         
   0   1 -12      18414.23      21385.92      1579.15 o                         
   1   1 -12       2232.31       2153.72       867.69 o                         
   2   1 -12      16993.15      15681.73      1582.55 o                         
   5   1 -12      73204.43      64807.53      2873.04 o                         
   6   1 -12      48448.09      51908.29      2662.49 o                         
   7   1 -12       3453.98       3408.48       735.81 o                         
   8   1 -12       5507.84       5716.65       954.28 o                         
  10   1 -12      77450.18      84444.50      3736.76 o                         
  11   1 -12       3672.08       7888.97      1091.26 o                         
  12   1 -12        704.65       1789.71       665.62 o                         
  13   1 -12      25052.94      25419.97      1437.61 o                         
  14   1 -12      34079.42      38773.30      1838.99 o                         
  15   1 -12       2527.12       3872.75       642.61 o                         
  16   1 -12       4795.41       9024.27       878.22 o                         
  17   1 -12       4952.33       4979.96       890.89 o                         
  18   1 -12      16630.53      15261.00      1388.41 o                         
  19   1 -12        891.77       1166.63       356.02 o                         
   0   2 -12      33818.66      31965.68      1703.67 o                         
   1   2 -12      48425.19      34356.76      1421.47 o                         
   2   2 -12        974.24       1420.44       302.17 o                         
   3   2 -12      84365.02      84178.72      2719.93 o                         
   4   2 -12      32758.91      30133.48      4758.97 o                         
   7   2 -12     125566.02     112897.55      5413.27 o                         
  10   2 -12       1110.49       1645.94       508.27 o                         
  11   2 -12      67291.86      81795.60      3770.72 o                         
  12   2 -12      18925.87      17629.91      1657.26 o                         
  13   2 -12        466.26       3159.44       839.95 o                         
  14   2 -12       2278.85       2893.58       494.95 o                         
  15   2 -12      34988.25      41139.80      3239.81 o                         
  16   2 -12       8538.53       8016.29       785.88 o                         
  17   2 -12       5595.03       5421.00       811.65 o                         
  18   2 -12        245.16        149.30       141.55 o                         
  19   2 -12      18789.77      13848.06       681.76 o                         
   0   3 -12      41912.27      44014.79      2736.07 o                         
   1   3 -12      54241.99      44118.31      1692.59 o                         
   2   3 -12      55599.84      62337.15      5996.82 o                         
   3   3 -12      46746.66      41916.69      2006.68 o                         
   4   3 -12        760.17       1033.52       570.53 o                         
   5   3 -12     107487.93     115946.06      5602.31 o                         
   9   3 -12      86616.48      95680.82      3989.20 o                         
  10   3 -12        311.69        269.42       350.92 o                         
  11   3 -12      10611.13      14918.75      1471.61 o                         
  12   3 -12        240.89         79.24       318.09 o                         
  13   3 -12      45531.48      49580.88      2964.73 o                         
  14   3 -12       1480.37        979.82       261.04 o                         
  15   3 -12       2551.92       3458.38       533.47 o                         
  16   3 -12        842.61       1074.52       245.08 o                         
  17   3 -12      31169.02      29976.02      1119.19 o                         
  18   3 -12        521.39        174.49       161.10 o                         
  19   3 -12       5574.65       4507.66       564.87 o                         
   0   4 -12      97357.36      98704.42      5244.60 o                         
   1   4 -12      12957.94      10718.77       952.97 o                         
   2   4 -12       7635.86       8013.10       806.37 o                         
   3   4 -12      27238.18      23544.66      2343.26 o                         
   7   4 -12      54306.29      40438.77      2638.71 o                         
   8   4 -12      50945.01      46868.58      2951.15 o                         
   9   4 -12       6038.78       7776.77      1566.13 o                         
  10   4 -12       1941.53       2040.49       482.80 o                         
  11   4 -12      30539.98      27258.21      2410.05 o                         
  12   4 -12        228.44       1002.73       347.81 o                         
  13   4 -12        336.49       2308.09       516.07 o                         
  14   4 -12        240.01        499.75       303.75 o                         
  15   4 -12      25362.30      23105.90      1333.06 o                         
  16   4 -12        372.21       1095.48       318.35 o                         
  17   4 -12       2873.20       3327.38       428.19 o                         
  18   4 -12        441.54        159.61       210.55 o                         
   1   5 -12       8803.60       7800.68       976.92 o                         
   2   5 -12     127467.61     112657.20      3675.07 o                         
   3   5 -12       2467.28       1765.35       361.01 o                         
   4   5 -12       4122.03       3620.91       504.79 o                         
   5   5 -12      18002.45      14555.38      1508.97 o                         
   6   5 -12      90195.64      84233.95      4059.39 o                         
   7   5 -12       2676.88       2802.86       762.97 o                         
   8   5 -12      10971.06       9808.86      1331.24 o                         
   9   5 -12      10838.14       8924.76      1339.17 o                         
  10   5 -12      43902.78      38935.46      2825.50 o                         
  11   5 -12        271.14       2301.37       810.52 o                         
  12   5 -12        619.35        665.06       366.56 o                         
  13   5 -12      15820.96      13509.48      1007.51 o                         
  14   5 -12       6013.04       6117.26       650.82 o                         
  15   5 -12        553.93        527.84       206.96 o                         
  16   5 -12        639.72        804.86       387.15 o                         
  17   5 -12       2201.10       1693.49       382.62 o                         
   0   6 -12      68975.23      60406.28      3218.30 o                         
   1   6 -12       1776.58       1779.41       412.19 o                         
   2   6 -12       3230.74       2761.25       481.85 o                         
   3   6 -12       4233.11       3832.64       584.55 o                         
   4   6 -12      56836.38      53999.65      4524.64 o                         
   5   6 -12       1156.47        673.55       423.37 o                         
   6   6 -12       2891.84       1185.21       570.53 o                         
   7   6 -12         30.59        283.00       409.79 o                         
   8   6 -12      35978.54      34085.93      2579.85 o                         
   9   6 -12        451.08        350.92       339.60 o                         
  10   6 -12        822.13       1159.18       626.00 o                         
  11   6 -12       1437.28       1557.64       630.53 o                         
  12   6 -12      15466.36      15094.21      1563.30 o                         
  13   6 -12        986.35       1192.01       442.62 o                         
  14   6 -12        366.13        -20.38       254.70 o                         
  15   6 -12          9.17        -65.66       226.40 o                         
   0   7 -12       9172.81       7791.62      1110.50 o                         
   1   7 -12       4371.69       3294.79       575.02 o                         
   2   7 -12      30001.22      27901.25      1553.71 o                         
   3   7 -12        912.11        539.90       317.68 o                         
   4   7 -12       4091.90       5100.83      1002.96 o                         
   5   7 -12       6706.92       5597.79      1060.69 o                         
   6   7 -12      23905.30      19754.69      1875.74 o                         
   7   7 -12        192.61       -159.61       386.02 o                         
   8   7 -12        851.36        676.94       515.06 o                         
   9   7 -12       2288.87       1818.01       610.15 o                         
  10   7 -12      12884.82      11682.34      1295.02 o                         
  11   7 -12         84.50        355.45       406.39 o                         
  12   7 -12        452.70        260.36       302.25 o                         
  13   7 -12       2591.97       2335.34       498.08 o                         
   0   8 -12       7369.92       7219.96      1076.54 o                         
   1   8 -12        745.70        704.07       303.41 o                         
   2   8 -12        690.33        609.02       413.18 o                         
   3   8 -12       4108.92       3608.85       801.46 o                         
   4   8 -12       3583.43       4408.04       868.25 o                         
   5   8 -12        902.53        173.20       362.24 o                         
   6   8 -12        734.57       1508.97       543.36 o                         
   7   8 -12       4860.49       3846.57       777.69 o                         
   8   8 -12       3511.61       2943.22       675.81 o                         
   9   8 -12        530.98        641.85       391.68 o                         
  10   8 -12        493.15         60.00       219.61 o                         
  11   8 -12       4073.56       3825.06       588.64 o                         
   1   9 -12       2497.46       2354.58       627.13 o                         
   2   9 -12         23.20        148.29       244.51 o                         
   3   9 -12       2014.93       1844.04       545.63 o                         
   4   9 -12        253.21        353.19       346.39 o                         
   5   9 -12       3235.94       3006.62       620.34 o                         
   6   9 -12         55.95        204.89       259.23 o                         
   7   9 -12       1387.35       1292.75       383.75 o                         
   8   9 -12        796.90        649.77       286.40 o                         
  12   0 -11      33264.75      46605.96      2946.62 o                         
  14   0 -11       2892.89       6582.63      1130.88 o                         
  16   0 -11      65069.38      66506.68      3544.32 o                         
  18   0 -11      12647.94      11095.96      1170.50 o                         
  20   0 -11      12571.11      10306.94       827.50 o                         
   1   1 -11       1676.30       1809.84       364.65 o                         
   2   1 -11        228.35        311.30       435.82 o                         
   5   1 -11      13987.85      13624.86      1219.17 o                         
   6   1 -11       1167.35       1694.62       490.16 o                         
   7   1 -11      32259.43      29189.99      2165.53 o                         
   8   1 -11       2200.08       2951.15       796.93 o                         
  11   1 -11       7797.24       8881.75      1175.03 o                         
  12   1 -11      25014.94      27010.87      1990.07 o                         
  13   1 -11       5702.94       8762.49      1202.76 o                         
  14   1 -11      21054.56      26762.35      2743.42 o                         
  15   1 -11      10435.83      12235.73      1017.21 o                         
  16   1 -11      14483.50      15376.73      1113.98 o                         
  17   1 -11        997.65       2534.74       468.55 o                         
  18   1 -11      19972.16      18110.34      1223.70 o                         
  19   1 -11       4857.13       3692.44       430.72 o                         
  20   1 -11       6854.15       4050.33       510.54 o                         
   1   2 -11      36107.77      30198.61      1696.88 o                         
   2   2 -11      11733.02      15768.14      1116.73 o                         
   3   2 -11      85444.49      79829.46      2633.43 o                         
   4   2 -11      19839.08      18456.47      4443.70 o                         
   8   2 -11        426.61        404.13       365.64 o                         
  10   2 -11       1843.49       2640.98       619.21 o                         
  11   2 -11      31657.04      39310.16      2427.03 o                         
  12   2 -11       1457.91       2384.01       699.58 o                         
  13   2 -11      21193.51      24167.27      1967.43 o                         
  14   2 -11       2312.88       2093.10       564.31 o                         
  15   2 -11       8297.89      13646.33      1067.57 o                         
  16   2 -11       4902.88       5133.74       622.19 o                         
  17   2 -11      16720.12      17879.48      2161.57 o                         
  18   2 -11        712.04        696.28       193.69 o                         
  19   2 -11       5465.00       3965.65       442.17 o                         
   1   3 -11      42660.94      34608.71      2096.48 o                         
   2   3 -11       1142.68       1099.74       474.88 o                         
   3   3 -11      68141.29      57582.93      2398.10 o                         
   4   3 -11        551.74       1008.62       558.08 o                         
   5   3 -11      31742.78      34119.89      2791.54 o                         
   6   3 -11       5873.39       7368.25      1296.15 o                         
   9   3 -11      27385.28      30326.53      1979.88 o                         
  10   3 -11       2442.44       1900.64       518.46 o                         
  11   3 -11      34563.17      36601.26      2408.92 o                         
  12   3 -11       2142.15       1666.32       611.29 o                         
  13   3 -11       7329.50      11650.64      1468.22 o                         
  14   3 -11        340.96        122.76       349.22 o                         
  15   3 -11      13046.34      15305.38      3062.65 o                         
  16   3 -11         58.21        301.27       163.16 o                         
  17   3 -11      10551.27      10716.38      1041.84 o                         
  18   3 -11         26.38        227.80       319.79 o                         
  19   3 -11      11025.49       9579.06       822.97 o                         
   1   4 -11      20542.23      17424.80      1224.41 o                         
   2   4 -11       1196.40       1706.35       456.00 o                         
   3   4 -11      13232.23      11448.01      1727.45 o                         
   4   4 -11       6746.77       8079.15      1426.33 o                         
   5   4 -11      47003.65      45497.72      3594.13 o                         
   7   4 -11      15895.50      14107.10      1508.97 o                         
   8   4 -11       2758.10       3252.26       781.09 o                         
   9   4 -11      26840.43      23809.53      3527.91 o                         
  10   4 -11       1567.64       1565.99       388.51 o                         
  11   4 -11      12270.61      12978.31      1970.83 o                         
  12   4 -11       6699.79       6243.51       721.32 o                         
  13   4 -11      11821.28      10642.92       984.60 o                         
  14   4 -11       4114.80       4025.75       807.12 o                         
  15   4 -11       4934.46       5081.70       649.53 o                         
  16   4 -11       7678.07       7119.52       677.09 o                         
  17   4 -11      11925.93       9780.92       715.59 o                         
  18   4 -11       1212.95       1035.79       318.09 o                         
   2   5 -11       4637.40       4551.81       829.76 o                         
   3   5 -11       2889.73       1772.46       377.61 o                         
   4   5 -11        881.63       1113.98       354.27 o                         
   5   5 -11       3355.45       2151.43       509.65 o                         
   6   5 -11       6768.01       8368.95      1215.78 o                         
   7   5 -11       4091.31       3656.39       802.59 o                         
   8   5 -11      12931.30      14872.34      1644.81 o                         
   9   5 -11       4004.52       2799.46       850.14 o                         
  10   5 -11      10342.03       9268.89      1357.28 o                         
  11   5 -11      10687.99       8541.40       846.47 o                         
  12   5 -11       4927.63       4976.30       611.79 o                         
  13   5 -11       4304.66       4010.21       585.39 o                         
  14   5 -11      14485.10      13084.06       933.36 o                         
  15   5 -11       4518.69       4316.69       509.14 o                         
  16   5 -11       5457.44       5351.01       743.73 o                         
  17   5 -11       1109.56       1043.71       332.81 o                         
   1   6 -11       3795.86       3380.48       523.24 o                         
   2   6 -11       5808.50       5871.60       691.66 o                         
   3   6 -11       1029.78       1237.05       379.22 o                         
   4   6 -11       4571.04       4935.22       671.83 o                         
   5   6 -11       1046.74        525.25       443.75 o                         
   6   6 -11       2759.57       2616.07       738.07 o                         
   7   6 -11         72.15       -151.69       433.56 o                         
   8   6 -11       5816.71       6621.12      1150.12 o                         
   9   6 -11        873.87       1056.16       501.48 o                         
  10   6 -11       8341.27       7438.43      1203.33 o                         
  11   6 -11       1568.79        966.74       460.73 o                         
  12   6 -11       7930.31       8201.41      1132.01 o                         
  13   6 -11        942.19        824.10       430.16 o                         
  14   6 -11       3752.47       3588.47       655.43 o                         
  15   6 -11         86.62        296.59       200.37 o                         
   1   7 -11       1628.22       1520.94       404.18 o                         
   2   7 -11        479.77       1107.74       476.01 o                         
   3   7 -11       4697.35       3584.11       602.74 o                         
   4   7 -11        212.32        932.78       615.81 o                         
   5   7 -11       3309.83       2354.58       776.56 o                         
   6   7 -11       1278.13       1913.10       688.26 o                         
   7   7 -11       3836.78       2749.65       747.13 o                         
   8   7 -11       2129.57       1965.17       716.56 o                         
   9   7 -11       1979.71        988.24       504.88 o                         
  10   7 -11       2827.16       3016.80       722.22 o                         
  11   7 -11       1186.21        725.62       396.20 o                         
  12   7 -11       4589.44       4131.83       719.96 o                         
  13   7 -11       1027.34        733.54       333.94 o                         
  14   7 -11       2977.48       2948.88       455.07 o                         
   1   8 -11       2176.31       1970.39       523.55 o                         
   2   8 -11        545.94       1004.09       491.29 o                         
   3   8 -11       3282.07       3452.63       832.03 o                         
   4   8 -11        543.38        577.32       401.86 o                         
   5   8 -11       5509.14       4362.76       888.63 o                         
   6   8 -11         79.22        366.77       359.98 o                         
   7   8 -11       2905.82       2050.07       602.23 o                         
   8   8 -11        264.92        164.14       346.39 o                         
   9   8 -11       3067.95       4060.52       748.26 o                         
  10   8 -11         62.22        -98.48       273.95 o                         
  11   8 -11       3908.42       3141.33       526.38 o                         
   1   9 -11       1253.18       1216.91       516.20 o                         
   2   9 -11        214.45        519.59       350.92 o                         
   3   9 -11       3413.49       3473.00       698.45 o                         
   4   9 -11         70.47        369.04       306.77 o                         
   5   9 -11       2286.27       2321.75       543.36 o                         
   6   9 -11        675.72        492.42       281.87 o                         
   7   9 -11       2213.48       1072.01       350.92 o                         
   8   9 -11        131.43        -15.85       203.76 o                         
   0   0 -10       6510.88       5483.45       775.43 o
[truncated: 560,683 more chars]
